# Supplementary material for: Cross-Linking Mass Spectrometry on P-Glycoprotein
Source: Int J Mol Sci. 2023 Jun 25;24(13):10627. doi: 10.3390/ijms241310627 (PMC10341432; doi:10.3390/ijms241310627)
Supplement: Supplementary file 1 [file ijms-24-10627-s001.zip]

Archive with 6 entries (6 files):
- ijms-2439873-supplementary.pdf
- TableS1_on_bead_DSSO_ProteinProspector.xlsx
- TableS2_livecell_5mM_DSSO_ProteinProspector.xlsx
- TableS3_livecell_DSSO_dil_ProteinProspector.xlsx
- TableS4_livecell_BS2G_ProteinProspector.xlsx
- TableS5_on_bead_DSSO_PrpteomeDiscoverer.xlsx
