# Supplementary material for: Cross-Linking Mass Spectrometry on P-Glycoprotein
Source: Int J Mol Sci. 2023 Jun 25;24(13):10627. doi: 10.3390/ijms241310627 (PMC10341432; doi:10.3390/ijms241310627)
Supplement: Supplementary file 1 [file ijms-24-10627-s001.zip › TableS1_on_bead_DSSO_ProteinProspector.xlsx]

## Sheet: on-bead ctrl prot
				PGP 15D3 ctrl			PGP UIC2 ctrl
				GG_L_E_220319_04_MS2ITHCD			GG_L_E_220319_06_MS2ITHCD
	Rank	Acc #	Gene	Num Unique	Peptide Count	% Cov	Num Unique	Peptide Count	% Cov	Protein MW	Species	Protein Name
1	[1]	Q9QXS1	Plec	332	919	65.5	277	636	58.7	534192	MOUSE	Plectin
2	[2]	Q8VDD5	Myh9	161	514	62.4	152	391	60.7	226374	MOUSE	Myosin-9
3	[3]	Q9JHU4	Dync1h1	151	235	41.8	100	126	29	532050	MOUSE	Cytoplasmic dynein 1 heavy chain 1
4	[4]	P08183	ABCB1	55	186	41.6	107	1375	67.7	141480	HUMAN	ATP-dependent translocase ABCB1
5	[5]	Q8BTM8	Flna	105	255	59	83	153	47.5	281224	MOUSE	Filamin-A
6	[6]	Q69ZN7	Myof	63	101	39.4	81	153	51	233326	MOUSE	Myoferlin
7	[7]	Q68FD5	Cltc	74	142	57.9	51	88	42.4	191558	MOUSE	Clathrin heavy chain 1
8	[8]	P20152	Vim	70	466	90.6	57	329	83.3	53688.1	MOUSE	Vimentin
9	[9]	P19096	Fasn	71	124	42.1	48	65	29.4	272431	MOUSE	Fatty acid synthase
10	[10]	Q9JKF1	Iqgap1	61	113	53	38	58	35.7	188744	MOUSE	Ras GTPase-activating-like protein IQGAP1
11	[11]	P63260	Actg1	41	308	90.7	42	454	90.9	41793.2	MOUSE	Actin, cytoplasmic 2
12	[12]	B2RQC6	Cad	55	96	38.9	37	52	26.9	243241	MOUSE	CAD protein
13	[13]	P14873	Map1b	45	64	32.2	21	22	16.7	270257	MOUSE	Microtubule-associated protein 1B
14	[14]	E9PVA8	Gcn1	51	76	27	26	30	13.9	293023	MOUSE	eIF-2-alpha kinase activator GCN1
15	[15]	Q09666	AHNAK	53	104	9.7	28	45	5.7	629107	HUMAN	Neuroblast differentiation-associated protein AHNAK
16	[16]	P11499	Hsp90ab1	40	85	53.3	39	86	55.4	83281.9	MOUSE	Heat shock protein HSP 90-beta
17	[17]	Q70FJ1	Akap9	46	54	19.7	10	12	4	436222	MOUSE	A-kinase anchor protein 9
18	[18]	P68369	Tuba1a	34	232	72.5	28	166	71.6	50136.1	MOUSE	Tubulin alpha-1A chain
19	[19]	P99024	Tubb5	36	205	73	33	173	73	49671.3	MOUSE	Tubulin beta-5 chain
20	[20]	P16858	Gapdh	29	157	81.1	32	180	69.7	35810.3	MOUSE	Glyceraldehyde-3-phosphate dehydrogenase
21	[21]	Q7TPR4	Actn1	39	65	57.1	21	27	35.2	103069	MOUSE	Alpha-actinin-1
22	[22]	E9Q555	Rnf213	44	53	12	14	16	3.8	584789	MOUSE	E3 ubiquitin-protein ligase RNF213
23	[23]	A2AN08	Ubr4	38	46	11.9	9	9	3	572295	MOUSE	E3 ubiquitin-protein ligase UBR4
24	[24]	P56480	Atp5f1b	23	63	62	30	76	73.5	56301	MOUSE	ATP synthase subunit beta, mitochondrial
25	[25]	Q6P5H2	Nes	37	57	30.4	22	28	19	207126	MOUSE	Nestin
26	[26]	Q9EPU0	Upf1	33	50	40.7	16	26	20.9	123968	MOUSE	Regulator of nonsense transcripts 1
27	[27]	Q9WTI7	Myo1c	32	62	43.1	20	35	25.7	121945	MOUSE	Unconventional myosin-Ic
28	[28]	P12894		31	62	51.2	25	42	42.5	91001.6	IPMAI	Intracisternal A-particle Pol-related polyprotein (Fragment)
29	[29]	P10126	Eef1a1	28	132	66	23	119	62.8	50114.3	MOUSE	Elongation factor 1-alpha 1
30	[30]	Q99P72	Rtn4	26	68	39	18	53	26.9	126614	MOUSE	Reticulon-4
31	[31]	Q8CGC7	Eprs1	32	53	32.9	17	23	17.7	170081	MOUSE	Bifunctional glutamate/proline--tRNA ligase
32	[32]	P04264	KRT1	19	30	40.7	28	51	45.2	66039.2	HUMAN	Keratin, type II cytoskeletal 1
33	[33]	2		11	30	27.7	22	368	78.2	24253.2	UNREADABLE	sp|UIC2|UIC2_MOUSE variable_light_chain
34	[34]	P46935	Nedd4	31	61	46	23	38	37.9	102707	MOUSE	E3 ubiquitin-protein ligase NEDD4
35	[35]	Q6PB66	Lrpprc	33	50	31.9	26	36	25.1	156616	MOUSE	Leucine-rich PPR motif-containing protein, mitochondrial
36	[36]	Q9JIF7	Copb1	28	54	40.7	19	28	32	107067	MOUSE	Coatomer subunit beta
37	[37]	Q8CIE6	Copa	30	49	37.3	21	28	27.6	138433	MOUSE	Coatomer subunit alpha
38	[38]	Q3UJB9	Edc4	27	41	33	13	14	15.1	152485	MOUSE	Enhancer of mRNA-decapping protein 4
39	[39]	Q8CAQ8	Immt	28	57	53.2	21	38	44	83900.8	MOUSE	MICOS complex subunit Mic60
40	[40]	P63017	Hspa8	26	57	48	24	37	45.4	70871.6	MOUSE	Heat shock cognate 71 kDa protein
41	[41]	Q7SIH1	A2M	14	22	13.6	28	47	28.5	167578	BOVIN	Alpha-2-macroglobulin
42	[42]	P58252	Eef2	28	47	45	23	35	36.7	95314.9	MOUSE	Elongation factor 2
43	[43]	Q99PL5	Rrbp1	29	46	23.2	13	17	9.8	172880	MOUSE	Ribosome-binding protein 1
44	[44]	P01863	Ighg				21	142	48.8	36389.8	MOUSE	Ig gamma-2A chain C region, A allele
45	[45]	P19324	Serpinh1	23	68	59	20	51	56.6	46534	MOUSE	Serpin H1
46	[46]	P80316	Cct5	23	32	58.2	23	34	60.4	59624.6	MOUSE	T-complex protein 1 subunit epsilon
47	[47]	P06654	spg	21	47	24.6	22	45	22.5	47567.6	STRSG	Immunoglobulin G-binding protein G
48	[48]	Q9QZE5	Copg1	26	43	43.4	17	23	26.5	97513.7	MOUSE	Coatomer subunit gamma-1
49	[49]	Q9ERK4	Cse1l	28	43	34	28	44	32.5	110456	MOUSE	Exportin-2
50	[50]	Q2UVX4	C3				25	34	22.8	187255	BOVIN	Complement C3
51	[51]	Q03265	Atp5f1a	22	62	50.6	20	67	46.3	59753.1	MOUSE	ATP synthase subunit alpha, mitochondrial
52	[52]	P49718	Mcm5	26	35	48.8	17	23	31.2	82407.5	MOUSE	DNA replication licensing factor MCM5
53	[53]	P16546	Sptan1	27	30	16.7	5	5	3	284600	MOUSE	Spectrin alpha chain, non-erythrocytic 1
54	[54]	Q99104	Myo5a	29	39	20.8	11	13	8.3	215540	MOUSE	Unconventional myosin-Va
55	[55]	P70168	Kpnb1	19	36	31.5	20	37	32.3	97185	MOUSE	Importin subunit beta-1
56	[56]	P11983	Tcp1	23	52	55.4	20	37	49.3	60449.2	MOUSE	T-complex protein 1 subunit alpha
57	[57]	Q6PDI5	Ecpas	27	35	21.1	8	10	7.1	203705	MOUSE	Proteasome adapter and scaffold protein ECM29
58	[58]	P13020	Gsn	21	42	38.6	18	33	32.1	85942.3	MOUSE	Gelsolin
59	[59]	Q91ZX7	Lrp1	25	32	8	19	24	6.4	504747	MOUSE	Prolow-density lipoprotein receptor-related protein 1
60	[60]	Q8BH59	Slc25a12	23	37	49.3	14	18	31.6	74570.2	MOUSE	Calcium-binding mitochondrial carrier protein Aralar1
61	[61]	P70227	Itpr3	26	32	15.5	10	10	5.6	304278	MOUSE	Inositol 1,4,5-trisphosphate receptor type 3
62	[62]	Q9JJ28	Flii	21	30	25.2	14	19	16.1	144804	MOUSE	Protein flightless-1 homolog
63	[63]	Q9ERU9	Ranbp2	24	28	12.1	9	9	4.5	341124	MOUSE	E3 SUMO-protein ligase RanBP2
64	[64]	Q9WVK4	Ehd1	24	39	61.6	18	26	52.6	60603.3	MOUSE	EH domain-containing protein 1
65	[65]	Q6P5F9	Xpo1	23	34	29.1	16	21	19	123094	MOUSE	Exportin-1
66	[66]	Q5SWU9	Acaca	24	28	16.3	13	14	10.1	265259	MOUSE	Acetyl-CoA carboxylase 1
67	[67]	Q64521	Gpd2	22	37	41.4	19	25	33.1	80954.5	MOUSE	Glycerol-3-phosphate dehydrogenase, mitochondrial
68	[68]	P51881	Slc25a5	22	57	59.7	18	41	54.7	32931.6	MOUSE	ADP/ATP translocase 2
69	[69]	Q62261	Sptbn1	27	33	17.6	2	2	1.4	274225	MOUSE	Spectrin beta chain, non-erythrocytic 1
70	[70]	P68040	Rack1	18	38	72.9	15	34	74.4	35077	MOUSE	Receptor of activated protein C kinase 1
71	[71]	Q8C8U0	Ppfibp1	23	34	33.3	13	13	19.6	108541	MOUSE	Liprin-beta-1
72	[72]	P80313	Cct7	20	34	43.6	18	28	39.3	59652.7	MOUSE	T-complex protein 1 subunit eta
73	[73]	Q9DBG6	Rpn2	18	32	38	16	27	39.3	69063.5	MOUSE	Dolichyl-diphosphooligosaccharide--protein glycosyltransferase subunit 2
74	[74]	Q6NZJ6	Eif4g1	24	32	18.2	6	6	4.9	176078	MOUSE	Eukaryotic translation initiation factor 4 gamma 1
75	[75]	P26039	Tln1	23	28	14.6	8	8	5.3	269824	MOUSE	Talin-1
76	[76]	Q61768	Kif5b	22	31	35.1	8	10	11.2	109552	MOUSE	Kinesin-1 heavy chain
77	[77]	P27546	Map4	21	33	33.6	10	12	15.8	117430	MOUSE	Microtubule-associated protein 4
78	[78]	P13645	KRT10	20	33	40.2	18	26	36.1	58827.5	HUMAN	Keratin, type I cytoskeletal 10
79	[79]	Q8VEM8	Slc25a3	20	58	45.9	19	47	56.3	39632.7	MOUSE	Phosphate carrier protein, mitochondrial
80	[80]	Q9D0I9	Rars1	22	33	39.1	8	12	16.2	75674.2	MOUSE	Arginine--tRNA ligase, cytoplasmic
81	[81]	O08788	Dctn1	19	25	22.9	7	8	8.8	141677	MOUSE	Dynactin subunit 1
82	[82]	Q8BMD8	Slc25a24	19	37	40.6	16	26	39.2	52902.4	MOUSE	Calcium-binding mitochondrial carrier protein SCaMC-1
83	[83]	Q91YQ5	Rpn1	18	33	43.8	18	34	39.3	68528.9	MOUSE	Dolichyl-diphosphooligosaccharide--protein glycosyltransferase subunit 1
84	[84]	Q9D8E6	Rpl4	17	33	40.8	17	28	38.9	47154.1	MOUSE	60S ribosomal protein L4
85	[85]	P60843	Eif4a1	16	37	45.3	15	32	43.6	46154.4	MOUSE	Eukaryotic initiation factor 4A-I
86	[86]	O54724	Cavin1	16	45	44.4	12	30	39.5	43953.9	MOUSE	Caveolae-associated protein 1
87	[87]	Q8BMS1	Hadha	17	32	38.7	12	19	26	82670.6	MOUSE	Trifunctional enzyme subunit alpha, mitochondrial
88	[88]	Q0GNC1	Inf2	17	22	23.1	8	9	11.8	138561	MOUSE	Inverted formin-2
89	[89]	Q9R0L6	Pcm1	19	22	12.1	3	3	2	228848	MOUSE	Pericentriolar material 1 protein
90	[90]	Q60605	Myl6	14	52	79.5	15	43	89.4	16930.2	MOUSE	Myosin light polypeptide 6
91	[91]	P67778	Phb	17	58	75.4	13	37	68	29820.3	MOUSE	Prohibitin
92	[92]	O55143	Atp2a2	20	27	26.1	19	24	24.2	114859	MOUSE	Sarcoplasmic/endoplasmic reticulum calcium ATPase 2
93	[93]	P16460	Ass1	18	31	47.8	16	23	45.4	46584.9	MOUSE	Argininosuccinate synthase
94	[94]	Q8BP47	NARS1	17	26	35.4	15	23	35.8	64279.9	MOUSE	Asparagine--tRNA ligase, cytoplasmic
95	[95]	Q9Z2X1	Hnrnpf	15	35	55.9	12	23	45.5	45730.3	MOUSE	Heterogeneous nuclear ribonucleoprotein F
96	[96]	P80314	Cct2	18	27	45.8	14	23	38.7	57477.7	MOUSE	T-complex protein 1 subunit beta
97	[97]	Q8BU30	Iars1	21	25	23.9	8	9	11.1	144272	MOUSE	Isoleucine--tRNA ligase, cytoplasmic
98	[98]	P62908	Rps3	18	39	70.4	14	33	64.2	26674.5	MOUSE	40S ribosomal protein S3
99	[99]	P63038	Hspd1	16	26	43.1	11	18	27.7	60956	MOUSE	60 kDa heat shock protein, mitochondrial
100	[100]	P54071	Idh2	18	40	42.3	16	32	37.4	50906.6	MOUSE	Isocitrate dehydrogenase [NADP], mitochondrial
101	[101]	Q6ZQ38	Cand1	19	28	20.4	18	24	19.6	136333	MOUSE	Cullin-associated NEDD8-dissociated protein 1
102	[102]	Q922B2	Dars1	18	25	45.1	9	11	25.3	57147.7	MOUSE	Aspartate--tRNA ligase, cytoplasmic
103	[103]	P52480	Pkm	17	23	48.2	16	23	45.6	57845.4	MOUSE	Pyruvate kinase PKM
104	[104]	Q8BX02	Kank2	15	22	28.4	7	9	14.4	90246.2	MOUSE	KN motif and ankyrin repeat domain-containing protein 2
105	[105]	P61979	Hnrnpk	16	26	44.5	10	15	29.4	50976.7	MOUSE	Heterogeneous nuclear ribonucleoprotein K
106	[106]	Q7TMK9	Syncrip	15	32	38.8	14	19	35.6	69633.2	MOUSE	Heterogeneous nuclear ribonucleoprotein Q
107	[107]	Q9Z110	Aldh18a1	17	33	27.9	14	21	21.8	87267	MOUSE	Delta-1-pyrroline-5-carboxylate synthase
108	[108]	O55029	Copb2	18	23	33.5	16	21	25.2	102450	MOUSE	Coatomer subunit beta'
109	[109]	Q61881	Mcm7	16	25	30	13	19	26.3	81211.5	MOUSE	DNA replication licensing factor MCM7
110	[110]	Q61595	Ktn1	20	26	22.2	10	11	12.4	152594	MOUSE	Kinectin
111	[111]	P25206	Mcm3	17	26	31.3	17	21	33.3	91547.1	MOUSE	DNA replication licensing factor MCM3
112	[112]	Q9JI39	Abcb10	17	24	35.2	10	12	21.5	77188.7	MOUSE	ATP-binding cassette sub-family B member 10, mitochondrial
113	[113]	Q62318	Trim28	15	26	32	7	11	11	88847.9	MOUSE	Transcription intermediary factor 1-beta
114	[114]	P58871	Tnks1bp1	16	19	15.7	12	12	11.7	181826	MOUSE	182 kDa tankyrase-1-binding protein
115	[115]	Q8BKC5	Ipo5	16	23	21	18	23	22.9	123592	MOUSE	Importin-5
116	[116]	Q91VR5	Ddx1	17	29	31.2	11	14	21.8	82500.9	MOUSE	ATP-dependent RNA helicase DDX1
117	[117]	Q8BFY9	Tnpo1	13	16	21.4	17	22	29.6	102358	MOUSE	Transportin-1
118	[118]	P02769	ALB	3	3	6.1	17	28	28.7	69294.1	BOVIN	Albumin
119	[119]	P38647	Hspa9	16	29	33.1	12	20	26.4	73461.9	MOUSE	Stress-70 protein, mitochondrial
120	[120]	Q8VDM4	Psmd2	17	21	30	11	14	19.2	100204	MOUSE	26S proteasome non-ATPase regulatory subunit 2
121	[121]	Q8BFR5	Tufm	15	30	39.4	11	20	29.4	49508.8	MOUSE	Elongation factor Tu, mitochondrial
122	[122]	Q8K0C4	Cyp51a1	14	21	41.6	15	30	47.3	56776.2	MOUSE	Lanosterol 14-alpha demethylase
123	[123]	Q91YH5	Atl3	11	15	35.3	16	24	49.5	60575.6	MOUSE	Atlastin-3
124	[124]	Q61584	Fxr1	15	23	30.1	10	12	23.2	76222.6	MOUSE	Fragile X mental retardation syndrome-related protein 1
125	[125]	O35129	Phb2	16	37	59.5	13	31	51.8	33296.7	MOUSE	Prohibitin-2
126	[126]	P01868	Ighg1	12	69	39.5				35704.9	MOUSE	Ig gamma-1 chain C region secreted form
127	[127]	Q61656	Ddx5	16	28	30.9	14	23	25.7	69290.8	MOUSE	Probable ATP-dependent RNA helicase DDX5
128	[128]	Q91VD9	Ndufs1	13	19	27.5	8	14	16.5	79777.6	MOUSE	NADH-ubiquinone oxidoreductase 75 kDa subunit, mitochondrial
129	[129]	Q8BMJ2	Lars1	18	22	22.6	9	9	11	134194	MOUSE	Leucine--tRNA ligase, cytoplasmic
130	[130]	P60335	Pcbp1	14	21	54.5	7	10	38.5	37498.2	MOUSE	Poly(rC)-binding protein 1
131	[131]	Q61753	Phgdh	15	29	34.5	14	24	33.6	56586.1	MOUSE	D-3-phosphoglycerate dehydrogenase
132	[132]	Q61937	Npm1	11	25	49.7	6	17	26	32560.3	MOUSE	Nucleophosmin
133	[133]	Q9EPL8	Ipo7	15	22	20.9	13	22	18.8	119488	MOUSE	Importin-7
134	[134]	Q68FL6	Mars1	17	22	26.9	8	9	11.3	101432	MOUSE	Methionine--tRNA ligase, cytoplasmic
135	[135]	P11440	Cdk1	14	33	61.3	9	16	39.7	34106.9	MOUSE	Cyclin-dependent kinase 1
136	[136]	Q925I1	Atad3	14	23	34	7	8	16.6	66742.5	MOUSE	ATPase family AAA domain-containing protein 3
137	[137]	P27659	Rpl3	14	27	36.2	13	23	41.9	46110.3	MOUSE	60S ribosomal protein L3
138	[138]	P97742	Cpt1a	17	19	28.5	7	8	14.7	88252.3	MOUSE	Carnitine O-palmitoyltransferase 1, liver isoform
139	[139]	O70475	Ugdh	15	23	43.2	9	14	29.4	54832.5	MOUSE	UDP-glucose 6-dehydrogenase
140	[140]	Q60932	Vdac1	10	19	51	11	26	53	32351.7	MOUSE	Voltage-dependent anion-selective channel protein 1
141	[141]	P17182	Eno1	12	27	45.2	13	26	46.5	47141.2	MOUSE	Alpha-enolase
142	[142]	Q8VEK3	Hnrnpu	15	25	28.1	10	19	17.9	87918.4	MOUSE	Heterogeneous nuclear ribonucleoprotein U
143	[143]	P18760	Cfl1	14	35	71.7	11	31	74.1	18559.7	MOUSE	Cofilin-1
144	[144]	P80318	Cct3	16	24	38.2	14	22	32.1	60630.6	MOUSE	T-complex protein 1 subunit gamma
145	[145]	Q91W50	Csde1	16	20	29.7	6	8	13.7	88791.3	MOUSE	Cold shock domain-containing protein E1
146	[146]	Q60854	Serpinb6	14	21	48.4	8	12	31.2	42599.3	MOUSE	Serpin B6
147	[147]	P30999	Ctnnd1	13	17	21.9	7	10	12.2	104926	MOUSE	Catenin delta-1
148	[148]	O35887	Calu	13	25	58.4	11	19	50.2	37064	MOUSE	Calumenin
149	[149]	Q922Q4	Pycr2	13	26	47.5	10	16	41.6	33659.4	MOUSE	Pyrroline-5-carboxylate reductase 2
150	[150]	P42932	Cct8	15	25	37.8	15	20	37.6	59556	MOUSE	T-complex protein 1 subunit theta
151	[151]	Q1HFZ0	Nsun2	13	16	27.2	11	11	24	85452.4	MOUSE	RNA cytosine C(5)-methyltransferase NSUN2
152	[152]	P70698	Ctps1	12	21	28.9	10	12	23.2	66683	MOUSE	CTP synthase 1
153	[153]	Q60716	P4ha2	13	21	35.2	7	9	22.9	61002.6	MOUSE	Prolyl 4-hydroxylase subunit alpha-2
154	[154]	P51174	Acadl	14	22	38.6	12	21	33.7	47908.4	MOUSE	Long-chain specific acyl-CoA dehydrogenase, mitochondrial
155	[155]	P47856	Gfpt1	14	18	28	11	13	23	78539.8	MOUSE	Glutamine--fructose-6-phosphate aminotransferase [isomerizing] 1
156	[156]	P25444	Rps2	14	30	48.5	11	21	42.3	31231.6	MOUSE	40S ribosomal protein S2
157	[157]	Q9WU78	Pdcd6ip	15	20	23.9	6	6	10	96025	MOUSE	Programmed cell death 6-interacting protein
158	[158]	P49717	Mcm4	14	21	21.5	11	14	18.9	96737	MOUSE	DNA replication licensing factor MCM4
159	[159]	P14148	Rpl7	16	25	51.9	8	11	35.6	31419.9	MOUSE	60S ribosomal protein L7
160	[160]	P42225	Stat1	15	20	27.2	6	6	9.3	87198.2	MOUSE	Signal transducer and activator of transcription 1
161	[161]	Q3THE2	Myl12b	10	25	56.4	10	26	62.2	19779.3	MOUSE	Myosin regulatory light chain 12B
162	[162]	Q7TT50	Cdc42bpb	14	16	13.1	3	3	2.4	194754	MOUSE	Serine/threonine-protein kinase MRCK beta
163	[163]	O08553	Dpysl2	14	17	36.7	9	9	25.5	62278.1	MOUSE	Dihydropyrimidinase-related protein 2
164	[164]	Q8BMF4	Dlat	12	20	25.9	7	10	14.6	67942.3	MOUSE	Dihydrolipoyllysine-residue acetyltransferase component of pyruvate dehydrogenase complex, mitochondrial
165	[165]	P17918	Pcna	13	24	69.7	11	20	59	28785.1	MOUSE	Proliferating cell nuclear antigen
166	[166]	P07356	Anxa2	12	22	44.5	10	17	39.5	38676.5	MOUSE	Annexin A2
167	[167]	P50544	Acadvl	13	17	26.8	8	9	19.8	70876.1	MOUSE	Very long-chain specific acyl-CoA dehydrogenase, mitochondrial
168	[168]	Q62167	Ddx3x	13	17	31.6	12	12	27.6	73102	MOUSE	ATP-dependent RNA helicase DDX3X
169	[169]	Q91V92	Acly	15	19	21.3	3	3	3.7	119729	MOUSE	ATP-citrate synthase
170	[170]	Q64514	Tpp2	13	15	18.6	7	9	11.9	139880	MOUSE	Tripeptidyl-peptidase 2
171	[171]	P14206	Rpsa	12	25	53.2	11	21	56.3	32838.4	MOUSE	40S ribosomal protein SA
172	[172]	P29341	Pabpc1	13	17	24.4	8	9	16.5	70671.5	MOUSE	Polyadenylate-binding protein 1
173	[173]	P70398	Usp9x	15	18	8.8	11	11	5.4	290714	MOUSE	Probable ubiquitin carboxyl-terminal hydrolase FAF-X
174	[174]	Q6A0A9	FAM120A	15	18	20.1				121647	MOUSE	Constitutive coactivator of PPAR-gamma-like protein 1
175	[175]	O70503	Hsd17b12	12	24	52.9	9	15	41	34742.1	MOUSE	Very-long-chain 3-oxoacyl-CoA reductase
176	[176]	Q9DBG7	Srpra	14	17	27.5	7	7	15.1	69623.5	MOUSE	Signal recognition particle receptor subunit alpha
177	[177]	Q8CI59	Steap3	9	12	19.9	13	19	28.7	54749.5	MOUSE	Metalloreductase STEAP3
178	[178]	P02081					11	28	84.1	15859.4	BOVIN	Hemoglobin fetal subunit beta
179	[179]	Q91VI7	Rnh1	11	21	35.1	8	15	25.7	49817	MOUSE	Ribonuclease inhibitor
180	[180]	Q9DBG3	Ap2b1	14	18	20.7	7	8	10	104584	MOUSE	AP-2 complex subunit beta
181	[181]	P14869	Rplp0	8	17	35	10	27	47	34216.7	MOUSE	60S acidic ribosomal protein P0
182	[182]	Q924C1	Xpo5	13	19	16.4	10	12	11.5	136974	MOUSE	Exportin-5
183	[183]	Q8BMK4	Ckap4	13	16	30.8	9	13	19.8	63692.6	MOUSE	Cytoskeleton-associated protein 4
184	[184]	Q91ZU6	Dst	19	19	3.8				834225	MOUSE	Dystonin
185	[185]	P01017	AGT				11	16	37.4	51424.6	BOVIN	Angiotensinogen
186	[186]	P17426	Ap2a1	14	17	19.8	7	7	8.8	107665	MOUSE	AP-2 complex subunit alpha-1
187	[187]	Q99LF4	Rtcb	16	22	39.8	8	9	30.3	55249.8	MOUSE	RNA-splicing ligase RtcB homolog
188	[188]	P12970	Rpl7a	10	20	33.1	11	22	36.8	29976.8	MOUSE	60S ribosomal protein L7a
189	[189]	Q52KR3	Prune2	14	15	8.8	5	5	2.9	339518	MOUSE	Protein prune homolog 2
190	[190]	Q8BX17	Gemin5	12	15	11.7	5	8	5.4	166594	MOUSE	Gem-associated protein 5
191	[191]	P28658	Atxn10	12	20	30.7	13	18	33.7	53707.4	MOUSE	Ataxin-10
192	[192]	Q6ZQ58	Larp1	11	16	15.7	7	8	9.9	121126	MOUSE	La-related protein 1
193	[193]	Q80U72	Scrib	13	15	11.8	6	7	6.5	174061	MOUSE	Protein scribble homolog
194	[194]	Q8BGH2	Samm50	12	15	40.9	5	7	20.9	51864.4	MOUSE	Sorting and assembly machinery component 50 homolog
195	[195]	O70194	Eif3d	10	17	32.5	6	8	17	63989.3	MOUSE	Eukaryotic translation initiation factor 3 subunit D
196	[196]	Q8R0X7	Sgpl1	11	21	23.2	8	15	21.1	63677.8	MOUSE	Sphingosine-1-phosphate lyase 1
197	[197]	O54774	Ap3d1	12	16	15.3	8	9	11.8	135082	MOUSE	AP-3 complex subunit delta-1
198	[198]	P97311	Mcm6	12	15	21	9	10	15.6	92867.9	MOUSE	DNA replication licensing factor MCM6
199	[199]	Q9QXS6	Dbn1	10	20	26.5	8	11	21.4	77287.5	MOUSE	Drebrin
200	[200]	P08752	Gnai2	11	19	42	9	16	34.6	40489.3	MOUSE	Guanine nucleotide-binding protein G(i) subunit alpha-2
201	[201]	P13439	Umps	12	18	37.4	5	6	13.3	52292.9	MOUSE	Uridine 5'-monophosphate synthase
202	[202]	Q9D379	Ephx1	11	20	38.9	11	18	29.9	52577	MOUSE	Epoxide hydrolase 1
203	[203]	Q69Z38	Peak1	12	13	12.4	2	2	1.4	191098	MOUSE	Inactive tyrosine-protein kinase PEAK1
204	[204]	O08528	Hk2	12	16	17.6	7	8	9.4	102536	MOUSE	Hexokinase-2
205	[205]	Q922D8	Mthfd1	14	19	20.1	12	17	17.1	101200	MOUSE	C-1-tetrahydrofolate synthase, cytoplasmic
206	[206]	Q8BTI8	Srrm2	11	11	6.7	3	3	1.8	294843	MOUSE	Serine/arginine repetitive matrix protein 2
207	[207]	O54734	Ddost	10	17	37	9	16	34.2	49028.3	MOUSE	Dolichyl-diphosphooligosaccharide--protein glycosyltransferase 48 kDa subunit
208	[208]	Q8BH74	Nup107	12	13	18.7				106718	MOUSE	Nuclear pore complex protein Nup107
209	[209]	Q64331	Myo6	12	14	12.7	2	2	2.2	146411	MOUSE	Unconventional myosin-VI
210	[210]	P97351	Rps3a	10	27	37.9	9	21	35.2	29885.1	MOUSE	40S ribosomal protein S3a
211	[211]	Q7TPV4	Mybbp1a	12	16	12.6	6	7	5.8	152038	MOUSE	Myb-binding protein 1A
212	[212]	Q11011	Npepps	10	16	15.7	12	19	18.2	103326	MOUSE	Puromycin-sensitive aminopeptidase
213	[213]	Q8BGQ7	Aars1	11	16	17.1	12	14	19.6	106910	MOUSE	Alanine--tRNA ligase, cytoplasmic
214	[214]	Q80X50	Ubap2l	10	13	17.2	3	4	3.9	116800	MOUSE	Ubiquitin-associated protein 2-like
215	[215]	P47758	Srprb	11	18	49.1	6	8	32.7	29579.3	MOUSE	Signal recognition particle receptor subunit beta
216	[216]	Q8K009	Aldh1l2	13	13	20.2	7	9	9.6	101591	MOUSE	Mitochondrial 10-formyltetrahydrofolate dehydrogenase
217	[217]	P80317	Cct6a	13	20	32	12	17	31.8	58004.8	MOUSE	T-complex protein 1 subunit zeta
218	[218]	Q9JJY4	Ddx20	9	10	19	4	4	8.4	91711	MOUSE	Probable ATP-dependent RNA helicase DDX20
219	[219]	P47911	Rpl6	10	16	34.1	8	14	31.1	33509.9	MOUSE	60S ribosomal protein L6
220	[220]	F8VPU2	Farp1	11	12	16.3	4	4	6	118876	MOUSE	FERM, ARHGEF and pleckstrin domain-containing protein 1
221	[221]	Q9QZQ1	Afdn	9	10	7.9	5	7	4.8	206500	MOUSE	Afadin
222	[222]	Q60930	Vdac2	8	10	35.3	9	18	42	31733.1	MOUSE	Voltage-dependent anion-selective channel protein 2
223	[223]	Q62351	Tfrc	12	13	19.4	9	9	15.2	85732.1	MOUSE	Transferrin receptor protein 1
224	[224]	Q9CR62	Slc25a11	11	20	44.3	10	19	41.4	34155.2	MOUSE	Mitochondrial 2-oxoglutarate/malate carrier protein
225	[225]	Q3UZ39	Lrrfip1	9	9	23.5	2	2	6.6	79249.8	MOUSE	Leucine-rich repeat flightless-interacting protein 1
226	[226]	P70699	Gaa	8	10	13.2	10	13	15.7	106249	MOUSE	Lysosomal alpha-glucosidase
227	[227]	O88685	Psmc3	11	14	34.6	7	10	21.7	49549.4	MOUSE	26S proteasome regulatory subunit 6A
228	[228]	P55937	Golga3	10	10	10.2				167222	MOUSE	Golgin subfamily A member 3
229	[229]	P61750	Arf4	6	15	51.1	8	19	45	20396.8	MOUSE	ADP-ribosylation factor 4
230	[230]	3		8	45	56.3				13006.7	UNREADABLE	sp|15D3|15D3_MOUSE variable_heavy_chain
231	[231]	Q99LE6	Abcf2	12	18	24.4	8	11	16.1	71782.4	MOUSE	ATP-binding cassette sub-family F member 2
232	[232]	Q9JLN9	Mtor	11	12	6.1	5	5	3	288792	MOUSE	Serine/threonine-protein kinase mTOR
233	[233]	Q8CGK3	Lonp1	11	12	20.5	9	10	16.3	105844	MOUSE	Lon protease homolog, mitochondrial
234	[234]	Q810B6	Ankfy1	12	12	15.9	3	3	3.4	128654	MOUSE	Rabankyrin-5
235	[235]	Q3TDN2	Faf2	10	11	33.9	6	8	20	52471.8	MOUSE	FAS-associated factor 2
236	[236]	Q8BK64	Ahsa1	9	23	46.7	8	10	36.4	38117.4	MOUSE	Activator of 90 kDa heat shock protein ATPase homolog 1
237	[237]	P62192	Psmc1	8	13	28.6	10	14	34.8	49184.9	MOUSE	26S proteasome regulatory subunit 4
238	[238]	Q80TM9	Nisch	11	11	11.2				175014	MOUSE	Nischarin
239	[239]	Q9WTK5	Nfkb2	10	12	20	4	4	7.5	96833.1	MOUSE	Nuclear factor NF-kappa-B p100 subunit
240	[240]	Q60875	Arhgef2	10	12	16.1	3	3	4.6	111975	MOUSE	Rho guanine nucleotide exchange factor 2
241	[241]	P97461	Rps5	10	27	55.9	10	23	56.4	22889.6	MOUSE	40S ribosomal protein S5
242	[242]	P01966	HBA				8	28	78.2	15184.5	BOVIN	Hemoglobin subunit alpha
243	[243]	Q9DB20	Atp5po	9	15	55.4	8	9	50.2	23363.8	MOUSE	ATP synthase subunit O, mitochondrial
244	[244]	Q9Z1F9	Uba2	8	13	21.6	5	6	14.6	70569.5	MOUSE	SUMO-activating enzyme subunit 2
245	[245]	Q91V61	Sfxn3	10	18	39.6	8	11	33.6	35406.5	MOUSE	Sideroflexin-3
246	[246]	P10107	Anxa1	9	13	38.7	6	7	26.3	38734.6	MOUSE	Annexin A1
247	[247]	Q7TT37	Elp1	10	11	13.8	3	3	4.4	149585	MOUSE	Elongator complex protein 1
248	[248]	P23116	Eif3a	12	17	11.2	6	7	6	161938	MOUSE	Eukaryotic translation initiation factor 3 subunit A
249	[249]	Q5SF07	Igf2bp2	9	9	22	7	8	16	65584.4	MOUSE	Insulin-like growth factor 2 mRNA-binding protein 2
250	[250]	Q9JIF0	Prmt1	10	16	33.2	12	21	37.5	42436	MOUSE	Protein arginine N-methyltransferase 1
251	[251]	P27612	Plaa	9	9	20.2	5	6	12.3	87221.9	MOUSE	Phospholipase A-2-activating protein
252	[252]	O89079	Cope	7	18	39	7	15	39	34567.4	MOUSE	Coatomer subunit epsilon
253	[253]	Q9D0E1	Hnrnpm	14	17	23	6	6	11.7	77649.5	MOUSE	Heterogeneous nuclear ribonucleoprotein M
254	[254]	Q99LC5	Etfa	8	12	41.4	9	13	48.3	35009.7	MOUSE	Electron transfer flavoprotein subunit alpha, mitochondrial
255	[255]	Q6PHZ2	Camk2d	9	12	26.9	8	11	25.5	56369.9	MOUSE	Calcium/calmodulin-dependent protein kinase type II subunit delta
256	[256]	Q63918	Cavin2	8	10	34.9	6	6	28.7	46764.2	MOUSE	Caveolae-associated protein 2
257	[257]	P62242	Rps8	9	21	45.7	8	16	39.9	24205.4	MOUSE	40S ribosomal protein S8
258	[258]	Q9CQW9	Ifitm3	2	5	30.7	7	14	48.2	14954.5	MOUSE	Interferon-induced transmembrane protein 3
259	[259]	Q9CZW4	Acsl3	9	10	18.9	4	4	9.2	80493.1	MOUSE	Long-chain-fatty-acid--CoA ligase 3
260	[260]	Q3T052	ITIH4				10	14	22.1	101514	BOVIN	Inter-alpha-trypsin inhibitor heavy chain H4
261	[261]	Q9EP69	Sacm1l	9	10	22.1	10	13	24	66944.4	MOUSE	Phosphatidylinositol-3-phosphatase SAC1
262	[262]	P62334	Psmc6	9	16	37	6	9	26	44173.4	MOUSE	26S proteasome regulatory subunit 10B
263	[263]	O70318	Epb41l2	9	10	19.4	2	2	5.6	109940	MOUSE	Band 4.1-like protein 2
264	[264]	Q8BH04	Pck2	12	13	23.8	6	8	12.8	70528.6	MOUSE	Phosphoenolpyruvate carboxykinase [GTP], mitochondrial
265	[265]	Q01853	Vcp	10	10	20.5	6	6	12.7	89322.6	MOUSE	Transitional endoplasmic reticulum ATPase
266	[266]	Q8R1Q8	Dync1li1	10	17	24.3	6	7	13.6	56614.7	MOUSE	Cytoplasmic dynein 1 light intermediate chain 1
267	[267]	Q8VDC1	Fyco1	9	11	9.5				162338	MOUSE	FYVE and coiled-coil domain-containing protein 1
268	[268]	Q3V3R1	Mthfd1l	10	13	15.1	7	7	10.8	105730	MOUSE	Monofunctional C1-tetrahydrofolate synthase, mitochondrial
269	[269]	Q9Z1Z0	Uso1	11	14	16.3	4	7	6.9	106984	MOUSE	General vesicular transport factor p115
270	[270]	Q9Z2I8	Suclg2	6	8	22.6	9	13	29.1	46840.4	MOUSE	Succinate--CoA ligase [GDP-forming] subunit beta, mitochondrial
271	[271]	Q922J9	Far1	11	16	27.6	6	8	14	59435.3	MOUSE	Fatty acyl-CoA reductase 1
272	[272]	Q7TSC1	Prrc2a	8	8	7.5	2	2	1.8	229204	MOUSE	Protein PRRC2A
273	[273]	O35382	Exoc4	10	12	15.8	2	2	2.9	110546	MOUSE	Exocyst complex component 4
274	[274]	Q9D1G1	Rab1b	7	11	51.7	8	20	59.7	22187.3	MOUSE	Ras-related protein Rab-1B
275	[275]	P34955	SERPINA1				10	19	28.6	46104.4	BOVIN	Alpha-1-antiproteinase
276	[276]	P51410	Rpl9	8	22	64.1	7	13	60.4	21881.6	MOUSE	60S ribosomal protein L9
277	[277]	Q8C2E7	Washc5	10	10	11.3				134112	MOUSE	WASH complex subunit 5
278	[278]	Q80TP3	Ubr5	10	10	5.1				308355	MOUSE	E3 ubiquitin-protein ligase UBR5
279	[279]	P09405	Ncl	11	13	20.8	6	6	9.3	76723.7	MOUSE	Nucleolin
280	[280]	O88738	Birc6	9	11	3.2				532175	MOUSE	Baculoviral IAP repeat-containing protein 6
281	[281]	Q99MR8	Mccc1	9	9	25.1	2	2	5.6	79344.5	MOUSE	Methylcrotonoyl-CoA carboxylase subunit alpha, mitochondrial
282	[282]	Q5XJY5	Arcn1	11	12	25.2	5	5	11.2	57229.9	MOUSE	Coatomer subunit delta
283	[283]	Q99JB2	Stoml2	8	15	36	7	10	35.7	38385.2	MOUSE	Stomatin-like protein 2, mitochondrial
284	[284]	Q8C3W1		9	12	53.1	2	2	14.3	35316.7	MOUSE	Uncharacterized protein C1orf198 homolog
285	[285]	P55096	Abcd3	8	11	18.8	6	7	13.1	75475.3	MOUSE	ATP-binding cassette sub-family D member 3
286	[286]	Q3TZZ7	Esyt2	9	12	16.3	6	6	11.5	94140.1	MOUSE	Extended synaptotagmin-2
287	[287]	Q6PDH0	Phldb1	8	8	9.7				150072	MOUSE	Pleckstrin homology-like domain family B member 1
288	[288]	Q3UPL0	Sec31a	9	13	12.8	6	6	10	133570	MOUSE	Protein transport protein Sec31A
289	[289]	Q9D2G2	Dlst	7	13	33	3	6	11.9	48995	MOUSE	Dihydrolipoyllysine-residue succinyltransferase component of 2-oxoglutarate dehydrogenase complex, mitochondrial
290	[290]	O35286	Dhx15	10	12	16.9	2	2	3.4	91007.7	MOUSE	Pre-mRNA-splicing factor ATP-dependent RNA helicase DHX15
291	[291]	P54775	Psmc4	8	12	38.5	7	7	25.6	47408.7	MOUSE	26S proteasome regulatory subunit 6B
292	[292]	Q60597	Ogdh	11	11	17.5	6	6	10.9	116450	MOUSE	2-oxoglutarate dehydrogenase, mitochondrial
293	[293]	Q99KP6	Prpf19	8	10	29.2	5	5	21.8	55239.3	MOUSE	Pre-mRNA-processing factor 19
294	[294]	P12763	AHSG				8	14	30.4	38419.1	BOVIN	Alpha-2-HS-glycoprotein
295	[295]	Q9D051	Pdhb	8	14	31.8	8	15	26.5	38937.5	MOUSE	Pyruvate dehydrogenase E1 component subunit beta, mitochondrial
296	[296]	Q8BFW7	Lpp	8	9	24	3	3	8.8	65891.3	MOUSE	Lipoma-preferred partner homolog
297	[297]	P68254	Ywhaq	9	12	41.2	7	8	37.6	27778.5	MOUSE	14-3-3 protein theta
298	[298]	Q9CQ60	Pgls	7	12	47.1	6	10	36.2	27254.7	MOUSE	6-phosphogluconolactonase
299	[299]	P58771	Tpm1	10	14	29.9	4	7	14.8	32680.8	MOUSE	Tropomyosin alpha-1 chain
300	[300]	Q8BMA6	Srp68	9	11	18.7	5	6	11.5	70574.8	MOUSE	Signal recognition particle subunit SRP68
301	[301]	P57776	Eef1d	7	11	38.8	4	4	22.1	31293.3	MOUSE	Elongation factor 1-delta
302	[302]	Q6A065	Cep170	10	10	9.7	4	4	3.5	175051	MOUSE	Centrosomal protein of 170 kDa
303	[303]	Q791V5	Mtch2	9	17	36.6	3	6	10.6	33499.5	MOUSE	Mitochondrial carrier homolog 2
304	[304]	P35979	Rpl12	7	18	54.5	7	16	54.5	17804.7	MOUSE	60S ribosomal protein L12
305	[305]	Q99JY0	Hadhb	8	10	23.6	6	8	22.5	51386.8	MOUSE	Trifunctional enzyme subunit beta, mitochondrial
306	[306]	P99027	Rplp2	7	18	91.3	5	15	84.3	11651	MOUSE	60S acidic ribosomal protein P2
307	[307]	Q8K310	Matr3	12	13	23.5				94631.1	MOUSE	Matrin-3
308	[308]	Q8BU33	Ilvbl	3	4	8.5	8	8	22.6	68156.8	MOUSE	2-hydroxyacyl-CoA lyase 2
309	[309]	P62830	Rpl23	7	18	43.6	4	11	30.7	14865.6	MOUSE	60S ribosomal protein L23
310	[310]	Q61699	Hsph1	8	10	14.9				96408.3	MOUSE	Heat shock protein 105 kDa
311	[311]	Q6ZQ08	Cnot1	15	17	8.5	6	6	3.2	266810	MOUSE	CCR4-NOT transcription complex subunit 1
312	[312]	P70404	Idh3g	7	11	31.8	2	4	11.2	42785.8	MOUSE	Isocitrate dehydrogenase [NAD] subunit gamma 1, mitochondrial
313	[313]	E9PZJ8	Ascc3	10	10	6.2	2	2	1.4	250559	MOUSE	Activating signal cointegrator 1 complex subunit 3
314	[314]	Q8JZQ9	Eif3b	15	15	23	6	6	13	91371	MOUSE	Eukaryotic translation initiation factor 3 subunit B
315	[315]	Q99PG2	Ogfr	7	9	20.1	2	3	4.9	70679.9	MOUSE	Opioid growth factor receptor
316	[316]	P16045	Lgals1	7	19	59.3	7	22	57.8	14866	MOUSE	Galectin-1
317	[317]	Q62465	Vat1	8	11	28.3	7	10	21.7	43097	MOUSE	Synaptic vesicle membrane protein VAT-1 homolog
318	[318]	Q9WV55	Vapa	4	7	24.5	7	10	32.9	27855.5	MOUSE	Vesicle-associated membrane protein-associated protein A
319	[319]	O35465	Fkbp8	7	14	19.7	6	11	22.4	43529.2	MOUSE	Peptidyl-prolyl cis-trans isomerase FKBP8
320	[320]	P50516	Atp6v1a	5	6	9.9	9	10	19.3	68326.7	MOUSE	V-type proton ATPase catalytic subunit A
321	[321]	P46471	Psmc2	8	12	27	3	5	10.4	48648.3	MOUSE	26S proteasome regulatory subunit 7
322	[322]	P42227	Stat3	8	11	14.8	4	4	8.4	88054.6	MOUSE	Signal transducer and activator of transcription 3
323	[323]	P62264	Rps14	7	18	37.1	5	16	36.4	16272.9	MOUSE	40S ribosomal protein S14
324	[324]	Q9D880	Timm50	7	16	26.3	6	9	23.2	39776.8	MOUSE	Mitochondrial import inner membrane translocase subunit TIM50
325	[325]	Q9R112	Sqor	9	16	29.8	2	3	6.7	50282.9	MOUSE	Sulfide:quinone oxidoreductase, mitochondrial
326	[326]	Q61545	Ewsr1	6	10	11	3	4	8.1	68462.8	MOUSE	RNA-binding protein EWS
327	[327]	Q64737	Gart	7	8	11.2	4	4	7.1	107504	MOUSE	Trifunctional purine biosynthetic protein adenosine-3
328	[328]	O08529	Capn2	9	10	19.1	7	9	12.9	79872.9	MOUSE	Calpain-2 catalytic subunit
329	[329]	Q3UPF5	Zc3hav1	8	10	14.2				106689	MOUSE	Zinc finger CCCH-type antiviral protein 1
330	[330]	P53026	Rpl10a	7	20	34.6	8	16	31.8	24916.6	MOUSE	60S ribosomal protein L10a
331	[331]	Q9D1M0	Sec13	7	11	47.2	2	5	15.5	35566	MOUSE	Protein SEC13 homolog
332	[332]	Q61024	Asns	9	12	24.1	8	10	17.5	64283.3	MOUSE	Asparagine synthetase [glutamine-hydrolyzing]
333	[333]	Q6PFD9	Nup98	8	9	7.1	6	7	5.3	197242	MOUSE	Nuclear pore complex protein Nup98-Nup96
334	[334]	Q8BYA0	Tbcd	8	8	9.4	3	5	3.5	133322	MOUSE	Tubulin-specific chaperone D
335	[335]	P62754	Rps6	8	14	28.1	6	13	24.9	28680.9	MOUSE	40S ribosomal protein S6
336	[336]	Q9EQC5	Scyl1	7	9	16.3	3	3	6.7	89160.5	MOUSE	N-terminal kinase-like protein
337	[337]	Q08093	Cnn2	8	12	37.4	4	5	20.3	33155.8	MOUSE	Calponin-2
338	[338]	P62245	Rps15a	7	16	50	6	13	44.6	14839.6	MOUSE	40S ribosomal protein S15a
339	[339]	Q9CQE8	RTRAF	8	12	43	3	5	20.5	28152.4	MOUSE	RNA transcription, translation and transport factor protein
340	[340]	Q8BML9	Qars1	9	13	15.1	7	8	14.3	87677.3	MOUSE	Glutamine--tRNA ligase
341	[341]	Q80WJ7	Mtdh	8	10	21.2	6	11	15.4	63846.5	MOUSE	Protein LYRIC
342	[342]	P62702	Rps4x	9	14	39.9	5	9	25.5	29598	MOUSE	40S ribosomal protein S4, X isoform
343	[343]	P63037	Dnaja1	7	10	28.7	6	8	25.2	44868.6	MOUSE	DnaJ homolog subfamily A member 1
344	[344]	Q9DCN2	Cyb5r3	4	5	23.9	7	8	35.2	34128	MOUSE	NADH-cytochrome b5 reductase 3
345	[345]	Q8BP92	Rcn2	6	12	26.6	4	6	19.4	37271.1	MOUSE	Reticulocalbin-2
346	[346]	P51863	Atp6v0d1				8	11	30.8	40301.4	MOUSE	V-type proton ATPase subunit d 1
347	[347]	Q8BFZ9	Erlin2	8	13	30.3	3	3	13.8	37872.9	MOUSE	Erlin-2
348	[348]	Q922Q8	Lrrc59	7	14	29.6	7	12	31.9	34877.7	MOUSE	Leucine-rich repeat-containing protein 59
349	[349]	Q9D8N0	Eef1g	9	15	24.7	7	10	19.2	50061.2	MOUSE	Elongation factor 1-gamma
350	[350]	P61164	Actr1a	4	9	18.6	5	9	23.7	42614.1	MOUSE	Alpha-centractin
351	[351]	Q3U9G9	Lbr	7	8	15.5	3	5	7.2	71440.8	MOUSE	Delta(14)-sterol reductase LBR
352	[352]	Q8BMG7	Rab3gap2	11	12	10.4	6	6	6.8	152536	MOUSE	Rab3 GTPase-activating protein non-catalytic subunit
353	[353]	Q8CI51	Pdlim5	9	10	23.5	4	4	7.4	63299.8	MOUSE	PDZ and LIM domain protein 5
354	[354]	P52293	Kpna2	8	9	20.2	5	9	14.7	57928.6	MOUSE	Importin subunit alpha-1
355	[355]	Q920L1	Fads1	7	9	21.3	4	4	14.8	52323.2	MOUSE	Acyl-CoA (8-3)-desaturase
356	[356]	P17751	Tpi1	7	12	45.8	7	9	44.6	26712.9	MOUSE	Triosephosphate isomerase
357	[357]	Q9Z0R9	Fads2	7	12	19.1	4	5	11.9	52387.9	MOUSE	Acyl-CoA 6-desaturase
358	[358]	Q3TXS7	Psmd1	7	8	13.2	8	9	15.5	105731	MOUSE	26S proteasome non-ATPase regulatory subunit 1
359	[359]	Q8VH51	Rbm39	7	8	23.8	2	3	5.3	59407.1	MOUSE	RNA-binding protein 39
360	[360]	P19253	Rpl13a	8	14	33.5	5	9	18.7	23464.4	MOUSE	60S ribosomal protein L13a
361	[361]	P31230	Aimp1	6	7	29.4	7	9	39	33997.6	MOUSE	Aminoacyl tRNA synthase complex-interacting multifunctional protein 1
362	[362]	Q8BSY0	Asph	6	6	13.6	7	9	14.7	83042.8	MOUSE	Aspartyl/asparaginyl beta-hydroxylase
363	[363]	Q61263	Soat1	4	8	9.4	6	11	14.8	63799.5	MOUSE	Sterol O-acyltransferase 1
364	[364]	A2A5R2	Arfgef2	8	9	5.9	4	4	3.2	202242	MOUSE	Brefeldin A-inhibited guanine nucleotide-exchange protein 2
365	[365]	Q9DBS1	Tmem43	4	4	18.5	7	9	32	44783.7	MOUSE	Transmembrane protein 43
366	[366]	G5E829	Atp2b1	7	7	10.2	6	6	7.4	134748	MOUSE	Plasma membrane calcium-transporting ATPase 1
367	[367]	Q6P9P6	Kif11	9	10	13.7	2	2	3	118028	MOUSE	Kinesin-like protein KIF11
368	[368]	Q8VCM8	Ncln	7	11	17.9	7	9	17.2	62908.7	MOUSE	Nicalin
369	[369]	P12367	Prkar2a	6	7	21.7	3	4	12.7	45389.5	MOUSE	cAMP-dependent protein kinase type II-alpha regulatory subunit
370	[370]	Q91YR7	Prpf6	8	8	11.3				106723	MOUSE	Pre-mRNA-processing factor 6
371	[371]	P62827	Ran	7	10	39.8	7	10	39.8	24423.3	MOUSE	GTP-binding nuclear protein Ran
372	[372]	Q9CZW5	Tomm70	7	9	21.6	6	6	19.3	67590.8	MOUSE	Mitochondrial import receptor subunit TOM70
373	[373]	Q9JHJ0	Tmod3	6	9	21.9	7	10	23.6	39503	MOUSE	Tropomodulin-3
374	[374]	Q9JKR6	Hyou1	5	5	8.8	7	9	12.8	111182	MOUSE	Hypoxia up-regulated protein 1
375	[375]	Q99KJ8	Dctn2	7	11	28.4	4	6	15.7	44117.2	MOUSE	Dynactin subunit 2
376	[376]	Q9Z2B9	Rps6ka4	7	7	14.6	2	2	3.4	85652.7	MOUSE	Ribosomal protein S6 kinase alpha-4
377	[377]	P60122	Ruvbl1	7	9	23.9	8	9	24.3	50214.4	MOUSE	RuvB-like 1
378	[378]	P28656	Nap1l1	7	8	30.4	5	7	19.2	45345.5	MOUSE	Nucleosome assembly protein 1-like 1
379	[379]	Q9CPQ3	Tomm22	5	9	49.3	4	11	49.3	15536.9	MOUSE	Mitochondrial import receptor subunit TOM22 homolog
380	[380]	Q60953	Pml	10	14	16	4	4	6	98243	MOUSE	Protein PML
381	[381]	Q9Z1Q5	Clic1	6	7	37.8	6	8	37.8	27013.1	MOUSE	Chloride intracellular channel protein 1
382	[382]	Q9Z1G4	Atp6v0a1				8	8	12	96467.8	MOUSE	V-type proton ATPase 116 kDa subunit a1
383	[383]	P62137	Ppp1ca	7	9	26.7	5	7	17.9	37540.4	MOUSE	Serine/threonine-protein phosphatase PP1-alpha catalytic subunit
384	[384]	Q8C3X8	Lmf2	3	4	6.8	6	8	12.1	79997.9	MOUSE	Lipase maturation factor 2
385	[385]	Q6ZWN5	Rps9	8	11	31.4	8	9	26.8	22591.6	MOUSE	40S ribosomal protein S9
386	[386]	Q8BJ71	Nup93	7	8	12	2	4	5.4	93281.9	MOUSE	Nuclear pore complex protein Nup93
387	[387]	Q8R0G9	Nup133	9	9	14.2	5	5	8.1	128621	MOUSE	Nuclear pore complex protein Nup133
388	[388]	O08709	Prdx6	7	13	42.4	5	11	37.9	24870.9	MOUSE	Peroxiredoxin-6
389	[389]	Q99P88	Nup155	7	8	8.1				155119	MOUSE	Nuclear pore complex protein Nup155
390	[390]	Q61510	Trim25	9	10	20.3	5	5	13.1	71727	MOUSE	E3 ubiquitin/ISG15 ligase TRIM25
391	[391]	Q8BHF7	Pgs1	7	8	17.2				62489.6	MOUSE	CDP-diacylglycerol--glycerol-3-phosphate 3-phosphatidyltransferase, mitochondrial
392	[392]	Q7TMY8	Huwe1	8	8	2.6				482639	MOUSE	E3 ubiquitin-protein ligase HUWE1
393	[393]	Q8BKE6	Cyp20a1	5	7	17.1	6	8	21.2	52149.7	MOUSE	Cytochrome P450 20A1
394	[394]	P35700	Prdx1	9	12	35.7	6	10	28.1	22176.7	MOUSE	Peroxiredoxin-1
395	[395]	Q8K2B3	Sdha	7	8	13.7	5	5	16.9	72586.1	MOUSE	Succinate dehydrogenase [ubiquinone] flavoprotein subunit, mitochondrial
396	[396]	P35550	Fbl	6	7	32.4	5	6	27.2	34307.1	MOUSE	rRNA 2'-O-methyltransferase fibrillarin
397	[397]	Q9R0P5	Dstn	5	8	38.2	6	9	47.9	18521.8	MOUSE	Destrin
398	[398]	P01899	H2-D1	5	8	17.7	6	8	20.4	40836.6	MOUSE	H-2 class I histocompatibility antigen, D-B alpha chain
399	[399]	P48725	Pcnt	8	8	3.7				329468	MOUSE	Pericentrin
400	[400]	Q9CZM2	Rpl15	6	12	30.4	5	12	27	24146.3	MOUSE	60S ribosomal protein L15
401	[401]	P54276	Msh6	7	7	6.8	4	4	4	151085	MOUSE	DNA mismatch repair protein Msh6
402	[402]	P62849	Rps24	7	12	35.3	5	9	34.6	15423.3	MOUSE	40S ribosomal protein S24
403	[403]	Q6ZWV3	Rpl10	9	15	42.1	6	11	21.5	24604.1	MOUSE	60S ribosomal protein L10
404	[404]	P47857	Pfkm	8	8	15	3	3	5	85269.4	MOUSE	ATP-dependent 6-phosphofructokinase, muscle type
405	[405]	P15920	Atp6v0a2				6	6	9.9	98146.2	MOUSE	V-type proton ATPase 116 kDa subunit a2
406	[406]	Q8R1A4	Dock7	10	12	7.4	3	3	1.7	241440	MOUSE	Dedicator of cytokinesis protein 7
407	[407]	Q6PB93	Galnt2	4	4	11.1	6	9	15.8	64515.1	MOUSE	Polypeptide N-acetylgalactosaminyltransferase 2
408	[408]	P63325	Rps10	5	17	37.6	6	15	38.2	18915.9	MOUSE	40S ribosomal protein S10
409	[409]	Q5SNZ0	Ccdc88a	7	8	5.7	2	2	1.2	215920	MOUSE	Girdin
410	[410]	P62918	Rpl8	6	15	42.8	5	14	32.7	28024.9	MOUSE	60S ribosomal protein L8
411	[411]	P62270	Rps18	7	14	42.1	6	14	36.2	17718.8	MOUSE	40S ribosomal protein S18
412	[412]	Q9R0Y5	Ak1	5	6	40.2	5	7	39.2	21539.8	MOUSE	Adenylate kinase isoenzyme 1
413	[413]	P06151	Ldha	6	11	22.9	5	7	18.1	36498.9	MOUSE	L-lactate dehydrogenase A chain
414	[414]	Q8VDJ3	Hdlbp	8	8	10.7				141744	MOUSE	Vigilin
415	[415]	Q8BWT1	Acaa2	6	10	25.9	6	6	26.7	41830.2	MOUSE	3-ketoacyl-CoA thiolase, mitochondrial
416	[416]	Q921F2	Tardbp	5	7	17.9	3	5	13	44548.1	MOUSE	TAR DNA-binding protein 43
417	[417]	Q9WUM5	Suclg1	5	10	22.8	5	7	22	36155.1	MOUSE	Succinate--CoA ligase [ADP/GDP-forming] subunit alpha, mitochondrial
418	[418]	Q61029	Tmpo	6	7	22.3	3	3	11.5	50373.1	MOUSE	Lamina-associated polypeptide 2, isoforms beta/delta/epsilon/gamma
419	[419]	Q9R0X4	Acot9	9	11	27.3	4	5	10.3	50560.9	MOUSE	Acyl-coenzyme A thioesterase 9, mitochondrial
420	[420]	Q64282	Ifit1	6	7	18.1	2	4	7.6	53737.9	MOUSE	Interferon-induced protein with tetratricopeptide repeats 1
421	[421]	Q9CZN7	Shmt2	7	9	16.7	5	7	12.7	55759.2	MOUSE	Serine hydroxymethyltransferase, mitochondrial
422	[422]	Q8R1B4	Eif3c	6	7	10.6	2	2	3.5	105532	MOUSE	Eukaryotic translation initiation factor 3 subunit C
423	[423]	Q9DCX2	Atp5pd	6	10	55.3	7	10	55.9	18749.6	MOUSE	ATP synthase subunit d, mitochondrial
424	[424]	P62082	Rps7	6	12	42.3	5	11	41.8	22127	MOUSE	40S ribosomal protein S7
425	[425]	Q9QZD8	Slc25a10	6	8	30.7	2	3	9.4	31715.2	MOUSE	Mitochondrial dicarboxylate carrier
426	[426]	Q9CR57	Rpl14	6	16	28.6	4	12	21.7	23564.3	MOUSE	60S ribosomal protein L14
427	[427]	Q8JZU2	Slc25a1	7	10	23.2	2	3	7.7	33931.8	MOUSE	Tricarboxylate transport protein, mitochondrial
428	[428]	Q640N1	Aebp1	7	8	8.4				128366	MOUSE	Adipocyte enhancer-binding protein 1
429	[429]	P56399	Usp5	5	5	10	6	7	14	95834.1	MOUSE	Ubiquitin carboxyl-terminal hydrolase 5
430	[430]	Q80VI1	Trim56	5	6	10.4				79513.6	MOUSE	E3 ubiquitin-protein ligase TRIM56
431	[431]	Q8R010	Aimp2	5	14	27.2	3	6	14.1	35377.9	MOUSE	Aminoacyl tRNA synthase complex-interacting multifunctional protein 2
432	[432]	P05064	Aldoa	6	6	27.5	2	2	10.4	39356.3	MOUSE	Fructose-bisphosphate aldolase A
433	[433]	Q920E5	Fdps	6	10	22.4	7	8	22.9	40581.9	MOUSE	Farnesyl pyrophosphate synthase
434	[434]	Q64310	Surf4	5	9	24.5	4	9	19.7	30381.3	MOUSE	Surfeit locus protein 4
435	[435]	Q60902	Eps15l1	5	5	8.9				99309.5	MOUSE	Epidermal growth factor receptor substrate 15-like 1
436	[436]	P13011	Scd2	5	6	27.9	3	3	21.5	40916.4	MOUSE	Stearoyl-CoA desaturase 2
437	[437]	P62281	Rps11	6	9	34.8	7	10	38.6	18430.9	MOUSE	40S ribosomal protein S11
438	[438]	Q9Z1R2	Bag6	6	6	8.2	2	2	2.7	121038	MOUSE	Large proline-rich protein BAG6
439	[439]	P35980	Rpl18	6	13	33.5	5	9	29.8	21644.7	MOUSE	60S ribosomal protein L18
440	[440]	Q63850	Nup62	6	6	16.7	2	2	6.7	53255.1	MOUSE	Nuclear pore glycoprotein p62
441	[441]	Q8CIG8	Prmt5	6	6	17	2	2	4.4	72680.5	MOUSE	Protein arginine N-methyltransferase 5
442	[442]	Q8C0C7	Farsa	7	8	22.2	5	6	19.1	57599.4	MOUSE	Phenylalanine--tRNA ligase alpha subunit
443	[443]	Q8VDN2	Atp1a1	5	7	7.7	6	8	7.8	112983	MOUSE	Sodium/potassium-transporting ATPase subunit alpha-1
444	[444]	Q9CRC8	Lrrc40	6	6	15.3	6	6	14.3	68076.2	MOUSE	Leucine-rich repeat-containing protein 40
445	[445]	Q9D1D4	Tmed10	5	10	31.5	5	13	29.7	24911	MOUSE	Transmembrane emp24 domain-containing protein 10
446	[446]	O88487	Dync1i2	4	6	14.4	3	3	9.6	68394.7	MOUSE	Cytoplasmic dynein 1 intermediate chain 2
447	[447]	Q9Z0W3	Nup160	6	6	5.9	3	3	3.9	158233	MOUSE	Nuclear pore complex protein Nup160
448	[448]	Q62448	Eif4g2	4	6	9.2				102106	MOUSE	Eukaryotic translation initiation factor 4 gamma 2
449	[449]	Q9Z1Q9	Vars1	5	6	5.5	3	4	3.5	140217	MOUSE	Valine--tRNA ligase
450	[450]	Q9D6Z1	Nop56	8	8	18.1	3	3	6.2	64464.9	MOUSE	Nucleolar protein 56
451	[451]	Q76MZ3	Ppp2r1a	7	9	16.8	5	6	11	65323.2	MOUSE	Serine/threonine-protein phosphatase 2A 65 kDa regulatory subunit A alpha isoform
452	[452]	Q9DCW4	Etfb	6	10	28.2	6	10	27.1	27623.5	MOUSE	Electron transfer flavoprotein subunit beta
453	[453]	Q9D0J4	Arl2	5	8	37.5	4	6	32.1	20864.1	MOUSE	ADP-ribosylation factor-like protein 2
454	[454]	P62717	Rpl18a	7	10	38.1	4	6	26.1	20732.5	MOUSE	60S ribosomal protein L18a
455	[455]	P84091	Ap2m1	7	9	23.4	2	2	8.3	49655.1	MOUSE	AP-2 complex subunit mu
456	[456]	Q9QYA2	Tomm40	7	10	34.6				37895.5	MOUSE	Mitochondrial import receptor subunit TOM40 homolog
457	[457]	Q6PB44	Ptpn23	9	10	8.1	4	4	3.6	185218	MOUSE	Tyrosine-protein phosphatase non-receptor type 23
458	[458]	O08756	Hsd17b10	5	7	39.8	3	3	23.8	27418.9	MOUSE	3-hydroxyacyl-CoA dehydrogenase type-2
459	[459]	P47757	Capzb	6	9	24.9				31345.7	MOUSE	F-actin-capping protein subunit beta
460	[460]	P14131	Rps16	5	15	32.9	6	15	43.8	16445.5	MOUSE	40S ribosomal protein S16
461	[461]	P45952	Acadm	6	8	20.9	8	10	26.1	46481.6	MOUSE	Medium-chain specific acyl-CoA dehydrogenase, mitochondrial
462	[462]	Q9ERF3	Wdr61	5	6	31.1	2	2	16.4	33773.1	MOUSE	WD repeat-containing protein 61
463	[463]	Q9CPR4	Rpl17	6	13	41.3	5	10	27.7	21423.3	MOUSE	60S ribosomal protein L17
464	[464]	O70311	Nmt2	6	6	18				60484.8	MOUSE	Glycylpeptide N-tetradecanoyltransferase 2
465	[465]	Q8BG32	Psmd11	8	9	26.5	4	5	12.6	47437.2	MOUSE	26S proteasome non-ATPase regulatory subunit 11
466	[466]	Q8K297	Colgalt1	6	9	12.8	4	4	7	71061.1	MOUSE	Procollagen galactosyltransferase 1
467	[467]	Q60598	Cttn	5	6	14.1	3	4	10.4	61250.2	MOUSE	Src substrate cortactin
468	[468]	Q8BRF7	Scfd1	5	7	15.6	5	5	14.4	72323.5	MOUSE	Sec1 family domain-containing protein 1
469	[469]	Q3U7R1	Esyt1	7	7	9.9	4	4	5.4	121555	MOUSE	Extended synaptotagmin-1
470	[470]	Q8VDP4	Ccar2	5	5	8.7	2	2	2.9	103003	MOUSE	Cell cycle and apoptosis regulator protein 2
471	[471]	O88447	Klc1	7	10	18.7				61450.6	MOUSE	Kinesin light chain 1
472	[472]	Q9ERG0	Lima1	5	8	9.3				84060.5	MOUSE	LIM domain and actin-binding protein 1
473	[473]	Q91VW5	Golga4	6	6	3.7				257566	MOUSE	Golgin subfamily A member 4
474	[474]	Q9D071	Mms19	5	7	8.1	2	2	3.3	113090	MOUSE	MMS19 nucleotide excision repair protein homolog
475	[475]	Q6DFW4	Nop58	6	6	17.7				60343.5	MOUSE	Nucleolar protein 58
476	[476]	P35564	Canx	3	3	6.8	5	6	10	67278.5	MOUSE	Calnexin
477	[477]	Q61171	Prdx2	5	8	26.8	5	8	26.3	21778.8	MOUSE	Peroxiredoxin-2
478	[478]	Q8R570	Snap47	6	6	20.8	2	3	5.6	46524.7	MOUSE	Synaptosomal-associated protein 47
479	[479]	Q80Y17	Llgl1	5	5	8.1				112619	MOUSE	Lethal(2) giant larvae protein homolog 1
480	[480]	O08547	Sec22b	5	11	34	4	10	29.8	24740.8	MOUSE	Vesicle-trafficking protein SEC22b
481	[481]	Q8C6G8	Wdr26	4	4	12.3				70544	MOUSE	WD repeat-containing protein 26
482	[482]	P97434	Mprip	5	7	8.1	3	4	4.8	116409	MOUSE	Myosin phosphatase Rho-interacting protein
483	[483]	Q62186	Ssr4	2	6	17.4	5	10	45.9	18936.7	MOUSE	Translocon-associated protein subunit delta
484	[484]	Q8VDW0	Ddx39a	5	5	19.7	4	4	12.9	49067.9	MOUSE	ATP-dependent RNA helicase DDX39A
485	[485]	Q80U93	Nup214	5	5	3.7	2	3	1.5	212980	MOUSE	Nuclear pore complex protein Nup214
486	[486]	Q8BPB5	Efemp1	3	4	15	4	7	19.3	54953.4	MOUSE	EGF-containing fibulin-like extracellular matrix protein 1
487	[487]	P28301	Lox	5	8	20.2	2	3	6.6	46701.3	MOUSE	Protein-lysine 6-oxidase
488	[488]	Q9Z0X1	Aifm1	8	10	18.6	3	3	7.2	66766.1	MOUSE	Apoptosis-inducing factor 1, mitochondrial
489	[489]	Q9Z2I9	Sucla2	5	6	14	3	3	11.7	50114.4	MOUSE	Succinate--CoA ligase [ADP-forming] subunit beta, mitochondrial
490	[490]	Q3TLH4	Prrc2c	6	6	3.4				310895	MOUSE	Protein PRRC2C
491	[491]	Q9D6R2	Idh3a	5	9	18.9	4	6	16.1	39639.1	MOUSE	Isocitrate dehydrogenase [NAD] subunit alpha, mitochondrial
492	[492]	P63276	Rps17	6	10	55.6	4	6	48.9	15524.2	MOUSE	40S ribosomal protein S17
493	[493]	Q61235	Sntb2	8	10	20.2	4	4	12.1	56382.2	MOUSE	Beta-2-syntrophin
494	[494]	O55222	Ilk	6	7	14.6	2	2	5.5	51373.7	MOUSE	Integrin-linked protein kinase
495	[495]	D3Z7P3	Gls	5	5	11.7	2	3	3.3	73964.4	MOUSE	Glutaminase kidney isoform, mitochondrial
496	[496]	Q8K2Z4	Ncapd2	7	7	8.9				155666	MOUSE	Condensin complex subunit 1
497	[497]	Q99NH0	Ankrd17	5	6	3	2	3	1	274215	MOUSE	Ankyrin repeat domain-containing protein 17
498	[498]	P15379	Cd44				4	5	6.6	85617.8	MOUSE	CD44 antigen
499	[499]	Q9DBL1	Acadsb	5	6	16.7	3	3	11.6	47874.5	MOUSE	Short/branched chain specific acyl-CoA dehydrogenase, mitochondrial
500	[500]	Q9CX13	Cnih4	2	5	14.4	3	9	14.4	16089.6	MOUSE	Protein cornichon homolog 4
501	[501]	Q64337	Sqstm1	5	5	29.4				48163.2	MOUSE	Sequestosome-1
502	[502]	P42125	Eci1	5	8	23.5	4	5	20.4	32250.7	MOUSE	Enoyl-CoA delta isomerase 1, mitochondrial
503	[503]	P35123	Usp4	8	8	12.2				108344	MOUSE	Ubiquitin carboxyl-terminal hydrolase 4
504	[504]	P62751	Rpl23a	6	12	36.5	3	5	21.8	17695.2	MOUSE	60S ribosomal protein L23a
505	[505]	Q9R1J0	Nsdhl	5	9	19.3	5	6	20.7	40686.3	MOUSE	Sterol-4-alpha-carboxylate 3-dehydrogenase, decarboxylating
506	[506]	Q9Z1Z2	Strap	5	5	21.4	4	5	17.4	38442.6	MOUSE	Serine-threonine kinase receptor-associated protein
507	[507]	Q9JLV1	Bag3	5	5	13.2				61860.7	MOUSE	BAG family molecular chaperone regulator 3
508	[508]	Q07813	Bax	3	4	22.9	5	5	40.6	21394.8	MOUSE	Apoptosis regulator BAX
509	[509]	Q922Y1	Ubxn1	4	5	25.9	3	3	20.2	33572.8	MOUSE	UBX domain-containing protein 1
510	[510]	Q9R0P3	Esd	4	5	25.5				31319.9	MOUSE	S-formylglutathione hydrolase
511	[511]	Q8CFI7	Polr2b	5	5	6.8	3	3	4.3	133912	MOUSE	DNA-directed RNA polymerase II subunit RPB2
512	[512]	Q9CQW2	Arl8b	5	7	37.1	4	7	33.9	21539.2	MOUSE	ADP-ribosylation factor-like protein 8B
513	[513]	P35282	Rab21	2	2	13.5	5	7	30.6	24106.5	MOUSE	Ras-related protein Rab-21
514	[514]	Q6ZQ73	Cand2	8	8	9.5				135634	MOUSE	Cullin-associated NEDD8-dissociated protein 2
515	[515]	Q9CX86	Hnrnpa0	4	9	27.2	3	4	16.7	30530.6	MOUSE	Heterogeneous nuclear ribonucleoprotein A0
516	[516]	O54931	Akap2	4	5	8.8				98579.3	MOUSE	A-kinase anchor protein 2
517	[517]	Q99KN9	Clint1	7	13	14.4	5	5	10.9	68513.5	MOUSE	Clathrin interactor 1
518	[518]	Q9DBY8	Nvl	5	5	8.7	2	2	3.7	94476.8	MOUSE	Nuclear valosin-containing protein-like
519	[519]	Q9DCL9	Paics	8	12	22.6	6	7	18.8	47006.5	MOUSE	Multifunctional protein ADE2
520	[520]	P26516	Psmd7	5	7	27.4	3	5	20.2	36540.1	MOUSE	26S proteasome non-ATPase regulatory subunit 7
521	[521]	P43247	Msh2	8	11	12.7	4	4	8.4	104152	MOUSE	DNA mismatch repair protein Msh2
522	[522]	Q3TJZ6	Fam98a	4	7	10.3	3	3	10.3	55055.8	MOUSE	Protein FAM98A
523	[523]	P62889	Rpl30	4	10	51.3	3	8	40.9	12784.2	MOUSE	60S ribosomal protein L30
524	[524]	O70133	Dhx9	6	6	6.9				149476	MOUSE	ATP-dependent RNA helicase A
525	[525]	Q6GQT9	Nomo1	5	6	6.6	4	5	5.8	133421	MOUSE	Nodal modulator 1
526	[526]	P56652	ITIH3				10	14	14.4	99551.8	BOVIN	Inter-alpha-trypsin inhibitor heavy chain H3
527	[527]	F6ZDS4	Tpr	6	7	3.9				273992	MOUSE	Nucleoprotein TPR
528	[528]	P47963	Rpl13	5	10	22.7	5	8	24.2	24305.7	MOUSE	60S ribosomal protein L13
529	[529]	Q6P9L6	Kif15	6	7	5.6	2	2	2.7	160122	MOUSE	Kinesin-like protein KIF15
530	[530]	Q8CGB6	Tns2	6	7	7.3	2	3	2	152014	MOUSE	Tensin-2
531	[531]	Q07417	Acads	5	5	19.2	2	2	11.9	44890	MOUSE	Short-chain specific acyl-CoA dehydrogenase, mitochondrial
532	[532]	Q99JY9	Actr3	4	4	18.7	2	2	12.4	47357.6	MOUSE	Actin-related protein 3
533	[533]	Q8JZQ2	Afg3l2	7	8	10.3				89519.5	MOUSE	AFG3-like protein 2
534	[534]	P21958	Tap1	4	5	10.4				78864.8	MOUSE	Antigen peptide transporter 1
535	[535]	P58044	Idi1	4	5	26.4				26289.3	MOUSE	Isopentenyl-diphosphate Delta-isomerase 1
536	[536]	P63330	Ppp2ca	3	6	19.7	4	6	23.9	35608.5	MOUSE	Serine/threonine-protein phosphatase 2A catalytic subunit alpha isoform
537	[537]	Q80U95	Ube3c	5	5	7.4	2	2	2.1	123977	MOUSE	Ubiquitin-protein ligase E3C
538	[538]	E9QAT4	Sec16a	6	7	4.1				254204	MOUSE	Protein transport protein Sec16A
539	[539]	O35609	Scamp3	3	4	14.9	5	5	30.7	38458.5	MOUSE	Secretory carrier-associated membrane protein 3
540	[540]	P62814	Atp6v1b2	5	5	13.9	5	5	15.9	56551.3	MOUSE	V-type proton ATPase subunit B, brain isoform
541	[541]	Q9CXW4	Rpl11	4	9	34.8	4	5	34.8	20252.6	MOUSE	60S ribosomal protein L11
542	[542]	P61620	Sec61a1	5	8	13.2	4	6	13.2	52265.2	MOUSE	Protein transport protein Sec61 subunit alpha isoform 1
543	[543]	Q00PI9	Hnrnpul2	4	5	8.1	2	2	3.9	84940.9	MOUSE	Heterogeneous nuclear ribonucleoprotein U-like protein 2
544	[544]	Q9DBG5	Plin3	4	4	16.9				47262.6	MOUSE	Perilipin-3
545	[545]	Q99LR1	Abhd12	5	10	16.1	3	4	10.8	45270.2	MOUSE	Lysophosphatidylserine lipase ABHD12
546	[546]	Q8BP67	Rpl24	5	9	30.6	4	6	19.7	17779.1	MOUSE	60S ribosomal protein L24
547	[547]	P62960	Ybx1	5	7	31.1				35730.2	MOUSE	Y-box-binding protein 1
548	[548]	Q99J47	Dhrs7b	6	7	27.9	2	2	12.1	34987	MOUSE	Dehydrogenase/reductase SDR family member 7B
549	[549]	Q920Q4	Vps16	4	4	7.5				94929	MOUSE	Vacuolar protein sorting-associated protein 16 homolog
550	[550]	P81187	CFB				5	6	9.2	85367.1	BOVIN	Complement factor B
551	[551]	Q9D7H3	RtcA	5	6	19.9	5	5	16.9	39254.8	MOUSE	RNA 3'-terminal phosphate cyclase
552	[552]	Q8BJY1	Psmd5	5	6	11.9	5	6	12.5	55972.6	MOUSE	26S proteasome non-ATPase regulatory subunit 5
553	[553]	Q2YDW2	Msto1	6	6	13.5	4	5	10.1	61230.9	MOUSE	Protein misato homolog 1
554	[554]	P61358	Rpl27	4	11	36	4	4	32.4	15797.9	MOUSE	60S ribosomal protein L27
555	[555]	Q9QY06	Myo9b	8	11	5.3	4	4	2.7	238836	MOUSE	Unconventional myosin-IXb
556	[556]	Q8BRH0	Tmtc3	5	8	7.6				104199	MOUSE	Protein O-mannosyl-transferase TMTC3
557	[557]	Q9JJI8	Rpl38	4	14	50	4	9	50	8203.9	MOUSE	60S ribosomal protein L38
558	[558]	Q62036	Cep131	4	5	5.9				120314	MOUSE	Centrosomal protein of 131 kDa
559	[559]	Q9R1T2	Sae1	4	6	17.7	3	4	15.7	38620.4	MOUSE	SUMO-activating enzyme subunit 1
560	[560]	Q9CYG7	Tomm34	5	7	22	2	3	9.7	34278.3	MOUSE	Mitochondrial import receptor subunit TOM34
561	[561]	Q7TQH0	Atxn2l	5	5	7				110650	MOUSE	Ataxin-2-like protein
562	[562]	Q6P9Q6	Fkbp15	7	9	11.7				132962	MOUSE	FK506-binding protein 15
563	[563]	Q9D2V8	Mfsd10	2	2	7.5	4	7	14.7	49369.8	MOUSE	Major facilitator superfamily domain-containing protein 10
564	[564]	P58281	Opa1	5	5	7	2	2	2.9	111340	MOUSE	Dynamin-like 120 kDa protein, mitochondrial
565	[565]	Q64133	Maoa	4	6	13.7				59602.4	MOUSE	Amine oxidase [flavin-containing] A
566	[566]	P26443	Glud1	5	6	11.6	3	3	7.9	61337.3	MOUSE	Glutamate dehydrogenase 1, mitochondrial
567	[567]	P46978	Stt3a	5	6	7.8	6	9	10.6	80598.4	MOUSE	Dolichyl-diphosphooligosaccharide--protein glycosyltransferase subunit STT3A
568	[568]	Q3UN02	Lclat1	3	4	10.1	5	6	16.8	44400.4	MOUSE	Lysocardiolipin acyltransferase 1
569	[569]	Q9R0N0	Galk1	6	8	16.8	5	7	15.8	42295.6	MOUSE	Galactokinase
570	[570]	Q8CIB5	Fermt2	5	5	11.9				77801.1	MOUSE	Fermitin family homolog 2
571	[571]	Q9ESW8	Pgpep1	4	5	37.3	4	5	37.3	22934.4	MOUSE	Pyroglutamyl-peptidase 1
572	[572]	O88329	Myo1a	4	8	4.5	2	2	2	118696	MOUSE	Unconventional myosin-Ia
573	[573]	O88736	Hsd17b7	4	4	19.8	3	3	16.8	37317.2	MOUSE	3-keto-steroid reductase/17-beta-hydroxysteroid dehydrogenase 7
574	[574]	Q9CQU3	Rer1	2	3	19.4	3	7	25	22988.3	MOUSE	Protein RER1
575	[575]	P46061	Rangap1	6	7	13.9	8	8	17.8	63531.5	MOUSE	Ran GTPase-activating protein 1
576	[576]	P50136	Bckdha	5	5	17.9	2	3	10	50371.1	MOUSE	2-oxoisovalerate dehydrogenase subunit alpha, mitochondrial
577	[577]	Q9CY27	Tecr	5	7	14	4	6	12.7	36090.8	MOUSE	Very-long-chain enoyl-CoA reductase
578	[578]	Q9JKC8	Ap3m1	6	6	25.1				46936.6	MOUSE	AP-3 complex subunit mu-1
579	[579]	O88967	Yme1l1	7	7	12.7	2	2	3.6	80028.7	MOUSE	ATP-dependent zinc metalloprotease YME1L1
580	[580]	Q99PU8	Dhx30	7	7	7.7	2	2	1.9	136670	MOUSE	ATP-dependent RNA helicase DHX30
581	[581]	Q8BLF1	Nceh1	4	4	11	3	4	9.3	45740	MOUSE	Neutral cholesterol ester hydrolase 1
582	[582]	Q04857	Col6a1	5	5	7.5				108490	MOUSE	Collagen alpha-1(VI) chain
583	[583]	P63323	Rps12	4	6	45.5	4	6	37.9	14525.1	MOUSE	40S ribosomal protein S12
584	[584]	Q99JX4	Eif3m	4	4	18.7				42517.4	MOUSE	Eukaryotic translation initiation factor 3 subunit M
585	[585]	Q9Z1T1	Ap3b1	4	5	5.6				122741	MOUSE	AP-3 complex subunit beta-1
586	[586]	Q921L5	Cog2	3	3	7.5				82040.3	MOUSE	Conserved oligomeric Golgi complex subunit 2
587	[587]	Q8C0E3	Trim47	4	4	9				69913	MOUSE	E3 ubiquitin-protein ligase TRIM47
588	[588]	Q62425	Ndufa4	3	7	56.1	3	4	36.6	9326.9	MOUSE	Cytochrome c oxidase subunit NDUFA4
589	[589]	Q99KF1	Tmed9	3	3	18.3	5	7	30.2	27127.4	MOUSE	Transmembrane emp24 domain-containing protein 9
590	[590]	P62911	Rpl32	5	7	31.9	4	5	26.7	15859.9	MOUSE	60S ribosomal protein L32
591	[591]	Q8BWB6	Steap2	3	3	7	3	3	10	55760.8	MOUSE	Metalloreductase STEAP2
592	[592]	P60229	Eif3e	6	8	16				52221.3	MOUSE	Eukaryotic translation initiation factor 3 subunit E
593	[593]	P47738	Aldh2	5	5	12.9	2	2	5	56538	MOUSE	Aldehyde dehydrogenase, mitochondrial
594	[594]	Q9QZ88	Vps29	4	4	33.5				20495.9	MOUSE	Vacuolar protein sorting-associated protein 29
595	[595]	Q9D0F6	Rfc5	4	6	18	3	3	13.9	38096.5	MOUSE	Replication factor C subunit 5
596	[596]	Q3UMR5	Mcu	4	4	15.4	4	4	17.7	39682	MOUSE	Calcium uniporter protein, mitochondrial
597	[597]	Q80UJ7	Rab3gap1	10	10	16.4	2	2	2.2	110198	MOUSE	Rab3 GTPase-activating protein catalytic subunit
598	[598]	Q60668	Hnrnpd	6	6	20				38354.4	MOUSE	Heterogeneous nuclear ribonucleoprotein D0
599	[599]	Q9D8W5	Psmd12	5	5	12.9	5	5	15.4	52895.7	MOUSE	26S proteasome non-ATPase regulatory subunit 12
600	[600]	Q9D819	Ppa1	4	4	23.5	4	4	23.2	32667.4	MOUSE	Inorganic pyrophosphatase
601	[601]	P63168	Dynll1	3	8	49.4	2	5	37.1	10366	MOUSE	Dynein light chain 1, cytoplasmic
602	[602]	O54988	Slk	4	4	7.4	2	2	3.1	141458	MOUSE	STE20-like serine/threonine-protein kinase
603	[603]	P23249	Mov10	10	11	12.5				113584	MOUSE	Putative helicase MOV-10
604	[604]	Q9CRB9	Chchd3	4	7	21.6	3	4	16.7	26334.7	MOUSE	MICOS complex subunit Mic19
605	[605]	P10853	H2bc7	4	5	27.8	2	2	19	13936.3	MOUSE	Histone H2B type 1-F/J/L
606	[606]	P47962	Rpl5	5	8	22.9	2	2	8.4	34401	MOUSE	60S ribosomal protein L5
607	[607]	P62843	Rps15	3	8	40				17040.3	MOUSE	40S ribosomal protein S15
608	[608]	Q91YX5	Lpgat1	5	6	18.6	4	4	13.2	43088.9	MOUSE	Acyl-CoA:lysophosphatidylglycerol acyltransferase 1
609	[609]	Q8BRT1	Clasp2	4	4	4				140740	MOUSE	CLIP-associating protein 2
610	[610]	Q8BHC4	Dcakd	5	6	26.8	4	4	22.1	26476.3	MOUSE	Dephospho-CoA kinase domain-containing protein
611	[611]	Q9ES00	Ube4b	7	8	8.1	2	2	2.4	133319	MOUSE	Ubiquitin conjugation factor E4 B
612	[612]	P27773	Pdia3	5	6	13.3	4	5	12.9	56678.8	MOUSE	Protein disulfide-isomerase A3
613	[613]	Q924Z4	Cers2				3	5	11.8	45024.8	MOUSE	Ceramide synthase 2
614	[614]	Q9DC16	Ergic1	4	6	17.6	2	3	11.4	32562.5	MOUSE	Endoplasmic reticulum-Golgi intermediate compartment protein 1
615	[615]	Q5SXY1	Specc1	5	5	7.1				118102	MOUSE	Cytospin-B
616	[616]	Q91YM4	Tbrg4	5	5	12.4				71514	MOUSE	FAST kinase domain-containing protein 4
617	[617]	O09005	Degs1	2	3	10.2	3	3	14.9	38241.8	MOUSE	Sphingolipid delta(4)-desaturase DES1
618	[618]	G3X9J0	Sipa1l3	4	4	3.4				195065	MOUSE	Signal-induced proliferation-associated 1-like protein 3
619	[619]	Q8BWW4	Larp4	4	6	8.5	2	2	4.9	79764.1	MOUSE	La-related protein 4
620	[620]	O88477	Igf2bp1	3	3	8.1	2	2	5.4	63451.1	MOUSE	Insulin-like growth factor 2 mRNA-binding protein 1
621	[621]	P35293	Rab18	5	6	29.6	5	9	33	23035.4	MOUSE	Ras-related protein Rab-18
622	[622]	P07091	S100a4	3	6	34.7	4	9	34.7	11721.5	MOUSE	Protein S100-A4
623	[623]	P62071	Rras2	2	3	13.7	4	5	25	23399.8	MOUSE	Ras-related protein R-Ras2
624	[624]	P53994	Rab2a				5	6	31.1	23547.7	MOUSE	Ras-related protein Rab-2A
625	[625]	Q8C6B2	Rtkn	3	3	9.8				63013.3	MOUSE	Rhotekin
626	[626]	Q8BQ30	Ppp1r18	4	4	9.3				65630.1	MOUSE	Phostensin
627	[627]	Q9CR68	Uqcrfs1	3	3	15.7	3	4	15.7	29367.9	MOUSE	Cytochrome b-c1 complex subunit Rieske, mitochondrial
628	[628]	Q8R151	Znfx1	4	4	3				218830	MOUSE	NFX1-type zinc finger-containing protein 1
629	[629]	Q3UFY8	Trmt10c	3	4	10.9	3	3	10.9	48386.2	MOUSE	tRNA methyltransferase 10 homolog C
630	[630]	P83887	Tubg1	2	3	9.1	3	3	12.2	51101.3	MOUSE	Tubulin gamma-1 chain
631	[631]	Q99JH8	Kdelr1	3	5	23.6				24560.3	MOUSE	ER lumen protein-retaining receptor 1
632	[632]	Q9CQS8	Sec61b	3	4	51	2	3	21.9	9958.5	MOUSE	Protein transport protein Sec61 subunit beta
633	[633]	Q8BUK6	Hook3	5	5	8.9				83218.6	MOUSE	Protein Hook homolog 3
634	[634]	Q9DCH4	Eif3f	5	6	21.6				37984.6	MOUSE	Eukaryotic translation initiation factor 3 subunit F
635	[635]	P19783	Cox4i1	2	3	17.8	3	7	23.7	19530.6	MOUSE	Cytochrome c oxidase subunit 4 isoform 1, mitochondrial
636	[636]	P00735	F2				3	4	6.2	70506.2	BOVIN	Prothrombin
637	[637]	Q6P2K6	Ppp4r3a	4	4	8				93843.3	MOUSE	Serine/threonine-protein phosphatase 4 regulatory subunit 3A
638	[638]	Q99NB9	Sf3b1	3	3	4.4	3	3	5	145818	MOUSE	Splicing factor 3B subunit 1
639	[639]	P61255	Rpl26	5	7	31.7	3	4	16.6	17258.4	MOUSE	60S ribosomal protein L26
640	[640]	Q921H8	Acaa1a	3	3	13.4	3	3	13.4	43953.7	MOUSE	3-ketoacyl-CoA thiolase A, peroxisomal
641	[641]	Q05186	Rcn1	4	5	14.5	4	5	13.2	38113.4	MOUSE	Reticulocalbin-1
642	[642]	P62852	Rps25	4	7	24	4	6	29.6	13742.2	MOUSE	40S ribosomal protein S25
643	[643]	P10605	Ctsb	3	3	12.4	4	6	15	37280.2	MOUSE	Cathepsin B
644	[644]	Q3TBW2	Mrpl10	3	4	21.8				29395.9	MOUSE	39S ribosomal protein L10, mitochondrial
645	[645]	O70152	Dpm1	5	8	29.6	3	3	13.8	29174.9	MOUSE	Dolichol-phosphate mannosyltransferase subunit 1
646	[646]	Q9CQQ7	Atp5pb	4	6	17.6	4	6	17.2	28949.1	MOUSE	ATP synthase F(0) complex subunit B1, mitochondrial
647	[647]	Q6ZWU9	Rps27	3	5	38.1	3	4	38.1	9461.2	MOUSE	40S ribosomal protein S27
648	[648]	P63242	Eif5a	4	4	31.2	2	2	23.4	16832.4	MOUSE	Eukaryotic translation initiation factor 5A-1
649	[649]	Q60715	P4ha1	7	7	18.7	4	5	14	60910.6	MOUSE	Prolyl 4-hydroxylase subunit alpha-1
650	[650]	Q9R0Q7	Ptges3	4	4	35.6	3	5	26.2	18721.6	MOUSE	Prostaglandin E synthase 3
651	[651]	Q8K2C9	Hacd3	4	7	17.7	3	4	16	43131.8	MOUSE	Very-long-chain (3R)-3-hydroxyacyl-CoA dehydratase 3
652	[652]	Q3U0V1	Khsrp	4	5	7.6				76776.1	MOUSE	Far upstream element-binding protein 2
653	[653]	Q02013	Aqp1	2	3	10.8	3	5	14.1	28793.7	MOUSE	Aquaporin-1
654	[654]	Q6Y7W8	Gigyf2	6	6	6.4	2	2	2	149194	MOUSE	GRB10-interacting GYF protein 2
655	[655]	P28740	Kif2a	3	3	7.8				79757.1	MOUSE	Kinesin-like protein KIF2A
656	[656]	Q99JX7	Nxf1	5	5	13.6				70300.1	MOUSE	Nuclear RNA export factor 1
657	[657]	Q6P9J9	Ano6				3	3	5.9	106256	MOUSE	Anoctamin-6
658	[658]	Q8R1G6	Pdlim2	3	3	13.2				37703.6	MOUSE	PDZ and LIM domain protein 2
659	[659]	P62983	Rps27a	4	5	34	3	4	21.8	17951.1	MOUSE	Ubiquitin-40S ribosomal protein S27a
660	[660]	P35762	Cd81				2	6	8.5	25814.8	MOUSE	CD81 antigen
661	[661]	Q9D4H8	Cul2	6	7	12.8	2	2	6	86877.8	MOUSE	Cullin-2
662	[662]	O09167	Rpl21	3	7	27.5	3	6	27.5	18562	MOUSE	60S ribosomal protein L21
663	[663]	Q8VBZ3	Clptm1	3	5	8.4	3	5	9.9	75291.3	MOUSE	Cleft lip and palate transmembrane protein 1 homolog
664	[664]	P62855	Rps26	2	5	20.9	4	5	40	13015.5	MOUSE	40S ribosomal protein S26
665	[665]	Q80UM3	Naa15	8	9	11.3				100962	MOUSE	N-alpha-acetyltransferase 15, NatA auxiliary subunit
666	[666]	Q6P542	Abcf1	3	3	8.8	3	3	9.7	94946.2	MOUSE	ATP-binding cassette sub-family F member 1
667	[667]	Q99LX0	Park7	3	3	25.9				20021.5	MOUSE	Parkinson disease protein 7 homolog
668	[668]	Q9CQA3	Sdhb	4	5	16	3	4	13.1	31814.2	MOUSE	Succinate dehydrogenase [ubiquinone] iron-sulfur subunit, mitochondrial
669	[669]	O54946	Dnajb6	3	3	14				39807.6	MOUSE	DnaJ homolog subfamily B member 6
670	[670]	P52479	Usp10	6	6	9.8	3	3	5.7	87022.8	MOUSE	Ubiquitin carboxyl-terminal hydrolase 10
671	[671]	Q99JI4	Psmd6	3	6	9.3	4	6	13.1	45536.8	MOUSE	26S proteasome non-ATPase regulatory subunit 6
672	[672]	Q61335	Bcap31	3	5	25.7	2	5	11	27956.8	MOUSE	B-cell receptor-associated protein 31
673	[673]	P14685	Psmd3	6	8	14.2	2	3	5.5	60718.8	MOUSE	26S proteasome non-ATPase regulatory subunit 3
674	[674]	P46460	Nsf	5	6	8.1	3	3	5.5	82614.2	MOUSE	Vesicle-fusing ATPase
675	[675]	Q8R349	Cdc16	6	6	15				71460.9	MOUSE	Cell division cycle protein 16 homolog
676	[676]	Q6PAR5	Gapvd1	3	4	4				162404	MOUSE	GTPase-activating protein and VPS9 domain-containing protein 1
677	[677]	P61021	Rab5b				3	4	20.5	23707	MOUSE	Ras-related protein Rab-5B
678	[678]	Q99MN1	Kars1	3	4	7.4	4	4	8.2	67840.3	MOUSE	Lysine--tRNA ligase
679	[679]	Q78IK2	Atp5mk	3	6	46.6	3	6	46.6	6381.6	MOUSE	ATP synthase membrane subunit K, mitochondrial
680	[680]	Q91VR2	Atp5f1c	5	6	17.1	4	7	15.8	32886.2	MOUSE	ATP synthase subunit gamma, mitochondrial
681	[681]	Q60790	Rasa3	3	3	5.6	2	2	2.5	95988.2	MOUSE	Ras GTPase-activating protein 3
682	[682]	Q9CR67	Tmem33	3	4	13.4	3	4	17.8	28031.4	MOUSE	Transmembrane protein 33
683	[683]	Q62418	Dbnl	2	3	7.6	3	3	12.2	48700	MOUSE	Drebrin-like protein
684	[684]	Q9DCF9	Ssr3	2	4	7.6	2	5	7.6	21064.7	MOUSE	Translocon-associated protein subunit gamma
685	[685]	P43406	Itgav	4	4	4.8				115361	MOUSE	Integrin alpha-V
686	[686]	O70579	Slc25a17	3	3	11.1	3	3	14	34413.1	MOUSE	Peroxisomal membrane protein PMP34
687	[687]	Q9CXY9	Pigk				3	4	11.6	44895.7	MOUSE	GPI-anchor transamidase
688	[688]	Q64339	Isg15	3	4	34.8	2	3	24.8	17897.8	MOUSE	Ubiquitin-like protein ISG15
689	[689]	Q9DB77	Uqcrc2	4	5	14.8	3	6	11.5	48235.3	MOUSE	Cytochrome b-c1 complex subunit 2, mitochondrial
690	[690]	Q8CG48	Smc2	5	5	5.9				134240	MOUSE	Structural maintenance of chromosomes protein 2
691	[691]	Q99MS7	Ehbp1l1	3	3	3.4				184836	MOUSE	EH domain-binding protein 1-like protein 1
692	[692]	Q9ER88	Dap3	5	6	19.4	2	3	7.4	44699.7	MOUSE	28S ribosomal protein S29, mitochondrial
693	[693]	P17225	Ptbp1	3	5	10.4	2	2	8.2	56478.6	MOUSE	Polypyrimidine tract-binding protein 1
694	[694]	P46467	Vps4b	4	5	13.1	3	4	11	49419.7	MOUSE	Vacuolar protein sorting-associated protein 4B
695	[695]	P17809	Slc2a1	3	5	5.5	3	7	5.5	53985.1	MOUSE	Solute carrier family 2, facilitated glucose transporter member 1
696	[696]	Q00519	Xdh	5	6	6.4				146564	MOUSE	Xanthine dehydrogenase/oxidase
697	[697]	Q8BMP6	Acbd3	4	4	12.2				60181.3	MOUSE	Golgi resident protein GCP60
698	[698]	Q9CPU4	Mgst3	3	5	32	3	4	32	16957.9	MOUSE	Microsomal glutathione S-transferase 3
699	[699]	Q0VGB7	Ppp4r2	4	4	14.9				46479.1	MOUSE	Serine/threonine-protein phosphatase 4 regulatory subunit 2
700	[700]	O89032	Sh3pxd2a	3	3	6.2				124202	MOUSE	SH3 and PX domain-containing protein 2A
701	[701]	Q80TL7	Mon2	5	6	3.3				189080	MOUSE	Protein MON2 homolog
702	[702]	P14115	Rpl27a	3	6	22.3	3	6	22.3	16605.6	MOUSE	60S ribosomal protein L27a
703	[703]	P58742	Aaas	3	3	8.6				59431.2	MOUSE	Aladin
704	[704]	P58021	Tm9sf2				3	4	6.5	75330.8	MOUSE	Transmembrane 9 superfamily member 2
705	[705]	P00405	Mtco2	2	2	13.2	3	6	20.3	25976.7	MOUSE	Cytochrome c oxidase subunit 2
706	[706]	Q9R0L7	Akap8l	4	5	10.4				71454.3	MOUSE	A-kinase anchor protein 8-like
707	[707]	Q9CZU6	Cs	5	5	15.5	3	3	14.2	51737.1	MOUSE	Citrate synthase, mitochondrial
708	[708]	Q9CZP5	Bcs1l	3	5	13.2				47406.6	MOUSE	Mitochondrial chaperone BCS1
709	[709]	Q8CDN6	Txnl1	5	7	23.2	3	4	19.7	32237.6	MOUSE	Thioredoxin-like protein 1
710	[710]	Q78IK4	Apool	3	3	17.7	2	2	11.7	29261	MOUSE	MICOS complex subunit Mic27
711	[711]	Q91W92	Cdc42ep1	3	4	12	2	2	10.8	43096.3	MOUSE	Cdc42 effector protein 1
712	[712]	Q8BG51	Rhot1	3	5	7.1				72242.5	MOUSE	Mitochondrial Rho GTPase 1
713	[713]	Q8K389	Cdk5rap2	4	4	3.5				205946	MOUSE	CDK5 regulatory subunit-associated protein 2
714	[714]	Q91YN9	Bag2	3	6	17.6	5	6	32.4	23473.8	MOUSE	BAG family molecular chaperone regulator 2
715	[715]	Q8K1N2	Phldb2	5	5	6.4				141487	MOUSE	Pleckstrin homology-like domain family B member 2
716	[716]	Q9WVR4	Fxr2	4	4	7.7				73743.3	MOUSE	Fragile X mental retardation syndrome-related protein 2
717	[717]	Q61703	Itih2				4	5	7.4	105929	MOUSE	Inter-alpha-trypsin inhibitor heavy chain H2
718	[718]	P84096	Rhog	3	3	23.6	3	4	22.5	21308.7	MOUSE	Rho-related GTP-binding protein RhoG
719	[719]	Q91WK2	Eif3h	4	5	18.5				39832.6	MOUSE	Eukaryotic translation initiation factor 3 subunit H
720	[720]	Q8R2Y8	Ptrh2	3	4	27.6	3	5	29.8	19526.7	MOUSE	Peptidyl-tRNA hydrolase 2, mitochondrial
721	[721]	P63024	Vamp3	2	2	32	2	4	32	11480.4	MOUSE	Vesicle-associated membrane protein 3
722	[722]	Q9QYJ0	Dnaja2	4	5	15.5				45746	MOUSE	DnaJ homolog subfamily A member 2
723	[723]	Q80U78	Pum1	4	4	5.5				126620	MOUSE	Pumilio homolog 1
724	[724]	Q9R0B9	Plod2	3	3	6.5				84489.1	MOUSE	Procollagen-lysine,2-oxoglutarate 5-dioxygenase 2
725	[725]	Q9DB05	Napa	3	3	14.2	5	5	24.7	33190	MOUSE	Alpha-soluble NSF attachment protein
726	[726]	Q5SYD0	Myo1d	6	6	8.3				116082	MOUSE	Unconventional myosin-Id
727	[727]	Q05443	LUM				4	4	16.4	38756.8	BOVIN	Lumican
728	[728]	Q60855	Ripk1	4	4	10.8				74855.1	MOUSE	Receptor-interacting serine/threonine-protein kinase 1
729	[729]	Q9D187	Ciao2b	2	2	26.4				17667.1	MOUSE	Cytosolic iron-sulfur assembly component 2B
730	[730]	Q8BL66	Eea1	4	4	4.2				160916	MOUSE	Early endosome antigen 1
731	[731]	P47955	Rplp1	3	7	28.9	3	7	28.9	11475	MOUSE	60S acidic ribosomal protein P1
732	[732]	Q8R1F1	Niban2	5	5	10.5	3	3	4.8	84819.3	MOUSE	Protein Niban 2
733	[733]	Q04690	Nf1	5	5	2.4				319598	MOUSE	Neurofibromin
734	[734]	Q9ES28	Arhgef7	4	5	7.1	2	2	4.2	97056.7	MOUSE	Rho guanine nucleotide exchange factor 7
735	[735]	Q6A009	Ltn1	5	5	4.5				198923	MOUSE	E3 ubiquitin-protein ligase listerin
736	[736]	A2BDX3	Mocs3	3	4	11.3				49375.5	MOUSE	Adenylyltransferase and sulfurtransferase MOCS3
737	[737]	Q61655	Ddx19a	2	2	7.7	3	3	10	53933.5	MOUSE	ATP-dependent RNA helicase DDX19A
738	[738]	Q9WVJ2	Psmd13	5	5	18.6	2	2	8	42809.8	MOUSE	26S proteasome non-ATPase regulatory subunit 13
739	[739]	Q8R1X6	Spart	3	3	6.6				72655.3	MOUSE	Spartin
740	[740]	P06537	Nr3c1	3	3	8.2				86053.5	MOUSE	Glucocorticoid receptor
741	[741]	Q99KD5	Unc45a	4	4	6.5	2	2	3.3	103448	MOUSE	Protein unc-45 homolog A
742	[742]	Q8VDP6	Cdipt	4	6	22.5	2	3	12.2	23599.1	MOUSE	CDP-diacylglycerol--inositol 3-phosphatidyltransferase
743	[743]	P97807	Fh	2	2	8.1	2	2	9.7	54357.2	MOUSE	Fumarate hydratase, mitochondrial
744	[744]	Q8VCB1	Ndc1	2	2	6.2				75410.1	MOUSE	Nucleoporin NDC1
745	[745]	O08749	Dld	4	9	12.2	2	4	7.5	54272.8	MOUSE	Dihydrolipoyl dehydrogenase, mitochondrial
746	[746]	Q9Z1B5	Mad2l1	3	3	20				23598.2	MOUSE	Mitotic spindle assembly checkpoint protein MAD2A
747	[747]	P15497	APOA1				3	3	14	30276.6	BOVIN	Apolipoprotein A-I
748	[748]	Q8CDM8	Fhip2a	4	4	6.5				86018.2	MOUSE	FHF complex subunit HOOK interacting protein 2A
749	[749]	Q8K2V6	Ipo11	3	3	5.1				112417	MOUSE	Importin-11
750	[750]	Q9JHS4	Clpx	5	5	9.6				69229.3	MOUSE	ATP-dependent Clp protease ATP-binding subunit clpX-like, mitochondrial
751	[751]	Q3UVK0	Ermp1				3	3	5.1	100149	MOUSE	Endoplasmic reticulum metallopeptidase 1
752	[752]	P41105	Rpl28	4	6	27	4	6	29.2	15733.6	MOUSE	60S ribosomal protein L28
753	[753]	Q99LC3	Ndufa10	2	2	9.3	2	2	9.3	40603.8	MOUSE	NADH dehydrogenase [ubiquinone] 1 alpha subcomplex subunit 10, mitochondrial
754	[754]	Q9Z2U1	Psma5	4	7	26.1	3	4	18.3	26411.3	MOUSE	Proteasome subunit alpha type-5
755	[755]	P16675	Ctsa	2	4	6.1	3	4	8.4	53844.6	MOUSE	Lysosomal protective protein
756	[756]	P83940	Eloc	2	2	30.4				12473.3	MOUSE	Elongin-C
757	[757]	Q8K268	Abcf3	3	3	9.9				79865.5	MOUSE	ATP-binding cassette sub-family F member 3
758	[758]	O35593	Psmd14	3	4	17.7	4	4	25.5	34577.4	MOUSE	26S proteasome non-ATPase regulatory subunit 14
759	[759]	Q6P3A8	Bckdhb	2	2	11.8				42880.7	MOUSE	2-oxoisovalerate dehydrogenase subunit beta, mitochondrial
760	[760]	P53395	Dbt	5	5	13.5	2	2	6	53247	MOUSE	Lipoamide acyltransferase component of branched-chain alpha-keto acid dehydrogenase complex, mitochondrial
761	[761]	Q8BIA4	Fbxw8	4	6	9.4				67956.3	MOUSE	F-box/WD repeat-containing protein 8
762	[762]	Q9D1I6	Mrpl14				2	2	20	15874.6	MOUSE	39S ribosomal protein L14, mitochondrial
763	[763]	Q99L45	Eif2s2	2	2	12.7				38092.4	MOUSE	Eukaryotic translation initiation factor 2 subunit 2
764	[764]	Q9WTM5	Ruvbl2	3	3	7.8	4	4	12.5	51113	MOUSE	RuvB-like 2
765	[765]	P08249	Mdh2	3	3	13.3				35611.8	MOUSE	Malate dehydrogenase, mitochondrial
766	[766]	Q9CY50	Ssr1				3	5	17.1	32065.3	MOUSE	Translocon-associated protein subunit alpha
767	[767]	Q8CJG0	Ago2	3	3	5.3				97305.1	MOUSE	Protein argonaute-2
768	[768]	Q9CPP0	Npm3	2	2	20.6	2	2	20.6	19023.6	MOUSE	Nucleoplasmin-3
769	[769]	P09055	Itgb1	4	4	5.1	4	4	6.3	88232.2	MOUSE	Integrin beta-1
770	[770]	P56873	Znrd2	2	3	18.6				21336.2	MOUSE	Protein ZNRD2
771	[771]	Q99PV0	Prpf8	4	5	2.7				273619	MOUSE	Pre-mRNA-processing-splicing factor 8
772	[772]	Q02053	Uba1	5	5	6.8	4	4	5.3	117810	MOUSE	Ubiquitin-like modifier-activating enzyme 1
773	[773]	Q9D4H1	Exoc2	3	3	5.5				103960	MOUSE	Exocyst complex component 2
774	[774]	P56135	Atp5mf	3	5	12.5	3	4	37.5	10344.3	MOUSE	ATP synthase subunit f, mitochondrial
775	[775]	Q3TUH1	Tamm41	3	4	16				37828.1	MOUSE	Phosphatidate cytidylyltransferase, mitochondrial
776	[776]	O35295	Purb	3	4	21.6	2	2	12	33901.6	MOUSE	Transcriptional activator protein Pur-beta
777	[777]	Q69ZR2	Hectd1	5	5	3				290089	MOUSE	E3 ubiquitin-protein ligase HECTD1
778	[778]	P09103	P4hb	3	3	7.9	2	4	6.1	57059	MOUSE	Protein disulfide-isomerase
779	[779]	Q8VI75	Ipo4	5	6	7.8				119276	MOUSE	Importin-4
780	[780]	Q99KV1	Dnajb11	3	4	11.2				40555.4	MOUSE	DnaJ homolog subfamily B member 11
781	[781]	Q8K1N4	Spats2	4	4	8.6				58956.4	MOUSE	Spermatogenesis-associated serine-rich protein 2
782	[782]	P23242	Gja1	3	5	11.8	4	4	19.9	43004.8	MOUSE	Gap junction alpha-1 protein
783	[783]	Q9WUA2	Farsb	3	5	5.6	2	5	4.1	65697.8	MOUSE	Phenylalanine--tRNA ligase beta subunit
784	[784]	Q8R5J9	Arl6ip5	3	3	20.7	4	5	24.5	21557.9	MOUSE	PRA1 family protein 3
785	[785]	Q91WD5	Ndufs2	2	2	6.5	2	2	5	52626.2	MOUSE	NADH dehydrogenase [ubiquinone] iron-sulfur protein 2, mitochondrial
786	[786]	Q3UVL4	Vps51	4	4	7.3				86188.2	MOUSE	Vacuolar protein sorting-associated protein 51 homolog
787	[787]	B2RXS4	Plxnb2				3	3	2.5	206232	MOUSE	Plexin-B2
788	[788]	P62806	H4c1	3	5	29.1				11367.4	MOUSE	Histone H4
789	[789]	Q922H2	Pdk3	3	3	10.1				47923.4	MOUSE	[Pyruvate dehydrogenase (acetyl-transferring)] kinase isozyme 3, mitochondrial
790	[790]	P61161	Actr2	4	4	14.2	3	3	11.2	44761.2	MOUSE	Actin-related protein 2
791	[791]	P49025	Cit	2	2	1.7				235391	MOUSE	Citron Rho-interacting kinase
792	[792]	P52875	Tmem165				2	3	11.5	34790.9	MOUSE	Transmembrane protein 165
793	[793]	Q8QZT1	Acat1	2	2	7.1	2	4	7.1	44816.5	MOUSE	Acetyl-CoA acetyltransferase, mitochondrial
794	[794]	Q6A0A2	Larp4b	2	2	4.6				81628	MOUSE	La-related protein 4B
795	[795]	Q9CPQ8	Atp5mg				2	6	33	11424.6	MOUSE	ATP synthase subunit g, mitochondrial
796	[796]	P08775	Polr2a	3	3	3.1				217178	MOUSE	DNA-directed RNA polymerase II subunit RPB1
797	[797]	Q01405	Sec23a	2	2	4.6	2	2	3.9	86162.6	MOUSE	Protein transport protein Sec23A
798	[798]	P20444	Prkca	2	2	4.3	3	4	6.7	76852.7	MOUSE	Protein kinase C alpha type
799	[799]	P62267	Rps23	3	4	23.1	3	6	23.1	15807.7	MOUSE	40S ribosomal protein S23
800	[800]	Q8K4L3	Svil	8	8	5.8				243164	MOUSE	Supervillin
801	[801]	Q9WUM4	Coro1c	3	3	8.6				53121.4	MOUSE	Coronin-1C
802	[802]	P62858	Rps28	3	3	46.4				7841.1	MOUSE	40S ribosomal protein S28
803	[803]	Q9D7E4		2	3	33				12111.6	MOUSE	UPF0449 protein C19orf25 homolog
804	[804]	Q9CQC6	Bzw1	7	9	15.3	3	4	7.2	48043.6	MOUSE	Basic leucine zipper and W2 domain-containing protein 1
805	[805]	Q8C0D5	Efl1	3	5	3.6	3	3	3.8	125778	MOUSE	Elongation factor-like GTPase 1
806	[806]	O88544	Cops4	2	2	7.1				46285.2	MOUSE	COP9 signalosome complex subunit 4
807	[807]	P54729	Nub1	4	4	9.8	2	2	6.8	70307.1	MOUSE	NEDD8 ultimate buster 1
808	[808]	O88643	Pak1	2	2	6.4				60737.5	MOUSE	Serine/threonine-protein kinase PAK 1
809	[809]	Q8VCH8	Ubxn4	2	2	7.3				56472.5	MOUSE	UBX domain-containing protein 4
810	[810]	Q9Z1X4	Ilf3	2	2	3.6				96021.8	MOUSE	Interleukin enhancer-binding factor 3
811	[811]	Q8CC35	Synpo	3	4	5.8				99552.4	MOUSE	Synaptopodin
812	[812]	Q8R404	Micos13	2	3	35.3				13373.6	MOUSE	MICOS complex subunit MIC13
813	[813]	Q8VEE4	Rpa1	3	3	6.6	2	2	5.1	69037.8	MOUSE	Replication protein A 70 kDa DNA-binding subunit
814	[814]	Q8VD65	Pik3r4	2	2	2.1				152600	MOUSE	Phosphoinositide 3-kinase regulatory subunit 4
815	[815]	P12787	Cox5a	2	2	21.2	3	5	27.4	16101.6	MOUSE	Cytochrome c oxidase subunit 5A, mitochondrial
816	[816]	P53986	Slc16a1	3	3	8.7	3	3	8.7	53267.7	MOUSE	Monocarboxylate transporter 1
817	[817]	O54692	Zw10	6	6	10.3	2	2	3.3	88063.6	MOUSE	Centromere/kinetochore protein zw10 homolog
818	[818]	Q8VBT0	Tmx1				3	4	13.3	31396.1	MOUSE	Thioredoxin-related transmembrane protein 1
819	[819]	Q91VE0	Slc27a4	3	3	6.5				72319.2	MOUSE	Long-chain fatty acid transport protein 4
820	[820]	Q06185	Atp5me	3	4	45.1	2	4	35.2	8235.7	MOUSE	ATP synthase subunit e, mitochondrial
821	[821]	Q6P5B0	Rrp12	4	4	3.6				143132	MOUSE	RRP12-like protein
822	[822]	Q8C3Y4	Kntc1	6	6	3.1				250360	MOUSE	Kinetochore-associated protein 1
823	[823]	Q9CY58	Serbp1	2	3	7.9	2	2	7.9	44714.5	MOUSE	Plasminogen activator inhibitor 1 RNA-binding protein
824	[824]	P32067	Ssb	4	5	13				47756.9	MOUSE	Lupus La protein homolog
825	[825]	Q9CRT8	Xpot	3	3	4.9				109735	MOUSE	Exportin-T
826	[826]	Q62159	Rhoc	2	3	14.5	2	3	14.5	22006.6	MOUSE	Rho-related GTP-binding protein RhoC
827	[827]	O08579	Emd	4	4	22	3	4	22	29435.8	MOUSE	Emerin
828	[828]	P84099	Rpl19	2	4	13.3				23466.2	MOUSE	60S ribosomal protein L19
829	[829]	Q91VN4	Chchd6	2	2	10.3				29852.1	MOUSE	MICOS complex subunit Mic25
830	[830]	Q9CQ28	Dph6	2	2	15.7	2	2	15.7	29922.4	MOUSE	Diphthine--ammonia ligase
831	[831]	Q9WTQ8	Timm23				2	2	17.7	21978.4	MOUSE	Mitochondrial import inner membrane translocase subunit Tim23
832	[832]	P62301	Rps13	2	8	17.9	2	6	17.9	17222.4	MOUSE	40S ribosomal protein S13
833	[833]	P49817	Cav1				2	3	12.9	20538.8	MOUSE	Caveolin-1
834	[834]	Q62191	Trim21	3	3	7	2	2	5.1	54175.5	MOUSE	E3 ubiquitin-protein ligase TRIM21
835	[835]	Q60865	Caprin1	3	3	8.9	2	2	6.9	78169.5	MOUSE	Caprin-1
836	[836]	Q91WS0	Cisd1	3	5	34.3	2	2	25.9	12097.1	MOUSE	CDGSH iron-sulfur domain-containing protein 1
837	[837]	Q9DC23	Dnajc10	2	2	3	2	2	3.4	90583.9	MOUSE	DnaJ homolog subfamily C member 10
838	[838]	Q3UIR3	Dtx3l	2	2	5.3				83044.4	MOUSE	E3 ubiquitin-protein ligase DTX3L
839	[839]	Q9Z315	Sart1	2	2	4.2	2	2	3.5	90886.1	MOUSE	U4/U6.U5 tri-snRNP-associated protein 1
840	[840]	Q8BH97	Rcn3	2	3	10.1				38001.9	MOUSE	Reticulocalbin-3
841	[841]	Q3UPH7	Arhgef40	6	6	5.8	2	2	1.7	165134	MOUSE	Rho guanine nucleotide exchange factor 40
842	[842]	Q7TMK6	Hook2	2	2	6.3				83366.4	MOUSE	Protein Hook homolog 2
843	[843]	Q6ZPE2	Sbf1	3	3	2.8				208694	MOUSE	Myotubularin-related protein 5
844	[844]	Q9JMH9	Myo18a	4	4	3.7				232757	MOUSE	Unconventional myosin-XVIIIa
845	[845]	Q921F4	Hnrnpll	2	2	5.6				64125.4	MOUSE	Heterogeneous nuclear ribonucleoprotein L-like
846	[846]	Q8K0V4	Cnot3	2	3	4.3				81946.4	MOUSE	CCR4-NOT transcription complex subunit 3
847	[847]	Q9R045	Angptl2	2	2	6.3				57106	MOUSE	Angiopoietin-related protein 2
848	[848]	Q8BG05	Hnrnpa3	2	3	6.9				39652.3	MOUSE	Heterogeneous nuclear ribonucleoprotein A3
849	[849]	O09110	Map2k3	2	3	9.2				39296.8	MOUSE	Dual specificity mitogen-activated protein kinase kinase 3
850	[850]	Q9DB25	Alg5				4	5	13.9	36791.3	MOUSE	Dolichyl-phosphate beta-glucosyltransferase
851	[851]	Q95121	SERPINF1				6	6	20.4	46229.3	BOVIN	Pigment epithelium-derived factor
852	[852]	Q7TMB8	Cyfip1	4	4	3.7				145243	MOUSE	Cytoplasmic FMR1-interacting protein 1
853	[853]	Q3UMF0	Cobll1	2	2	3.6				137383	MOUSE	Cordon-bleu protein-like 1
854	[854]	Q922D4	Ppp6r3	3	4	4.7				94653.7	MOUSE	Serine/threonine-protein phosphatase 6 regulatory subunit 3
855	[855]	Q148V7	Relch	4	4	4.8				134588	MOUSE	RAB11-binding protein RELCH
856	[856]	Q505D1	Ankrd28	2	2	2.4				112899	MOUSE	Serine/threonine-protein phosphatase 6 regulatory ankyrin repeat subunit A
857	[857]	Q80X82	Sympk	3	3	3				142621	MOUSE	Symplekin
858	[858]	Q9WV92	Epb41l3	3	3	6.6				103338	MOUSE	Band 4.1-like protein 3
859	[859]	P23804	Mdm2	2	2	7				54558.5	MOUSE	E3 ubiquitin-protein ligase Mdm2
860	[860]	Q8K4Q0	Rptor	2	2	2.8				149473	MOUSE	Regulatory-associated protein of mTOR
861	[861]	Q91YE6	Ipo9	4	5	6.2	4	6	6	116053	MOUSE	Importin-9
862	[862]	Q6P2B1	Tnpo3	2	2	3.3				104171	MOUSE	Transportin-3
863	[863]	Q9DBR7	Ppp1r12a	4	4	5.6				114997	MOUSE	Protein phosphatase 1 regulatory subunit 12A
864	[864]	Q61210	Arhgef1	4	4	7.7				102805	MOUSE	Rho guanine nucleotide exchange factor 1
865	[865]	Q8R1L4	Kdelr3	2	3	14.5				25111.1	MOUSE	ER lumen protein-retaining receptor 3
866	[866]	Q9CWD8	Nubpl	2	2	11.3				34139.2	MOUSE	Iron-sulfur protein NUBPL
867	[867]	Q91YL2	Rnf126	2	3	7				34080.9	MOUSE	E3 ubiquitin-protein ligase RNF126
868	[868]	Q8CEC0	Nup88	3	3	5.3				84938.5	MOUSE	Nuclear pore complex protein Nup88
869	[869]	P35441	Thbs1	3	3	3.4				129648	MOUSE	Thrombospondin-1
870	[870]	Q9QXE7	Tbl1x	2	2	5.1				56802.8	MOUSE	F-box-like/WD repeat-containing protein TBL1X
871	[871]	Q3UMB9	Washc4	6	7	7.2	2	2	2.1	136371	MOUSE	WASH complex subunit 4
872	[873]	P98192	Gnpat	4	4	9	2	2	3.5	76870.4	MOUSE	Dihydroxyacetone phosphate acyltransferase
873	[874]	P08556	Nras	2	2	19.6	2	2	19.6	21199.3	MOUSE	GTPase NRas
874	[875]	Q61553	Fscn1	2	2	8.1				54508.4	MOUSE	Fascin
875	[876]	Q99N93	Mrpl16	2	3	10.4	2	2	12.7	28804	MOUSE	39S ribosomal protein L16, mitochondrial
876	[877]	Q68FF6	Git1	4	4	8.3	2	2	5.1	85300.8	MOUSE	ARF GTPase-activating protein GIT1
877	[878]	Q9DCZ4	Apoo	2	3	20.2				22604.2	MOUSE	MICOS complex subunit Mic26
878	[879]	P24452	Capg	3	3	12.2				39240.7	MOUSE	Macrophage-capping protein
879	[880]	Q9R0Q3	Tmed2	3	5	18.9	2	2	14.4	22705.3	MOUSE	Transmembrane emp24 domain-containing protein 2
880	[881]	Q8C5L3	Cnot2	4	4	18				59711.2	MOUSE	CCR4-NOT transcription complex subunit 2
881	[882]	Q9D6M3	Slc25a22	3	3	17.6				34670.7	MOUSE	Mitochondrial glutamate carrier 1
882	[883]	P0DP26	Calm1	2	3	25.5	2	2	20.1	16837.7	MOUSE	Calmodulin-1
883	[884]	Q61823	Pdcd4	2	2	8.1				51702.6	MOUSE	Programmed cell death protein 4
884	[885]	P17742	Ppia	3	4	25.6	3	5	20.7	17971.5	MOUSE	Peptidyl-prolyl cis-trans isomerase A
885	[886]	Q62523	Zyx	3	3	9.8				60546.5	MOUSE	Zyxin
886	[887]	Q921G8	Tubgcp2	3	4	4.1				103224	MOUSE	Gamma-tubulin complex component 2
887	[888]	P51150	Rab7a	4	5	23.2	3	5	20.8	23490	MOUSE	Ras-related protein Rab-7a
888	[889]	Q810D6	Grwd1				2	2	8.5	49224.3	MOUSE	Glutamate-rich WD repeat-containing protein 1
889	[890]	P62835	Rap1a	2	2	12	3	4	20.1	20987.4	MOUSE	Ras-related protein Rap-1A
890	[891]	P41216	Acsl1	3	3	7.3	3	3	4.4	77952.2	MOUSE	Long-chain-fatty-acid--CoA ligase 1
891	[892]	P56546	Ctbp2	3	3	12.6	3	3	14.6	48957.3	MOUSE	C-terminal-binding protein 2
892	[893]	O55131	Septin7	2	2	7.3				50550.3	MOUSE	Septin-7
893	[894]	Q91YL3	Uckl1	3	3	7.5				60842.3	MOUSE	Uridine-cytidine kinase-like 1
894	[895]	Q8BH86	Dglucy	2	2	5.7				66366.3	MOUSE	D-glutamate cyclase, mitochondrial
895	[896]	Q8R3F9	Tut1	2	2	4.1				94603.8	MOUSE	Speckle targeted PIP5K1A-regulated poly(A) polymerase
896	[897]	B2RRE7	Otud4	6	6	7.9				123056	MOUSE	OTU domain-containing protein 4
897	[898]	Q9CQR2	Rps21	2	2	28.9				9141.4	MOUSE	40S ribosomal protein S21
898	[899]	Q80UU9	Pgrmc2				2	2	12.4	23334.3	MOUSE	Membrane-associated progesterone receptor component 2
899	[900]	Q3U0V2	Tradd	3	3	14.8	4	4	17.7	34577.6	MOUSE	Tumor necrosis factor receptor type 1-associated DEATH domain protein
900	[901]	Q8CI11	Gnl3	2	4	4.5				60787	MOUSE	Guanine nucleotide-binding protein-like 3
901	[902]	Q62130	Ptpn14	3	3	5.8	2	2	3.7	135043	MOUSE	Tyrosine-protein phosphatase non-receptor type 14
902	[903]	Q9D5T0	Atad1				3	4	11.9	40744.4	MOUSE	Outer mitochondrial transmembrane helix translocase
903	[904]	P14719	Il1rl1	2	2	5.3				64802	MOUSE	Interleukin-1 receptor-like 1
904	[905]	Q8CD92	Ttc27	4	4	7.3				96431.5	MOUSE	Tetratricopeptide repeat protein 27
905	[907]	Q05D44	Eif5b	2	2	3.2	2	2	3	137617	MOUSE	Eukaryotic translation initiation factor 5B
906	[908]	O70551	Srpk1	2	2	4.5				73089.1	MOUSE	SRSF protein kinase 1
907	[909]	P61211	Arl1	4	7	18.8	3	5	12.7	20411.8	MOUSE	ADP-ribosylation factor-like protein 1
908	[910]	P47226	Tes	4	4	15.4				47983.8	MOUSE	Testin
909	[911]	Q8VEH5	Epm2aip1	2	2	6.9	2	2	6.9	70096.8	MOUSE	EPM2A-interacting protein 1
910	[912]	Q62048	Pea15	2	3	27.7				15054.2	MOUSE	Astrocytic phosphoprotein PEA-15
911	[913]	Q3TDQ1	Stt3b	3	3	5.2	6	6	10.1	93246.6	MOUSE	Dolichyl-diphosphooligosaccharide--protein glycosyltransferase subunit STT3B
912	[914]	Q8CH72	Trim32	2	2	4.7				72058.1	MOUSE	E3 ubiquitin-protein ligase TRIM32
913	[915]	Q3ULF4	Spg7	2	2	4.9				85996.9	MOUSE	Paraplegin
914	[916]	P61022	Chp1	2	4	14.4	3	4	18.5	22432.3	MOUSE	Calcineurin B homologous protein 1
915	[917]	Q8QZY1	Eif3l	2	3	5.9	2	2	5.3	66613.5	MOUSE	Eukaryotic translation initiation factor 3 subunit L
916	[919]	P60867	Rps20	2	7	19.3	3	7	25.2	13372.8	MOUSE	40S ribosomal protein S20
917	[920]	Q8BI84	Mia3	5	5	4.4				213677	MOUSE	Transport and Golgi organization protein 1 homolog
918	[921]	Q80WQ2	Vac14	3	5	5.9				88048.4	MOUSE	Protein VAC14 homolog
919	[922]	Q8K1R7	Nek9	2	2	2.8	2	2	2.7	107144	MOUSE	Serine/threonine-protein kinase Nek9
920	[923]	Q60848	Hells	3	3	4.9				95126.5	MOUSE	Lymphocyte-specific helicase
921	[924]	Q8K021	Scamp1				2	2	11.5	38028.9	MOUSE	Secretory carrier-associated membrane protein 1
922	[925]	O88441	Mtx2	3	3	17.1	4	5	21.3	29758.4	MOUSE	Metaxin-2
923	[926]	P70336	Rock2	2	2	3				160587	MOUSE	Rho-associated protein kinase 2
924	[927]	Q8BH24	Tm9sf4				2	4	5.1	74693.9	MOUSE	Transmembrane 9 superfamily member 4
925	[929]	Q8C7X2	Emc1	4	4	6.4	2	2	4.1	111606	MOUSE	ER membrane protein complex subunit 1
926	[930]	Q9CYN2	Spcs2	2	2	16.4	2	2	16.8	24977.9	MOUSE	Signal peptidase complex subunit 2
927	[931]	Q8BVE3	Atp6v1h	2	2	6.2	2	3	8.7	55855.5	MOUSE	V-type proton ATPase subunit H
928	[932]	Q9Z0N1	Eif2s3x				2	2	8.7	51065.9	MOUSE	Eukaryotic translation initiation factor 2 subunit 3, X-linked
929	[933]	Q9CR60	Golt1b	2	2	16.7	2	2	18.1	15421.8	MOUSE	Vesicle transport protein GOT1B
930	[935]	Q8R361	Rab11fip5	3	3	8.8				69553.4	MOUSE	Rab11 family-interacting protein 5
931	[936]	Q99J62	Rfc4	2	3	10.7				39867.1	MOUSE	Replication factor C subunit 4
932	[937]	Q8R307	Vps18	2	2	3.4				110220	MOUSE	Vacuolar protein sorting-associated protein 18 homolog
933	[938]	Q6DID7	Wls				4	4	14.2	62188.8	MOUSE	Protein wntless homolog
934	[939]	B1ARD6	Slfn9	4	4	5.3				103993	MOUSE	Schlafen family member 9
935	[940]	P61804	Dad1	3	4	29.2	2	5	19.5	12496.8	MOUSE	Dolichyl-diphosphooligosaccharide--protein glycosyltransferase subunit DAD1
936	[941]	O88456	Capns1	2	2	12.6	3	3	15.2	28463.3	MOUSE	Calpain small subunit 1
937	[942]	Q8VEH6	Cbwd1	2	2	9.2				43772.4	MOUSE	COBW domain-containing protein 1
938	[943]	Q8C0T5	Sipa1l1	4	4	3.9				197033	MOUSE	Signal-induced proliferation-associated 1-like protein 1
939	[944]	P97760	Polr2c	2	2	12				31443.4	MOUSE	DNA-directed RNA polymerase II subunit RPB3
940	[945]	Q6PA06	Atl2	3	3	9.3	2	3	6.7	66224.7	MOUSE	Atlastin-2
941	[946]	Q80U35	Arhgef17	2	2	1.8				221673	MOUSE	Rho guanine nucleotide exchange factor 17
942	[947]	Q91YT7	Ythdf2	3	4	7.1				62280.6	MOUSE	YTH domain-containing family protein 2
943	[948]	Q8C570	Rae1	5	5	23.1				40965.5	MOUSE	mRNA export factor
944	[949]	Q8BY87	Usp47	4	4	4.4				157457	MOUSE	Ubiquitin carboxyl-terminal hydrolase 47
945	[950]	Q9CX56	Psmd8				2	2	13	39930.6	MOUSE	26S proteasome non-ATPase regulatory subunit 8
946	[951]	Q9ET30	Tm9sf3	2	2	6.1	4	6	9.4	67545.5	MOUSE	Transmembrane 9 superfamily member 3
947	[953]	Q6PEB6	Mob4	2	2	12.9				26032.7	MOUSE	MOB-like protein phocein
948	[954]	O09172	Gclm	2	2	10.2				30535.1	MOUSE	Glutamate--cysteine ligase regulatory subunit
949	[955]	Q9D2Y4	Mlkl	3	3	8.9	2	3	5.5	54317.9	MOUSE	Mixed lineage kinase domain-like protein
950	[956]	Q8VCL2	Sco2	2	2	12.2	2	2	12.2	28944.2	MOUSE	Protein SCO2 homolog, mitochondrial
951	[957]	Q8BGP6	Slc25a40	2	3	7.7				37963.9	MOUSE	Solute carrier family 25 member 40
952	[958]	Q31125	Slc39a7				2	2	8.2	50657	MOUSE	Zinc transporter SLC39A7
953	[959]	Q07113	Igf2r	3	3	1.5	2	2	0.8	273818	MOUSE	Cation-independent mannose-6-phosphate receptor
954	[960]	Q8BJZ4	Mrps35	2	2	12.5				35975.6	MOUSE	28S ribosomal protein S35, mitochondrial
955	[961]	P84104	Srsf3	2	6	15.9	2	4	15.9	19329.8	MOUSE	Serine/arginine-rich splicing factor 3
956	[963]	Q9JKX6	Nudt5	3	3	18.8	2	3	11	23984.5	MOUSE	ADP-sugar pyrophosphatase
957	[965]	P50543	S100a11	2	4	27.6	2	4	27.6	11082.8	MOUSE	Protein S100-A11
958	[966]	Q3UGP9	Lrrc58	3	3	14.2	2	2	7.9	40139.5	MOUSE	Leucine-rich repeat-containing protein 58
959	[967]	P42208	Septin2	3	4	13	2	2	8.6	41525.9	MOUSE	Septin-2
960	[968]	Q9D1M4	Eef1e1	3	4	25.9	3	3	23.6	19858.9	MOUSE	Eukaryotic translation elongation factor 1 epsilon-1
961	[969]	Q9CQR6	Ppp6c				3	3	11.8	35159.6	MOUSE	Serine/threonine-protein phosphatase 6 catalytic subunit
962	[970]	Q9D0M3	Cyc1	2	3	12.3	3	3	16	35328	MOUSE	Cytochrome c1, heme protein, mitochondrial
963	[971]	P62900	Rpl31	2	3	18.4				14463	MOUSE	60S ribosomal protein L31
964	[972]	P58854	Tubgcp3	2	2	4.5				103470	MOUSE	Gamma-tubulin complex component 3
965	[974]	Q9R0P6	Sec11a	3	4	11.2	3	5	11.7	20626.5	MOUSE	Signal peptidase complex catalytic subunit SEC11A
966	[975]	O54984	Get3	4	4	16.1	2	3	8.3	38823.2	MOUSE	ATPase GET3
967	[976]	Q9Z175	Loxl3	2	2	4.6				83741.1	MOUSE	Lysyl oxidase homolog 3
968	[977]	P08207	S100a10	2	4	36.1	2	3	36.1	11186.2	MOUSE	Protein S100-A10
969	[978]	P62874	Gnb1	3	5	9.4	3	3	12.9	37377.3	MOUSE	Guanine nucleotide-binding protein G(I)/G(S)/G(T) subunit beta-1
970	[979]	Q571I9	Aldh16a1	2	4	3.1	2	2	3.1	84756.5	MOUSE	Aldehyde dehydrogenase family 16 member A1
971	[980]	Q6ZWV7	Rpl35	3	4	26	2	3	18.7	14552.7	MOUSE	60S ribosomal protein L35
972	[981]	Q8CD26	Slc35e1	4	4	14.4	2	2	7.3	44325.5	MOUSE	Solute carrier family 35 member E1
973	[982]	Q9CPY7	Lap3	3	3	5.6	4	5	9.6	56141.8	MOUSE	Cytosol aminopeptidase
974	[984]	Q6PGL7	Washc2	3	3	4.4				145312	MOUSE	WASH complex subunit 2
975	[985]	P60605	Ube2g2				2	3	23.6	18566.5	MOUSE	Ubiquitin-conjugating enzyme E2 G2
976	[986]	Q9D0F3	Lman1	4	5	13.3	2	2	8.7	57789.2	MOUSE	Protein ERGIC-53
977	[987]	Q8K4Q8	Colec12	2	3	4.2	2	4	4	81304.6	MOUSE	Collectin-12
978	[988]	Q9JIH2	Nup50	3	3	14.8				49485.6	MOUSE	Nuclear pore complex protein Nup50
979	[989]	Q8K5B2	Mcfd2	2	3	28.3				16168.2	MOUSE	Multiple coagulation factor deficiency protein 2 homolog
980	[990]	Q8VCW8	Acsf2	2	2	6.8	2	4	6.5	67951.2	MOUSE	Medium-chain acyl-CoA ligase ACSF2, mitochondrial
981	[992]	O35345	Kpna6	2	2	5.4				59964.9	MOUSE	Importin subunit alpha-7
982	[993]	Q3KNM2	Marchf5				2	2	10.4	31232	MOUSE	E3 ubiquitin-protein ligase MARCHF5
983	[994]	Q3THK7	Gmps	7	7	19	4	4	8.5	76724.1	MOUSE	GMP synthase [glutamine-hydrolyzing]
984	[995]	Q60864	Stip1	2	2	5				62582.7	MOUSE	Stress-induced-phosphoprotein 1
985	[996]	Q80W54	Zmpste24				3	4	12	54735	MOUSE	CAAX prenyl protease 1 homolog
986	[997]	Q9QZD9	Eif3i	5	5	24.6	2	2	19.1	36461.1	MOUSE	Eukaryotic translation initiation factor 3 subunit I
987	[998]	Q8C547	Heatr5b	3	3	2.1				224322	MOUSE	HEAT repeat-containing protein 5B
988	[999]	Q9DBR0	Akap8	4	4	9.8				76294.6	MOUSE	A-kinase anchor protein 8
989	[1000]	Q8BW10	Nob1	2	3	6.5				45464.1	MOUSE	RNA-binding protein NOB1
990	[1001]	Q6PCP5	Mff	3	3	29.9	2	2	14.4	32931.7	MOUSE	Mitochondrial fission factor
991	[1003]	P36371	Tap2	2	2	7.5	3	3	9.5	77445.5	MOUSE	Antigen peptide transporter 2
992	[1004]	P67984	Rpl22	2	3	18.8	2	4	18.8	14759.1	MOUSE	60S ribosomal protein L22
993	[1005]	P54923	Adprh	2	2	13.3	2	2	12.4	40068.7	MOUSE	[Protein ADP-ribosylarginine] hydrolase
994	[1008]	P10852	Slc3a2				2	2	7.2	58337	MOUSE	4F2 cell-surface antigen heavy chain
995	[1009]	Q9CQN6	Tmem14c	2	2	24.6				11641.8	MOUSE	Transmembrane protein 14C
996	[1011]	Q8BQM4	Heatr3	2	2	3.8				74306.1	MOUSE	HEAT repeat-containing protein 3
997	[1013]	O08917	Flot1	3	3	10				47513.9	MOUSE	Flotillin-1
998	[1014]	Q9EP53	Tsc1	2	2	2.8				128747	MOUSE	Hamartin
999	[1017]	P47754	Capza2	3	6	20.6	3	4	21.7	32967.3	MOUSE	F-actin-capping protein subunit alpha-2
1000	[1018]	Q80UM7	Mogs	2	2	3.2	3	3	5.3	91832.1	MOUSE	Mannosyl-oligosaccharide glucosidase
1001	[1019]	O08810	Eftud2	3	3	3.8				109362	MOUSE	116 kDa U5 small nuclear ribonucleoprotein component
1002	[1021]	Q80TH2	Erbin	3	3	3.3				157250	MOUSE	Erbin
1003	[1023]	Q8CHK3	Mboat7	2	2	8	2	2	8	53436.2	MOUSE	Lysophospholipid acyltransferase 7
1004	[1024]	Q91W34	Rusf1				2	2	9.2	50469.6	MOUSE	RUS family member 1
1005	[1025]	P61924	Copz1				2	2	19.2	20198.4	MOUSE	Coatomer subunit zeta-1
1006	[1026]	Q3UFK8	Frmd8	3	3	9.9				51828	MOUSE	FERM domain-containing protein 8
1007	[1032]	Q8BGD9	Eif4b	2	2	5.2				68840.5	MOUSE	Eukaryotic translation initiation factor 4B
1008	[1037]	Q99ME9	Gtpbp4	2	2	5				74113.4	MOUSE	GTP-binding protein 4
1009	[1038]	Q8BHL4	Gprc5a				2	2	7.6	40101.3	MOUSE	Retinoic acid-induced protein 3
1010	[1039]	Q9CZB0	Sdhc				3	3	21.9	18382.1	MOUSE	Succinate dehydrogenase cytochrome b560 subunit, mitochondrial
1011	[1040]	Q91VE6	Nifk	2	3	8.8				36265.4	MOUSE	MKI67 FHA domain-interacting nucleolar phosphoprotein
1012	[1041]	L0N7N1	Kif14	2	2	1.6				186447	MOUSE	Kinesin-like protein KIF14
1013	[1042]	Q0KL02	Trio	3	3	1.5				347864	MOUSE	Triple functional domain protein
1014	[1043]	Q8BTX9	Hsdl1	2	2	7.3				36867.8	MOUSE	Inactive hydroxysteroid dehydrogenase-like protein 1
1015	[1044]	Q6ZWQ7	Spcs3	2	2	12.8	2	4	12.8	20313.6	MOUSE	Signal peptidase complex subunit 3
1016	[1045]	Q91YJ2	Snx4				3	3	8.2	51778	MOUSE	Sorting nexin-4
1017	[1046]	O08848	RO60	3	3	7.8				60124.4	MOUSE	60 kDa SS-A/Ro ribonucleoprotein
1018	[1051]	Q9QXB9	Drg2	4	4	11.3	3	3	11.3	40718.7	MOUSE	Developmentally-regulated GTP-binding protein 2
1019	[1054]	Q91V01	Lpcat3	2	2	6.2	4	4	10.9	56147.4	MOUSE	Lysophospholipid acyltransferase 5
1020	[1055]	O88384	Vti1b				2	2	13.8	26713.7	MOUSE	Vesicle transport through interaction with t-SNAREs homolog 1B
1021	[1056]	Q8C4V1	Arhgap24	2	2	3.5				84100.7	MOUSE	Rho GTPase-activating protein 24
1022	[1057]	P68181	Prkacb	4	7	17.7	3	4	14	40708.2	MOUSE	cAMP-dependent protein kinase catalytic subunit beta
1023	[1058]	Q9D8S3	Arfgap3	2	2	5.9				57456.3	MOUSE	ADP-ribosylation factor GTPase-activating protein 3
1024	[1059]	Q8C052	Map1s	3	5	4				102940	MOUSE	Microtubule-associated protein 1S
1025	[1060]	P83741	Wnk1	4	4	2.2				250936	MOUSE	Serine/threonine-protein kinase WNK1
1026	[1062]	Q91VH2	Snx9	2	3	5.2				66546.3	MOUSE	Sorting nexin-9
1027	[1063]	Q8R1U1	Cog4	3	3	4.8				88661.5	MOUSE	Conserved oligomeric Golgi complex subunit 4
1028	[1065]	O88630	Gosr1	2	2	12				28489.7	MOUSE	Golgi SNAP receptor complex member 1
1029	[1066]	Q9QYH6	Maged1	2	2	3.5				85670.6	MOUSE	Melanoma-associated antigen D1
1030	[1068]	Q6ZQI3	Mlec				2	2	10	32342.4	MOUSE	Malectin
1031	[1075]	P62962	Pfn1				4	4	37.1	14957.4	MOUSE	Profilin-1
1032	[1076]	P61226	Rap2b	2	2	12.6	3	3	16.9	20504.5	MOUSE	Ras-related protein Rap-2b
1033	[1077]	Q91VY9	Znf622	3	3	9.7				53451.6	MOUSE	Zinc finger protein 622
1034	[1078]	Q5F2E7	Nufip2	2	2	3.9				75657.4	MOUSE	Nuclear fragile X mental retardation-interacting protein 2
1035	[1079]	P31750	Akt1	4	5	10.6				55707.8	MOUSE	RAC-alpha serine/threonine-protein kinase
1036	[1080]	P49586	Pcyt1a	2	2	7.4				41667.2	MOUSE	Choline-phosphate cytidylyltransferase A
1037	[1081]	Q6KAR6	Exoc3	3	3	5				86455.4	MOUSE	Exocyst complex component 3
1038	[1082]	P68037	Ube2l3	2	3	24				17861.7	MOUSE	Ubiquitin-conjugating enzyme E2 L3
1039	[1085]	Q62433	Ndrg1	2	2	8.4	2	2	8.1	43009.1	MOUSE	Protein NDRG1
1040	[1086]	O35350	Capn1	8	8	14.3				82107	MOUSE	Calpain-1 catalytic subunit
1041	[1087]	Q9CRD2	Emc2				2	2	7.7	34935	MOUSE	ER membrane protein complex subunit 2
1042	[1088]	P28660	Nckap1	3	3	3.2				128785	MOUSE	Nck-associated protein 1
1043	[1090]	Q91ZE0	Tmlhe	2	2	5.5				49610	MOUSE	Trimethyllysine dioxygenase, mitochondrial
1044	[1091]	Q9D2C2	Saal1	2	2	4.9				52769.5	MOUSE	Protein SAAL1
1045	[1092]	Q9ES97	Rtn3	2	3	3.9	2	2	3.9	103880	MOUSE	Reticulon-3
1046	[1093]	Q8CDG3	Vcpip1	2	2	2.3				134504	MOUSE	Deubiquitinating protein VCPIP1
1047	[1096]	P09925	Surf1	2	3	9.8				34798.7	MOUSE	Surfeit locus protein 1
1048	[1098]	O70480	Vamp4				2	2	23.4	16352.9	MOUSE	Vesicle-associated membrane protein 4
1049	[1100]	O09044	Snap23				2	2	14.8	23261.1	MOUSE	Synaptosomal-associated protein 23
1050	[1101]	Q6PD26	Pigs	3	3	9.2	2	2	5	61711.1	MOUSE	GPI transamidase component PIG-S
1051	[1102]	P28741	Kif3a	2	2	4.9				80170.6	MOUSE	Kinesin-like protein KIF3A
1052	[1103]	O88545	Cops6	3	4	17.3				35880.4	MOUSE	COP9 signalosome complex subunit 6
1053	[1104]	P14901	Hmox1				2	2	12.1	32929	MOUSE	Heme oxygenase 1
1054	[1105]	Q9R061	Nubp2				2	2	10.9	29518.2	MOUSE	Cytosolic Fe-S cluster assembly factor NUBP2
1055	[1106]	Q80UG5	Septin9	4	4	8.9				65575.5	MOUSE	Septin-9
1056	[1107]	Q9D7S7	Rpl22l1	2	3	29.5				14467.5	MOUSE	60S ribosomal protein L22-like 1
1057	[1108]	Q8K1H1	Tdrd7	2	2	3				122175	MOUSE	Tudor domain-containing protein 7
1058	[1109]	P41241	Csk	2	2	6	2	2	6.2	50716.8	MOUSE	Tyrosine-protein kinase CSK
1059	[1111]	Q9CXE7	Tmed5				2	2	10	26172.1	MOUSE	Transmembrane emp24 domain-containing protein 5
1060	[1112]	P63005	Pafah1b1	2	2	6.8				46670.5	MOUSE	Platelet-activating factor acetylhydrolase IB subunit beta
1061	[1113]	Q8BVU0	Lrch3	3	3	5.7				86341.6	MOUSE	DISP complex protein LRCH3
1062	[1115]	Q6Y5D8	Arhgap10				2	2	4.1	89366.5	MOUSE	Rho GTPase-activating protein 10
1063	[1116]	Q5PRF0	Heatr5a	2	4	1.5				219895	MOUSE	HEAT repeat-containing protein 5A
1064	[1117]	O35071	Kif1c	2	2	3.1				122435	MOUSE	Kinesin-like protein KIF1C
1065	[1118]	P52432	Polr1c	2	2	8.4	2	2	8.4	39107	MOUSE	DNA-directed RNA polymerases I and III subunit RPAC1
1066	[1119]	Q8R422	Cd109	2	2	1.8				161660	MOUSE	CD109 antigen
1067	[1123]	Q61211	Eif2d	2	2	6.3				62830.3	MOUSE	Eukaryotic translation initiation factor 2D
1068	[1124]	Q8BIW9	Chtf18	3	3	3.9				108138	MOUSE	Chromosome transmission fidelity protein 18 homolog
1069	[1125]	Q8R080	Gtse1	2	2	4.3				78752.1	MOUSE	G2 and S phase-expressed protein 1
1070	[1126]	Q78PY7	Snd1	3	3	6.7				102089	MOUSE	Staphylococcal nuclease domain-containing protein 1
1071	[1128]	Q91YT0	Ndufv1	2	3	5.4				50834.7	MOUSE	NADH dehydrogenase [ubiquinone] flavoprotein 1, mitochondrial
1072	[1129]	P43883	Plin2	2	2	8.2				46646.4	MOUSE	Perilipin-2
1073	[1130]	Q9D883	U2af1	2	2	17.6	2	2	17.6	27815.3	MOUSE	Splicing factor U2AF 35 kDa subunit
1074	[1131]	Q8BJ03	Cox15				2	2	5.6	45853.3	MOUSE	Cytochrome c oxidase assembly protein COX15 homolog
1075	[1133]	Q6NZC7	Sec23ip	3	3	4.6				110781	MOUSE	SEC23-interacting protein
1076	[1134]	Q61749	Eif2b4	3	3	8				57624.7	MOUSE	Translation initiation factor eIF-2B subunit delta
1077	[1135]	Q9DBR3	Armc8	3	3	6.5				75364.7	MOUSE	Armadillo repeat-containing protein 8
1078	[1136]	Q9CYN9	Atp6ap2				2	2	8.9	39092.3	MOUSE	Renin receptor
1079	[1138]	Q66GT5	Ptpmt1	2	2	13				21942.7	MOUSE	Phosphatidylglycerophosphatase and protein-tyrosine phosphatase 1
1080	[1139]	P20108	Prdx3				3	3	14	28127.3	MOUSE	Thioredoxin-dependent peroxide reductase, mitochondrial
1081	[1143]	Q99J09	Wdr77	2	2	9.4				36942.9	MOUSE	Methylosome protein 50
1082	[1146]	Q8R3S6	Exoc1	2	3	2.9	3	3	4.7	101890	MOUSE	Exocyst complex component 1
1083	[1147]	Q9WVG6	Carm1				2	2	4.6	65854.3	MOUSE	Histone-arginine methyltransferase CARM1
1084	[1154]	Q9D7M1	Gid8	2	2	12.7				26778.9	MOUSE	Glucose-induced degradation protein 8 homolog
1085	[1155]	P35288	Rab23	2	2	16.9	3	3	15.2	26678.5	MOUSE	Ras-related protein Rab-23
1086	[1156]	Q9WTX5	Skp1	2	3	12.3				18672.2	MOUSE	S-phase kinase-associated protein 1
1087	[1157]	P61514	Rpl37a	2	2	28.3				10275.4	MOUSE	60S ribosomal protein L37a
1088	[1158]	Q64008	Rab34	3	3	17	2	2	8.9	29100.9	MOUSE	Ras-related protein Rab-34
1089	[1159]	P61290	Psme3	2	2	9.4	3	4	14.2	29506.3	MOUSE	Proteasome activator complex subunit 3
1090	[1162]	Q2TBE6	Pi4k2a	4	4	12.5	3	3	9.4	54258.2	MOUSE	Phosphatidylinositol 4-kinase type 2-alpha
1091	[1163]	Q9R0Q9	Mpdu1	2	2	10.1				26497.8	MOUSE	Mannose-P-dolichol utilization defect 1 protein
1092	[1164]	P25799	Nfkb1	3	3	4.7				105616	MOUSE	Nuclear factor NF-kappa-B p105 subunit
1093	[1165]	Q9WVA4	Tagln2	2	2	14.6				22395.6	MOUSE	Transgelin-2
1094	[1168]	Q60972	Rbbp4				2	2	6.6	47656.1	MOUSE	Histone-binding protein RBBP4
1095	[1170]	Q8CCJ3	Ufl1	3	4	4.9	2	2	2.9	89520.9	MOUSE	E3 UFM1-protein ligase 1
1096	[1171]	Q9CYR6	Pgm3	2	2	3.3	4	4	8.3	59453.2	MOUSE	Phosphoacetylglucosamine mutase
1097	[1172]	P35821	Ptpn1	4	4	15.3	2	3	8.8	49593.8	MOUSE	Tyrosine-protein phosphatase non-receptor type 1
1098	[1174]	P54822	Adsl	2	2	6				54866.7	MOUSE	Adenylosuccinate lyase
1099	[1181]	Q9DCS9	Ndufb10				2	2	18.8	21024	MOUSE	NADH dehydrogenase [ubiquinone] 1 beta subcomplex subunit 10
1100	[1185]	P58059	Mrps21	2	2	31				10561.4	MOUSE	28S ribosomal protein S21, mitochondrial
1101	[1191]	Q64523	H2ac20	2	4	20.2				13988.5	MOUSE	Histone H2A type 2-C
1102	[1195]	Q3UHD6	Snx27	3	3	8				60989.4	MOUSE	Sorting nexin-27
1103	[1203]	P97465	Dok1	2	2	11.4				52452.3	MOUSE	Docking protein 1
1104	[1204]	Q8R323	Rfc3	4	4	14.9				40526.6	MOUSE	Replication factor C subunit 3
1105	[1205]	Q8BIJ6	Iars2	3	3	5				112805	MOUSE	Isoleucine--tRNA ligase, mitochondrial
1106	[1206]	Q80W47	Wipi2				2	2	9.9	48477.6	MOUSE	WD repeat domain phosphoinositide-interacting protein 2
1107	[1207]	Q9CYZ2	Tpd52l2	3	3	19.5				24043.1	MOUSE	Tumor protein D54
1108	[1209]	O55142	Rpl35a	4	5	31.8				12553.8	MOUSE	60S ribosomal protein L35a
1109	[1210]	Q80XQ2	Tbc1d5	2	2	3.9				91837.5	MOUSE	TBC1 domain family member 5
1110	[1213]	Q6P4T2	Snrnp200	3	3	1.9	2	2	1.3	244549	MOUSE	U5 small nuclear ribonucleoprotein 200 kDa helicase
1111	[1215]	Q9CQ22	Lamtor1	2	2	26.7				17749	MOUSE	Ragulator complex protein LAMTOR1
1112	[1216]	O88986	Gcat				3	3	10.8	44931	MOUSE	2-amino-3-ketobutyrate coenzyme A ligase, mitochondrial
1113	[1217]	Q99KY4	Gak	2	2	2.5				143642	MOUSE	Cyclin-G-associated kinase
1114	[1218]	P56959	Fus	3	3	6.8				52673.5	MOUSE	RNA-binding protein FUS
1115	[1220]	Q5KU39	Vps41	2	2	3.2				98603	MOUSE	Vacuolar protein sorting-associated protein 41 homolog
1116	[1222]	P47802	Mtx1	2	2	9.5				35624.2	MOUSE	Metaxin-1
1117	[1223]	Q921M7	Cyrib	3	3	14.2	2	2	9.9	36776.3	MOUSE	CYFIP-related Rac1 interactor B
1118	[1224]	P84089	Erh	2	2	27.9				12259.1	MOUSE	Enhancer of rudimentary homolog
1119	[1228]	Q9ESW4	Agk	2	2	8.8				46976.4	MOUSE	Acylglycerol kinase, mitochondrial
1120	[1229]	P70372	Elavl1	2	2	9.5				36169.3	MOUSE	ELAV-like protein 1
1121	[1230]	Q99N57	Raf1	2	2	3.5				72918	MOUSE	RAF proto-oncogene serine/threonine-protein kinase
1122	[1232]	Q8BH79	Ano10				2	3	4.1	76188.5	MOUSE	Anoctamin-10
1123	[1233]	Q8BU88	Mrpl22	3	3	19.9				23805.1	MOUSE	39S ribosomal protein L22, mitochondrial
1124	[1234]	Q62074	Prkci	3	3	7.7	2	2	5	68204.1	MOUSE	Protein kinase C iota type
1125	[1237]	Q9EQH3	Vps35	3	4	4.9	3	3	4.3	91713.8	MOUSE	Vacuolar protein sorting-associated protein 35
1126	[1238]	Q9R0U0	Srsf10	2	2	10.3				31300.8	MOUSE	Serine/arginine-rich splicing factor 10
1127	[1243]	Q8VHE0	Sec63	3	3	5.3	3	3	5.1	87870.7	MOUSE	Translocation protein SEC63 homolog
1128	[1245]	Q9CZ42	Naxd				2	2	7.9	36717.5	MOUSE	ATP-dependent (S)-NAD(P)H-hydrate dehydratase
1129	[1249]	P51175	Ppox	3	3	10.3	2	2	7.3	50871	MOUSE	Protoporphyrinogen oxidase
1130	[1250]	Q8VCH7	Rdh10	2	2	7.6	2	2	7.6	38075.9	MOUSE	Retinol dehydrogenase 10
1131	[1251]	Q9QZB7	Actr10	3	3	12.9				46208.3	MOUSE	Actin-related protein 10
1132	[1252]	Q9D7B7	Gpx8				2	2	10.5	24148.5	MOUSE	Probable glutathione peroxidase 8
1133	[1253]	Q9JIS8	Slc12a4				2	2	2.6	120625	MOUSE	Solute carrier family 12 member 4
1134	[1254]	Q8BP71	Rbfox2	2	2	5.8				47330.7	MOUSE	RNA binding protein fox-1 homolog 2
1135	[1256]	Q920Q6	Msi2	2	3	9				36938.9	MOUSE	RNA-binding protein Musashi homolog 2
1136	[1257]	Q3U1J4	Ddb1	4	4	3.9	3	3	4.6	126854	MOUSE	DNA damage-binding protein 1
1137	[1261]	Q99J99	Mpst	3	3	12.8				33097.5	MOUSE	3-mercaptopyruvate sulfurtransferase
1138	[1262]	Q8BIW1	Prune1	3	3	9.9	3	3	9.7	50240	MOUSE	Exopolyphosphatase PRUNE1
1139	[1264]	O08582	Gtpbp1	2	2	4.2				72301.3	MOUSE	GTP-binding protein 1
1140	[1266]	Q6NWW9	Fndc3b	2	2	2.6				132766	MOUSE	Fibronectin type III domain-containing protein 3B
1141	[1267]	Q9CZX8	Rps19	3	3	17.2				16085.6	MOUSE	40S ribosomal protein S19
1142	[1274]	Q6PGC1	Dhx29	3	3	3.2				153977	MOUSE	ATP-dependent RNA helicase DHX29
1143	[1275]	Q62432	Smad2	2	2	5.1				52266.5	MOUSE	Mothers against decapentaplegic homolog 2
1144	[1276]	Q791T5	Mtch1	2	2	8.2	2	2	8	41565.7	MOUSE	Mitochondrial carrier homolog 1
1145	[1277]	Q03963	Eif2ak2	3	5	7.4				58280.4	MOUSE	Interferon-induced, double-stranded RNA-activated protein kinase
1146	[1279]	P35285	Rab22a				3	3	24.7	21802.1	MOUSE	Ras-related protein Rab-22A
1147	[1283]	Q9CPR5	Mrpl15	2	2	8.8				33542.1	MOUSE	39S ribosomal protein L15, mitochondrial
1148	[1289]	O70404	Vamp8				2	2	23.8	11451.4	MOUSE	Vesicle-associated membrane protein 8
1149	[1293]	Q60634	Flot2				3	3	9.3	47038.4	MOUSE	Flotillin-2
1150	[1298]	Q8R4C2	Rufy2	2	2	4.3				70093.8	MOUSE	RUN and FYVE domain-containing protein 2
1151	[1299]	Q9CZX9	Emc4	2	2	15.8				20116.8	MOUSE	ER membrane protein complex subunit 4
1152	[1300]	Q8JZM7	Cdc73	3	3	6				60577.1	MOUSE	Parafibromin
1153	[1301]	Q9D7N3	Mrps9	2	2	7.4				44929.8	MOUSE	28S ribosomal protein S9, mitochondrial
1154	[1302]	Q9DCM0	Ethe1	2	2	13.4				27739.1	MOUSE	Persulfide dioxygenase ETHE1, mitochondrial
1155	[1304]	Q8R1S9	Slc38a4	2	2	3.5	2	4	3.5	60464.4	MOUSE	Sodium-coupled neutral amino acid transporter 4
1156	[1305]	Q6ZPF4	Fmnl3	2	3	2.3				117170	MOUSE	Formin-like protein 3
1157	[1306]	Q14C51	Ptcd3	3	3	4.2				77796.9	MOUSE	Pentatricopeptide repeat domain-containing protein 3, mitochondrial
1158	[1307]	Q922R8	Pdia6	2	2	5.7				48100.8	MOUSE	Protein disulfide-isomerase A6
1159	[1310]	Q99J56	Derl1	2	3	8				28835.1	MOUSE	Derlin-1
1160	[1311]	Q9D3W4	Gpn3				2	2	14.4	32790.6	MOUSE	GPN-loop GTPase 3
1161	[1314]	Q9WV32	Arpc1b	2	2	7.5				41064.3	MOUSE	Actin-related protein 2/3 complex subunit 1B
1162	[1315]	Q8VE88	Fam114a2	2	3	6				54045.2	MOUSE	Protein FAM114A2
1163	[1317]	Q9EQ06	Hsd17b11	2	3	9.7				32880.9	MOUSE	Estradiol 17-beta-dehydrogenase 11
1164	[1318]	Q8BTZ4	Anapc5	2	2	4.1				83098.4	MOUSE	Anaphase-promoting complex subunit 5
1165	[1324]	Q99PM9	Uck2	2	2	6.9				29404.4	MOUSE	Uridine-cytidine kinase 2
1166	[1325]	Q8K4X7	Agpat4	2	2	5.8				43810.8	MOUSE	1-acyl-sn-glycerol-3-phosphate acyltransferase delta
1167	[1330]	Q9EP97	Senp3	2	2	5.3				64403.7	MOUSE	Sentrin-specific protease 3
1168	[1331]	P35486	Pdha1	3	3	8.7				43232.1	MOUSE	Pyruvate dehydrogenase E1 component subunit alpha, somatic form, mitochondrial
1169	[1332]	Q8BM55	Tmem214				2	2	3.8	76430.7	MOUSE	Transmembrane protein 214
1170	[1335]	Q9D1R9	Rpl34	2	3	12.8	3	4	20.5	13293	MOUSE	60S ribosomal protein L34
1171	[1336]	Q06180	Ptpn2	2	2	6.2				47360.5	MOUSE	Tyrosine-protein phosphatase non-receptor type 2
1172	[1337]	P39749	Fen1	2	2	4.2				42315	MOUSE	Flap endonuclease 1
1173	[1339]	Q6P549	Inppl1	4	4	4.1				138974	MOUSE	Phosphatidylinositol 3,4,5-trisphosphate 5-phosphatase 2
1174	[1341]	Q3UA06	Trip13	2	2	4.2				48377.1	MOUSE	Pachytene checkpoint protein 2 homolog
1175	[1342]	Q8JZR0	Acsl5	2	2	3.4				76207.1	MOUSE	Long-chain-fatty-acid--CoA ligase 5
1176	[1344]	P56379	Atp5mj	2	2	13.8				6698	MOUSE	ATP synthase subunit ATP5MJ, mitochondrial
1177	[1348]	Q8BK08	Tmem11	2	3	12.6				21311.7	MOUSE	Transmembrane protein 11, mitochondrial
1178	[1350]	Q9Z204	Hnrnpc	2	2	8.3				34385	MOUSE	Heterogeneous nuclear ribonucleoproteins C1/C2
1179	[1351]	P27808	Mgat1	2	2	5.6				51690.6	MOUSE	Alpha-1,3-mannosyl-glycoprotein 2-beta-N-acetylglucosaminyltransferase
1180	[1352]	Q9JKZ2	Slc5a3				2	2	3.3	79583.6	MOUSE	Sodium/myo-inositol cotransporter
1181	[1353]	Q8R2Y3	Dolk				2	2	4.1	59145.9	MOUSE	Dolichol kinase
1182	[1356]	Q9JKY0	Cnot9	2	2	12.4				33601.5	MOUSE	CCR4-NOT transcription complex subunit 9
1183	[1357]	Q9D6K8	Fundc2	2	2	15.2				16564.4	MOUSE	FUN14 domain-containing protein 2
1184	[1358]	O35166	Gosr2				2	3	12.7	24725.5	MOUSE	Golgi SNAP receptor complex member 2
1185	[1359]	Q9D1P0	Mrpl13				2	2	12.4	20677	MOUSE	39S ribosomal protein L13, mitochondrial
1186	[1360]	Q99M31	Hspa14	2	3	8.1				54650.7	MOUSE	Heat shock 70 kDa protein 14
1187	[1361]	Q58A65	Spag9	2	2	2.6				146221	MOUSE	C-Jun-amino-terminal kinase-interacting protein 4
1188	[1364]	Q9CZD3	Gars1	2	2	4.5				81878.5	MOUSE	Glycine--tRNA ligase
1189	[1366]	Q99K01	Pdxdc1	3	3	5.6	2	2	3.2	87336.2	MOUSE	Pyridoxal-dependent decarboxylase domain-containing protein 1
1190	[1370]	Q91VJ4	Stk38	2	2	5.8				54174.7	MOUSE	Serine/threonine-protein kinase 38
1191	[1371]	Q9D7B6	Acad8	2	2	6.3				45020.2	MOUSE	Isobutyryl-CoA dehydrogenase, mitochondrial
1192	[1373]	Q810S1	Mcub	2	4	8.1				39799.3	MOUSE	Calcium uniporter regulatory subunit MCUb, mitochondrial
1193	[1376]	Q8C0L8	Cog5	2	2	4.7				91392.3	MOUSE	Conserved oligomeric Golgi complex subunit 5
1194	[1380]	P97310	Mcm2	2	2	2.5				102078	MOUSE	DNA replication licensing factor MCM2
1195	[1381]	P97820	Map4k4	2	2	2.8				140603	MOUSE	Mitogen-activated protein kinase kinase kinase kinase 4
1196	[1383]	Q8VI84	Noc3l	2	2	4				93212.2	MOUSE	Nucleolar complex protein 3 homolog
1197	[1385]	Q61074	Ppm1g	2	2	5.4	2	2	4.8	58728.6	MOUSE	Protein phosphatase 1G
1198	[1388]	P83882	Rpl36a	2	2	16				12440.9	MOUSE	60S ribosomal protein L36a
1199	[1395]	O35621	Pmm1	2	2	10.3				29775	MOUSE	Phosphomannomutase 1
1200	[1396]	E9Q3L2	Pi4ka	2	2	1.5				237044	MOUSE	Phosphatidylinositol 4-kinase alpha
1201	[1398]	Q9EP71	Rai14	2	2	2.8				108853	MOUSE	Ankycorbin
1202	[1413]	Q3TZM9	Alg11				2	2	4.9	55270.6	MOUSE	GDP-Man:Man(3)GlcNAc(2)-PP-Dol alpha-1,2-mannosyltransferase
1203	[1415]	Q3UJU9	Rmdn3	2	2	6.6				52029.3	MOUSE	Regulator of microtubule dynamics protein 3
1204	[1416]	Q9JKP5	Mbnl1	2	2	9.7	2	2	10.9	36976	MOUSE	Muscleblind-like protein 1
1205	[1420]	Q60760	Grb10	3	3	6.6				70585.3	MOUSE	Growth factor receptor-bound protein 10
1206	[1421]	Q8R127	Sccpdh				2	2	8.9	47129.7	MOUSE	Saccharopine dehydrogenase-like oxidoreductase
1207	[1424]	Q9CXF4	Tbc1d15	2	2	3.7				76527.8	MOUSE	TBC1 domain family member 15
1208	[1425]	P36536	Sar1a	2	2	15.7				22371.1	MOUSE	GTP-binding protein SAR1a
1209	[1428]	E2JF22	Piezo1				2	2	0.8	292005	MOUSE	Piezo-type mechanosensitive ion channel component 1
1210	[1429]	P62915	Gtf2b				2	2	10.1	34819.2	MOUSE	Transcription initiation factor IIB
1211	[1433]	O55106	Strn	2	2	4.4				85966.5	MOUSE	Striatin
1212	[1437]	O35704	Sptlc1	2	2	5.5				52535.1	MOUSE	Serine palmitoyltransferase 1
1213	[1438]	Q9DAM7	Tmem263	2	2	22.6				11549.3	MOUSE	Transmembrane protein 263
1214	[1439]	Q9WVD5	Slc25a15	2	2	9.6				32823.6	MOUSE	Mitochondrial ornithine transporter 1
1215	[1441]	A6X919	Dpy19l1				2	2	3.8	84187.9	MOUSE	Probable C-mannosyltransferase DPY19L1
1216	[1442]	O09106	Hdac1	3	4	10.2				55075.5	MOUSE	Histone deacetylase 1
1217	[1451]	Q80X85	Mrps7	2	2	10.3				28063	MOUSE	28S ribosomal protein S7, mitochondrial
1218	[1453]	P70295	Aup1	2	2	9.5				46121.7	MOUSE	Lipid droplet-regulating VLDL assembly factor AUP1
1219	[1454]	Q8R5H1	Usp15	2	2	2.9				112326	MOUSE	Ubiquitin carboxyl-terminal hydrolase 15
1220	[1457]	Q7TQI3	Otub1	2	3	8.5	2	2	7	31270.3	MOUSE	Ubiquitin thioesterase OTUB1
1221	[1458]	Q63932	Map2k2				2	2	7	44402.4	MOUSE	Dual specificity mitogen-activated protein kinase kinase 2
1222	[1460]	Q3UYV9	Ncbp1				2	2	3	91927.5	MOUSE	Nuclear cap-binding protein subunit 1
1223	[1464]	Q9Z2H5	Epb41l1	2	2	3.6				98315.7	MOUSE	Band 4.1-like protein 1
1224	[1470]	P59328	Wdhd1	3	3	4.4				124256	MOUSE	WD repeat and HMG-box DNA-binding protein 1
1225	[1471]	Q60714	Slc27a1	3	3	6.2				71276.8	MOUSE	Long-chain fatty acid transport protein 1
1226	[1472]	P52019	Sqle	3	3	7.5	2	2	5.4	63770.5	MOUSE	Squalene monooxygenase
1227	[1474]	O08585	Clta	3	3	10.2	2	2	6.4	25604.3	MOUSE	Clathrin light chain A
1228	[1481]	Q9JLV5	Cul3				2	2	3.5	88949.1	MOUSE	Cullin-3
1229	[1484]	Q61037	Tsc2	3	3	2.9				202073	MOUSE	Tuberin
1230	[1485]	P19536	Cox5b				2	2	18	13813	MOUSE	Cytochrome c oxidase subunit 5B, mitochondrial
1231	[1490]	Q8R480	Nup85	2	2	4.9				74777	MOUSE	Nuclear pore complex protein Nup85
1232	[1493]	O08715	Akap1	2	3	4.8				92195.5	MOUSE	A-kinase anchor protein 1, mitochondrial
1233	[1504]	P63034	Cyth2	2	2	8.5				46585.6	MOUSE	Cytohesin-2
1234	[1509]	Q5U458	Dnajc11				2	2	5.7	63233.6	MOUSE	DnaJ homolog subfamily C member 11
1235	[1516]	P97770	Thumpd3	2	2	4.6	2	2	5.5	56431.6	MOUSE	THUMP domain-containing protein 3
1236	[1518]	Q99J27	Slc33a1	2	2	4.7				61075.9	MOUSE	Acetyl-coenzyme A transporter 1
1237	[1521]	Q61941	Nnt				2	2	3	113839	MOUSE	NAD(P) transhydrogenase, mitochondrial
1238	[1526]	Q8BT07	Cep55	2	2	5.2				53930.8	MOUSE	Centrosomal protein of 55 kDa
1239	[1535]	Q8VC30	Tkfc	2	2	4.5				59691.6	MOUSE	Triokinase/FMN cyclase
1240	[1536]	Q61771	Kif3b	3	3	4.6				85289	MOUSE	Kinesin-like protein KIF3B
1241	[1538]	Q02788	Col6a2	2	2	2.5				110335	MOUSE	Collagen alpha-2(VI) chain
1242	[1545]	Q3THG9	Aarsd1	2	2	9.2				44971.3	MOUSE	Alanyl-tRNA editing protein Aarsd1
1243	[1547]	Q9CZX7	Pip4p2	2	3	13.6				28038.2	MOUSE	Type 2 phosphatidylinositol 4,5-bisphosphate 4-phosphatase
1244	[1548]	Q3UM29	Cog7				2	2	3.6	86073.4	MOUSE	Conserved oligomeric Golgi complex subunit 7
1245	[1550]	O70378	Emc8				2	2	17.4	23348.7	MOUSE	ER membrane protein complex subunit 8
1246	[1552]	Q8K2M0	Mrpl38				2	2	8.4	45030.3	MOUSE	39S ribosomal protein L38, mitochondrial
1247	[1562]	Q03350	Thbs2	2	2	2.5				129883	MOUSE	Thrombospondin-2
1248	[1564]	O88351	Ikbkb	2	2	3.3				86691	MOUSE	Inhibitor of nuclear factor kappa-B kinase subunit beta
1249	[1572]	Q9CR58	Slc25a30	2	2	10				32281.9	MOUSE	Kidney mitochondrial carrier protein 1
1250	[1578]	P59235	Nup43	2	2	6.3				41990	MOUSE	Nucleoporin Nup43
1251	[1580]	P61222	Abce1	2	2	4.8				67315	MOUSE	ATP-binding cassette sub-family E member 1
1252	[1587]	Q9D023	Mpc2				3	3	22.8	14286.1	MOUSE	Mitochondrial pyruvate carrier 2
1253	[1601]	Q9R1S3	Pign	2	2	2.6				105046	MOUSE	GPI ethanolamine phosphate transferase 1
1254	[1605]	Q8BYU6	Tor1aip2	3	3	9.8				54496	MOUSE	Torsin-1A-interacting protein 2
1255	[1608]	P35585	Ap1m1	2	3	4.7				48543.3	MOUSE	AP-1 complex subunit mu-1
1256	[1610]	P35831	Ptpn12	2	2	2.7				86527.2	MOUSE	Tyrosine-protein phosphatase non-receptor type 12
1257	[1612]	Q921M3	Sf3b3	2	2	2.2				135552	MOUSE	Splicing factor 3B subunit 3
1258	[1633]	Q5XG73	Acbd5	2	2	5.7				56614.2	MOUSE	Acyl-CoA-binding domain-containing protein 5
1259	[1639]	Q9ER41	Tor1b	3	3	10.4				37817.9	MOUSE	Torsin-1B
1260	[1661]	P39098	Man1a2	2	2	6.2				72872.1	MOUSE	Mannosyl-oligosaccharide 1,2-alpha-mannosidase IB
1261	[1670]	Q9ERG2	Strn3	3	3	5.4				87151.2	MOUSE	Striatin-3
1262	[1675]	Q9WV80	Snx1				2	2	4.8	58952.7	MOUSE	Sorting nexin-1
1263	[1678]	Q811U4	Mfn1	2	2	3.8				83726.6	MOUSE	Mitofusin-1
1264	[1679]	P25322	Ccnd1	2	2	9.8				33429.1	MOUSE	G1/S-specific cyclin-D1
1265	[1684]	P12815	Pdcd6	2	2	12				21867.6	MOUSE	Programmed cell death protein 6
1266	[1687]	P23198	Cbx3	2	2	14.8				20855.6	MOUSE	Chromobox protein homolog 3
1267	[1688]	Q9CZH3	Psmg3				2	2	23	13331	MOUSE	Proteasome assembly chaperone 3
1268	[1689]	Q9R0M6	Rab9a				2	2	18.9	22909.9	MOUSE	Ras-related protein Rab-9A
1269	[1695]	Q8BX10	Pgam5	2	2	7.6				31994.6	MOUSE	Serine/threonine-protein phosphatase PGAM5, mitochondrial
1270	[1699]	Q9QXK7	Cpsf3	2	2	2.6				77505.7	MOUSE	Cleavage and polyadenylation specificity factor subunit 3
1271	[1700]	Q9ESJ0	Xpo4	2	2	2				129980	MOUSE	Exportin-4
1272	[1706]	Q7TPM1	Prrc2b	2	2	1.8				160915	MOUSE	Protein PRRC2B
1273	[1707]	Q6P1H6	Ankle2	2	2	2.7				106199	MOUSE	Ankyrin repeat and LEM domain-containing protein 2
1274	[1709]	Q6ZQM8	Ugt1a7				3	3	8.3	59758.4	MOUSE	UDP-glucuronosyltransferase 1A7
1275	[1717]	Q91XU0	Wrnip1	2	2	3.6				71794.4	MOUSE	ATPase WRNIP1
1276	[1740]	Q8BWQ6	Vps35l	3	3	3.7				109078	MOUSE	VPS35 endosomal protein-sorting factor-like
1277	[1750]	Q9Z2W0	Dnpep	2	3	5.7				52207.3	MOUSE	Aspartyl aminopeptidase
1278	[1752]	Q5ND34	Wdr81	2	2	2.1				211947	MOUSE	WD repeat-containing protein 81
1279	[1753]	P23927	Cryab				2	2	13.7	20069	MOUSE	Alpha-crystallin B chain
1280	[1764]	Q9JLM8	Dclk1	2	2	3.4				84153.9	MOUSE	Serine/threonine-protein kinase DCLK1
1281	[1769]	Q14CH7	Aars2	2	2	3.9				106784	MOUSE	Alanine--tRNA ligase, mitochondrial
1282	[1771]	Q05920	Pc	2	2	2.9				129686	MOUSE	Pyruvate carboxylase, mitochondrial
1283	[1775]	O35250	Exoc7	2	2	3.7				79960.8	MOUSE	Exocyst complex component 7
1284	[1810]	Q04692	Smarcad1	2	2	2.4				116452	MOUSE	SWI/SNF-related matrix-associated actin-dependent regulator of chromatin subfamily A containing DEAD/H box 1
1285	[1841]	Q8K3W0	Babam2	2	2	6				43545.1	MOUSE	BRISC and BRCA1-A complex member 2

## Sheet: 15D3 ctrl
Control of the on-bead DSSO cross-linked 15D3 enriched Pgp
Membrane preparation was performed on 3T3 MDR cells, then Pgp was enriched by immunoprecipitation with 15D3 mAb.
		Acc #	Gene	m/z	z	ppm	Peptide	Protein Mods	Fraction	RT	MSMS Info	Start	End	Score	Expect	Protein MW	Species	Protein Name
1	[1]	Q9QXS1	Plec	551.791	2	-0.55	M(Met-loss)VAGMLMPLDR	Met-loss@1	GG_L_E_220319_04	43.233	37319	1	11	30	0.00062	534192	MOUSE	Plectin
2	[1]	Q9QXS1	Plec	505.786	2	-2.2	AIYEVLFR		GG_L_E_220319_04	56.45	51011	14	21	27.4	9.9e-05	534192	MOUSE	Plectin
3	[1]	Q9QXS1	Plec	505.787	2	-0.3	AIYEVLFR		GG_L_E_220319_04	56.783	51395	14	21	30.9	0.00029	534192	MOUSE	Plectin
4	[1]	Q9QXS1	Plec	595.658	3	-0.55	SLHPHVPGVTNLQVMR		GG_L_E_220319_04	28.933	23806	35	50	34	4.2e-06	534192	MOUSE	Plectin
5	[1]	Q9QXS1	Plec	892.979	2	-4.2	SLHPHVPGVTNLQVMR		GG_L_E_220319_04	29.05	23898	35	50	25.6	0.014	534192	MOUSE	Plectin
6	[1]	Q9QXS1	Plec	595.658	3	-0.55	SLHPHVPGVTNLQVMR		GG_L_E_220319_04	29.083	23927	35	50	39.3	2.9e-08	534192	MOUSE	Plectin
7	[1]	Q9QXS1	Plec	595.658	3	0.075	SLHPHVPGVTNLQVMR		GG_L_E_220319_04	29.267	24072	35	50	37.8	9.2e-08	534192	MOUSE	Plectin
8	[1]	Q9QXS1	Plec	446.995	4	0.84	SLHPHVPGVTNLQVMR		GG_L_E_220319_04	29.417	24245	35	50	23.6	0.00082	534192	MOUSE	Plectin
9	[1]	Q9QXS1	Plec	922.505	2	-2.1	Q(Gln->pyro-Glu)YLHLPPEIVPASLQR	Gln->pyro-Glu@84	GG_L_E_220319_04	72.267	68851	84	99	27.4	0.00012	534192	MOUSE	Plectin
10	[1]	Q9QXS1	Plec	922.507	2	0.08	Q(Gln->pyro-Glu)YLHLPPEIVPASLQR	Gln->pyro-Glu@84	GG_L_E_220319_04	72.6	69258	84	99	28.4	0.00016	534192	MOUSE	Plectin
11	[1]	Q9QXS1	Plec	615.34	3	-1.4	Q(Gln->pyro-Glu)YLHLPPEIVPASLQR	Gln->pyro-Glu@84	GG_L_E_220319_04	72.833	69527	84	99	23.6	0.00012	534192	MOUSE	Plectin
12	[1]	Q9QXS1	Plec	922.505	2	-2.4	Q(Gln->pyro-Glu)YLHLPPEIVPASLQR	Gln->pyro-Glu@84	GG_L_E_220319_04	72.933	69656	84	99	25.1	0.00018	534192	MOUSE	Plectin
13	[1]	Q9QXS1	Plec	511.766	2	-2.3	GPLPAEDPAR		GG_L_E_220319_04	9.7	6956	131	140	21.2	0.00031	534192	MOUSE	Plectin
14	[1]	Q9QXS1	Plec	511.767	2	0.0082	GPLPAEDPAR		GG_L_E_220319_04	10.05	7226	131	140	22.8	0.0019	534192	MOUSE	Plectin
15	[1]	Q9QXS1	Plec	630.814	2	-0.21	HISDLYEDLR		GG_L_E_220319_04	31.617	26406	210	219	17.2	0.016	534192	MOUSE	Plectin
16	[1]	Q9QXS1	Plec	420.878	3	-1.5	HISDLYEDLR		GG_L_E_220319_04	31.85	26651	210	219	22.2	0.0013	534192	MOUSE	Plectin
17	[1]	Q9QXS1	Plec	630.814	2	-0.5	HISDLYEDLR		GG_L_E_220319_04	31.95	26757	210	219	38.5	9.2e-07	534192	MOUSE	Plectin
18	[1]	Q9QXS1	Plec	630.814	2	-0.31	HISDLYEDLR		GG_L_E_220319_04	32.283	27101	210	219	22.8	0.0047	534192	MOUSE	Plectin
19	[1]	Q9QXS1	Plec	819.924	4	-3.7	HISDLYEDLRDGHNLISLLEVLSGDSLPR		GG_L_E_220319_04	85	83343	210	238	41.8	1.7e-08	534192	MOUSE	Plectin
20	[1]	Q9QXS1	Plec	679.033	3	0.5	DGHNLISLLEVLSGDSLPR		GG_L_E_220319_04	85.217	83636	220	238	51.4	2.3e-07	534192	MOUSE	Plectin
21	[1]	Q9QXS1	Plec	1018.05	2	1.7	DGHNLISLLEVLSGDSLPR		GG_L_E_220319_04	85.217	83637	220	238	61.9	1.8e-09	534192	MOUSE	Plectin
22	[1]	Q9QXS1	Plec	723.409	2	-0.77	LQNVQIALDYLR		GG_L_E_220319_04	62.517	57715	248	259	43.6	8.5e-06	534192	MOUSE	Plectin
23	[1]	Q9QXS1	Plec	482.608	3	-0.31	LQNVQIALDYLR		GG_L_E_220319_04	62.617	57794	248	259	41.1	1.5e-05	534192	MOUSE	Plectin
24	[1]	Q9QXS1	Plec	723.409	2	-0.85	LQNVQIALDYLR		GG_L_E_220319_04	62.85	58046	248	259	45	3.5e-06	534192	MOUSE	Plectin
25	[1]	Q9QXS1	Plec	723.408	2	-1.4	LQNVQIALDYLR		GG_L_E_220319_04	62.95	58164	248	259	33.9	2.9e-05	534192	MOUSE	Plectin
26	[1]	Q9QXS1	Plec	482.608	3	-1.1	LQNVQIALDYLR		GG_L_E_220319_04	62.95	58178	248	259	37.8	7.9e-05	534192	MOUSE	Plectin
27	[1]	Q9QXS1	Plec	723.407	2	-3.5	LQNVQIALDYLR		GG_L_E_220319_04	63.2	58455	248	259	21.4	0.0037	534192	MOUSE	Plectin
28	[1]	Q9QXS1	Plec	529.741	2	-0.33	NDDIADGNPK		GG_L_E_220319_04	4.633	2188	270	279	25.6	0.00026	534192	MOUSE	Plectin
29	[1]	Q9QXS1	Plec	529.741	2	-0.92	NDDIADGNPK		GG_L_E_220319_04	4.967	2421	270	279	38	8.2e-06	534192	MOUSE	Plectin
30	[1]	Q9QXS1	Plec	526.763	2	-0.81	MVEGYQGLR		GG_L_E_220319_04	16.983	13168	319	327	27.2	0.001	534192	MOUSE	Plectin
31	[1]	Q9QXS1	Plec	526.763	2	-0.7	MVEGYQGLR		GG_L_E_220319_04	17.317	13362	319	327	29.6	0.00012	534192	MOUSE	Plectin
32	[1]	Q9QXS1	Plec	588.234	2	-0.51	C(Methylthio)DNFTTSWR		GG_L_E_220319_04	35.083	29765	328	336	20.1	3.8e-05	534192	MOUSE	Plectin
33	[1]	Q9QXS1	Plec	588.234	2	-1	C(Methylthio)DNFTTSWR		GG_L_E_220319_04	35.417	30042	328	336	27.3	1.9e-05	534192	MOUSE	Plectin
34	[1]	Q9QXS1	Plec	492.293	2	-0.84	LFNAIIHR		GG_L_E_220319_04	26.083	21284	340	347	29.6	0.00013	534192	MOUSE	Plectin
35	[1]	Q9QXS1	Plec	613.823	2	-0.45	HKPMLIDMNK		GG_L_E_220319_04	8.5	5913	348	357	21.6	0.0022	534192	MOUSE	Plectin
36	[1]	Q9QXS1	Plec	909.439	2	2.3	Q(Gln->pyro-Glu)TNLENLDQAFSVAER	Gln->pyro-Glu@361	GG_L_E_220319_04	74.283	71215	361	376	33.2	4.1e-06	534192	MOUSE	Plectin
37	[1]	Q9QXS1	Plec	606.627	3	0.44	Q(Gln->pyro-Glu)TNLENLDQAFSVAER	Gln->pyro-Glu@361	GG_L_E_220319_04	74.5	71475	361	376	24.4	0.00055	534192	MOUSE	Plectin
38	[1]	Q9QXS1	Plec	909.437	2	-0.22	Q(Gln->pyro-Glu)TNLENLDQAFSVAER	Gln->pyro-Glu@361	GG_L_E_220319_04	74.617	71613	361	376	54.4	1.1e-08	534192	MOUSE	Plectin
39	[1]	Q9QXS1	Plec	909.439	2	2.5	Q(Gln->pyro-Glu)TNLENLDQAFSVAER	Gln->pyro-Glu@361	GG_L_E_220319_04	74.95	72017	361	376	38.5	6.2e-07	534192	MOUSE	Plectin
40	[1]	Q9QXS1	Plec	917.948	2	-1.9	QTNLENLDQAFSVAER		GG_L_E_220319_04	55.117	49554	361	376	36.2	5.4e-06	534192	MOUSE	Plectin
41	[1]	Q9QXS1	Plec	917.949	2	-1.5	QTNLENLDQAFSVAER		GG_L_E_220319_04	55.467	49942	361	376	55	6e-07	534192	MOUSE	Plectin
42	[1]	Q9QXS1	Plec	612.302	3	-1	QTNLENLDQAFSVAER		GG_L_E_220319_04	55.667	50199	361	376	38.1	3.8e-06	534192	MOUSE	Plectin
43	[1]	Q9QXS1	Plec	612.302	3	-0.84	QTNLENLDQAFSVAER		GG_L_E_220319_04	55.717	50250	361	376	32.1	2.2e-05	534192	MOUSE	Plectin
44	[1]	Q9QXS1	Plec	917.948	2	-1.9	QTNLENLDQAFSVAER		GG_L_E_220319_04	55.8	50325	361	376	57.4	1.3e-07	534192	MOUSE	Plectin
45	[1]	Q9QXS1	Plec	826.086	3	-0.35	QTNLENLDQAFSVAERDLGVTR		GG_L_E_220319_04	81.367	78939	361	382	21.1	0.0097	534192	MOUSE	Plectin
46	[1]	Q9QXS1	Plec	854.917	2	-0.94	LLDPEDVDVPQPDEK		GG_L_E_220319_04	37.25	31603	383	397	30.1	7.5e-05	534192	MOUSE	Plectin
47	[1]	Q9QXS1	Plec	854.917	2	-0.73	LLDPEDVDVPQPDEK		GG_L_E_220319_04	37.583	31877	383	397	44.6	2e-07	534192	MOUSE	Plectin
48	[1]	Q9QXS1	Plec	570.28	3	-0.99	LLDPEDVDVPQPDEK		GG_L_E_220319_04	37.783	32078	383	397	29.1	0.00047	534192	MOUSE	Plectin
49	[1]	Q9QXS1	Plec	854.917	2	-0.66	LLDPEDVDVPQPDEK		GG_L_E_220319_04	37.933	32193	383	397	41.1	2e-06	534192	MOUSE	Plectin
50	[1]	Q9QXS1	Plec	577.96	3	1.6	SIITYVSSLYDAM(Oxidation)PR	Oxidation@410	GG_L_E_220319_04	76.133	73307	398	412	22.4	0.00092	534192	MOUSE	Plectin
51	[1]	Q9QXS1	Plec	866.436	2	1.6	SIITYVSSLYDAM(Oxidation)PR	Oxidation@410	GG_L_E_220319_04	76.35	73560	398	412	31.9	3.8e-07	534192	MOUSE	Plectin
52	[1]	Q9QXS1	Plec	866.436	2	1.8	SIITYVSSLYDAM(Oxidation)PR	Oxidation@410	GG_L_E_220319_04	76.7	73961	398	412	22.8	0.00082	534192	MOUSE	Plectin
53	[1]	Q9QXS1	Plec	858.435	2	-2.5	SIITYVSSLYDAMPR		GG_L_E_220319_04	84.483	82622	398	412	49.8	3.4e-09	534192	MOUSE	Plectin
54	[1]	Q9QXS1	Plec	572.626	3	-1.9	SIITYVSSLYDAMPR		GG_L_E_220319_04	84.5	82628	398	412	47.5	1.3e-09	534192	MOUSE	Plectin
55	[1]	Q9QXS1	Plec	449.74	2	-1.8	VPGAQDGVR		GG_L_E_220319_04	4.933	2403	413	421	32.7	0.002	534192	MOUSE	Plectin
56	[1]	Q9QXS1	Plec	449.74	2	-1	VPGAQDGVR		GG_L_E_220319_04	5.267	2650	413	421	33.4	5.2e-05	534192	MOUSE	Plectin
57	[1]	Q9QXS1	Plec	698.438	2	-2	ELVLLLLQWIR		GG_L_E_220319_04	85.417	83946	434	444	27.7	4.7e-05	534192	MOUSE	Plectin
58	[1]	Q9QXS1	Plec	549.26	2	0.53	HHTAAFEER		GG_L_E_220319_04	2.433	844	445	453	20.1	0.015	534192	MOUSE	Plectin
59	[1]	Q9QXS1	Plec	366.508	3	-1.8	HHTAAFEER		GG_L_E_220319_04	3.917	1700	445	453	20.1	0.0037	534192	MOUSE	Plectin
60	[1]	Q9QXS1	Plec	531.795	2	-0.29	FKETELPAK		GG_L_E_220319_04	6.883	4428	472	480	23.4	0.0039	534192	MOUSE	Plectin
61	[1]	Q9QXS1	Plec	852.469	2	-0.86	VIYQSLEGAVQAGQLK		GG_L_E_220319_04	45.217	39459	489	504	25.8	0.00022	534192	MOUSE	Plectin
62	[1]	Q9QXS1	Plec	568.648	3	-1.2	VIYQSLEGAVQAGQLK		GG_L_E_220319_04	45.483	39675	489	504	41.6	2.3e-06	534192	MOUSE	Plectin
63	[1]	Q9QXS1	Plec	852.469	2	-1.2	VIYQSLEGAVQAGQLK		GG_L_E_220319_04	45.55	39733	489	504	44.5	1.3e-07	534192	MOUSE	Plectin
64	[1]	Q9QXS1	Plec	568.648	3	-1.2	VIYQSLEGAVQAGQLK		GG_L_E_220319_04	45.817	40003	489	504	33.5	1.7e-05	534192	MOUSE	Plectin
65	[1]	Q9QXS1	Plec	852.467	2	-2.9	VIYQSLEGAVQAGQLK		GG_L_E_220319_04	45.9	40079	489	504	40.7	2.1e-07	534192	MOUSE	Plectin
66	[1]	Q9QXS1	Plec	455.578	3	-1.1	IPPGYHPLDVEK		GG_L_E_220319_04	16.667	12975	505	516	23.9	0.004	534192	MOUSE	Plectin
67	[1]	Q9QXS1	Plec	682.863	2	-1.3	IPPGYHPLDVEK		GG_L_E_220319_04	17	13178	505	516	29.4	0.00076	534192	MOUSE	Plectin
68	[1]	Q9QXS1	Plec	455.578	3	-0.63	IPPGYHPLDVEK		GG_L_E_220319_04	17	13180	505	516	35.5	7.4e-05	534192	MOUSE	Plectin
69	[1]	Q9QXS1	Plec	682.863	2	-1.8	IPPGYHPLDVEK		GG_L_E_220319_04	17.333	13371	505	516	36.4	0.00039	534192	MOUSE	Plectin
70	[1]	Q9QXS1	Plec	455.578	3	-1	IPPGYHPLDVEK		GG_L_E_220319_04	17.333	13374	505	516	32.2	6.2e-05	534192	MOUSE	Plectin
71	[1]	Q9QXS1	Plec	682.864	2	0.18	IPPGYHPLDVEK		GG_L_E_220319_04	17.667	13650	505	516	30.4	0.00028	534192	MOUSE	Plectin
72	[1]	Q9QXS1	Plec	455.578	3	-0.37	IPPGYHPLDVEK		GG_L_E_220319_04	17.683	13655	505	516	30.4	0.00026	534192	MOUSE	Plectin
73	[1]	Q9QXS1	Plec	682.864	2	-0.36	IPPGYHPLDVEK		GG_L_E_220319_04	18.017	13949	505	516	32.8	0.00067	534192	MOUSE	Plectin
74	[1]	Q9QXS1	Plec	682.864	2	-0.9	IPPGYHPLDVEK		GG_L_E_220319_04	18.083	14005	505	516	33.1	0.00015	534192	MOUSE	Plectin
75	[1]	Q9QXS1	Plec	682.863	2	-1.1	IPPGYHPLDVEK		GG_L_E_220319_04	18.367	14281	505	516	23.4	0.0029	534192	MOUSE	Plectin
76	[1]	Q9QXS1	Plec	455.579	3	1	IPPGYHPLDVEK		GG_L_E_220319_04	18.833	14700	505	516	27	0.00051	534192	MOUSE	Plectin
77	[1]	Q9QXS1	Plec	455.578	3	-1.1	IPPGYHPLDVEK		GG_L_E_220319_04	19.183	15047	505	516	32.4	2.4e-05	534192	MOUSE	Plectin
78	[1]	Q9QXS1	Plec	455.578	3	-1.6	IPPGYHPLDVEK		GG_L_E_220319_04	19.583	15392	505	516	19.6	0.0085	534192	MOUSE	Plectin
79	[1]	Q9QXS1	Plec	475.793	2	0.07	LHVAILER		GG_L_E_220319_04	23.583	19049	521	528	24.1	6.9e-05	534192	MOUSE	Plectin
80	[1]	Q9QXS1	Plec	475.793	2	0.07	LHVAILER		GG_L_E_220319_04	23.917	19420	521	528	36.5	1.2e-05	534192	MOUSE	Plectin
81	[1]	Q9QXS1	Plec	917.427	3	-4.3	LQM(Oxidation)EAGLC(Methylthio)EEQLNQADALLQSDIR	Oxidation@551	GG_L_E_220319_04	83.783	81713	549	572	35.6	7.3e-07	534192	MOUSE	Plectin
82	[1]	Q9QXS1	Plec	1367.64	2	-3.5	LQMEAGLC(Methylthio)EEQLNQADALLQSDIR		GG_L_E_220319_04	84.383	82500	549	572	62.6	4.6e-11	534192	MOUSE	Plectin
83	[1]	Q9QXS1	Plec	912.097	3	-3.2	LQMEAGLC(Methylthio)EEQLNQADALLQSDIR		GG_L_E_220319_04	84.4	82504	549	572	41.9	9.1e-09	534192	MOUSE	Plectin
84	[1]	Q9QXS1	Plec	912.102	3	2.3	LQMEAGLC(Methylthio)EEQLNQADALLQSDIR		GG_L_E_220319_04	85.95	84600	549	572	35.3	2.6e-06	534192	MOUSE	Plectin
85	[1]	Q9QXS1	Plec	567.286	2	1.7	DLDKADGMIR		GG_L_E_220319_04	13.533	10333	589	598	23.1	0.009	534192	MOUSE	Plectin
86	[1]	Q9QXS1	Plec	595.843	2	0.16	LLFNDVQTLK		GG_L_E_220319_04	46.25	40331	599	608	29.8	0.0057	534192	MOUSE	Plectin
87	[1]	Q9QXS1	Plec	595.841	2	-1.8	LLFNDVQTLK		GG_L_E_220319_04	46.583	40633	599	608	32.6	0.00075	534192	MOUSE	Plectin
88	[1]	Q9QXS1	Plec	581.26	2	2.7	HPQGEQM(Oxidation)YR	Oxidation@618	GG_L_E_220319_04	2.167	670	612	620	16.6	0.0065	534192	MOUSE	Plectin
89	[1]	Q9QXS1	Plec	573.261	2	-0.72	HPQGEQMYR		GG_L_E_220319_04	4.75	2258	612	620	23.4	0.00087	534192	MOUSE	Plectin
90	[1]	Q9QXS1	Plec	398.203	2	-1.6	TEYNLR		GG_L_E_220319_04	6.917	4469	634	639	19.4	0.0071	534192	MOUSE	Plectin
91	[1]	Q9QXS1	Plec	856.966	2	-2.9	AGVGAPVTQVTLQSTQR		GG_L_E_220319_04	27.117	22096	642	658	29.9	8.1e-05	534192	MOUSE	Plectin
92	[1]	Q9QXS1	Plec	571.648	3	-0.021	AGVGAPVTQVTLQSTQR		GG_L_E_220319_04	27.25	22215	642	658	30.8	3.5e-05	534192	MOUSE	Plectin
93	[1]	Q9QXS1	Plec	856.966	2	-2.6	AGVGAPVTQVTLQSTQR		GG_L_E_220319_04	27.45	22409	642	658	50	3.6e-08	534192	MOUSE	Plectin
94	[1]	Q9QXS1	Plec	571.648	3	-0.46	AGVGAPVTQVTLQSTQR		GG_L_E_220319_04	27.6	22547	642	658	41.4	4.3e-08	534192	MOUSE	Plectin
95	[1]	Q9QXS1	Plec	856.968	2	-0.62	AGVGAPVTQVTLQSTQR		GG_L_E_220319_04	27.8	22755	642	658	53.7	9.8e-09	534192	MOUSE	Plectin
96	[1]	Q9QXS1	Plec	571.648	3	-0.13	AGVGAPVTQVTLQSTQR		GG_L_E_220319_04	27.933	22895	642	658	24.3	0.0016	534192	MOUSE	Plectin
97	[1]	Q9QXS1	Plec	856.971	2	3.2	AGVGAPVTQVTLQSTQR		GG_L_E_220319_04	28.133	23115	642	658	43.8	1.6e-06	534192	MOUSE	Plectin
98	[1]	Q9QXS1	Plec	405.882	3	-1.7	RPELEDSTLR		GG_L_E_220319_04	8	5476	659	668	27.9	0.00012	534192	MOUSE	Plectin
99	[1]	Q9QXS1	Plec	608.32	2	-0.55	RPELEDSTLR		GG_L_E_220319_04	8.217	5650	659	668	34.6	0.00034	534192	MOUSE	Plectin
100	[1]	Q9QXS1	Plec	405.882	3	-1.8	RPELEDSTLR		GG_L_E_220319_04	8.333	5784	659	668	27.8	0.0001	534192	MOUSE	Plectin
101	[1]	Q9QXS1	Plec	405.882	3	-0.69	RPELEDSTLR		GG_L_E_220319_04	8.333	5787	659	668	26.1	8.8e-05	534192	MOUSE	Plectin
102	[1]	Q9QXS1	Plec	592.969	3	-0.21	YLQDLLAWVEENQR		GG_L_E_220319_04	84.533	82680	669	682	49	4.6e-07	534192	MOUSE	Plectin
103	[1]	Q9QXS1	Plec	888.949	2	-0.41	YLQDLLAWVEENQR		GG_L_E_220319_04	84.533	82691	669	682	60.3	1.5e-08	534192	MOUSE	Plectin
104	[1]	Q9QXS1	Plec	808.072	3	-3.4	RIDSAEWGVDLPSVEAQLGSHR		GG_L_E_220319_04	54.167	48731	683	704	38.6	1.6e-06	534192	MOUSE	Plectin
105	[1]	Q9QXS1	Plec	756.04	3	-1.8	IDSAEWGVDLPSVEAQLGSHR		GG_L_E_220319_04	61.683	56944	684	704	39.8	2.4e-07	534192	MOUSE	Plectin
106	[1]	Q9QXS1	Plec	1133.56	2	0.68	IDSAEWGVDLPSVEAQLGSHR		GG_L_E_220319_04	61.883	57188	684	704	48.4	3.8e-08	534192	MOUSE	Plectin
107	[1]	Q9QXS1	Plec	756.04	3	-1.5	IDSAEWGVDLPSVEAQLGSHR		GG_L_E_220319_04	61.883	57198	684	704	45.7	1.5e-06	534192	MOUSE	Plectin
108	[1]	Q9QXS1	Plec	756.041	3	-0.69	IDSAEWGVDLPSVEAQLGSHR		GG_L_E_220319_04	62.017	57361	684	704	56.5	6.4e-09	534192	MOUSE	Plectin
109	[1]	Q9QXS1	Plec	1133.56	2	-0.29	IDSAEWGVDLPSVEAQLGSHR		GG_L_E_220319_04	62.217	57518	684	704	57.2	7.2e-10	534192	MOUSE	Plectin
110	[1]	Q9QXS1	Plec	756.04	3	-2.5	IDSAEWGVDLPSVEAQLGSHR		GG_L_E_220319_04	62.35	57604	684	704	52	2.7e-07	534192	MOUSE	Plectin
111	[1]	Q9QXS1	Plec	756.04	3	-1.5	IDSAEWGVDLPSVEAQLGSHR		GG_L_E_220319_04	62.883	58093	684	704	27.4	0.00012	534192	MOUSE	Plectin
112	[1]	Q9QXS1	Plec	625.284	2	-1.1	GM(Oxidation)HQSIEEFR	Oxidation@706	GG_L_E_220319_04	7.95	5434	705	714	23.9	0.001	534192	MOUSE	Plectin
113	[1]	Q9QXS1	Plec	411.861	3	-0.99	GMHQSIEEFR		GG_L_E_220319_04	12.75	9665	705	714	19.5	0.0041	534192	MOUSE	Plectin
114	[1]	Q9QXS1	Plec	617.287	2	-0.73	GMHQSIEEFR		GG_L_E_220319_04	13	9909	705	714	32.4	4.6e-06	534192	MOUSE	Plectin
115	[1]	Q9QXS1	Plec	411.86	3	-1.2	GMHQSIEEFR		GG_L_E_220319_04	13.083	9988	705	714	29.5	0.00012	534192	MOUSE	Plectin
116	[1]	Q9QXS1	Plec	617.287	2	-0.63	GMHQSIEEFR		GG_L_E_220319_04	13.333	10146	705	714	28.1	2e-05	534192	MOUSE	Plectin
117	[1]	Q9QXS1	Plec	722.861	2	1.2	ARNDESQLSPATR		GG_L_E_220319_04	5.55	2896	720	732	34.5	2.6e-05	534192	MOUSE	Plectin
118	[1]	Q9QXS1	Plec	722.861	2	0.27	ARNDESQLSPATR		GG_L_E_220319_04	5.7	3039	720	732	23.4	0.0018	534192	MOUSE	Plectin
119	[1]	Q9QXS1	Plec	609.292	2	0.45	NDESQLSPATR		GG_L_E_220319_04	6.467	3907	722	732	33.2	0.00017	534192	MOUSE	Plectin
120	[1]	Q9QXS1	Plec	477.592	3	-0.66	SLESLHGFVAAATK		GG_L_E_220319_04	38.817	33065	759	772	21.1	0.00072	534192	MOUSE	Plectin
121	[1]	Q9QXS1	Plec	715.885	2	-0.99	SLESLHGFVAAATK		GG_L_E_220319_04	38.85	33106	759	772	36.5	5.1e-06	534192	MOUSE	Plectin
122	[1]	Q9QXS1	Plec	477.592	3	-1.4	SLESLHGFVAAATK		GG_L_E_220319_04	39.15	33418	759	772	31.6	2e-05	534192	MOUSE	Plectin
123	[1]	Q9QXS1	Plec	715.884	2	-2	SLESLHGFVAAATK		GG_L_E_220319_04	39.183	33436	759	772	48.5	2.9e-07	534192	MOUSE	Plectin
124	[1]	Q9QXS1	Plec	477.592	3	-1.9	SLESLHGFVAAATK		GG_L_E_220319_04	39.483	33616	759	772	37	7.1e-06	534192	MOUSE	Plectin
125	[1]	Q9QXS1	Plec	531.769	2	1.2	ELMWLNEK		GG_L_E_220319_04	44.917	39164	773	780	19.6	0.016	534192	MOUSE	Plectin
126	[1]	Q9QXS1	Plec	531.768	2	0.13	ELMWLNEK		GG_L_E_220319_04	45.267	39500	773	780	35.3	0.0037	534192	MOUSE	Plectin
127	[1]	Q9QXS1	Plec	847.713	3	0.83	ELMWLNEKEEEEVGFDWSDR		GG_L_E_220319_04	68.417	64340	773	792	49.2	3.7e-09	534192	MOUSE	Plectin
128	[1]	Q9QXS1	Plec	847.716	3	3.1	ELMWLNEKEEEEVGFDWSDR		GG_L_E_220319_04	68.75	64747	773	792	38.9	1.5e-06	534192	MOUSE	Plectin
129	[1]	Q9QXS1	Plec	749.309	2	-1.2	EEEEVGFDWSDR		GG_L_E_220319_04	41.167	35409	781	792	31.9	1.2e-06	534192	MOUSE	Plectin
130	[1]	Q9QXS1	Plec	749.309	2	-2	EEEEVGFDWSDR		GG_L_E_220319_04	41.5	35730	781	792	23.1	0.00028	534192	MOUSE	Plectin
131	[1]	Q9QXS1	Plec	749.308	2	-2.6	EEEEVGFDWSDR		GG_L_E_220319_04	41.85	36051	781	792	25.4	0.00016	534192	MOUSE	Plectin
132	[1]	Q9QXS1	Plec	478.728	2	-0.93	ESYSALMR		GG_L_E_220319_04	21.183	16685	801	808	31	2.6e-05	534192	MOUSE	Plectin
133	[1]	Q9QXS1	Plec	478.729	2	0.26	ESYSALMR		GG_L_E_220319_04	21.517	16939	801	808	23.4	0.00067	534192	MOUSE	Plectin
134	[1]	Q9QXS1	Plec	812.379	2	4.3	ENTAYFQFFSDVR		GG_L_E_220319_04	69.333	65472	865	877	20.8	0.0046	534192	MOUSE	Plectin
135	[1]	Q9QXS1	Plec	812.377	2	1.3	ENTAYFQFFSDVR		GG_L_E_220319_04	69.683	65885	865	877	30.7	1.3e-05	534192	MOUSE	Plectin
136	[1]	Q9QXS1	Plec	812.379	2	4.4	ENTAYFQFFSDVR		GG_L_E_220319_04	70.033	66276	865	877	23.1	0.0011	534192	MOUSE	Plectin
137	[1]	Q9QXS1	Plec	708.844	2	-3.2	LEDLLQDAQDEK		GG_L_E_220319_04	35.133	29793	905	916	25.2	0.0021	534192	MOUSE	Plectin
138	[1]	Q9QXS1	Plec	708.845	2	-2	LEDLLQDAQDEK		GG_L_E_220319_04	35.467	30060	905	916	25.4	0.0011	534192	MOUSE	Plectin
139	[1]	Q9QXS1	Plec	1161.06	2	0.94	LEDLLQDAQDEKEQLNEYK		GG_L_E_220319_04	47.567	41747	905	923	37.4	4.2e-06	534192	MOUSE	Plectin
140	[1]	Q9QXS1	Plec	774.377	3	0.69	LEDLLQDAQDEKEQLNEYK		GG_L_E_220319_04	47.817	42026	905	923	43.5	1.8e-08	534192	MOUSE	Plectin
141	[1]	Q9QXS1	Plec	1161.06	2	-0.33	LEDLLQDAQDEKEQLNEYK		GG_L_E_220319_04	47.9	42124	905	923	58.2	3.1e-09	534192	MOUSE	Plectin
142	[1]	Q9QXS1	Plec	774.378	3	2.7	LEDLLQDAQDEKEQLNEYK		GG_L_E_220319_04	48.15	42423	905	923	36.9	7.1e-07	534192	MOUSE	Plectin
143	[1]	Q9QXS1	Plec	462.803	2	-1.1	AIVQLKPR		GG_L_E_220319_04	7.75	5271	935	942	20.2	0.0043	534192	MOUSE	Plectin
144	[1]	Q9QXS1	Plec	462.803	2	0.21	AIVQLKPR		GG_L_E_220319_04	8.083	5539	935	942	27.6	0.00017	534192	MOUSE	Plectin
145	[1]	Q9QXS1	Plec	454.229	3	-1.8	GHVPLIAVC(Methylthio)DYK		GG_L_E_220319_04	48.617	42909	950	961	31.4	6.7e-06	534192	MOUSE	Plectin
146	[1]	Q9QXS1	Plec	454.229	3	-0.94	GHVPLIAVC(Methylthio)DYK		GG_L_E_220319_04	48.95	43306	950	961	32.2	1.2e-06	534192	MOUSE	Plectin
147	[1]	Q9QXS1	Plec	680.842	2	0.92	GHVPLIAVC(Methylthio)DYK		GG_L_E_220319_04	49	43363	950	961	41.6	1.1e-06	534192	MOUSE	Plectin
148	[1]	Q9QXS1	Plec	680.841	2	-0.61	GHVPLIAVC(Methylthio)DYK		GG_L_E_220319_04	49.333	43661	950	961	34.9	8.1e-07	534192	MOUSE	Plectin
149	[1]	Q9QXS1	Plec	461.753	2	-1.1	Q(Gln->pyro-Glu)VEVTVHK	Gln->pyro-Glu@962	GG_L_E_220319_04	10.667	7733	962	969	23.6	0.001	534192	MOUSE	Plectin
150	[1]	Q9QXS1	Plec	898.914	2	-0.46	GDQC(Methylthio)QLVGPAQPSHWK		GG_L_E_220319_04	32.7	27502	970	985	23.9	0.0022	534192	MOUSE	Plectin
151	[1]	Q9QXS1	Plec	898.913	2	-0.99	GDQC(Methylthio)QLVGPAQPSHWK		GG_L_E_220319_04	33.033	27834	970	985	36.2	6.1e-07	534192	MOUSE	Plectin
152	[1]	Q9QXS1	Plec	599.611	3	-1.8	GDQC(Methylthio)QLVGPAQPSHWK		GG_L_E_220319_04	33.05	27847	970	985	37.3	4.3e-08	534192	MOUSE	Plectin
153	[1]	Q9QXS1	Plec	1062.53	3	4.7	VLSGSSSEAAVPSVC(Methylthio)FLVPPPNQEAQEAVAR		GG_L_E_220319_04	78.85	76458	986	1016	38	5.9e-07	534192	MOUSE	Plectin
154	[1]	Q9QXS1	Plec	1062.52	3	-1.4	VLSGSSSEAAVPSVC(Methylthio)FLVPPPNQEAQEAVAR		GG_L_E_220319_04	79.183	76834	986	1016	45.4	1.7e-05	534192	MOUSE	Plectin
155	[1]	Q9QXS1	Plec	1062.52	3	-1.5	VLSGSSSEAAVPSVC(Methylthio)FLVPPPNQEAQEAVAR		GG_L_E_220319_04	79.3	76958	986	1016	45.5	3.8e-08	534192	MOUSE	Plectin
156	[1]	Q9QXS1	Plec	797.147	4	1.6	VLSGSSSEAAVPSVC(Methylthio)FLVPPPNQEAQEAVAR		GG_L_E_220319_04	79.433	77107	986	1016	39.9	1.8e-07	534192	MOUSE	Plectin
157	[1]	Q9QXS1	Plec	1062.53	3	1.9	VLSGSSSEAAVPSVC(Methylthio)FLVPPPNQEAQEAVAR		GG_L_E_220319_04	79.517	77198	986	1016	45.6	3.4e-09	534192	MOUSE	Plectin
158	[1]	Q9QXS1	Plec	797.146	4	1.1	VLSGSSSEAAVPSVC(Methylthio)FLVPPPNQEAQEAVAR		GG_L_E_220319_04	79.783	77462	986	1016	39.8	9.7e-08	534192	MOUSE	Plectin
159	[1]	Q9QXS1	Plec	1062.53	3	0.11	VLSGSSSEAAVPSVC(Methylthio)FLVPPPNQEAQEAVAR		GG_L_E_220319_04	79.85	77542	986	1016	46	1.8e-07	534192	MOUSE	Plectin
160	[1]	Q9QXS1	Plec	480.255	5	-1.3	LEAQHQALVTLWHQLHVDMK		GG_L_E_220319_04	58.05	52909	1017	1036	19.6	0.011	534192	MOUSE	Plectin
161	[1]	Q9QXS1	Plec	1199.13	2	2.4	LEAQHQALVTLWHQLHVDMK		GG_L_E_220319_04	58.183	53091	1017	1036	38.8	5.2e-07	534192	MOUSE	Plectin
162	[1]	Q9QXS1	Plec	600.068	4	-0.18	LEAQHQALVTLWHQLHVDMK		GG_L_E_220319_04	58.233	53145	1017	1036	45.1	1.2e-08	534192	MOUSE	Plectin
163	[1]	Q9QXS1	Plec	580.825	2	-0.3	SLLAWQSLSR		GG_L_E_220319_04	51.717	46122	1037	1046	35.5	0.0032	534192	MOUSE	Plectin
164	[1]	Q9QXS1	Plec	580.824	2	-0.51	SLLAWQSLSR		GG_L_E_220319_04	52.05	46527	1037	1046	38.8	0.0013	534192	MOUSE	Plectin
165	[1]	Q9QXS1	Plec	498.267	2	-3.5	SWSLVTFR		GG_L_E_220319_04	54.967	49425	1053	1060	30.7	0.00021	534192	MOUSE	Plectin
166	[1]	Q9QXS1	Plec	498.269	2	-0.87	SWSLVTFR		GG_L_E_220319_04	55.317	49761	1053	1060	35.6	0.00035	534192	MOUSE	Plectin
167	[1]	Q9QXS1	Plec	498.269	2	-0.33	SWSLVTFR		GG_L_E_220319_04	55.65	50165	1053	1060	22.6	0.014	534192	MOUSE	Plectin
168	[1]	Q9QXS1	Plec	468.586	3	0.25	NLELHYQAFLR		GG_L_E_220319_04	45.617	39785	1073	1083	27.2	5.3e-05	534192	MOUSE	Plectin
169	[1]	Q9QXS1	Plec	702.372	2	-4.8	NLELHYQAFLR		GG_L_E_220319_04	45.633	39806	1073	1083	22.8	0.012	534192	MOUSE	Plectin
170	[1]	Q9QXS1	Plec	468.586	3	-0.42	NLELHYQAFLR		GG_L_E_220319_04	45.95	40125	1073	1083	34.4	8.6e-05	534192	MOUSE	Plectin
171	[1]	Q9QXS1	Plec	702.375	2	0.32	NLELHYQAFLR		GG_L_E_220319_04	45.967	40138	1073	1083	37	2e-06	534192	MOUSE	Plectin
172	[1]	Q9QXS1	Plec	468.586	3	0.44	NLELHYQAFLR		GG_L_E_220319_04	46.3	40351	1073	1083	36.8	2.2e-05	534192	MOUSE	Plectin
173	[1]	Q9QXS1	Plec	702.375	2	0.052	NLELHYQAFLR		GG_L_E_220319_04	46.3	40361	1073	1083	36.9	0.00017	534192	MOUSE	Plectin
174	[1]	Q9QXS1	Plec	675.781	2	-0.059	DSQDAGGFGPEDR		GG_L_E_220319_04	11.15	8164	1084	1096	35.9	9.4e-05	534192	MOUSE	Plectin
175	[1]	Q9QXS1	Plec	675.782	2	0.03	DSQDAGGFGPEDR		GG_L_E_220319_04	11.483	8467	1084	1096	44.6	9.5e-07	534192	MOUSE	Plectin
176	[1]	Q9QXS1	Plec	675.781	2	-0.41	DSQDAGGFGPEDR		GG_L_E_220319_04	11.817	8786	1084	1096	36.5	2.7e-06	534192	MOUSE	Plectin
177	[1]	Q9QXS1	Plec	734.685	3	-1	HYQQLLQSLEQGEQEESR		GG_L_E_220319_04	41.767	35961	1109	1126	21.5	0.0027	534192	MOUSE	Plectin
178	[1]	Q9QXS1	Plec	1101.52	2	-1.7	HYQQLLQSLEQGEQEESR		GG_L_E_220319_04	41.8	35986	1109	1126	56	3.3e-08	534192	MOUSE	Plectin
179	[1]	Q9QXS1	Plec	1101.52	2	-1.1	HYQQLLQSLEQGEQEESR		GG_L_E_220319_04	42.133	36349	1109	1126	68.5	2.7e-08	534192	MOUSE	Plectin
180	[1]	Q9QXS1	Plec	1101.52	2	-2.6	HYQQLLQSLEQGEQEESR		GG_L_E_220319_04	42.667	36744	1109	1126	49.3	6.3e-08	534192	MOUSE	Plectin
181	[1]	Q9QXS1	Plec	554.76	2	0.51	LQLEAC(Methylthio)ETR		GG_L_E_220319_04	33.75	28494	1139	1147	23.5	0.014	534192	MOUSE	Plectin
182	[1]	Q9QXS1	Plec	554.76	2	-0.034	LQLEAC(Methylthio)ETR		GG_L_E_220319_04	34.083	28747	1139	1147	33.5	5.8e-05	534192	MOUSE	Plectin
183	[1]	Q9QXS1	Plec	431.925	3	-1.9	LRLPLDKDPAR		GG_L_E_220319_04	16.517	12881	1152	1162	26.9	0.00013	534192	MOUSE	Plectin
184	[1]	Q9QXS1	Plec	512.792	2	-1.2	LPLDKDPAR		GG_L_E_220319_04	6.8	4331	1154	1162	27.4	0.011	534192	MOUSE	Plectin
185	[1]	Q9QXS1	Plec	501.267	2	0.28	AQAEVEGLGK		GG_L_E_220319_04	7.317	4864	1174	1183	28.2	0.00034	534192	MOUSE	Plectin
186	[1]	Q9QXS1	Plec	501.266	2	-2.2	AQAEVEGLGK		GG_L_E_220319_04	7.667	5213	1174	1183	23.6	0.0045	534192	MOUSE	Plectin
187	[1]	Q9QXS1	Plec	766.444	2	-1.7	VLALPEPSPAAPTLR		GG_L_E_220319_04	44.517	38725	1195	1209	43.1	5.5e-08	534192	MOUSE	Plectin
188	[1]	Q9QXS1	Plec	511.3	3	0.034	VLALPEPSPAAPTLR		GG_L_E_220319_04	44.55	38753	1195	1209	37.8	3e-07	534192	MOUSE	Plectin
189	[1]	Q9QXS1	Plec	766.445	2	-1.1	VLALPEPSPAAPTLR		GG_L_E_220319_04	44.85	39086	1195	1209	41	1.8e-07	534192	MOUSE	Plectin
190	[1]	Q9QXS1	Plec	511.3	3	0.94	VLALPEPSPAAPTLR		GG_L_E_220319_04	44.883	39119	1195	1209	42.7	1.9e-09	534192	MOUSE	Plectin
191	[1]	Q9QXS1	Plec	766.446	2	0.45	VLALPEPSPAAPTLR		GG_L_E_220319_04	45.05	39305	1195	1209	47.4	4.8e-08	534192	MOUSE	Plectin
192	[1]	Q9QXS1	Plec	766.445	2	-1.1	VLALPEPSPAAPTLR		GG_L_E_220319_04	45.2	39440	1195	1209	44.2	1.4e-07	534192	MOUSE	Plectin
193	[1]	Q9QXS1	Plec	495.279	2	-1.6	SELELTLGK		GG_L_E_220319_04	34.083	28749	1210	1218	32.9	0.00041	534192	MOUSE	Plectin
194	[1]	Q9QXS1	Plec	495.279	2	-0.78	SELELTLGK		GG_L_E_220319_04	34.417	29109	1210	1218	33.9	0.0002	534192	MOUSE	Plectin
195	[1]	Q9QXS1	Plec	495.277	2	-4.2	SELELTLGK		GG_L_E_220319_04	34.767	29431	1210	1218	28	0.0031	534192	MOUSE	Plectin
196	[1]	Q9QXS1	Plec	495.278	2	-3.5	SELELTLGK		GG_L_E_220319_04	35.133	29798	1210	1218	24.6	0.0017	534192	MOUSE	Plectin
197	[1]	Q9QXS1	Plec	538.972	3	-2.2	SELELTLGKLEQVR		GG_L_E_220319_04	54.083	48625	1210	1223	29.1	3.4e-05	534192	MOUSE	Plectin
198	[1]	Q9QXS1	Plec	512.289	2	-0.61	SLSAIYLEK		GG_L_E_220319_04	32.867	27683	1224	1232	21.5	0.0023	534192	MOUSE	Plectin
199	[1]	Q9QXS1	Plec	512.289	2	-1.5	SLSAIYLEK		GG_L_E_220319_04	33.2	27987	1224	1232	32.5	0.00039	534192	MOUSE	Plectin
200	[1]	Q9QXS1	Plec	401.262	2	-2.3	TISLVIR		GG_L_E_220319_04	33.817	28544	1235	1241	25.1	0.0086	534192	MOUSE	Plectin
201	[1]	Q9QXS1	Plec	401.263	2	-1.1	TISLVIR		GG_L_E_220319_04	34.167	28804	1235	1241	30.9	0.01	534192	MOUSE	Plectin
202	[1]	Q9QXS1	Plec	531.276	2	-1.9	STQGAEEVLK		GG_L_E_220319_04	7.817	5324	1242	1251	25	0.0046	534192	MOUSE	Plectin
203	[1]	Q9QXS1	Plec	849.948	2	-1	EAQAVPATLQELEATK		GG_L_E_220319_04	46.55	40582	1259	1274	45.5	8.2e-07	534192	MOUSE	Plectin
204	[1]	Q9QXS1	Plec	566.968	3	-0.16	EAQAVPATLQELEATK		GG_L_E_220319_04	46.617	40674	1259	1274	39.9	5.7e-07	534192	MOUSE	Plectin
205	[1]	Q9QXS1	Plec	849.948	2	-1.3	EAQAVPATLQELEATK		GG_L_E_220319_04	46.883	40988	1259	1274	37.1	6.2e-07	534192	MOUSE	Plectin
206	[1]	Q9QXS1	Plec	566.968	3	-0.052	EAQAVPATLQELEATK		GG_L_E_220319_04	46.967	41070	1259	1274	21.4	0.0043	534192	MOUSE	Plectin
207	[1]	Q9QXS1	Plec	786.912	2	1.9	AQAEAQQPVFNTLR		GG_L_E_220319_04	29.55	24377	1282	1295	48.2	8.8e-07	534192	MOUSE	Plectin
208	[1]	Q9QXS1	Plec	524.943	3	0.52	AQAEAQQPVFNTLR		GG_L_E_220319_04	29.733	24567	1282	1295	39.8	1.2e-05	534192	MOUSE	Plectin
209	[1]	Q9QXS1	Plec	786.908	2	-2.9	AQAEAQQPVFNTLR		GG_L_E_220319_04	29.883	24757	1282	1295	53.2	3.9e-07	534192	MOUSE	Plectin
210	[1]	Q9QXS1	Plec	786.908	2	-2.6	AQAEAQQPVFNTLR		GG_L_E_220319_04	30.367	25104	1282	1295	26.6	0.0046	534192	MOUSE	Plectin
211	[1]	Q9QXS1	Plec	1043.54	2	-1.3	AQAEAQQPVFNTLRDELR		GG_L_E_220319_04	45.75	39924	1282	1299	39.1	0.00011	534192	MOUSE	Plectin
212	[1]	Q9QXS1	Plec	696.027	3	-0.85	AQAEAQQPVFNTLRDELR		GG_L_E_220319_04	45.85	40049	1282	1299	27.8	0.0016	534192	MOUSE	Plectin
213	[1]	Q9QXS1	Plec	429.755	2	-0.68	VTQLLER		GG_L_E_220319_04	12.617	9558	1326	1332	28.5	0.0053	534192	MOUSE	Plectin
214	[1]	Q9QXS1	Plec	643.845	2	-2.4	WQAVLAQTDVR		GG_L_E_220319_04	32.933	27740	1333	1343	31.4	0.0069	534192	MOUSE	Plectin
215	[1]	Q9QXS1	Plec	556.294	2	-4.9	Q(Gln->pyro-Glu)RELEQLGR	Gln->pyro-Glu@1344	GG_L_E_220319_04	22.867	18331	1344	1352	25.1	0.0017	534192	MOUSE	Plectin
216	[1]	Q9QXS1	Plec	765.875	2	-0.079	ESADPLSAWLQDAK		GG_L_E_220319_04	71.683	68263	1359	1372	19.6	0.0048	534192	MOUSE	Plectin
217	[1]	Q9QXS1	Plec	765.875	2	-1.2	ESADPLSAWLQDAK		GG_L_E_220319_04	72.017	68599	1359	1372	46	2.1e-07	534192	MOUSE	Plectin
218	[1]	Q9QXS1	Plec	765.875	2	-1.2	ESADPLSAWLQDAK		GG_L_E_220319_04	72.35	68961	1359	1372	39.6	5e-07	534192	MOUSE	Plectin
219	[1]	Q9QXS1	Plec	971.488	2	-3.3	RQEQIQAVPIANC(Methylthio)QAAR		GG_L_E_220319_04	30.6	25345	1374	1390	24.1	0.0044	534192	MOUSE	Plectin
220	[1]	Q9QXS1	Plec	884.928	2	1.6	Q(Gln->pyro-Glu)EQIQAVPIANC(Methylthio)QAAR	Gln->pyro-Glu@1375	GG_L_E_220319_04	55.683	50209	1375	1390	28.8	0.00027	534192	MOUSE	Plectin
221	[1]	Q9QXS1	Plec	884.926	2	-1.1	Q(Gln->pyro-Glu)EQIQAVPIANC(Methylthio)QAAR	Gln->pyro-Glu@1375	GG_L_E_220319_04	56.017	50567	1375	1390	35.2	8e-07	534192	MOUSE	Plectin
222	[1]	Q9QXS1	Plec	884.927	2	-0.1	Q(Gln->pyro-Glu)EQIQAVPIANC(Methylthio)QAAR	Gln->pyro-Glu@1375	GG_L_E_220319_04	56.367	50903	1375	1390	22.2	0.0042	534192	MOUSE	Plectin
223	[1]	Q9QXS1	Plec	893.436	2	-4.8	QEQIQAVPIANC(Methylthio)QAAR		GG_L_E_220319_04	40	34088	1375	1390	35.9	3.7e-05	534192	MOUSE	Plectin
224	[1]	Q9QXS1	Plec	595.962	3	-1.7	QEQIQAVPIANC(Methylthio)QAAR		GG_L_E_220319_04	40.183	34277	1375	1390	22.7	0.0073	534192	MOUSE	Plectin
225	[1]	Q9QXS1	Plec	486.772	2	-0.43	ALLEEIER		GG_L_E_220319_04	33.8	28532	1398	1405	37.4	0.0067	534192	MOUSE	Plectin
226	[1]	Q9QXS1	Plec	643.337	2	-1.2	DYELQLITYK		GG_L_E_220319_04	53.583	48060	1426	1435	22.9	0.0037	534192	MOUSE	Plectin
227	[1]	Q9QXS1	Plec	643.337	2	-0.31	DYELQLITYK		GG_L_E_220319_04	53.917	48416	1426	1435	28	1.6e-05	534192	MOUSE	Plectin
228	[1]	Q9QXS1	Plec	555.814	2	4.1	AQLEPVASPAK		GG_L_E_220319_04	8.383	5824	1436	1446	21.2	0.0019	534192	MOUSE	Plectin
229	[1]	Q9QXS1	Plec	555.811	2	-0.94	AQLEPVASPAK		GG_L_E_220319_04	8.717	6096	1436	1446	32.5	8.2e-05	534192	MOUSE	Plectin
230	[1]	Q9QXS1	Plec	555.811	2	-0.94	AQLEPVASPAK		GG_L_E_220319_04	9.05	6387	1436	1446	36.5	0.00017	534192	MOUSE	Plectin
231	[1]	Q9QXS1	Plec	555.811	2	-1.5	AQLEPVASPAK		GG_L_E_220319_04	9.383	6670	1436	1446	32.8	7.6e-06	534192	MOUSE	Plectin
232	[1]	Q9QXS1	Plec	603.639	3	-0.053	VQSGSESVIQEYVDLR		GG_L_E_220319_04	56.95	51605	1450	1465	19.9	0.017	534192	MOUSE	Plectin
233	[1]	Q9QXS1	Plec	904.954	2	-0.73	VQSGSESVIQEYVDLR		GG_L_E_220319_04	57.117	51796	1450	1465	59.9	2.6e-08	534192	MOUSE	Plectin
234	[1]	Q9QXS1	Plec	603.639	3	0.34	VQSGSESVIQEYVDLR		GG_L_E_220319_04	57.283	51999	1450	1465	25.9	0.0011	534192	MOUSE	Plectin
235	[1]	Q9QXS1	Plec	904.955	2	-0.25	VQSGSESVIQEYVDLR		GG_L_E_220319_04	57.45	52198	1450	1465	57.8	3.3e-08	534192	MOUSE	Plectin
236	[1]	Q9QXS1	Plec	904.954	2	-0.59	VQSGSESVIQEYVDLR		GG_L_E_220319_04	57.783	52585	1450	1465	48.2	2.8e-07	534192	MOUSE	Plectin
237	[1]	Q9QXS1	Plec	904.952	2	-3	VQSGSESVIQEYVDLR		GG_L_E_220319_04	58.233	53147	1450	1465	35.8	2.5e-05	534192	MOUSE	Plectin
238	[1]	Q9QXS1	Plec	904.952	2	-3.7	VQSGSESVIQEYVDLR		GG_L_E_220319_04	58.567	53526	1450	1465	40.6	1.2e-06	534192	MOUSE	Plectin
239	[1]	Q9QXS1	Plec	773.903	2	-0.99	YSELTTLTSQYIK		GG_L_E_220319_04	52.683	47221	1468	1480	26.5	0.00034	534192	MOUSE	Plectin
240	[1]	Q9QXS1	Plec	773.902	2	-2.1	YSELTTLTSQYIK		GG_L_E_220319_04	53.017	47427	1468	1480	39.5	8.6e-07	534192	MOUSE	Plectin
241	[1]	Q9QXS1	Plec	773.903	2	-1.1	YSELTTLTSQYIK		GG_L_E_220319_04	53.367	47814	1468	1480	40.3	9.2e-08	534192	MOUSE	Plectin
242	[1]	Q9QXS1	Plec	773.903	2	-0.99	YSELTTLTSQYIK		GG_L_E_220319_04	53.933	48450	1468	1480	26.6	0.0011	534192	MOUSE	Plectin
243	[1]	Q9QXS1	Plec	433.242	2	-0.59	FISETLR		GG_L_E_220319_04	18.033	13954	1481	1487	35.8	0.0046	534192	MOUSE	Plectin
244	[1]	Q9QXS1	Plec	536.797	2	-1.2	LAEVEAALEK		GG_L_E_220319_04	24.367	19795	1507	1516	40.5	0.00026	534192	MOUSE	Plectin
245	[1]	Q9QXS1	Plec	536.798	2	-0.71	LAEVEAALEK		GG_L_E_220319_04	24.7	20129	1507	1516	39.9	9.6e-05	534192	MOUSE	Plectin
246	[1]	Q9QXS1	Plec	536.796	2	-2.9	LAEVEAALEK		GG_L_E_220319_04	25.033	20338	1507	1516	23.1	0.016	534192	MOUSE	Plectin
247	[1]	Q9QXS1	Plec	525.272	2	-0.029	Q(Gln->pyro-Glu)LAEAHAQAK	Gln->pyro-Glu@1519	GG_L_E_220319_04	6.4	3834	1519	1528	24.4	0.00066	534192	MOUSE	Plectin
248	[1]	Q9QXS1	Plec	525.272	2	0.085	Q(Gln->pyro-Glu)LAEAHAQAK	Gln->pyro-Glu@1519	GG_L_E_220319_04	6.733	4226	1519	1528	23.5	0.00075	534192	MOUSE	Plectin
249	[1]	Q9QXS1	Plec	693.353	2	-1.7	AQAELEAQELQR		GG_L_E_220319_04	17.617	13613	1529	1540	40.5	0.00011	534192	MOUSE	Plectin
250	[1]	Q9QXS1	Plec	686.844	2	-0.33	REEAAVDAQQQK		GG_L_E_220319_04	3.033	1211	1549	1560	22.5	0.015	534192	MOUSE	Plectin
251	[1]	Q9QXS1	Plec	686.843	2	-1.8	REEAAVDAQQQK		GG_L_E_220319_04	3.933	1708	1549	1560	28.6	0.0056	534192	MOUSE	Plectin
252	[1]	Q9QXS1	Plec	608.793	2	-2.1	EEAAVDAQQQK		GG_L_E_220319_04	4.233	1912	1550	1560	19.6	0.0076	534192	MOUSE	Plectin
253	[1]	Q9QXS1	Plec	608.793	2	-0.95	EEAAVDAQQQK		GG_L_E_220319_04	4.567	2150	1550	1560	23.6	0.0036	534192	MOUSE	Plectin
254	[1]	Q9QXS1	Plec	418.226	3	0.42	SIQEELQHLR		GG_L_E_220319_04	32.833	27648	1562	1571	26.6	0.00079	534192	MOUSE	Plectin
255	[1]	Q9QXS1	Plec	626.834	2	-2.7	SIQEELQHLR		GG_L_E_220319_04	32.85	27670	1562	1571	31.3	0.00016	534192	MOUSE	Plectin
256	[1]	Q9QXS1	Plec	418.226	3	0.057	SIQEELQHLR		GG_L_E_220319_04	33.167	27960	1562	1571	28.2	0.00037	534192	MOUSE	Plectin
257	[1]	Q9QXS1	Plec	626.835	2	-1.2	SIQEELQHLR		GG_L_E_220319_04	33.183	27977	1562	1571	33.1	0.00048	534192	MOUSE	Plectin
258	[1]	Q9QXS1	Plec	545.772	2	-0.87	QSSEAEIQAK		GG_L_E_220319_04	5.2	2595	1572	1581	24.5	0.0006	534192	MOUSE	Plectin
259	[1]	Q9QXS1	Plec	501.253	2	-2.6	AQQVEAAER		GG_L_E_220319_04	3.05	1218	1582	1590	24.8	0.0077	534192	MOUSE	Plectin
260	[1]	Q9QXS1	Plec	501.253	2	-2.6	AQQVEAAER		GG_L_E_220319_04	3.75	1602	1582	1590	24.1	0.0049	534192	MOUSE	Plectin
261	[1]	Q9QXS1	Plec	501.253	2	-2.3	AQQVEAAER		GG_L_E_220319_04	4.433	2036	1582	1590	24.4	0.0025	534192	MOUSE	Plectin
262	[1]	Q9QXS1	Plec	495.266	2	-1	LQLETTER		GG_L_E_220319_04	10.733	7790	1604	1611	36.8	0.0022	534192	MOUSE	Plectin
263	[1]	Q9QXS1	Plec	495.268	2	3	LQLETTER		GG_L_E_220319_04	11.067	8090	1604	1611	29.1	0.009	534192	MOUSE	Plectin
264	[1]	Q9QXS1	Plec	684.355	2	-0.57	Q(Gln->pyro-Glu)RGGAEGELQALR	Gln->pyro-Glu@1612	GG_L_E_220319_04	26.833	21838	1612	1624	32.2	0.00014	534192	MOUSE	Plectin
265	[1]	Q9QXS1	Plec	684.356	2	0.78	Q(Gln->pyro-Glu)RGGAEGELQALR	Gln->pyro-Glu@1612	GG_L_E_220319_04	27.2	22157	1612	1624	29.3	0.009	534192	MOUSE	Plectin
266	[1]	Q9QXS1	Plec	550.79	2	2.3	GGAEGELQALR		GG_L_E_220319_04	22.617	18045	1614	1624	20.9	0.01	534192	MOUSE	Plectin
267	[1]	Q9QXS1	Plec	550.788	2	-0.18	GGAEGELQALR		GG_L_E_220319_04	22.95	18388	1614	1624	37.4	0.00059	534192	MOUSE	Plectin
268	[1]	Q9QXS1	Plec	550.789	2	1.6	GGAEGELQALR		GG_L_E_220319_04	23.283	18743	1614	1624	29.3	0.0018	534192	MOUSE	Plectin
269	[1]	Q9QXS1	Plec	492.261	2	-0.89	Q(Gln->pyro-Glu)AEAELALR	Gln->pyro-Glu@1657	GG_L_E_220319_04	39.033	33313	1657	1665	38.9	0.00045	534192	MOUSE	Plectin
270	[1]	Q9QXS1	Plec	492.26	2	-2	Q(Gln->pyro-Glu)AEAELALR	Gln->pyro-Glu@1657	GG_L_E_220319_04	39.367	33537	1657	1665	32.9	0.00012	534192	MOUSE	Plectin
271	[1]	Q9QXS1	Plec	492.26	2	-3.6	Q(Gln->pyro-Glu)AEAELALR	Gln->pyro-Glu@1657	GG_L_E_220319_04	39.717	33829	1657	1665	26.2	0.0015	534192	MOUSE	Plectin
272	[1]	Q9QXS1	Plec	500.774	2	-2	QAEAELALR		GG_L_E_220319_04	17.583	13593	1657	1665	21.7	0.0062	534192	MOUSE	Plectin
273	[1]	Q9QXS1	Plec	500.775	2	0.58	QAEAELALR		GG_L_E_220319_04	17.917	13863	1657	1665	32.4	0.001	534192	MOUSE	Plectin
274	[1]	Q9QXS1	Plec	500.775	2	0.9	QAEAELALR		GG_L_E_220319_04	18.267	14176	1657	1665	25.8	0.013	534192	MOUSE	Plectin
275	[1]	Q9QXS1	Plec	514.789	2	-2.3	ALQALDELR		GG_L_E_220319_04	35.117	29777	1679	1687	24.1	0.0023	534192	MOUSE	Plectin
276	[1]	Q9QXS1	Plec	514.789	2	-1.7	ALQALDELR		GG_L_E_220319_04	35.45	30051	1679	1687	39.5	0.00022	534192	MOUSE	Plectin
277	[1]	Q9QXS1	Plec	473.235	2	-1.6	LQAEEAER		GG_L_E_220319_04	4.833	2319	1688	1695	26.5	0.0061	534192	MOUSE	Plectin
278	[1]	Q9QXS1	Plec	613.329	2	-1.6	Q(Gln->pyro-Glu)VQVALETAQR	Gln->pyro-Glu@1707	GG_L_E_220319_04	41.85	36057	1707	1717	20.4	0.006	534192	MOUSE	Plectin
279	[1]	Q9QXS1	Plec	613.329	2	-1.8	Q(Gln->pyro-Glu)VQVALETAQR	Gln->pyro-Glu@1707	GG_L_E_220319_04	42.183	36400	1707	1717	34	7.8e-05	534192	MOUSE	Plectin
280	[1]	Q9QXS1	Plec	613.328	2	-4.1	Q(Gln->pyro-Glu)VQVALETAQR	Gln->pyro-Glu@1707	GG_L_E_220319_04	42.517	36609	1707	1717	26	0.00012	534192	MOUSE	Plectin
281	[1]	Q9QXS1	Plec	621.843	2	-0.96	QVQVALETAQR		GG_L_E_220319_04	16.067	12528	1707	1717	33	0.00034	534192	MOUSE	Plectin
282	[1]	Q9QXS1	Plec	495.758	2	-0.9	SAEVELQSK		GG_L_E_220319_04	6.283	3712	1718	1726	34.5	7.7e-05	534192	MOUSE	Plectin
283	[1]	Q9QXS1	Plec	762.416	2	4.1	TLQEEHVTVAQLR		GG_L_E_220319_04	19.033	14876	1740	1752	23.1	0.0024	534192	MOUSE	Plectin
284	[1]	Q9QXS1	Plec	508.611	3	1.2	TLQEEHVTVAQLR		GG_L_E_220319_04	19.1	14948	1740	1752	32.1	3.1e-05	534192	MOUSE	Plectin
285	[1]	Q9QXS1	Plec	762.412	2	-0.14	TLQEEHVTVAQLR		GG_L_E_220319_04	19.367	15217	1740	1752	48.5	1.5e-07	534192	MOUSE	Plectin
286	[1]	Q9QXS1	Plec	508.611	3	-0.45	TLQEEHVTVAQLR		GG_L_E_220319_04	19.433	15260	1740	1752	36.7	3.9e-06	534192	MOUSE	Plectin
287	[1]	Q9QXS1	Plec	508.611	3	-0.39	TLQEEHVTVAQLR		GG_L_E_220319_04	19.817	15544	1740	1752	26.3	0.0015	534192	MOUSE	Plectin
288	[1]	Q9QXS1	Plec	572.303	2	-0.77	LQAEEVAQQK		GG_L_E_220319_04	6.3	3718	1791	1800	31.9	0.0009	534192	MOUSE	Plectin
289	[1]	Q9QXS1	Plec	678.343	2	-1.2	Q(Gln->pyro-Glu)RELAEQELEK	Gln->pyro-Glu@1831	GG_L_E_220319_04	21.95	17395	1831	1841	36.2	0.00047	534192	MOUSE	Plectin
290	[1]	Q9QXS1	Plec	544.777	2	-1.1	ELAEQELEK		GG_L_E_220319_04	11.733	8707	1833	1841	36.7	0.0013	534192	MOUSE	Plectin
291	[1]	Q9QXS1	Plec	542.773	2	1.3	Q(Gln->pyro-Glu)LAEGTAQQR	Gln->pyro-Glu@1844	GG_L_E_220319_04	10.167	7322	1844	1853	36.3	6.3e-05	534192	MOUSE	Plectin
292	[1]	Q9QXS1	Plec	542.774	2	2.9	Q(Gln->pyro-Glu)LAEGTAQQR	Gln->pyro-Glu@1844	GG_L_E_220319_04	10.5	7608	1844	1853	34.1	6.2e-05	534192	MOUSE	Plectin
293	[1]	Q9QXS1	Plec	551.285	2	-1.5	QLAEGTAQQR		GG_L_E_220319_04	3.8	1625	1844	1853	28.2	0.00055	534192	MOUSE	Plectin
294	[1]	Q9QXS1	Plec	551.285	2	-2.2	QLAEGTAQQR		GG_L_E_220319_04	4.133	1851	1844	1853	33.8	0.0001	534192	MOUSE	Plectin
295	[1]	Q9QXS1	Plec	551.285	2	-2.1	QLAEGTAQQR		GG_L_E_220319_04	4.467	2064	1844	1853	29.5	0.00031	534192	MOUSE	Plectin
296	[1]	Q9QXS1	Plec	551.285	2	-1.8	QLAEGTAQQR		GG_L_E_220319_04	4.8	2292	1844	1853	32.9	0.0059	534192	MOUSE	Plectin
297	[1]	Q9QXS1	Plec	551.285	2	-1.8	QLAEGTAQQR		GG_L_E_220319_04	5.167	2572	1844	1853	21.4	0.00097	534192	MOUSE	Plectin
298	[1]	Q9QXS1	Plec	521.799	2	1.2	LAAEQELIR		GG_L_E_220319_04	22.517	17957	1854	1862	29.1	0.0026	534192	MOUSE	Plectin
299	[1]	Q9QXS1	Plec	521.798	2	0.6	LAAEQELIR		GG_L_E_220319_04	22.85	18315	1854	1862	36.6	0.0019	534192	MOUSE	Plectin
300	[1]	Q9QXS1	Plec	521.798	2	0.027	LAAEQELIR		GG_L_E_220319_04	23.2	18669	1854	1862	28.1	0.0033	534192	MOUSE	Plectin
301	[1]	Q9QXS1	Plec	588.268	2	0.53	AETEQGEQQR		GG_L_E_220319_04	2.133	613	1865	1874	32.3	0.00014	534192	MOUSE	Plectin
302	[1]	Q9QXS1	Plec	588.269	2	2.3	AETEQGEQQR		GG_L_E_220319_04	2.883	1113	1865	1874	25.1	0.0094	534192	MOUSE	Plectin
303	[1]	Q9QXS1	Plec	588.269	2	1.5	AETEQGEQQR		GG_L_E_220319_04	3.3	1340	1865	1874	22.9	0.0086	534192	MOUSE	Plectin
304	[1]	Q9QXS1	Plec	542.286	2	-3.3	Q(Gln->pyro-Glu)LLEEELAR	Gln->pyro-Glu@1875	GG_L_E_220319_04	59.533	54521	1875	1883	33	0.00022	534192	MOUSE	Plectin
305	[1]	Q9QXS1	Plec	550.801	2	-0.19	QLLEEELAR		GG_L_E_220319_04	31.3	26106	1875	1883	23.3	0.0021	534192	MOUSE	Plectin
306	[1]	Q9QXS1	Plec	550.8	2	-1.8	QLLEEELAR		GG_L_E_220319_04	31.65	26434	1875	1883	35.8	0.0058	534192	MOUSE	Plectin
307	[1]	Q9QXS1	Plec	399.879	3	0.48	LQHEATAATQK		GG_L_E_220319_04	2.133	608	1884	1894	19.3	0.0046	534192	MOUSE	Plectin
308	[1]	Q9QXS1	Plec	599.315	2	0.83	LQHEATAATQK		GG_L_E_220319_04	2.133	610	1884	1894	36	1.1e-06	534192	MOUSE	Plectin
309	[1]	Q9QXS1	Plec	599.315	2	-0.29	LQHEATAATQK		GG_L_E_220319_04	2.467	864	1884	1894	21.5	0.011	534192	MOUSE	Plectin
310	[1]	Q9QXS1	Plec	599.314	2	-0.4	LQHEATAATQK		GG_L_E_220319_04	2.483	883	1884	1894	26.6	0.00036	534192	MOUSE	Plectin
311	[1]	Q9QXS1	Plec	599.315	2	0.11	LQHEATAATQK		GG_L_E_220319_04	3.133	1254	1884	1894	28.6	0.00025	534192	MOUSE	Plectin
312	[1]	Q9QXS1	Plec	599.315	2	0.31	LQHEATAATQK		GG_L_E_220319_04	3.467	1426	1884	1894	27.9	0.00012	534192	MOUSE	Plectin
313	[1]	Q9QXS1	Plec	599.314	2	-0.6	LQHEATAATQK		GG_L_E_220319_04	3.817	1637	1884	1894	32.4	1.4e-05	534192	MOUSE	Plectin
314	[1]	Q9QXS1	Plec	593.825	2	0.2	RQELEAELAK		GG_L_E_220319_04	9.133	6447	1895	1904	27.9	0.01	534192	MOUSE	Plectin
315	[1]	Q9QXS1	Plec	515.774	2	-0.91	QELEAELAK		GG_L_E_220319_04	16.533	12888	1896	1904	18.9	0.0085	534192	MOUSE	Plectin
316	[1]	Q9QXS1	Plec	515.774	2	-0.79	QELEAELAK		GG_L_E_220319_04	16.867	13097	1896	1904	25.4	0.0079	534192	MOUSE	Plectin
317	[1]	Q9QXS1	Plec	545.794	2	-0.045	AEMEVLLASK		GG_L_E_220319_04	35.85	30254	1907	1916	26.8	0.0012	534192	MOUSE	Plectin
318	[1]	Q9QXS1	Plec	545.794	2	-0.6	AEMEVLLASK		GG_L_E_220319_04	36.183	30552	1907	1916	33.9	0.00023	534192	MOUSE	Plectin
319	[1]	Q9QXS1	Plec	545.794	2	-0.27	AEMEVLLASK		GG_L_E_220319_04	36.483	30878	1907	1916	33.1	0.00012	534192	MOUSE	Plectin
320	[1]	Q9QXS1	Plec	545.794	2	-0.49	AEMEVLLASK		GG_L_E_220319_04	36.517	30910	1907	1916	29.9	0.00029	534192	MOUSE	Plectin
321	[1]	Q9QXS1	Plec	506.762	2	0.23	Q(Gln->pyro-Glu)RLEAEAGR	Gln->pyro-Glu@1932	GG_L_E_220319_04	6.7	4177	1932	1940	24.6	0.0015	534192	MOUSE	Plectin
322	[1]	Q9QXS1	Plec	596.309	2	-1.2	FRELAEEAAR		GG_L_E_220319_04	7.8	5315	1941	1950	33.1	0.00067	534192	MOUSE	Plectin
323	[1]	Q9QXS1	Plec	493.234	2	1.5	Q(Gln->pyro-Glu)LAEEDAAR	Gln->pyro-Glu@1963	GG_L_E_220319_04	15.667	12140	1963	1971	23.8	0.00019	534192	MOUSE	Plectin
324	[1]	Q9QXS1	Plec	501.746	2	0.46	QLAEEDAAR		GG_L_E_220319_04	5.217	2609	1963	1971	22.2	0.0036	534192	MOUSE	Plectin
325	[1]	Q9QXS1	Plec	501.746	2	0.34	QLAEEDAAR		GG_L_E_220319_04	5.55	2892	1963	1971	26.9	0.0028	534192	MOUSE	Plectin
326	[1]	Q9QXS1	Plec	466.264	2	-0.71	LAAISEATR		GG_L_E_220319_04	9.667	6924	1984	1992	39.4	0.00049	534192	MOUSE	Plectin
327	[1]	Q9QXS1	Plec	466.264	2	-0.51	LAAISEATR		GG_L_E_220319_04	10	7194	1984	1992	29.8	0.017	534192	MOUSE	Plectin
328	[1]	Q9QXS1	Plec	558.337	2	-0.99	LKTEAEIALK		GG_L_E_220319_04	12.467	9410	1993	2002	26.1	0.0097	534192	MOUSE	Plectin
329	[1]	Q9QXS1	Plec	437.748	2	0.27	TEAEIALK		GG_L_E_220319_04	12.467	9406	1995	2002	25.1	0.0019	534192	MOUSE	Plectin
330	[1]	Q9QXS1	Plec	437.748	2	0.068	TEAEIALK		GG_L_E_220319_04	12.8	9717	1995	2002	28.6	0.0023	534192	MOUSE	Plectin
331	[1]	Q9QXS1	Plec	617.811	2	-2.3	RLAEDEAFQR		GG_L_E_220319_04	7.917	5412	2013	2022	24.6	0.0072	534192	MOUSE	Plectin
332	[1]	Q9QXS1	Plec	539.761	2	-0.87	LAEDEAFQR		GG_L_E_220319_04	12.833	9765	2014	2022	38.5	7e-05	534192	MOUSE	Plectin
333	[1]	Q9QXS1	Plec	539.761	2	-0.65	LAEDEAFQR		GG_L_E_220319_04	13.183	10048	2014	2022	26.3	0.0044	534192	MOUSE	Plectin
334	[1]	Q9QXS1	Plec	398.89	3	-1.7	RLEEQAALHK		GG_L_E_220319_04	5.1	2518	2024	2033	21.3	0.0024	534192	MOUSE	Plectin
335	[1]	Q9QXS1	Plec	519.783	2	0.89	LEEQAALHK		GG_L_E_220319_04	5.4	2770	2025	2033	29.4	0.00046	534192	MOUSE	Plectin
336	[1]	Q9QXS1	Plec	524.767	2	-0.25	KASESELER		GG_L_E_220319_04	2.65	986	2045	2053	17.7	0.007	534192	MOUSE	Plectin
337	[1]	Q9QXS1	Plec	460.72	2	1.4	ASESELER		GG_L_E_220319_04	5.333	2715	2046	2053	25.3	0.0054	534192	MOUSE	Plectin
338	[1]	Q9QXS1	Plec	451.75	2	-2.1	GLVEDTLR		GG_L_E_220319_04	22.183	17591	2056	2063	25.9	0.0073	534192	MOUSE	Plectin
339	[1]	Q9QXS1	Plec	451.75	2	-0.52	GLVEDTLR		GG_L_E_220319_04	22.517	17944	2056	2063	31.6	0.0033	534192	MOUSE	Plectin
340	[1]	Q9QXS1	Plec	449.244	3	2	RQVEEEIMALK		GG_L_E_220319_04	28.817	23738	2066	2076	25.8	0.00023	534192	MOUSE	Plectin
341	[1]	Q9QXS1	Plec	586.796	2	-1.1	Q(Gln->pyro-Glu)VEEEIMALK	Gln->pyro-Glu@2067	GG_L_E_220319_04	65.95	61599	2067	2076	29.4	0.00062	534192	MOUSE	Plectin
342	[1]	Q9QXS1	Plec	586.797	2	-0.23	Q(Gln->pyro-Glu)VEEEIMALK	Gln->pyro-Glu@2067	GG_L_E_220319_04	66.283	62019	2067	2076	24.4	0.0061	534192	MOUSE	Plectin
343	[1]	Q9QXS1	Plec	603.308	2	0.7	QVEEEIM(Oxidation)ALK	Oxidation@2073	GG_L_E_220319_04	25.433	20707	2067	2076	23.3	0.00075	534192	MOUSE	Plectin
344	[1]	Q9QXS1	Plec	595.309	2	-1.4	QVEEEIMALK		GG_L_E_220319_04	37.4	31721	2067	2076	25.6	0.0066	534192	MOUSE	Plectin
345	[1]	Q9QXS1	Plec	515.283	2	0.62	AELELELGR		GG_L_E_220319_04	37.9	32174	2087	2095	30.4	0.001	534192	MOUSE	Plectin
346	[1]	Q9QXS1	Plec	515.283	2	1.2	AELELELGR		GG_L_E_220319_04	38.233	32423	2087	2095	38.9	0.0007	534192	MOUSE	Plectin
347	[1]	Q9QXS1	Plec	515.283	2	0.16	AELELELGR		GG_L_E_220319_04	38.567	32783	2087	2095	35.8	0.00044	534192	MOUSE	Plectin
348	[1]	Q9QXS1	Plec	515.283	2	0.27	AELELELGR		GG_L_E_220319_04	38.9	33165	2087	2095	35.5	0.0011	534192	MOUSE	Plectin
349	[1]	Q9QXS1	Plec	616.317	2	-1.7	SKEQAELEAAR		GG_L_E_220319_04	5.75	3092	2106	2116	28.6	0.00033	534192	MOUSE	Plectin
350	[1]	Q9QXS1	Plec	508.754	2	0.86	EQAELEAAR		GG_L_E_220319_04	6.15	3540	2108	2116	20.5	0.0097	534192	MOUSE	Plectin
351	[1]	Q9QXS1	Plec	528.751	2	-0.55	Q(Gln->pyro-Glu)LAAEEEQR	Gln->pyro-Glu@2119	GG_L_E_220319_04	14.95	11481	2119	2127	33.1	2.4e-05	534192	MOUSE	Plectin
352	[1]	Q9QXS1	Plec	523.758	2	-2.6	SLAAEEEAAR		GG_L_E_220319_04	7.067	4613	2138	2147	28.5	0.00052	534192	MOUSE	Plectin
353	[1]	Q9QXS1	Plec	472.757	2	1.4	VALEEVER		GG_L_E_220319_04	13.617	10400	2151	2158	28.8	0.002	534192	MOUSE	Plectin
354	[1]	Q9QXS1	Plec	472.756	2	-0.25	VALEEVER		GG_L_E_220319_04	13.95	10619	2151	2158	31	0.0049	534192	MOUSE	Plectin
355	[1]	Q9QXS1	Plec	605.824	2	-1.9	Q(Gln->pyro-Glu)LQLAQEAAQK	Gln->pyro-Glu@2180	GG_L_E_220319_04	41.833	36028	2180	2190	31.4	6.5e-05	534192	MOUSE	Plectin
356	[1]	Q9QXS1	Plec	683.874	2	-1.7	Q(Gln->pyro-Glu)LQLAQEAAQKR	Gln->pyro-Glu@2180	GG_L_E_220319_04	34.45	29140	2180	2191	33.2	5.8e-06	534192	MOUSE	Plectin
357	[1]	Q9QXS1	Plec	614.339	2	0.85	QLQLAQEAAQK		GG_L_E_220319_04	13.933	10610	2180	2190	33.5	0.00036	534192	MOUSE	Plectin
358	[1]	Q9QXS1	Plec	614.339	2	1.7	QLQLAQEAAQK		GG_L_E_220319_04	14.15	10779	2180	2190	23.3	0.0044	534192	MOUSE	Plectin
359	[1]	Q9QXS1	Plec	614.339	2	1.7	QLQLAQEAAQK		GG_L_E_220319_04	14.267	10891	2180	2190	27.6	0.00048	534192	MOUSE	Plectin
360	[1]	Q9QXS1	Plec	1074.5	2	2.6	EEELQQTLQQEQNM(Oxidation)LDR	Oxidation@2220	GG_L_E_220319_04	43.5	37529	2207	2223	33	4.9e-06	534192	MOUSE	Plectin
361	[1]	Q9QXS1	Plec	711.338	3	3.7	EEELQQTLQQEQNMLDR		GG_L_E_220319_04	51.2	45506	2207	2223	17.5	0.0064	534192	MOUSE	Plectin
362	[1]	Q9QXS1	Plec	1066.5	2	-1.1	EEELQQTLQQEQNMLDR		GG_L_E_220319_04	51.233	45548	2207	2223	43.2	3.3e-07	534192	MOUSE	Plectin
363	[1]	Q9QXS1	Plec	711.337	3	2.3	EEELQQTLQQEQNMLDR		GG_L_E_220319_04	51.533	45898	2207	2223	42	5e-07	534192	MOUSE	Plectin
364	[1]	Q9QXS1	Plec	1066.5	2	-1.2	EEELQQTLQQEQNMLDR		GG_L_E_220319_04	51.567	45944	2207	2223	52.8	5.1e-08	534192	MOUSE	Plectin
365	[1]	Q9QXS1	Plec	488.222	2	-0.55	AAEEAEEAR		GG_L_E_220319_04	2.283	764	2234	2242	24.4	0.00093	534192	MOUSE	Plectin
366	[1]	Q9QXS1	Plec	488.222	2	-0.86	AAEEAEEAR		GG_L_E_220319_04	3.833	1651	2234	2242	22.6	0.0019	534192	MOUSE	Plectin
367	[1]	Q9QXS1	Plec	488.222	2	-1.2	AAEEAEEAR		GG_L_E_220319_04	4.05	1793	2234	2242	19.2	0.017	534192	MOUSE	Plectin
368	[1]	Q9QXS1	Plec	733.703	3	-2.3	LKQSAEEQAQAQAQAQAAAEK		GG_L_E_220319_04	10.133	7301	2262	2282	25.9	0.0012	534192	MOUSE	Plectin
369	[1]	Q9QXS1	Plec	1100.05	2	-2.2	LKQSAEEQAQAQAQAQAAAEK		GG_L_E_220319_04	10.267	7392	2262	2282	44.9	2.2e-07	534192	MOUSE	Plectin
370	[1]	Q9QXS1	Plec	970.95	2	-0.55	Q(Gln->pyro-Glu)SAEEQAQAQAQAQAAAEK	Gln->pyro-Glu@2264	GG_L_E_220319_04	22.983	18421	2264	2282	47.6	7.8e-08	534192	MOUSE	Plectin
371	[1]	Q9QXS1	Plec	970.949	2	-1.7	Q(Gln->pyro-Glu)SAEEQAQAQAQAQAAAEK	Gln->pyro-Glu@2264	GG_L_E_220319_04	23.317	18780	2264	2282	46	1.4e-07	534192	MOUSE	Plectin
372	[1]	Q9QXS1	Plec	979.465	2	0.72	QSAEEQAQAQAQAQAAAEK		GG_L_E_220319_04	13.05	9959	2264	2282	45.2	2.1e-07	534192	MOUSE	Plectin
373	[1]	Q9QXS1	Plec	653.312	3	0.73	QSAEEQAQAQAQAQAAAEK		GG_L_E_220319_04	13.117	10018	2264	2282	22.9	0.00039	534192	MOUSE	Plectin
374	[1]	Q9QXS1	Plec	979.465	2	0.36	QSAEEQAQAQAQAQAAAEK		GG_L_E_220319_04	13.383	10186	2264	2282	46.4	5e-09	534192	MOUSE	Plectin
375	[1]	Q9QXS1	Plec	432.732	2	-0.08	FAEQTLR		GG_L_E_220319_04	8.3	5747	2318	2324	27.8	0.0027	534192	MOUSE	Plectin
376	[1]	Q9QXS1	Plec	644.346	2	-4.4	AQVEQELTTLR		GG_L_E_220319_04	30.167	24952	2327	2337	31.9	0.00039	534192	MOUSE	Plectin
377	[1]	Q9QXS1	Plec	644.348	2	-1.9	AQVEQELTTLR		GG_L_E_220319_04	30.5	25248	2327	2337	37.5	0.00014	534192	MOUSE	Plectin
378	[1]	Q9QXS1	Plec	644.349	2	-0.16	AQVEQELTTLR		GG_L_E_220319_04	30.833	25636	2327	2337	35.9	0.00043	534192	MOUSE	Plectin
379	[1]	Q9QXS1	Plec	644.348	2	-1.1	AQVEQELTTLR		GG_L_E_220319_04	30.983	25779	2327	2337	29.3	0.0017	534192	MOUSE	Plectin
380	[1]	Q9QXS1	Plec	644.351	2	3	AQVEQELTTLR		GG_L_E_220319_04	31.6	26379	2327	2337	24.9	0.0022	534192	MOUSE	Plectin
381	[1]	Q9QXS1	Plec	551.79	2	-0.43	SILDEELQR		GG_L_E_220319_04	33.383	28199	2348	2356	25.7	0.0085	534192	MOUSE	Plectin
382	[1]	Q9QXS1	Plec	551.791	2	0.24	SILDEELQR		GG_L_E_220319_04	33.717	28475	2348	2356	28.2	0.01	534192	MOUSE	Plectin
383	[1]	Q9QXS1	Plec	661.832	2	-1.4	SQVEEELFSVR		GG_L_E_220319_04	44.483	38686	2369	2379	30.4	0.00084	534192	MOUSE	Plectin
384	[1]	Q9QXS1	Plec	661.832	2	-0.96	SQVEEELFSVR		GG_L_E_220319_04	44.817	39043	2369	2379	42.2	2e-06	534192	MOUSE	Plectin
385	[1]	Q9QXS1	Plec	661.832	2	-0.69	SQVEEELFSVR		GG_L_E_220319_04	45.15	39403	2369	2379	34.9	0.0001	534192	MOUSE	Plectin
386	[1]	Q9QXS1	Plec	467.239	2	0.27	VQMEELGK		GG_L_E_220319_04	11.517	8513	2380	2387	19.2	0.0047	534192	MOUSE	Plectin
387	[1]	Q9QXS1	Plec	467.239	2	0.59	VQMEELGK		GG_L_E_220319_04	11.867	8833	2380	2387	29.4	0.0072	534192	MOUSE	Plectin
388	[1]	Q9QXS1	Plec	467.24	2	1.1	VQMEELGK		GG_L_E_220319_04	12.2	9159	2380	2387	27.9	0.00075	534192	MOUSE	Plectin
389	[1]	Q9QXS1	Plec	497.74	2	0.42	FLEEEAEK		GG_L_E_220319_04	8.833	6183	2410	2417	24.7	0.0018	534192	MOUSE	Plectin
390	[1]	Q9QXS1	Plec	497.74	2	-0.19	FLEEEAEK		GG_L_E_220319_04	9.167	6476	2410	2417	38.5	0.0012	534192	MOUSE	Plectin
391	[1]	Q9QXS1	Plec	497.741	2	1.4	FLEEEAEK		GG_L_E_220319_04	9.5	6777	2410	2417	32	0.0018	534192	MOUSE	Plectin
392	[1]	Q9QXS1	Plec	508.279	2	-1.5	LSVAAQEAAR		GG_L_E_220319_04	6.867	4391	2428	2437	34.9	0.0042	534192	MOUSE	Plectin
393	[1]	Q9QXS1	Plec	508.279	2	-1.6	LSVAAQEAAR		GG_L_E_220319_04	7.2	4721	2428	2437	24.1	0.00073	534192	MOUSE	Plectin
394	[1]	Q9QXS1	Plec	642.313	2	-2.3	Q(Gln->pyro-Glu)LAEEDLAQQR	Gln->pyro-Glu@2440	GG_L_E_220319_04	33.517	28310	2440	2450	22.4	0.0019	534192	MOUSE	Plectin
395	[1]	Q9QXS1	Plec	642.313	2	-2.6	Q(Gln->pyro-Glu)LAEEDLAQQR	Gln->pyro-Glu@2440	GG_L_E_220319_04	33.85	28563	2440	2450	29.1	0.00044	534192	MOUSE	Plectin
396	[1]	Q9QXS1	Plec	650.828	2	0.13	QLAEEDLAQQR		GG_L_E_220319_04	13.667	10442	2440	2450	31.9	8.9e-05	534192	MOUSE	Plectin
397	[1]	Q9QXS1	Plec	650.828	2	-0.34	QLAEEDLAQQR		GG_L_E_220319_04	14	10657	2440	2450	35.2	8.7e-05	534192	MOUSE	Plectin
398	[1]	Q9QXS1	Plec	650.828	2	-0.25	QLAEEDLAQQR		GG_L_E_220319_04	14.067	10696	2440	2450	40.9	8.3e-05	534192	MOUSE	Plectin
399	[1]	Q9QXS1	Plec	525.255	2	-2.3	M(Oxidation)QAVQEATR	Oxidation@2461	GG_L_E_220319_04	2.783	1055	2461	2469	25.2	0.006	534192	MOUSE	Plectin
400	[1]	Q9QXS1	Plec	525.255	2	-2	M(Oxidation)QAVQEATR	Oxidation@2461	GG_L_E_220319_04	2.8	1068	2461	2469	26.2	0.0074	534192	MOUSE	Plectin
401	[1]	Q9QXS1	Plec	525.254	2	-2.9	M(Oxidation)QAVQEATR	Oxidation@2461	GG_L_E_220319_04	3.167	1277	2461	2469	24.4	0.0084	534192	MOUSE	Plectin
402	[1]	Q9QXS1	Plec	525.255	2	-0.8	M(Oxidation)QAVQEATR	Oxidation@2461	GG_L_E_220319_04	4.233	1915	2461	2469	26.1	0.0034	534192	MOUSE	Plectin
403	[1]	Q9QXS1	Plec	699.9	2	-1.6	LKAEAELLQQQK		GG_L_E_220319_04	14.833	11392	2470	2481	37.7	0.00028	534192	MOUSE	Plectin
404	[1]	Q9QXS1	Plec	466.937	3	0.058	LKAEAELLQQQK		GG_L_E_220319_04	15.033	11557	2470	2481	23.9	0.0052	534192	MOUSE	Plectin
405	[1]	Q9QXS1	Plec	699.9	2	-1.7	LKAEAELLQQQK		GG_L_E_220319_04	15.167	11653	2470	2481	32.9	0.00021	534192	MOUSE	Plectin
406	[1]	Q9QXS1	Plec	579.312	2	0.57	AEAELLQQQK		GG_L_E_220319_04	10.867	7925	2472	2481	23.9	0.0064	534192	MOUSE	Plectin
407	[1]	Q9QXS1	Plec	579.313	2	2.2	AEAELLQQQK		GG_L_E_220319_04	11.2	8221	2472	2481	27.9	0.017	534192	MOUSE	Plectin
408	[1]	Q9QXS1	Plec	851.076	3	1.2	LQEDKEQM(Oxidation)AQQLVEETQGFQR	Oxidation@2498	GG_L_E_220319_04	37.883	32170	2491	2511	17.5	0.0094	534192	MOUSE	Plectin
409	[1]	Q9QXS1	Plec	845.743	3	0.069	LQEDKEQMAQQLVEETQGFQR		GG_L_E_220319_04	48.167	42435	2491	2511	42.8	5.4e-08	534192	MOUSE	Plectin
410	[1]	Q9QXS1	Plec	1268.12	2	3.9	LQEDKEQMAQQLVEETQGFQR		GG_L_E_220319_04	48.183	42445	2491	2511	59.5	3.2e-10	534192	MOUSE	Plectin
411	[1]	Q9QXS1	Plec	634.56	4	1.9	LQEDKEQMAQQLVEETQGFQR		GG_L_E_220319_04	48.5	42765	2491	2511	25.6	0.00056	534192	MOUSE	Plectin
412	[1]	Q9QXS1	Plec	845.744	3	0.72	LQEDKEQMAQQLVEETQGFQR		GG_L_E_220319_04	48.5	42778	2491	2511	58.2	6.9e-10	534192	MOUSE	Plectin
413	[1]	Q9QXS1	Plec	1268.11	2	1.4	LQEDKEQMAQQLVEETQGFQR		GG_L_E_220319_04	48.517	42795	2491	2511	65	3.9e-11	534192	MOUSE	Plectin
414	[1]	Q9QXS1	Plec	845.744	3	0.86	LQEDKEQMAQQLVEETQGFQR		GG_L_E_220319_04	48.833	43190	2491	2511	38.1	1.1e-06	534192	MOUSE	Plectin
415	[1]	Q9QXS1	Plec	641.307	3	0.16	EQMAQQLVEETQGFQR		GG_L_E_220319_04	48.4	42668	2496	2511	18.1	0.012	534192	MOUSE	Plectin
416	[1]	Q9QXS1	Plec	961.455	2	-2.1	EQMAQQLVEETQGFQR		GG_L_E_220319_04	48.4	42670	2496	2511	51	1.4e-08	534192	MOUSE	Plectin
417	[1]	Q9QXS1	Plec	641.307	3	-0.98	EQMAQQLVEETQGFQR		GG_L_E_220319_04	48.733	43064	2496	2511	37	1.3e-05	534192	MOUSE	Plectin
418	[1]	Q9QXS1	Plec	961.456	2	-0.94	EQMAQQLVEETQGFQR		GG_L_E_220319_04	48.733	43065	2496	2511	43.1	3.2e-06	534192	MOUSE	Plectin
419	[1]	Q9QXS1	Plec	961.461	2	4.1	EQMAQQLVEETQGFQR		GG_L_E_220319_04	48.967	43318	2496	2511	33.6	6.1e-05	534192	MOUSE	Plectin
420	[1]	Q9QXS1	Plec	573.758	2	-1.2	Q(Gln->pyro-Glu)LEMSAEAER	Gln->pyro-Glu@2520	GG_L_E_220319_04	31.867	26680	2520	2529	16.3	0.0055	534192	MOUSE	Plectin
421	[1]	Q9QXS1	Plec	590.269	2	-0.8	QLEM(Oxidation)SAEAER	Oxidation@2523	GG_L_E_220319_04	5.467	2829	2520	2529	21.8	0.0044	534192	MOUSE	Plectin
422	[1]	Q9QXS1	Plec	582.272	2	0.27	QLEMSAEAER		GG_L_E_220319_04	9.883	7069	2520	2529	19.7	0.0059	534192	MOUSE	Plectin
423	[1]	Q9QXS1	Plec	582.27	2	-3	QLEMSAEAER		GG_L_E_220319_04	9.9	7089	2520	2529	21.3	0.0056	534192	MOUSE	Plectin
424	[1]	Q9QXS1	Plec	582.271	2	-1.8	QLEMSAEAER		GG_L_E_220319_04	10.217	7349	2520	2529	40	4.8e-06	534192	MOUSE	Plectin
425	[1]	Q9QXS1	Plec	582.271	2	-0.37	QLEMSAEAER		GG_L_E_220319_04	10.55	7639	2520	2529	21	0.00068	534192	MOUSE	Plectin
426	[1]	Q9QXS1	Plec	650.384	2	-1.9	VTLVQTLEIQR		GG_L_E_220319_04	47.5	41682	2573	2583	25.9	0.01	534192	MOUSE	Plectin
427	[1]	Q9QXS1	Plec	433.925	3	-2.4	VTLVQTLEIQR		GG_L_E_220319_04	47.6	41780	2573	2583	23.8	0.0006	534192	MOUSE	Plectin
428	[1]	Q9QXS1	Plec	650.385	2	-0.44	VTLVQTLEIQR		GG_L_E_220319_04	47.833	42042	2573	2583	43.3	2.9e-05	534192	MOUSE	Plectin
429	[1]	Q9QXS1	Plec	433.925	3	-2.1	VTLVQTLEIQR		GG_L_E_220319_04	47.933	42165	2573	2583	33.5	7e-05	534192	MOUSE	Plectin
430	[1]	Q9QXS1	Plec	650.385	2	0.11	VTLVQTLEIQR		GG_L_E_220319_04	48.167	42431	2573	2583	43.8	2.8e-05	534192	MOUSE	Plectin
431	[1]	Q9QXS1	Plec	650.385	2	-0.16	VTLVQTLEIQR		GG_L_E_220319_04	48.5	42775	2573	2583	38.1	0.00016	534192	MOUSE	Plectin
432	[1]	Q9QXS1	Plec	650.385	2	-1.1	VTLVQTLEIQR		GG_L_E_220319_04	48.8	43134	2573	2583	30.6	0.00025	534192	MOUSE	Plectin
433	[1]	Q9QXS1	Plec	650.385	2	-0.53	VTLVQTLEIQR		GG_L_E_220319_04	48.833	43184	2573	2583	39.6	0.00021	534192	MOUSE	Plectin
434	[1]	Q9QXS1	Plec	650.385	2	-0.92	VTLVQTLEIQR		GG_L_E_220319_04	49.133	43492	2573	2583	33.1	0.00022	534192	MOUSE	Plectin
435	[1]	Q9QXS1	Plec	465.748	2	-0.69	EAIAELER		GG_L_E_220319_04	16.483	12858	2595	2602	24.9	0.013	534192	MOUSE	Plectin
436	[1]	Q9QXS1	Plec	465.748	2	-1.1	EAIAELER		GG_L_E_220319_04	16.817	13077	2595	2602	28.2	0.0027	534192	MOUSE	Plectin
437	[1]	Q9QXS1	Plec	1245.11	2	-0.3	SEEMQTVQQEQILQETQALQK		GG_L_E_220319_04	47.1	41215	2618	2638	27.6	0.00046	534192	MOUSE	Plectin
438	[1]	Q9QXS1	Plec	830.412	3	1.4	SEEMQTVQQEQILQETQALQK		GG_L_E_220319_04	47.417	41585	2618	2638	48.9	1.2e-07	534192	MOUSE	Plectin
439	[1]	Q9QXS1	Plec	1245.11	2	-0.49	SEEMQTVQQEQILQETQALQK		GG_L_E_220319_04	47.433	41605	2618	2638	54.5	7.8e-10	534192	MOUSE	Plectin
440	[1]	Q9QXS1	Plec	830.41	3	-1.2	SEEMQTVQQEQILQETQALQK		GG_L_E_220319_04	47.75	41938	2618	2638	31.6	1.6e-05	534192	MOUSE	Plectin
441	[1]	Q9QXS1	Plec	1245.11	2	-0.89	SEEMQTVQQEQILQETQALQK		GG_L_E_220319_04	47.767	41957	2618	2638	56.4	1.4e-08	534192	MOUSE	Plectin
442	[1]	Q9QXS1	Plec	759.912	2	0.62	AKLEQLFQDEVAK		GG_L_E_220319_04	39.867	33967	2659	2671	21.9	0.016	534192	MOUSE	Plectin
443	[1]	Q9QXS1	Plec	759.912	2	-0.34	AKLEQLFQDEVAK		GG_L_E_220319_04	40.15	34231	2659	2671	31.3	8.7e-05	534192	MOUSE	Plectin
444	[1]	Q9QXS1	Plec	759.911	2	-0.67	AKLEQLFQDEVAK		GG_L_E_220319_04	40.2	34293	2659	2671	45	8.2e-06	534192	MOUSE	Plectin
445	[1]	Q9QXS1	Plec	660.345	2	-1.9	LEQLFQDEVAK		GG_L_E_220319_04	35.483	30071	2661	2671	21.6	0.0095	534192	MOUSE	Plectin
446	[1]	Q9QXS1	Plec	660.344	2	-2.1	LEQLFQDEVAK		GG_L_E_220319_04	35.817	30236	2661	2671	38.4	0.0023	534192	MOUSE	Plectin
447	[1]	Q9QXS1	Plec	1218.04	2	0.58	Q(Gln->pyro-Glu)QQQMEQEKQELMASMEEAR	Gln->pyro-Glu@2682	GG_L_E_220319_04	56.967	51615	2682	2701	71.6	2.6e-12	534192	MOUSE	Plectin
448	[1]	Q9QXS1	Plec	812.358	3	-1.3	Q(Gln->pyro-Glu)QQQMEQEKQELMASMEEAR	Gln->pyro-Glu@2682	GG_L_E_220319_04	57.217	51918	2682	2701	41	1.7e-07	534192	MOUSE	Plectin
449	[1]	Q9QXS1	Plec	1218.03	2	-1	Q(Gln->pyro-Glu)QQQMEQEKQELMASMEEAR	Gln->pyro-Glu@2682	GG_L_E_220319_04	57.3	52009	2682	2701	54.1	1.1e-09	534192	MOUSE	Plectin
450	[1]	Q9QXS1	Plec	639.278	2	-0.35	Q(Gln->pyro-Glu)ELMASMEEAR	Gln->pyro-Glu@2691	GG_L_E_220319_04	49.133	43485	2691	2701	22.9	0.0009	534192	MOUSE	Plectin
451	[1]	Q9QXS1	Plec	639.278	2	-1.2	Q(Gln->pyro-Glu)ELMASMEEAR	Gln->pyro-Glu@2691	GG_L_E_220319_04	49.467	43794	2691	2701	37.6	5.5e-06	534192	MOUSE	Plectin
452	[1]	Q9QXS1	Plec	655.791	2	2.5	QELM(Oxidation)ASMEEAR	Oxidation@2694=24	GG_L_E_220319_04	11.783	8752	2691	2701	23.2	0.00021	534192	MOUSE	Plectin
453	[1]	Q9QXS1	Plec	647.791	2	-0.86	QELMASMEEAR		GG_L_E_220319_04	26.467	21533	2691	2701	51.3	2.3e-07	534192	MOUSE	Plectin
454	[1]	Q9QXS1	Plec	647.792	2	-0.58	QELMASMEEAR		GG_L_E_220319_04	26.8	21806	2691	2701	28.6	2.8e-05	534192	MOUSE	Plectin
455	[1]	Q9QXS1	Plec	522.606	3	0.53	KQEELQHLEQQR		GG_L_E_220319_04	6.417	3867	2714	2725	28.2	0.00012	534192	MOUSE	Plectin
456	[1]	Q9QXS1	Plec	783.405	2	0.31	KQEELQHLEQQR		GG_L_E_220319_04	6.433	3872	2714	2725	46.3	2.9e-06	534192	MOUSE	Plectin
457	[1]	Q9QXS1	Plec	392.207	4	0.9	KQEELQHLEQQR		GG_L_E_220319_04	6.45	3894	2714	2725	23.2	0.0018	534192	MOUSE	Plectin
458	[1]	Q9QXS1	Plec	783.405	2	-0.4	KQEELQHLEQQR		GG_L_E_220319_04	6.45	3897	2714	2725	42.5	3.1e-06	534192	MOUSE	Plectin
459	[1]	Q9QXS1	Plec	710.843	2	-1.8	Q(Gln->pyro-Glu)EELQHLEQQR	Gln->pyro-Glu@2715	GG_L_E_220319_04	27.417	22368	2715	2725	24.5	0.0013	534192	MOUSE	Plectin
460	[1]	Q9QXS1	Plec	710.844	2	-0.32	Q(Gln->pyro-Glu)EELQHLEQQR	Gln->pyro-Glu@2715	GG_L_E_220319_04	27.75	22697	2715	2725	40	7.9e-06	534192	MOUSE	Plectin
461	[1]	Q9QXS1	Plec	719.359	2	1.7	QEELQHLEQQR		GG_L_E_220319_04	9.9	7092	2715	2725	40.6	1.6e-05	534192	MOUSE	Plectin
462	[1]	Q9QXS1	Plec	557.628	3	-1.4	AALAHSEIATTQAASTK		GG_L_E_220319_04	6.8	4326	2752	2768	32.8	2.4e-05	534192	MOUSE	Plectin
463	[1]	Q9QXS1	Plec	835.939	2	-0.23	AALAHSEIATTQAASTK		GG_L_E_220319_04	6.867	4403	2752	2768	53.1	1.2e-08	534192	MOUSE	Plectin
464	[1]	Q9QXS1	Plec	929.78	3	1.3	ALPNGRDAPDGPSVEAEPEYTFEGLR		GG_L_E_220319_04	44.167	38331	2769	2794	29.6	0.0001	534192	MOUSE	Plectin
465	[1]	Q9QXS1	Plec	1089.99	2	-4.6	DAPDGPSVEAEPEYTFEGLR		GG_L_E_220319_04	52.967	47390	2775	2794	46.5	2.7e-07	534192	MOUSE	Plectin
466	[1]	Q9QXS1	Plec	726.997	3	-2.6	DAPDGPSVEAEPEYTFEGLR		GG_L_E_220319_04	53.067	47475	2775	2794	33.6	1.5e-05	534192	MOUSE	Plectin
467	[1]	Q9QXS1	Plec	1089.99	2	-0.73	DAPDGPSVEAEPEYTFEGLR		GG_L_E_220319_04	53.3	47744	2775	2794	54.9	4.9e-09	534192	MOUSE	Plectin
468	[1]	Q9QXS1	Plec	727	3	1.6	DAPDGPSVEAEPEYTFEGLR		GG_L_E_220319_04	53.4	47874	2775	2794	40.6	2.6e-06	534192	MOUSE	Plectin
469	[1]	Q9QXS1	Plec	1089.99	2	0.064	DAPDGPSVEAEPEYTFEGLR		GG_L_E_220319_04	53.633	48128	2775	2794	52.8	1.5e-09	534192	MOUSE	Plectin
470	[1]	Q9QXS1	Plec	1089.99	2	-1.6	DAPDGPSVEAEPEYTFEGLR		GG_L_E_220319_04	53.967	48490	2775	2794	51.6	2.9e-09	534192	MOUSE	Plectin
471	[1]	Q9QXS1	Plec	792.755	3	-0.39	Q(Gln->pyro-Glu)KVPAQQLQEAGILSQEELQR	Gln->pyro-Glu@2795	GG_L_E_220319_04	54.083	48638	2795	2815	34.8	9.9e-06	534192	MOUSE	Plectin
472	[1]	Q9QXS1	Plec	1188.63	2	2.1	Q(Gln->pyro-Glu)KVPAQQLQEAGILSQEELQR	Gln->pyro-Glu@2795	GG_L_E_220319_04	54.1	48661	2795	2815	49.1	9.9e-09	534192	MOUSE	Plectin
473	[1]	Q9QXS1	Plec	792.755	3	-0.71	Q(Gln->pyro-Glu)KVPAQQLQEAGILSQEELQR	Gln->pyro-Glu@2795	GG_L_E_220319_04	54.417	49015	2795	2815	49.1	3.5e-07	534192	MOUSE	Plectin
474	[1]	Q9QXS1	Plec	1188.63	2	-0.72	Q(Gln->pyro-Glu)KVPAQQLQEAGILSQEELQR	Gln->pyro-Glu@2795	GG_L_E_220319_04	54.45	49029	2795	2815	61.5	7.3e-10	534192	MOUSE	Plectin
475	[1]	Q9QXS1	Plec	792.757	3	1.5	Q(Gln->pyro-Glu)KVPAQQLQEAGILSQEELQR	Gln->pyro-Glu@2795	GG_L_E_220319_04	54.767	49279	2795	2815	43.2	1.1e-07	534192	MOUSE	Plectin
476	[1]	Q9QXS1	Plec	798.432	3	1.2	QKVPAQQLQEAGILSQEELQR		GG_L_E_220319_04	40.333	34456	2795	2815	23.6	0.0016	534192	MOUSE	Plectin
477	[1]	Q9QXS1	Plec	1197.14	2	-4	QKVPAQQLQEAGILSQEELQR		GG_L_E_220319_04	40.5	34661	2795	2815	54.1	3.7e-09	534192	MOUSE	Plectin
478	[1]	Q9QXS1	Plec	798.431	3	0.48	QKVPAQQLQEAGILSQEELQR		GG_L_E_220319_04	40.683	34855	2795	2815	51.8	7.9e-09	534192	MOUSE	Plectin
479	[1]	Q9QXS1	Plec	1197.14	2	-4.1	QKVPAQQLQEAGILSQEELQR		GG_L_E_220319_04	40.85	35065	2795	2815	46	9.7e-09	534192	MOUSE	Plectin
480	[1]	Q9QXS1	Plec	798.431	3	0.17	QKVPAQQLQEAGILSQEELQR		GG_L_E_220319_04	41.017	35242	2795	2815	25	0.002	534192	MOUSE	Plectin
481	[1]	Q9QXS1	Plec	713.048	3	2.7	VPAQQLQEAGILSQEELQR		GG_L_E_220319_04	47.383	41549	2797	2815	27.4	0.00029	534192	MOUSE	Plectin
482	[1]	Q9QXS1	Plec	1069.07	2	0.13	VPAQQLQEAGILSQEELQR		GG_L_E_220319_04	47.417	41598	2797	2815	45	2.4e-07	534192	MOUSE	Plectin
483	[1]	Q9QXS1	Plec	713.045	3	-1.6	VPAQQLQEAGILSQEELQR		GG_L_E_220319_04	47.717	41906	2797	2815	45.5	5.3e-08	534192	MOUSE	Plectin
484	[1]	Q9QXS1	Plec	713.045	3	-2	VPAQQLQEAGILSQEELQR		GG_L_E_220319_04	47.717	41911	2797	2815	47.1	3.4e-07	534192	MOUSE	Plectin
485	[1]	Q9QXS1	Plec	1069.06	2	-2.3	VPAQQLQEAGILSQEELQR		GG_L_E_220319_04	47.767	41949	2797	2815	64.8	1.7e-09	534192	MOUSE	Plectin
486	[1]	Q9QXS1	Plec	713.047	3	0.096	VPAQQLQEAGILSQEELQR		GG_L_E_220319_04	48.05	42296	2797	2815	52.2	4.6e-09	534192	MOUSE	Plectin
487	[1]	Q9QXS1	Plec	1069.06	2	-2.2	VPAQQLQEAGILSQEELQR		GG_L_E_220319_04	48.1	42349	2797	2815	56.2	7.5e-10	534192	MOUSE	Plectin
488	[1]	Q9QXS1	Plec	762.91	2	-0.22	LAQGHTTVAELTQR		GG_L_E_220319_04	12.117	9075	2816	2829	37.4	8.3e-06	534192	MOUSE	Plectin
489	[1]	Q9QXS1	Plec	508.944	3	2.2	LAQGHTTVAELTQR		GG_L_E_220319_04	12.167	9124	2816	2829	39	7.4e-06	534192	MOUSE	Plectin
490	[1]	Q9QXS1	Plec	762.91	2	0.42	LAQGHTTVAELTQR		GG_L_E_220319_04	12.45	9398	2816	2829	50.5	1.5e-07	534192	MOUSE	Plectin
491	[1]	Q9QXS1	Plec	508.943	3	0.71	LAQGHTTVAELTQR		GG_L_E_220319_04	12.5	9442	2816	2829	49.4	2.4e-07	534192	MOUSE	Plectin
492	[1]	Q9QXS1	Plec	762.911	2	0.74	LAQGHTTVAELTQR		GG_L_E_220319_04	12.783	9707	2816	2829	40.9	2.1e-07	534192	MOUSE	Plectin
493	[1]	Q9QXS1	Plec	490.955	3	-0.52	SSIAGLLLKPTNEK		GG_L_E_220319_04	37.467	31771	2840	2853	32.6	2.6e-05	534192	MOUSE	Plectin
494	[1]	Q9QXS1	Plec	735.928	2	-2.4	SSIAGLLLKPTNEK		GG_L_E_220319_04	37.5	31791	2840	2853	29.9	0.00021	534192	MOUSE	Plectin
495	[1]	Q9QXS1	Plec	490.956	3	-0.25	SSIAGLLLKPTNEK		GG_L_E_220319_04	37.8	32098	2840	2853	47.6	7.1e-05	534192	MOUSE	Plectin
496	[1]	Q9QXS1	Plec	735.929	2	-1	SSIAGLLLKPTNEK		GG_L_E_220319_04	37.833	32117	2840	2853	49.6	7.2e-07	534192	MOUSE	Plectin
497	[1]	Q9QXS1	Plec	490.956	3	0.66	SSIAGLLLKPTNEK		GG_L_E_220319_04	38.15	32361	2840	2853	37.6	2e-05	534192	MOUSE	Plectin
498	[1]	Q9QXS1	Plec	735.928	2	-3.1	SSIAGLLLKPTNEK		GG_L_E_220319_04	38.167	32376	2840	2853	34.2	4.4e-06	534192	MOUSE	Plectin
499	[1]	Q9QXS1	Plec	525.8	2	-0.63	LSVYTALQR		GG_L_E_220319_04	33.4	28202	2854	2862	30.3	0.00071	534192	MOUSE	Plectin
500	[1]	Q9QXS1	Plec	525.799	2	-2.5	LSVYTALQR		GG_L_E_220319_04	33.733	28483	2854	2862	23.4	0.012	534192	MOUSE	Plectin
501	[1]	Q9QXS1	Plec	892.838	3	0.56	Q(Gln->pyro-Glu)LLSPGTALILLEAQAASGFLLDPVR	Gln->pyro-Glu@2863	GG_L_E_220319_04	85.733	84393	2863	2888	58.3	2e-10	534192	MOUSE	Plectin
502	[1]	Q9QXS1	Plec	1338.75	2	1.8	Q(Gln->pyro-Glu)LLSPGTALILLEAQAASGFLLDPVR	Gln->pyro-Glu@2863	GG_L_E_220319_04	85.733	84394	2863	2888	65.2	4.7e-11	534192	MOUSE	Plectin
503	[1]	Q9QXS1	Plec	892.837	3	-0.12	Q(Gln->pyro-Glu)LLSPGTALILLEAQAASGFLLDPVR	Gln->pyro-Glu@2863	GG_L_E_220319_04	86.117	84743	2863	2888	39.6	2e-08	534192	MOUSE	Plectin
504	[1]	Q9QXS1	Plec	1347.27	2	3.6	QLLSPGTALILLEAQAASGFLLDPVR		GG_L_E_220319_04	85.733	84409	2863	2888	25.9	7.3e-05	534192	MOUSE	Plectin
505	[1]	Q9QXS1	Plec	601.321	2	1.6	EGVVGPELHHK		GG_L_E_220319_04	5.6	2935	2900	2910	24.9	0.014	534192	MOUSE	Plectin
506	[1]	Q9QXS1	Plec	401.215	3	-1.2	EGVVGPELHHK		GG_L_E_220319_04	5.65	2996	2900	2910	20.6	0.0064	534192	MOUSE	Plectin
507	[1]	Q9QXS1	Plec	783.057	3	-3.1	AVTGYKDPYTGEQISLFQAMK		GG_L_E_220319_04	54.417	49002	2917	2937	27.6	0.00019	534192	MOUSE	Plectin
508	[1]	Q9QXS1	Plec	1174.08	2	-2.2	AVTGYKDPYTGEQISLFQAMK		GG_L_E_220319_04	54.617	49180	2917	2937	39.5	1.5e-07	534192	MOUSE	Plectin
509	[1]	Q9QXS1	Plec	783.058	3	-2	AVTGYKDPYTGEQISLFQAMK		GG_L_E_220319_04	54.75	49268	2917	2937	32.2	9.3e-05	534192	MOUSE	Plectin
510	[1]	Q9QXS1	Plec	864.417	2	-2.1	DPYTGEQISLFQAMK		GG_L_E_220319_04	64.233	59573	2923	2937	30.6	9.8e-05	534192	MOUSE	Plectin
511	[1]	Q9QXS1	Plec	864.418	2	-1.3	DPYTGEQISLFQAMK		GG_L_E_220319_04	64.567	59919	2923	2937	50	5.3e-08	534192	MOUSE	Plectin
512	[1]	Q9QXS1	Plec	864.419	2	-0.31	DPYTGEQISLFQAMK		GG_L_E_220319_04	64.9	60310	2923	2937	39	3.3e-06	534192	MOUSE	Plectin
513	[1]	Q9QXS1	Plec	676.373	3	0.12	LLEAQIATGGIIDPVHSHR		GG_L_E_220319_04	38.033	32273	2949	2967	26.8	0.00014	534192	MOUSE	Plectin
514	[1]	Q9QXS1	Plec	507.531	4	-1.4	LLEAQIATGGIIDPVHSHR		GG_L_E_220319_04	38.067	32295	2949	2967	38.6	1.2e-07	534192	MOUSE	Plectin
515	[1]	Q9QXS1	Plec	1014.06	2	0.76	LLEAQIATGGIIDPVHSHR		GG_L_E_220319_04	38.133	32358	2949	2967	55.6	6.9e-09	534192	MOUSE	Plectin
516	[1]	Q9QXS1	Plec	676.372	3	-0.24	LLEAQIATGGIIDPVHSHR		GG_L_E_220319_04	38.367	32555	2949	2967	35	6.6e-08	534192	MOUSE	Plectin
517	[1]	Q9QXS1	Plec	507.531	4	-0.71	LLEAQIATGGIIDPVHSHR		GG_L_E_220319_04	38.4	32584	2949	2967	51.1	3e-06	534192	MOUSE	Plectin
518	[1]	Q9QXS1	Plec	676.372	3	-0.87	LLEAQIATGGIIDPVHSHR		GG_L_E_220319_04	38.7	32938	2949	2967	27.3	0.00032	534192	MOUSE	Plectin
519	[1]	Q9QXS1	Plec	507.53	4	-2	LLEAQIATGGIIDPVHSHR		GG_L_E_220319_04	38.817	33075	2949	2967	26.9	0.00056	534192	MOUSE	Plectin
520	[1]	Q9QXS1	Plec	445.752	2	-0.53	VPVDVAYK		GG_L_E_220319_04	13.233	10081	2968	2975	26.6	1.5e-05	534192	MOUSE	Plectin
521	[1]	Q9QXS1	Plec	445.753	2	0.3	VPVDVAYK		GG_L_E_220319_04	13.567	10366	2968	2975	25.1	0.01	534192	MOUSE	Plectin
522	[1]	Q9QXS1	Plec	445.753	2	0.5	VPVDVAYK		GG_L_E_220319_04	13.917	10596	2968	2975	28.3	0.0007	534192	MOUSE	Plectin
523	[1]	Q9QXS1	Plec	588.733	2	-3.3	GYFDEEM(Oxidation)NR	Oxidation@2983	GG_L_E_220319_04	15.567	12046	2977	2985	21.1	0.00024	534192	MOUSE	Plectin
524	[1]	Q9QXS1	Plec	588.734	2	-2	GYFDEEM(Oxidation)NR	Oxidation@2983	GG_L_E_220319_04	15.933	12402	2977	2985	24.5	3.3e-05	534192	MOUSE	Plectin
525	[1]	Q9QXS1	Plec	580.737	2	-0.1	GYFDEEMNR		GG_L_E_220319_04	26.1	21292	2977	2985	31.4	3.6e-06	534192	MOUSE	Plectin
526	[1]	Q9QXS1	Plec	580.738	2	0.42	GYFDEEMNR		GG_L_E_220319_04	26.433	21508	2977	2985	36.6	5.2e-07	534192	MOUSE	Plectin
527	[1]	Q9QXS1	Plec	580.738	2	1.3	GYFDEEMNR		GG_L_E_220319_04	26.767	21784	2977	2985	22.1	0.00019	534192	MOUSE	Plectin
528	[1]	Q9QXS1	Plec	1126.89	3	-1.9	ILSDPSDDTKGFFDPNTHENLTYLQLLER		GG_L_E_220319_04	71.133	67648	2986	3014	27.7	4.7e-05	534192	MOUSE	Plectin
529	[1]	Q9QXS1	Plec	769.717	3	-1.3	GFFDPNTHENLTYLQLLER		GG_L_E_220319_04	73.35	70149	2996	3014	27.1	0.00062	534192	MOUSE	Plectin
530	[1]	Q9QXS1	Plec	1154.07	2	-2	GFFDPNTHENLTYLQLLER		GG_L_E_220319_04	73.35	70160	2996	3014	47.5	8.6e-10	534192	MOUSE	Plectin
531	[1]	Q9QXS1	Plec	769.718	3	-0.0067	GFFDPNTHENLTYLQLLER		GG_L_E_220319_04	73.683	70533	2996	3014	59.1	1.2e-10	534192	MOUSE	Plectin
532	[1]	Q9QXS1	Plec	1154.07	2	0.00048	GFFDPNTHENLTYLQLLER		GG_L_E_220319_04	73.7	70546	2996	3014	57.5	5.6e-12	534192	MOUSE	Plectin
533	[1]	Q9QXS1	Plec	769.718	3	-0.8	GFFDPNTHENLTYLQLLER		GG_L_E_220319_04	74.017	70902	2996	3014	51.5	3.4e-10	534192	MOUSE	Plectin
534	[1]	Q9QXS1	Plec	1154.07	2	0.53	GFFDPNTHENLTYLQLLER		GG_L_E_220319_04	74.033	70920	2996	3014	56.5	1.4e-10	534192	MOUSE	Plectin
535	[1]	Q9QXS1	Plec	769.72	3	2.7	GFFDPNTHENLTYLQLLER		GG_L_E_220319_04	74.35	71294	2996	3014	44.4	2.9e-07	534192	MOUSE	Plectin
536	[1]	Q9QXS1	Plec	769.718	3	-0.4	GFFDPNTHENLTYLQLLER		GG_L_E_220319_04	74.7	71723	2996	3014	20.6	0.015	534192	MOUSE	Plectin
537	[1]	Q9QXS1	Plec	769.722	3	4.3	GFFDPNTHENLTYLQLLER		GG_L_E_220319_04	75.05	72133	2996	3014	22.6	0.0016	534192	MOUSE	Plectin
538	[1]	Q9QXS1	Plec	582.754	2	-0.74	C(Methylthio)VEDPETGLR		GG_L_E_220319_04	16.767	13049	3015	3024	24.2	0.00019	534192	MOUSE	Plectin
539	[1]	Q9QXS1	Plec	582.753	2	-2.5	C(Methylthio)VEDPETGLR		GG_L_E_220319_04	17.117	13244	3015	3024	29.4	3e-05	534192	MOUSE	Plectin
540	[1]	Q9QXS1	Plec	582.755	2	-0.62	C(Methylthio)VEDPETGLR		GG_L_E_220319_04	17.45	13466	3015	3024	33.5	2.5e-05	534192	MOUSE	Plectin
541	[1]	Q9QXS1	Plec	582.756	2	2.8	C(Methylthio)VEDPETGLR		GG_L_E_220319_04	17.783	13744	3015	3024	26.9	7.9e-05	534192	MOUSE	Plectin
542	[1]	Q9QXS1	Plec	400.25	2	0.35	LLPLTDK		GG_L_E_220319_04	21.717	17132	3025	3031	23.4	0.013	534192	MOUSE	Plectin
543	[1]	Q9QXS1	Plec	400.25	2	-0.95	LLPLTDK		GG_L_E_220319_04	22.05	17484	3025	3031	25.6	0.011	534192	MOUSE	Plectin
544	[1]	Q9QXS1	Plec	400.25	2	-0.35	LLPLTDK		GG_L_E_220319_04	22.383	17822	3025	3031	23.4	0.0047	534192	MOUSE	Plectin
545	[1]	Q9QXS1	Plec	655.814	2	-1.7	GGELVYTDTEAR		GG_L_E_220319_04	16.1	12553	3035	3046	30.6	0.0005	534192	MOUSE	Plectin
546	[1]	Q9QXS1	Plec	655.814	2	-1.6	GGELVYTDTEAR		GG_L_E_220319_04	16.45	12825	3035	3046	26.8	0.00014	534192	MOUSE	Plectin
547	[1]	Q9QXS1	Plec	439.242	2	-0.72	ATVSAPFGK		GG_L_E_220319_04	14.817	11383	3052	3060	28.1	0.001	534192	MOUSE	Plectin
548	[1]	Q9QXS1	Plec	439.242	2	-0.24	ATVSAPFGK		GG_L_E_220319_04	15.15	11648	3052	3060	22.6	0.0072	534192	MOUSE	Plectin
549	[1]	Q9QXS1	Plec	1100.55	2	-0.88	TVTIWEIINSEYFTAEQR		GG_L_E_220319_04	85	83325	3065	3082	30.2	0.00014	534192	MOUSE	Plectin
550	[1]	Q9QXS1	Plec	734.037	3	2.3	TVTIWEIINSEYFTAEQR		GG_L_E_220319_04	86.067	84704	3065	3082	23.1	0.00059	534192	MOUSE	Plectin
551	[1]	Q9QXS1	Plec	538.303	2	-2.1	RDLLQQFR		GG_L_E_220319_04	27.717	22673	3083	3090	21.6	0.016	534192	MOUSE	Plectin
552	[1]	Q9QXS1	Plec	662.369	2	2.8	IVITVVEEHER		GG_L_E_220319_04	22.4	17835	3102	3112	24.5	0.0031	534192	MOUSE	Plectin
553	[1]	Q9QXS1	Plec	441.913	3	-0.47	IVITVVEEHER		GG_L_E_220319_04	22.433	17860	3102	3112	35.5	3e-05	534192	MOUSE	Plectin
554	[1]	Q9QXS1	Plec	662.368	2	1.1	IVITVVEEHER		GG_L_E_220319_04	22.733	18188	3102	3112	42.9	4.7e-06	534192	MOUSE	Plectin
555	[1]	Q9QXS1	Plec	441.914	3	-0.4	IVITVVEEHER		GG_L_E_220319_04	22.767	18220	3102	3112	39.2	5.6e-06	534192	MOUSE	Plectin
556	[1]	Q9QXS1	Plec	662.369	2	2.3	IVITVVEEHER		GG_L_E_220319_04	23.067	18528	3102	3112	35.4	0.00016	534192	MOUSE	Plectin
557	[1]	Q9QXS1	Plec	441.913	3	-1.4	IVITVVEEHER		GG_L_E_220319_04	23.1	18559	3102	3112	32.2	0.00031	534192	MOUSE	Plectin
558	[1]	Q9QXS1	Plec	441.913	3	-1.1	IVITVVEEHER		GG_L_E_220319_04	23.433	18903	3102	3112	22.6	0.0054	534192	MOUSE	Plectin
559	[1]	Q9QXS1	Plec	441.913	3	-1.4	IVITVVEEHER		GG_L_E_220319_04	23.783	19276	3102	3112	25.6	0.00013	534192	MOUSE	Plectin
560	[1]	Q9QXS1	Plec	441.914	3	-0.11	IVITVVEEHER		GG_L_E_220319_04	24.283	19709	3102	3112	21.1	0.015	534192	MOUSE	Plectin
561	[1]	Q9QXS1	Plec	726.412	2	-2.9	IVITVVEEHERK		GG_L_E_220319_04	14.683	11270	3102	3113	22.1	0.0057	534192	MOUSE	Plectin
562	[1]	Q9QXS1	Plec	598.798	2	-1.8	KGQLC(Methylthio)FEGLR		GG_L_E_220319_04	34.267	28927	3113	3122	23.2	0.011	534192	MOUSE	Plectin
563	[1]	Q9QXS1	Plec	399.535	3	-1.4	KGQLC(Methylthio)FEGLR		GG_L_E_220319_04	34.383	29061	3113	3122	28.5	9.2e-05	534192	MOUSE	Plectin
564	[1]	Q9QXS1	Plec	598.799	2	-0.8	KGQLC(Methylthio)FEGLR		GG_L_E_220319_04	34.6	29289	3113	3122	30.6	0.00014	534192	MOUSE	Plectin
565	[1]	Q9QXS1	Plec	534.752	2	0.7	GQLC(Methylthio)FEGLR		GG_L_E_220319_04	48.317	42597	3114	3122	31.2	0.00017	534192	MOUSE	Plectin
566	[1]	Q9QXS1	Plec	534.752	2	0.23	GQLC(Methylthio)FEGLR		GG_L_E_220319_04	48.65	42966	3114	3122	24	0.00062	534192	MOUSE	Plectin
567	[1]	Q9QXS1	Plec	884.143	3	-1.8	ALVPAAELLDSGVISHELYQQLQR		GG_L_E_220319_04	83.633	81517	3123	3146	57.4	5.8e-12	534192	MOUSE	Plectin
568	[1]	Q9QXS1	Plec	663.358	4	-3.7	ALVPAAELLDSGVISHELYQQLQR		GG_L_E_220319_04	83.667	81549	3123	3146	40.3	2.6e-07	534192	MOUSE	Plectin
569	[1]	Q9QXS1	Plec	1325.71	2	-0.8	ALVPAAELLDSGVISHELYQQLQR		GG_L_E_220319_04	83.683	81570	3123	3146	49.1	1e-09	534192	MOUSE	Plectin
570	[1]	Q9QXS1	Plec	557.961	3	-1.7	GTNVIAGVWLEEAGQK		GG_L_E_220319_04	60.733	55806	3166	3181	35.5	2e-06	534192	MOUSE	Plectin
571	[1]	Q9QXS1	Plec	836.437	2	-1.9	GTNVIAGVWLEEAGQK		GG_L_E_220319_04	60.917	55998	3166	3181	54.6	1.2e-07	534192	MOUSE	Plectin
572	[1]	Q9QXS1	Plec	557.961	3	-1.3	GTNVIAGVWLEEAGQK		GG_L_E_220319_04	61.083	56202	3166	3181	44.1	1.7e-07	534192	MOUSE	Plectin
573	[1]	Q9QXS1	Plec	836.437	2	-1.7	GTNVIAGVWLEEAGQK		GG_L_E_220319_04	61.267	56438	3166	3181	50.3	5.1e-07	534192	MOUSE	Plectin
574	[1]	Q9QXS1	Plec	557.96	3	-2.4	GTNVIAGVWLEEAGQK		GG_L_E_220319_04	61.433	56639	3166	3181	33.5	5.9e-06	534192	MOUSE	Plectin
575	[1]	Q9QXS1	Plec	836.438	2	-0.38	GTNVIAGVWLEEAGQK		GG_L_E_220319_04	61.6	56826	3166	3181	33	1.4e-05	534192	MOUSE	Plectin
576	[1]	Q9QXS1	Plec	836.437	2	-2	GTNVIAGVWLEEAGQK		GG_L_E_220319_04	61.933	57261	3166	3181	27.4	8.5e-05	534192	MOUSE	Plectin
577	[1]	Q9QXS1	Plec	836.438	2	-1.2	GTNVIAGVWLEEAGQK		GG_L_E_220319_04	62.783	57957	3166	3181	28.4	0.00016	534192	MOUSE	Plectin
578	[1]	Q9QXS1	Plec	468.773	2	-0.68	LSIYEALK		GG_L_E_220319_04	42.567	36639	3182	3189	28.1	0.0049	534192	MOUSE	Plectin
579	[1]	Q9QXS1	Plec	355.549	3	-2.1	LSIYEALKK		GG_L_E_220319_04	30.583	25335	3182	3190	20.6	0.0031	534192	MOUSE	Plectin
580	[1]	Q9QXS1	Plec	532.82	2	-2	LSIYEALKK		GG_L_E_220319_04	30.7	25470	3182	3190	30.6	0.0014	534192	MOUSE	Plectin
581	[1]	Q9QXS1	Plec	355.55	3	-0.76	LSIYEALKK		GG_L_E_220319_04	30.933	25722	3182	3190	22.9	0.0026	534192	MOUSE	Plectin
582	[1]	Q9QXS1	Plec	532.82	2	-2.4	LSIYEALKK		GG_L_E_220319_04	31.067	25870	3182	3190	24.2	0.001	534192	MOUSE	Plectin
583	[1]	Q9QXS1	Plec	771.923	4	0.49	KDLLQPEVAVALLEAQAGTGHIIDPATSAR		GG_L_E_220319_04	79.217	76877	3190	3219	38.9	5.9e-07	534192	MOUSE	Plectin
584	[1]	Q9QXS1	Plec	986.196	3	-0.57	DLLQPEVAVALLEAQAGTGHIIDPATSAR		GG_L_E_220319_04	84.45	82565	3191	3219	51.2	6.2e-10	534192	MOUSE	Plectin
585	[1]	Q9QXS1	Plec	739.899	4	-0.32	DLLQPEVAVALLEAQAGTGHIIDPATSAR		GG_L_E_220319_04	84.467	82600	3191	3219	35.5	2.3e-06	534192	MOUSE	Plectin
586	[1]	Q9QXS1	Plec	1478.79	2	-0.76	DLLQPEVAVALLEAQAGTGHIIDPATSAR		GG_L_E_220319_04	84.5	82633	3191	3219	51.6	4.7e-10	534192	MOUSE	Plectin
587	[1]	Q9QXS1	Plec	451.751	2	-0.32	LTVDEAVR		GG_L_E_220319_04	13.017	9931	3220	3227	32.9	0.0011	534192	MOUSE	Plectin
588	[1]	Q9QXS1	Plec	451.751	2	-0.25	LTVDEAVR		GG_L_E_220319_04	13.35	10162	3220	3227	37.2	0.0024	534192	MOUSE	Plectin
589	[1]	Q9QXS1	Plec	383.88	3	-0.12	AGLVGPELHEK		GG_L_E_220319_04	10.733	7794	3228	3238	21	0.0019	534192	MOUSE	Plectin
590	[1]	Q9QXS1	Plec	575.316	2	-1.3	AGLVGPELHEK		GG_L_E_220319_04	10.933	7964	3228	3238	28.1	0.00097	534192	MOUSE	Plectin
591	[1]	Q9QXS1	Plec	383.88	3	-0.52	AGLVGPELHEK		GG_L_E_220319_04	11.067	8095	3228	3238	33.9	3.3e-05	534192	MOUSE	Plectin
592	[1]	Q9QXS1	Plec	575.316	2	-1.6	AGLVGPELHEK		GG_L_E_220319_04	11.267	8269	3228	3238	32.1	4.5e-05	534192	MOUSE	Plectin
593	[1]	Q9QXS1	Plec	383.879	3	-2.4	AGLVGPELHEK		GG_L_E_220319_04	11.4	8405	3228	3238	29.9	0.0005	534192	MOUSE	Plectin
594	[1]	Q9QXS1	Plec	820.421	2	1.2	DPYSGQSVSLFQALK		GG_L_E_220319_04	63.683	58890	3251	3265	29.1	1.6e-05	534192	MOUSE	Plectin
595	[1]	Q9QXS1	Plec	820.42	2	0.19	DPYSGQSVSLFQALK		GG_L_E_220319_04	64.033	59310	3251	3265	50.2	3.3e-07	534192	MOUSE	Plectin
596	[1]	Q9QXS1	Plec	820.42	2	-0.25	DPYSGQSVSLFQALK		GG_L_E_220319_04	64.217	59562	3251	3265	24.7	0.00079	534192	MOUSE	Plectin
597	[1]	Q9QXS1	Plec	820.419	2	-1.4	DPYSGQSVSLFQALK		GG_L_E_220319_04	64.367	59703	3251	3265	49.4	2e-07	534192	MOUSE	Plectin
598	[1]	Q9QXS1	Plec	820.421	2	1.6	DPYSGQSVSLFQALK		GG_L_E_220319_04	64.717	60100	3251	3265	23.1	0.0024	534192	MOUSE	Plectin
599	[1]	Q9QXS1	Plec	538.629	3	-1.5	LLDAQLSTGGIVDPSK		GG_L_E_220319_04	41.567	35795	3277	3292	24.6	0.0019	534192	MOUSE	Plectin
600	[1]	Q9QXS1	Plec	807.44	2	-0.55	LLDAQLSTGGIVDPSK		GG_L_E_220319_04	41.583	35807	3277	3292	43.1	4.8e-06	534192	MOUSE	Plectin
601	[1]	Q9QXS1	Plec	807.441	2	0.2	LLDAQLSTGGIVDPSK		GG_L_E_220319_04	41.933	36143	3277	3292	45.5	6.4e-07	534192	MOUSE	Plectin
602	[1]	Q9QXS1	Plec	807.437	2	-4.9	LLDAQLSTGGIVDPSK		GG_L_E_220319_04	42.5	36594	3277	3292	26.4	0.0018	534192	MOUSE	Plectin
603	[1]	Q9QXS1	Plec	807.438	2	-4	LLDAQLSTGGIVDPSK		GG_L_E_220319_04	42.833	36874	3277	3292	32.7	1.7e-05	534192	MOUSE	Plectin
604	[1]	Q9QXS1	Plec	502.282	2	-0.6	VPLDVAYAR		GG_L_E_220319_04	25.667	20911	3296	3304	45.9	3.9e-06	534192	MOUSE	Plectin
605	[1]	Q9QXS1	Plec	502.282	2	-0.72	VPLDVAYAR		GG_L_E_220319_04	26	21215	3296	3304	33.8	8.3e-05	534192	MOUSE	Plectin
606	[1]	Q9QXS1	Plec	548.275	2	-0.57	GYLDKETNR		GG_L_E_220319_04	5.867	3243	3305	3313	26.6	0.0011	534192	MOUSE	Plectin
607	[1]	Q9QXS1	Plec	759.366	3	-4.8	VYHDPSTQEPVTYSQLQQR		GG_L_E_220319_04	19.767	15513	3324	3342	23.2	0.015	534192	MOUSE	Plectin
608	[1]	Q9QXS1	Plec	759.369	3	-0.82	VYHDPSTQEPVTYSQLQQR		GG_L_E_220319_04	20.1	15751	3324	3342	46.4	4.3e-07	534192	MOUSE	Plectin
609	[1]	Q9QXS1	Plec	1138.55	2	-0.39	VYHDPSTQEPVTYSQLQQR		GG_L_E_220319_04	20.167	15830	3324	3342	50.9	1.1e-08	534192	MOUSE	Plectin
610	[1]	Q9QXS1	Plec	759.373	3	4.8	VYHDPSTQEPVTYSQLQQR		GG_L_E_220319_04	20.217	15872	3324	3342	26.1	0.002	534192	MOUSE	Plectin
611	[1]	Q9QXS1	Plec	635.995	3	-2.8	C(Methylthio)RSDQLTGLSLLPLSEK		GG_L_E_220319_04	59.083	54067	3343	3359	26.4	0.00085	534192	MOUSE	Plectin
612	[1]	Q9QXS1	Plec	534.298	3	0.08	SDQLTGLSLLPLSEK		GG_L_E_220319_04	67.267	63243	3345	3359	23.6	0.0013	534192	MOUSE	Plectin
613	[1]	Q9QXS1	Plec	800.943	2	-0.7	SDQLTGLSLLPLSEK		GG_L_E_220319_04	67.433	63440	3345	3359	44.9	1e-06	534192	MOUSE	Plectin
614	[1]	Q9QXS1	Plec	534.298	3	0.89	SDQLTGLSLLPLSEK		GG_L_E_220319_04	67.6	63636	3345	3359	26.1	0.0025	534192	MOUSE	Plectin
615	[1]	Q9QXS1	Plec	800.944	2	0.97	SDQLTGLSLLPLSEK		GG_L_E_220319_04	67.633	63678	3345	3359	27.6	0.00044	534192	MOUSE	Plectin
616	[1]	Q9QXS1	Plec	789.899	2	1.8	ARQEEVYSELQAR		GG_L_E_220319_04	15.5	11961	3363	3375	32.6	0.00081	534192	MOUSE	Plectin
617	[1]	Q9QXS1	Plec	526.933	3	-1.1	ARQEEVYSELQAR		GG_L_E_220319_04	15.733	12214	3363	3375	29.9	0.00032	534192	MOUSE	Plectin
618	[1]	Q9QXS1	Plec	789.897	2	0.066	ARQEEVYSELQAR		GG_L_E_220319_04	15.833	12298	3363	3375	43.9	8.3e-05	534192	MOUSE	Plectin
619	[1]	Q9QXS1	Plec	667.814	2	-1.1	Q(Gln->pyro-Glu)EEVYSELQAR	Gln->pyro-Glu@3365	GG_L_E_220319_04	42.567	36633	3365	3375	26.2	7.2e-05	534192	MOUSE	Plectin
620	[1]	Q9QXS1	Plec	676.327	2	-1.3	QEEVYSELQAR		GG_L_E_220319_04	22.217	17635	3365	3375	26.5	0.00069	534192	MOUSE	Plectin
621	[1]	Q9QXS1	Plec	676.327	2	-0.81	QEEVYSELQAR		GG_L_E_220319_04	22.55	17978	3365	3375	42.5	6.8e-06	534192	MOUSE	Plectin
622	[1]	Q9QXS1	Plec	676.327	2	-0.99	QEEVYSELQAR		GG_L_E_220319_04	22.883	18337	3365	3375	26.9	0.00097	534192	MOUSE	Plectin
623	[1]	Q9QXS1	Plec	880.973	2	-2.3	ETLEQAKVEVPVGSFK		GG_L_E_220319_04	34.517	29197	3376	3391	42.4	1.8e-06	534192	MOUSE	Plectin
624	[1]	Q9QXS1	Plec	481.272	2	0.72	VEVPVGSFK		GG_L_E_220319_04	27.517	22472	3383	3391	28.1	9.1e-05	534192	MOUSE	Plectin
625	[1]	Q9QXS1	Plec	481.271	2	-1	VEVPVGSFK		GG_L_E_220319_04	27.867	22818	3383	3391	37.6	0.00029	534192	MOUSE	Plectin
626	[1]	Q9QXS1	Plec	481.272	2	0.97	VEVPVGSFK		GG_L_E_220319_04	28.2	23171	3383	3391	35	0.00079	534192	MOUSE	Plectin
627	[1]	Q9QXS1	Plec	740.348	3	-0.93	AMTVWELISSEYFTEEQR		GG_L_E_220319_04	84.9	83184	3394	3411	55	3.3e-08	534192	MOUSE	Plectin
628	[1]	Q9QXS1	Plec	1110.02	2	-0.88	AMTVWELISSEYFTEEQR		GG_L_E_220319_04	84.9	83185	3394	3411	61.2	3.7e-08	534192	MOUSE	Plectin
629	[1]	Q9QXS1	Plec	953.469	3	-3.9	AMTVWELISSEYFTEEQRQELLR		GG_L_E_220319_04	84.417	82538	3394	3416	28.8	0.0011	534192	MOUSE	Plectin
630	[1]	Q9QXS1	Plec	1429.7	2	-3	AMTVWELISSEYFTEEQRQELLR		GG_L_E_220319_04	84.45	82570	3394	3416	46.6	1.7e-07	534192	MOUSE	Plectin
631	[1]	Q9QXS1	Plec	700.903	2	-0.64	IVITIVEEVETR		GG_L_E_220319_04	60.717	55787	3431	3442	34.8	0.00074	534192	MOUSE	Plectin
632	[1]	Q9QXS1	Plec	700.903	2	-1.2	IVITIVEEVETR		GG_L_E_220319_04	61.1	56228	3431	3442	45.6	4.7e-06	534192	MOUSE	Plectin
633	[1]	Q9QXS1	Plec	467.604	3	-1.6	IVITIVEEVETR		GG_L_E_220319_04	61.117	56261	3431	3442	26.1	0.00011	534192	MOUSE	Plectin
634	[1]	Q9QXS1	Plec	700.902	2	-1.7	IVITIVEEVETR		GG_L_E_220319_04	61.433	56637	3431	3442	28.4	8.8e-05	534192	MOUSE	Plectin
635	[1]	Q9QXS1	Plec	700.902	2	-1.8	IVITIVEEVETR		GG_L_E_220319_04	61.783	57064	3431	3442	29.1	8.2e-05	534192	MOUSE	Plectin
636	[1]	Q9QXS1	Plec	700.903	2	-1.2	IVITIVEEVETR		GG_L_E_220319_04	62.117	57457	3431	3442	30.9	8.5e-05	534192	MOUSE	Plectin
637	[1]	Q9QXS1	Plec	700.904	2	1.5	IVITIVEEVETR		GG_L_E_220319_04	62.45	57679	3431	3442	31.6	0.00018	534192	MOUSE	Plectin
638	[1]	Q9QXS1	Plec	700.904	2	0.67	IVITIVEEVETR		GG_L_E_220319_04	62.8	57971	3431	3442	29.9	0.0019	534192	MOUSE	Plectin
639	[1]	Q9QXS1	Plec	467.604	3	-1	IVITIVEEVETR		GG_L_E_220319_04	63.067	58318	3431	3442	24.6	0.00018	534192	MOUSE	Plectin
640	[1]	Q9QXS1	Plec	700.902	2	-1.7	IVITIVEEVETR		GG_L_E_220319_04	63.133	58387	3431	3442	36.4	6e-05	534192	MOUSE	Plectin
641	[1]	Q9QXS1	Plec	700.902	2	-2	IVITIVEEVETR		GG_L_E_220319_04	63.467	58690	3431	3442	31.6	8.5e-05	534192	MOUSE	Plectin
642	[1]	Q9QXS1	Plec	700.903	2	-1.2	IVITIVEEVETR		GG_L_E_220319_04	63.8	59034	3431	3442	29.4	0.0005	534192	MOUSE	Plectin
643	[1]	Q9QXS1	Plec	700.902	2	-1.8	IVITIVEEVETR		GG_L_E_220319_04	64.367	59696	3431	3442	36.5	0.00069	534192	MOUSE	Plectin
644	[1]	Q9QXS1	Plec	700.903	2	-1.1	IVITIVEEVETR		GG_L_E_220319_04	64.7	60084	3431	3442	36.6	2.1e-05	534192	MOUSE	Plectin
645	[1]	Q9QXS1	Plec	700.903	2	-1.1	IVITIVEEVETR		GG_L_E_220319_04	65.033	60459	3431	3442	34.6	3.2e-05	534192	MOUSE	Plectin
646	[1]	Q9QXS1	Plec	467.604	3	-1.3	IVITIVEEVETR		GG_L_E_220319_04	65.15	60619	3431	3442	28.1	3.2e-05	534192	MOUSE	Plectin
647	[1]	Q9QXS1	Plec	700.903	2	-1.2	IVITIVEEVETR		GG_L_E_220319_04	65.367	60858	3431	3442	36.2	0.00067	534192	MOUSE	Plectin
648	[1]	Q9QXS1	Plec	700.902	2	-1.4	IVITIVEEVETR		GG_L_E_220319_04	65.7	61288	3431	3442	44.1	2.6e-06	534192	MOUSE	Plectin
649	[1]	Q9QXS1	Plec	700.903	2	-0.98	IVITIVEEVETR		GG_L_E_220319_04	66.05	61721	3431	3442	38.1	7.7e-05	534192	MOUSE	Plectin
650	[1]	Q9QXS1	Plec	700.904	2	0.23	IVITIVEEVETR		GG_L_E_220319_04	66.4	62158	3431	3442	34.9	8.8e-06	534192	MOUSE	Plectin
651	[1]	Q9QXS1	Plec	700.905	2	3	IVITIVEEVETR		GG_L_E_220319_04	67.117	63038	3431	3442	27.4	0.00025	534192	MOUSE	Plectin
652	[1]	Q9QXS1	Plec	700.903	2	-1.1	IVITIVEEVETR		GG_L_E_220319_04	69.133	65213	3431	3442	21.9	0.0051	534192	MOUSE	Plectin
653	[1]	Q9QXS1	Plec	700.902	2	-1.7	IVITIVEEVETR		GG_L_E_220319_04	72.917	69625	3431	3442	20.6	0.0026	534192	MOUSE	Plectin
654	[1]	Q9QXS1	Plec	700.904	2	1.5	IVITIVEEVETR		GG_L_E_220319_04	75.3	72447	3431	3442	23.4	0.0024	534192	MOUSE	Plectin
655	[1]	Q9QXS1	Plec	700.904	2	0.33	IVITIVEEVETR		GG_L_E_220319_04	75.933	73072	3431	3442	28.1	0.0013	534192	MOUSE	Plectin
656	[1]	Q9QXS1	Plec	700.902	2	-2	IVITIVEEVETR		GG_L_E_220319_04	81.85	79436	3431	3442	24.3	0.00012	534192	MOUSE	Plectin
657	[1]	Q9QXS1	Plec	700.903	2	-0.98	IVITIVEEVETR		GG_L_E_220319_04	82.683	80375	3431	3442	26	0.0015	534192	MOUSE	Plectin
658	[1]	Q9QXS1	Plec	700.903	2	-0.9	IVITIVEEVETR		GG_L_E_220319_04	83.05	80797	3431	3442	24.6	0.00071	534192	MOUSE	Plectin
659	[1]	Q9QXS1	Plec	519.639	3	1.7	IVITIVEEVETRR		GG_L_E_220319_04	50.667	45038	3431	3443	23.6	0.0059	534192	MOUSE	Plectin
660	[1]	Q9QXS1	Plec	519.639	3	1.5	IVITIVEEVETRR		GG_L_E_220319_04	51	45342	3431	3443	34.9	0.0012	534192	MOUSE	Plectin
661	[1]	Q9QXS1	Plec	519.639	3	1.2	IVITIVEEVETRR		GG_L_E_220319_04	51.333	45666	3431	3443	37	0.00014	534192	MOUSE	Plectin
662	[1]	Q9QXS1	Plec	519.638	3	-1.5	IVITIVEEVETRR		GG_L_E_220319_04	51.683	46079	3431	3443	25.6	0.0006	534192	MOUSE	Plectin
663	[1]	Q9QXS1	Plec	390.224	2	-1.3	LSFSGLR		GG_L_E_220319_04	31.35	26143	3447	3453	24.7	0.013	534192	MOUSE	Plectin
664	[1]	Q9QXS1	Plec	390.224	2	-0.37	LSFSGLR		GG_L_E_220319_04	31.683	26485	3447	3453	30.6	0.012	534192	MOUSE	Plectin
665	[1]	Q9QXS1	Plec	605.837	2	-1.3	APVPASELLDAK		GG_L_E_220319_04	34.317	28994	3454	3465	23.4	0.00017	534192	MOUSE	Plectin
666	[1]	Q9QXS1	Plec	605.837	2	-0.61	APVPASELLDAK		GG_L_E_220319_04	34.65	29334	3454	3465	32.5	1.3e-05	534192	MOUSE	Plectin
667	[1]	Q9QXS1	Plec	605.837	2	-0.71	APVPASELLDAK		GG_L_E_220319_04	34.983	29678	3454	3465	35.6	1.4e-06	534192	MOUSE	Plectin
668	[1]	Q9QXS1	Plec	605.837	2	-1.4	APVPASELLDAK		GG_L_E_220319_04	35.333	29986	3454	3465	25.9	8.2e-05	534192	MOUSE	Plectin
669	[1]	Q9QXS1	Plec	488.259	2	-0.89	ELSEVGSVR		GG_L_E_220319_04	9.067	6397	3484	3492	28	0.014	534192	MOUSE	Plectin
670	[1]	Q9QXS1	Plec	957.472	2	0.72	TLLQGSGC(Methylthio)LAGIYLEDSK		GG_L_E_220319_04	74.067	70967	3493	3510	36.6	6.9e-07	534192	MOUSE	Plectin
671	[1]	Q9QXS1	Plec	957.472	2	1.4	TLLQGSGC(Methylthio)LAGIYLEDSK		GG_L_E_220319_04	74.417	71363	3493	3510	46.4	7.4e-08	534192	MOUSE	Plectin
672	[1]	Q9QXS1	Plec	638.649	3	-0.92	TLLQGSGC(Methylthio)LAGIYLEDSK		GG_L_E_220319_04	74.433	71394	3493	3510	29.9	7.1e-05	534192	MOUSE	Plectin
673	[1]	Q9QXS1	Plec	957.474	2	3.3	TLLQGSGC(Methylthio)LAGIYLEDSK		GG_L_E_220319_04	74.75	71781	3493	3510	35.4	3e-06	534192	MOUSE	Plectin
674	[1]	Q9QXS1	Plec	957.475	2	4.5	TLLQGSGC(Methylthio)LAGIYLEDSK		GG_L_E_220319_04	75.083	72183	3493	3510	31.2	1.1e-05	534192	MOUSE	Plectin
675	[1]	Q9QXS1	Plec	957.467	2	-4.1	TLLQGSGC(Methylthio)LAGIYLEDSK		GG_L_E_220319_04	75.733	72845	3493	3510	18.1	0.014	534192	MOUSE	Plectin
676	[1]	Q9QXS1	Plec	957.467	2	-3.9	TLLQGSGC(Methylthio)LAGIYLEDSK		GG_L_E_220319_04	77.433	74837	3493	3510	26.1	0.00052	534192	MOUSE	Plectin
677	[1]	Q9QXS1	Plec	724.361	3	-2.1	TLLQGSGC(Methylthio)LAGIYLEDSKEK		GG_L_E_220319_04	62.1	57450	3493	3512	25.1	0.00035	534192	MOUSE	Plectin
678	[1]	Q9QXS1	Plec	1086.04	2	0.36	TLLQGSGC(Methylthio)LAGIYLEDSKEK		GG_L_E_220319_04	62.367	57624	3493	3512	33.6	1.3e-05	534192	MOUSE	Plectin
679	[1]	Q9QXS1	Plec	724.361	3	-1.2	TLLQGSGC(Methylthio)LAGIYLEDSKEK		GG_L_E_220319_04	62.433	57671	3493	3512	36.5	2.1e-06	534192	MOUSE	Plectin
680	[1]	Q9QXS1	Plec	491.755	2	0.85	VTIYEAMR		GG_L_E_220319_04	27.333	22284	3513	3520	28.6	0.0025	534192	MOUSE	Plectin
681	[1]	Q9QXS1	Plec	491.755	2	0.67	VTIYEAMR		GG_L_E_220319_04	27.667	22624	3513	3520	34.2	8.2e-05	534192	MOUSE	Plectin
682	[1]	Q9QXS1	Plec	903.846	3	-2.3	GLLRPSTATLLLEAQAATGFLVDPVR		GG_L_E_220319_04	84.583	82752	3522	3547	57.4	2.3e-10	534192	MOUSE	Plectin
683	[1]	Q9QXS1	Plec	678.138	4	-0.21	GLLRPSTATLLLEAQAATGFLVDPVR		GG_L_E_220319_04	84.617	82795	3522	3547	48.1	6.5e-10	534192	MOUSE	Plectin
684	[1]	Q9QXS1	Plec	1355.26	2	-3.1	GLLRPSTATLLLEAQAATGFLVDPVR		GG_L_E_220319_04	84.617	82802	3522	3547	58.9	1.4e-10	534192	MOUSE	Plectin
685	[1]	Q9QXS1	Plec	479.772	2	0.19	LYVHEAVK		GG_L_E_220319_04	6.133	3537	3551	3558	26	0.0089	534192	MOUSE	Plectin
686	[1]	Q9QXS1	Plec	379.207	3	-2.8	AGVVGPELHEK		GG_L_E_220319_04	6.883	4427	3559	3569	22.6	0.0012	534192	MOUSE	Plectin
687	[1]	Q9QXS1	Plec	568.309	2	-0.51	AGVVGPELHEK		GG_L_E_220319_04	6.9	4453	3559	3569	39.6	1.4e-05	534192	MOUSE	Plectin
688	[1]	Q9QXS1	Plec	844.401	2	-3	DPYSGNTISLFQAM(Oxidation)K	Oxidation@3595	GG_L_E_220319_04	49.333	43648	3582	3596	23.8	0.00027	534192	MOUSE	Plectin
689	[1]	Q9QXS1	Plec	836.406	2	0.47	DPYSGNTISLFQAMK		GG_L_E_220319_04	66.233	61963	3582	3596	44.5	1.2e-07	534192	MOUSE	Plectin
690	[1]	Q9QXS1	Plec	836.407	2	0.91	DPYSGNTISLFQAMK		GG_L_E_220319_04	66.567	62374	3582	3596	40.8	5.9e-08	534192	MOUSE	Plectin
691	[1]	Q9QXS1	Plec	671.701	3	0.59	LLEAQVATGGIIDPVHSHR		GG_L_E_220319_04	33.15	27942	3608	3626	24.6	0.00049	534192	MOUSE	Plectin
692	[1]	Q9QXS1	Plec	1007.04	2	-2.4	LLEAQVATGGIIDPVHSHR		GG_L_E_220319_04	33.2	27997	3608	3626	39.9	1.8e-06	534192	MOUSE	Plectin
693	[1]	Q9QXS1	Plec	504.026	4	-2	LLEAQVATGGIIDPVHSHR		GG_L_E_220319_04	33.233	28022	3608	3626	33.4	8.6e-06	534192	MOUSE	Plectin
694	[1]	Q9QXS1	Plec	671.701	3	0.5	LLEAQVATGGIIDPVHSHR		GG_L_E_220319_04	33.483	28286	3608	3626	22.6	0.0013	534192	MOUSE	Plectin
695	[1]	Q9QXS1	Plec	504.026	4	-2.5	LLEAQVATGGIIDPVHSHR		GG_L_E_220319_04	33.567	28350	3608	3626	24.8	0.0005	534192	MOUSE	Plectin
696	[1]	Q9QXS1	Plec	504.028	4	0.58	LLEAQVATGGIIDPVHSHR		GG_L_E_220319_04	34.267	28937	3608	3626	19.6	0.015	534192	MOUSE	Plectin
697	[1]	Q9QXS1	Plec	671.702	3	1.3	LLEAQVATGGIIDPVHSHR		GG_L_E_220319_04	34.317	28998	3608	3626	20.1	0.013	534192	MOUSE	Plectin
698	[1]	Q9QXS1	Plec	530.793	2	-0.026	LPVDVAYQR		GG_L_E_220319_04	23.05	18504	3627	3635	33.5	6.4e-05	534192	MOUSE	Plectin
699	[1]	Q9QXS1	Plec	530.792	2	-1.6	LPVDVAYQR		GG_L_E_220319_04	23.383	18854	3627	3635	44.9	9.3e-07	534192	MOUSE	Plectin
700	[1]	Q9QXS1	Plec	530.791	2	-3.7	LPVDVAYQR		GG_L_E_220319_04	23.733	19213	3627	3635	32.8	6.3e-06	534192	MOUSE	Plectin
701	[1]	Q9QXS1	Plec	530.764	2	4	VLADPSDDTK		GG_L_E_220319_04	6	3387	3645	3654	20.2	0.016	534192	MOUSE	Plectin
702	[1]	Q9QXS1	Plec	837.918	4	3	VLADPSDDTKGFFDPNTHENLTYLQLLER		GG_L_E_220319_04	70.6	67002	3645	3673	33.4	1e-05	534192	MOUSE	Plectin
703	[1]	Q9QXS1	Plec	957.453	2	0.66	TEVVETTQVYTEEETR		GG_L_E_220319_04	23.683	19160	3693	3708	45.7	5.7e-08	534192	MOUSE	Plectin
704	[1]	Q9QXS1	Plec	638.637	3	-0.011	TEVVETTQVYTEEETR		GG_L_E_220319_04	23.817	19315	3693	3708	22.6	0.0025	534192	MOUSE	Plectin
705	[1]	Q9QXS1	Plec	957.45	2	-2.5	TEVVETTQVYTEEETR		GG_L_E_220319_04	24.017	19491	3693	3708	48.8	8.6e-08	534192	MOUSE	Plectin
706	[1]	Q9QXS1	Plec	957.451	2	-1.6	TEVVETTQVYTEEETR		GG_L_E_220319_04	24.35	19785	3693	3708	49.7	1.4e-06	534192	MOUSE	Plectin
707	[1]	Q9QXS1	Plec	957.453	2	0.47	TEVVETTQVYTEEETR		GG_L_E_220319_04	24.7	20133	3693	3708	34	3.2e-05	534192	MOUSE	Plectin
708	[1]	Q9QXS1	Plec	957.451	2	-1.9	TEVVETTQVYTEEETR		GG_L_E_220319_04	25.2	20461	3693	3708	40	2.4e-06	534192	MOUSE	Plectin
709	[1]	Q9QXS1	Plec	957.451	2	-0.99	TEVVETTQVYTEEETR		GG_L_E_220319_04	25.867	21071	3693	3708	24.3	0.0019	534192	MOUSE	Plectin
710	[1]	Q9QXS1	Plec	1035.5	2	-1.5	TEVVETTQVYTEEETRR		GG_L_E_220319_04	19.017	14869	3693	3709	36.7	2.6e-06	534192	MOUSE	Plectin
711	[1]	Q9QXS1	Plec	690.671	3	0.23	TEVVETTQVYTEEETRR		GG_L_E_220319_04	19.033	14889	3693	3709	24.2	0.0035	534192	MOUSE	Plectin
712	[1]	Q9QXS1	Plec	1035.5	2	0.0071	TEVVETTQVYTEEETRR		GG_L_E_220319_04	19.35	15214	3693	3709	34.3	7.3e-05	534192	MOUSE	Plectin
713	[1]	Q9QXS1	Plec	690.669	3	-2.4	TEVVETTQVYTEEETRR		GG_L_E_220319_04	19.367	15225	3693	3709	37.3	9.4e-07	534192	MOUSE	Plectin
714	[1]	Q9QXS1	Plec	1019.97	4	2.5	RAFEETQIDIPGGGSHGGSSMSLWEVMQSNMIPEDQR		GG_L_E_220319_04	70.933	67403	3709	3745	32	0.00012	534192	MOUSE	Plectin
715	[1]	Q9QXS1	Plec	980.947	4	3.3	AFEETQIDIPGGGSHGGSSMSLWEVMQSNMIPEDQR		GG_L_E_220319_04	78.883	76497	3710	3745	41.8	3.7e-07	534192	MOUSE	Plectin
716	[1]	Q9QXS1	Plec	1307.59	3	-0.18	AFEETQIDIPGGGSHGGSSMSLWEVMQSNMIPEDQR		GG_L_E_220319_04	78.917	76532	3710	3745	41.9	1.3e-06	534192	MOUSE	Plectin
717	[1]	Q9QXS1	Plec	980.943	4	-0.14	AFEETQIDIPGGGSHGGSSMSLWEVMQSNMIPEDQR		GG_L_E_220319_04	79.217	76879	3710	3745	36.5	1.6e-06	534192	MOUSE	Plectin
718	[1]	Q9QXS1	Plec	1307.59	3	-1.7	AFEETQIDIPGGGSHGGSSMSLWEVMQSNMIPEDQR		GG_L_E_220319_04	79.25	76905	3710	3745	41.6	2.6e-08	534192	MOUSE	Plectin
719	[1]	Q9QXS1	Plec	504.75	2	0.51	LMADFQAGR		GG_L_E_220319_04	21.3	16768	3748	3756	20.9	0.0039	534192	MOUSE	Plectin
720	[1]	Q9QXS1	Plec	504.75	2	-0.1	LMADFQAGR		GG_L_E_220319_04	21.633	17064	3748	3756	37.5	2.1e-05	534192	MOUSE	Plectin
721	[1]	Q9QXS1	Plec	504.75	2	-0.1	LMADFQAGR		GG_L_E_220319_04	21.967	17407	3748	3756	24.4	0.0016	534192	MOUSE	Plectin
722	[1]	Q9QXS1	Plec	504.749	2	-2.6	LMADFQAGR		GG_L_E_220319_04	23.867	19368	3748	3756	19.4	0.014	534192	MOUSE	Plectin
723	[1]	Q9QXS1	Plec	664.418	2	2	MIIIIIEIIEK		GG_L_E_220319_04	85.217	83652	3762	3772	26.2	0.00022	534192	MOUSE	Plectin
724	[1]	Q9QXS1	Plec	664.416	2	-1.1	MIIIIIEIIEK		GG_L_E_220319_04	85.95	84604	3762	3772	20.4	0.0033	534192	MOUSE	Plectin
725	[1]	Q9QXS1	Plec	647.399	3	-2.5	MIIIIIEIIEKTEIIR		GG_L_E_220319_04	85.3	83769	3762	3777	26.2	0.00025	534192	MOUSE	Plectin
726	[1]	Q9QXS1	Plec	670.318	2	1.1	Q(Gln->pyro-Glu)QNLASYDYVR	Gln->pyro-Glu@3778	GG_L_E_220319_04	40.833	35039	3778	3788	33.4	6.5e-06	534192	MOUSE	Plectin
727	[1]	Q9QXS1	Plec	678.829	2	-3	QQNLASYDYVR		GG_L_E_220319_04	24.867	20236	3778	3788	38.1	6.8e-06	534192	MOUSE	Plectin
728	[1]	Q9QXS1	Plec	678.83	2	-1.9	QQNLASYDYVR		GG_L_E_220319_04	25.2	20464	3778	3788	24.9	0.00033	534192	MOUSE	Plectin
729	[1]	Q9QXS1	Plec	590.794	2	-2.4	LTAEDLYEAR		GG_L_E_220319_04	32.383	27187	3791	3800	42.1	2e-06	534192	MOUSE	Plectin
730	[1]	Q9QXS1	Plec	590.795	2	-2.2	LTAEDLYEAR		GG_L_E_220319_04	32.717	27525	3791	3800	26.9	0.00032	534192	MOUSE	Plectin
731	[1]	Q9QXS1	Plec	684.88	2	1	IISLETYNLFR		GG_L_E_220319_04	69.033	65097	3801	3811	22.1	0.0046	534192	MOUSE	Plectin
732	[1]	Q9QXS1	Plec	684.88	2	0.76	IISLETYNLFR		GG_L_E_220319_04	69.383	65519	3801	3811	49.3	5.6e-05	534192	MOUSE	Plectin
733	[1]	Q9QXS1	Plec	684.88	2	-0.22	IISLETYNLFR		GG_L_E_220319_04	69.717	65931	3801	3811	45	2.3e-05	534192	MOUSE	Plectin
734	[1]	Q9QXS1	Plec	625.298	2	0.91	EVLEMESAWR		GG_L_E_220319_04	42.483	36586	3819	3828	27.3	0.0064	534192	MOUSE	Plectin
735	[1]	Q9QXS1	Plec	872.457	2	-0.15	YLYGTGAVAGVYLPGSR		GG_L_E_220319_04	53.133	47530	3829	3845	43	8.3e-08	534192	MOUSE	Plectin
736	[1]	Q9QXS1	Plec	872.457	2	0.55	YLYGTGAVAGVYLPGSR		GG_L_E_220319_04	53.467	47936	3829	3845	52.4	2.5e-08	534192	MOUSE	Plectin
737	[1]	Q9QXS1	Plec	581.973	3	-0.37	YLYGTGAVAGVYLPGSR		GG_L_E_220319_04	53.583	48074	3829	3845	27.6	2.6e-05	534192	MOUSE	Plectin
738	[1]	Q9QXS1	Plec	872.456	2	-1.1	YLYGTGAVAGVYLPGSR		GG_L_E_220319_04	53.8	48304	3829	3845	57	8.3e-10	534192	MOUSE	Plectin
739	[1]	Q9QXS1	Plec	872.455	2	-1.9	YLYGTGAVAGVYLPGSR		GG_L_E_220319_04	54.15	48703	3829	3845	29.8	2.2e-05	534192	MOUSE	Plectin
740	[1]	Q9QXS1	Plec	581.33	2	0.97	Q(Gln->pyro-Glu)TLTIYQALK	Gln->pyro-Glu@3846	GG_L_E_220319_04	65.533	61064	3846	3855	20.8	0.014	534192	MOUSE	Plectin
741	[1]	Q9QXS1	Plec	581.329	2	0.019	Q(Gln->pyro-Glu)TLTIYQALK	Gln->pyro-Glu@3846	GG_L_E_220319_04	65.867	61494	3846	3855	33.3	5.9e-05	534192	MOUSE	Plectin
742	[1]	Q9QXS1	Plec	581.329	2	-0.62	Q(Gln->pyro-Glu)TLTIYQALK	Gln->pyro-Glu@3846	GG_L_E_220319_04	66.2	61925	3846	3855	29.2	0.0011	534192	MOUSE	Plectin
743	[1]	Q9QXS1	Plec	645.376	2	-0.56	Q(Gln->pyro-Glu)TLTIYQALKK	Gln->pyro-Glu@3846	GG_L_E_220319_04	48.967	43335	3846	3856	22.6	0.0044	534192	MOUSE	Plectin
744	[1]	Q9QXS1	Plec	458.267	2	0.26	GLLSAEVAR		GG_L_E_220319_04	23.483	18934	3857	3865	37.4	0.0035	534192	MOUSE	Plectin
745	[1]	Q9QXS1	Plec	900.022	2	2.5	LLLEAQAATGFLLDPVK		GG_L_E_220319_04	81.65	79228	3866	3882	28.4	3.3e-05	534192	MOUSE	Plectin
746	[1]	Q9QXS1	Plec	600.349	3	0.53	LLLEAQAATGFLLDPVK		GG_L_E_220319_04	81.95	79559	3866	3882	41	1.5e-07	534192	MOUSE	Plectin
747	[1]	Q9QXS1	Plec	900.022	2	2.5	LLLEAQAATGFLLDPVK		GG_L_E_220319_04	81.983	79587	3866	3882	45.1	2.3e-07	534192	MOUSE	Plectin
748	[1]	Q9QXS1	Plec	600.349	3	-0.087	LLLEAQAATGFLLDPVK		GG_L_E_220319_04	82.3	79914	3866	3882	24.2	0.0042	534192	MOUSE	Plectin
749	[1]	Q9QXS1	Plec	900.02	2	0.87	LLLEAQAATGFLLDPVK		GG_L_E_220319_04	82.317	79935	3866	3882	44.2	6.3e-08	534192	MOUSE	Plectin
750	[1]	Q9QXS1	Plec	900.02	2	0.67	LLLEAQAATGFLLDPVK		GG_L_E_220319_04	82.65	80331	3866	3882	43.9	5.7e-07	534192	MOUSE	Plectin
751	[1]	Q9QXS1	Plec	900.016	2	-3.2	LLLEAQAATGFLLDPVK		GG_L_E_220319_04	83	80737	3866	3882	33.4	2e-05	534192	MOUSE	Plectin
752	[1]	Q9QXS1	Plec	900.022	2	2.9	LLLEAQAATGFLLDPVK		GG_L_E_220319_04	83.367	81161	3866	3882	26.2	0.00011	534192	MOUSE	Plectin
753	[1]	Q9QXS1	Plec	900.016	2	-4	LLLEAQAATGFLLDPVK		GG_L_E_220319_04	83.717	81610	3866	3882	23.8	0.00035	534192	MOUSE	Plectin
754	[1]	Q9QXS1	Plec	600.348	3	-0.9	LLLEAQAATGFLLDPVK		GG_L_E_220319_04	83.917	81875	3866	3882	22.6	0.0026	534192	MOUSE	Plectin
755	[1]	Q9QXS1	Plec	900.017	2	-2.7	LLLEAQAATGFLLDPVK		GG_L_E_220319_04	84.067	82086	3866	3882	30	1.2e-05	534192	MOUSE	Plectin
756	[1]	Q9QXS1	Plec	714.404	3	0.87	LLLEAQAATGFLLDPVKGER		GG_L_E_220319_04	69.95	66185	3866	3885	47.9	1.6e-07	534192	MOUSE	Plectin
757	[1]	Q9QXS1	Plec	1071.11	2	3.5	LLLEAQAATGFLLDPVKGER		GG_L_E_220319_04	69.967	66202	3866	3885	31.1	1.1e-05	534192	MOUSE	Plectin
758	[1]	Q9QXS1	Plec	714.403	3	-0.33	LLLEAQAATGFLLDPVKGER		GG_L_E_220319_04	70.3	66616	3866	3885	45.8	3.6e-07	534192	MOUSE	Plectin
759	[1]	Q9QXS1	Plec	1071.1	2	0.51	LLLEAQAATGFLLDPVKGER		GG_L_E_220319_04	70.3	66635	3866	3885	43	8.5e-08	534192	MOUSE	Plectin
760	[1]	Q9QXS1	Plec	714.403	3	-0.67	LLLEAQAATGFLLDPVKGER		GG_L_E_220319_04	70.633	67044	3866	3885	32.8	1.9e-07	534192	MOUSE	Plectin
761	[1]	Q9QXS1	Plec	714.402	3	-2.2	LLLEAQAATGFLLDPVKGER		GG_L_E_220319_04	70.983	67460	3866	3885	30.9	9.4e-06	534192	MOUSE	Plectin
762	[1]	Q9QXS1	Plec	714.403	3	-1.4	LLLEAQAATGFLLDPVKGER		GG_L_E_220319_04	71.333	67897	3866	3885	32.8	2.3e-06	534192	MOUSE	Plectin
763	[1]	Q9QXS1	Plec	714.403	3	-1.3	LLLEAQAATGFLLDPVKGER		GG_L_E_220319_04	73.367	70166	3866	3885	23.9	0.00011	534192	MOUSE	Plectin
764	[1]	Q9QXS1	Plec	364.864	3	-0.96	GLVGPELHDR		GG_L_E_220319_04	10.75	7814	3895	3904	26.2	8.1e-05	534192	MOUSE	Plectin
765	[1]	Q9QXS1	Plec	546.794	2	0.56	GLVGPELHDR		GG_L_E_220319_04	10.817	7881	3895	3904	28.2	5e-05	534192	MOUSE	Plectin
766	[1]	Q9QXS1	Plec	364.864	3	-0.96	GLVGPELHDR		GG_L_E_220319_04	11.083	8109	3895	3904	33.1	5.4e-06	534192	MOUSE	Plectin
767	[1]	Q9QXS1	Plec	546.793	2	-0.1	GLVGPELHDR		GG_L_E_220319_04	11.167	8177	3895	3904	40.4	2.4e-06	534192	MOUSE	Plectin
768	[1]	Q9QXS1	Plec	364.864	3	-2.1	GLVGPELHDR		GG_L_E_220319_04	11.417	8422	3895	3904	30.6	4.4e-06	534192	MOUSE	Plectin
769	[1]	Q9QXS1	Plec	807.072	3	2.6	AVTGYRDPYTEQTISLFQAMK		GG_L_E_220319_04	61.867	57179	3911	3931	28.1	7.1e-05	534192	MOUSE	Plectin
770	[1]	Q9QXS1	Plec	894.427	2	-2.6	DPYTEQTISLFQAM(Oxidation)K	Oxidation@3930	GG_L_E_220319_04	55.933	50476	3917	3931	26.1	0.00044	534192	MOUSE	Plectin
771	[1]	Q9QXS1	Plec	886.433	2	0.68	DPYTEQTISLFQAMK		GG_L_E_220319_04	74.617	71608	3917	3931	42.5	1.1e-06	534192	MOUSE	Plectin
772	[1]	Q9QXS1	Plec	886.433	2	0.82	DPYTEQTISLFQAMK		GG_L_E_220319_04	74.767	71799	3917	3931	42.5	1.4e-06	534192	MOUSE	Plectin
773	[1]	Q9QXS1	Plec	886.432	2	-0.49	DPYTEQTISLFQAMK		GG_L_E_220319_04	74.95	72009	3917	3931	43	2.8e-06	534192	MOUSE	Plectin
774	[1]	Q9QXS1	Plec	591.291	3	0.46	DPYTEQTISLFQAMK		GG_L_E_220319_04	75.017	72085	3917	3931	24.6	0.0043	534192	MOUSE	Plectin
775	[1]	Q9QXS1	Plec	634.863	2	-2	KELIPAEEALR		GG_L_E_220319_04	23.433	18887	3932	3942	36.6	7.5e-05	534192	MOUSE	Plectin
776	[1]	Q9QXS1	Plec	570.816	2	-0.87	ELIPAEEALR		GG_L_E_220319_04	35.733	30193	3933	3942	31.1	0.00059	534192	MOUSE	Plectin
777	[1]	Q9QXS1	Plec	570.816	2	-1.2	ELIPAEEALR		GG_L_E_220319_04	36.067	30438	3933	3942	33	0.00021	534192	MOUSE	Plectin
778	[1]	Q9QXS1	Plec	769.93	2	-0.87	LLDAQLATGGIVDPR		GG_L_E_220319_04	45.833	40024	3943	3957	22.9	0.0084	534192	MOUSE	Plectin
779	[1]	Q9QXS1	Plec	769.93	2	-0.71	LLDAQLATGGIVDPR		GG_L_E_220319_04	46.117	40245	3943	3957	38.4	8.7e-06	534192	MOUSE	Plectin
780	[1]	Q9QXS1	Plec	769.93	2	-0.87	LLDAQLATGGIVDPR		GG_L_E_220319_04	46.167	40282	3943	3957	36	2.9e-05	534192	MOUSE	Plectin
781	[1]	Q9QXS1	Plec	769.931	2	0.79	LLDAQLATGGIVDPR		GG_L_E_220319_04	46.5	40537	3943	3957	36.4	0.00016	534192	MOUSE	Plectin
782	[1]	Q9QXS1	Plec	769.93	2	-0.56	LLDAQLATGGIVDPR		GG_L_E_220319_04	46.85	40940	3943	3957	25.3	0.0013	534192	MOUSE	Plectin
783	[1]	Q9QXS1	Plec	769.931	2	0.56	LLDAQLATGGIVDPR		GG_L_E_220319_04	47.183	41329	3943	3957	21.6	0.0038	534192	MOUSE	Plectin
784	[1]	Q9QXS1	Plec	514.952	3	-1.3	LGFHLPLEVAYQR		GG_L_E_220319_04	56.883	51510	3958	3970	32.9	0.00014	534192	MOUSE	Plectin
785	[1]	Q9QXS1	Plec	771.925	2	0.064	LGFHLPLEVAYQR		GG_L_E_220319_04	57.05	51722	3958	3970	36.2	5.2e-06	534192	MOUSE	Plectin
786	[1]	Q9QXS1	Plec	514.952	3	-1.1	LGFHLPLEVAYQR		GG_L_E_220319_04	57.217	51917	3958	3970	45.1	3.4e-07	534192	MOUSE	Plectin
787	[1]	Q9QXS1	Plec	771.923	2	-2.4	LGFHLPLEVAYQR		GG_L_E_220319_04	57.383	52117	3958	3970	25.6	0.00022	534192	MOUSE	Plectin
788	[1]	Q9QXS1	Plec	514.951	3	-2	LGFHLPLEVAYQR		GG_L_E_220319_04	57.55	52337	3958	3970	39.2	3.9e-07	534192	MOUSE	Plectin
789	[1]	Q9QXS1	Plec	696.67	3	-1.4	GYLNKDTHDQLSEPSEVR		GG_L_E_220319_04	11.8	8768	3971	3988	22.2	0.0064	534192	MOUSE	Plectin
790	[1]	Q9QXS1	Plec	504.902	3	-1.3	DTHDQLSEPSEVR		GG_L_E_220319_04	7.65	5203	3976	3988	20.3	0.012	534192	MOUSE	Plectin
791	[1]	Q9QXS1	Plec	756.849	2	-0.85	DTHDQLSEPSEVR		GG_L_E_220319_04	7.65	5210	3976	3988	36.7	2.6e-05	534192	MOUSE	Plectin
792	[1]	Q9QXS1	Plec	504.901	3	-2.1	DTHDQLSEPSEVR		GG_L_E_220319_04	7.983	5461	3976	3988	30.8	6.6e-06	534192	MOUSE	Plectin
793	[1]	Q9QXS1	Plec	756.85	2	0.035	DTHDQLSEPSEVR		GG_L_E_220319_04	8	5477	3976	3988	33.6	1.9e-05	534192	MOUSE	Plectin
794	[1]	Q9QXS1	Plec	584.759	2	-1.6	SYVDPSTDER		GG_L_E_220319_04	6.867	4404	3989	3998	20.9	0.0016	534192	MOUSE	Plectin
795	[1]	Q9QXS1	Plec	483.287	2	-0.42	LSYTQLLK		GG_L_E_220319_04	40.6	34766	3999	4006	24.2	0.0047	534192	MOUSE	Plectin
796	[1]	Q9QXS1	Plec	483.286	2	-2.6	LSYTQLLK		GG_L_E_220319_04	40.933	35158	3999	4006	34.4	0.0011	534192	MOUSE	Plectin
797	[1]	Q9QXS1	Plec	374.56	3	-2.6	LSYTQLLKR		GG_L_E_220319_04	31.05	25856	3999	4007	19.8	0.0079	534192	MOUSE	Plectin
798	[1]	Q9QXS1	Plec	596.307	3	-2.5	RDDPSGQMLLLLSDAR		GG_L_E_220319_04	62.667	57837	4010	4025	36.3	2.5e-05	534192	MOUSE	Plectin
799	[1]	Q9QXS1	Plec	893.958	2	-1.5	RDDPSGQMLLLLSDAR		GG_L_E_220319_04	62.717	57884	4010	4025	30.9	0.00014	534192	MOUSE	Plectin
800	[1]	Q9QXS1	Plec	596.309	3	0.6	RDDPSGQMLLLLSDAR		GG_L_E_220319_04	63.017	58252	4010	4025	48.1	2.9e-06	534192	MOUSE	Plectin
801	[1]	Q9QXS1	Plec	893.958	2	-1.5	RDDPSGQMLLLLSDAR		GG_L_E_220319_04	63.05	58297	4010	4025	47.7	3.2e-07	534192	MOUSE	Plectin
802	[1]	Q9QXS1	Plec	815.909	2	-0.021	DDPSGQMLLLLSDAR		GG_L_E_220319_04	78.85	76469	4011	4025	30.4	6.3e-05	534192	MOUSE	Plectin
803	[1]	Q9QXS1	Plec	544.275	3	-0.1	DDPSGQMLLLLSDAR		GG_L_E_220319_04	78.967	76604	4011	4025	38.8	4.1e-06	534192	MOUSE	Plectin
804	[1]	Q9QXS1	Plec	815.91	2	1.4	DDPSGQMLLLLSDAR		GG_L_E_220319_04	79.2	76846	4011	4025	57.9	9.1e-08	534192	MOUSE	Plectin
805	[1]	Q9QXS1	Plec	544.275	3	0.25	DDPSGQMLLLLSDAR		GG_L_E_220319_04	79.3	76968	4011	4025	45.6	4.4e-06	534192	MOUSE	Plectin
806	[1]	Q9QXS1	Plec	815.91	2	0.89	DDPSGQMLLLLSDAR		GG_L_E_220319_04	79.533	77206	4011	4025	55.2	1.8e-07	534192	MOUSE	Plectin
807	[1]	Q9QXS1	Plec	544.275	3	0.25	DDPSGQMLLLLSDAR		GG_L_E_220319_04	79.633	77310	4011	4025	47	1.7e-06	534192	MOUSE	Plectin
808	[1]	Q9QXS1	Plec	815.91	2	1.5	DDPSGQMLLLLSDAR		GG_L_E_220319_04	79.867	77554	4011	4025	40	2.6e-07	534192	MOUSE	Plectin
809	[1]	Q9QXS1	Plec	607.859	2	-0.057	KQITVEELVR		GG_L_E_220319_04	26.1	21294	4034	4043	19.9	0.013	534192	MOUSE	Plectin
810	[1]	Q9QXS1	Plec	405.575	3	-1.2	KQITVEELVR		GG_L_E_220319_04	26.117	21316	4034	4043	25.8	0.0035	534192	MOUSE	Plectin
811	[1]	Q9QXS1	Plec	607.859	2	0.058	KQITVEELVR		GG_L_E_220319_04	26.433	21512	4034	4043	29.7	0.0014	534192	MOUSE	Plectin
812	[1]	Q9QXS1	Plec	535.297	2	-1.4	Q(Gln->pyro-Glu)ITVEELVR	Gln->pyro-Glu@4035	GG_L_E_220319_04	66.45	62227	4035	4043	25.9	0.00093	534192	MOUSE	Plectin
813	[1]	Q9QXS1	Plec	535.298	2	-0.8	Q(Gln->pyro-Glu)ITVEELVR	Gln->pyro-Glu@4035	GG_L_E_220319_04	66.783	62629	4035	4043	36.5	2.8e-05	534192	MOUSE	Plectin
814	[1]	Q9QXS1	Plec	535.297	2	-1.5	Q(Gln->pyro-Glu)ITVEELVR	Gln->pyro-Glu@4035	GG_L_E_220319_04	67.117	63057	4035	4043	31.6	0.0002	534192	MOUSE	Plectin
815	[1]	Q9QXS1	Plec	543.81	2	-2.3	QITVEELVR		GG_L_E_220319_04	41.367	35608	4035	4043	26.4	0.00094	534192	MOUSE	Plectin
816	[1]	Q9QXS1	Plec	879.439	3	2.1	SQVM(Oxidation)DEATALQLQEGLTSIEEVTK	Oxidation@4047	GG_L_E_220319_04	79.5	77175	4044	4067	19.1	0.0093	534192	MOUSE	Plectin
817	[1]	Q9QXS1	Plec	879.437	3	0.11	SQVM(Oxidation)DEATALQLQEGLTSIEEVTK	Oxidation@4047	GG_L_E_220319_04	79.833	77524	4044	4067	29.8	2.8e-05	534192	MOUSE	Plectin
818	[1]	Q9QXS1	Plec	874.103	3	-2.9	SQVMDEATALQLQEGLTSIEEVTK		GG_L_E_220319_04	83.85	81798	4044	4067	28.6	5.7e-05	534192	MOUSE	Plectin
819	[1]	Q9QXS1	Plec	1310.65	2	-0.9	SQVMDEATALQLQEGLTSIEEVTK		GG_L_E_220319_04	83.867	81819	4044	4067	37.5	1.8e-07	534192	MOUSE	Plectin
820	[1]	Q9QXS1	Plec	902.436	2	-0.36	FLEGTSC(Methylthio)IAGVFVDATK		GG_L_E_220319_04	82.567	80231	4072	4088	25.4	0.0001	534192	MOUSE	Plectin
821	[1]	Q9QXS1	Plec	601.962	3	2.4	FLEGTSC(Methylthio)IAGVFVDATK		GG_L_E_220319_04	82.6	80263	4072	4088	16.6	0.017	534192	MOUSE	Plectin
822	[1]	Q9QXS1	Plec	902.436	2	-0.025	FLEGTSC(Methylthio)IAGVFVDATK		GG_L_E_220319_04	82.9	80631	4072	4088	49.5	7e-10	534192	MOUSE	Plectin
823	[1]	Q9QXS1	Plec	601.96	3	-0.035	FLEGTSC(Methylthio)IAGVFVDATK		GG_L_E_220319_04	82.933	80659	4072	4088	33.2	1.8e-06	534192	MOUSE	Plectin
824	[1]	Q9QXS1	Plec	902.436	2	-0.57	FLEGTSC(Methylthio)IAGVFVDATK		GG_L_E_220319_04	83.25	81035	4072	4088	50.5	2.6e-09	534192	MOUSE	Plectin
825	[1]	Q9QXS1	Plec	601.96	3	-0.23	FLEGTSC(Methylthio)IAGVFVDATK		GG_L_E_220319_04	83.383	81190	4072	4088	23.1	0.0026	534192	MOUSE	Plectin
826	[1]	Q9QXS1	Plec	902.436	2	-0.5	FLEGTSC(Methylthio)IAGVFVDATK		GG_L_E_220319_04	83.583	81442	4072	4088	31.4	3.1e-05	534192	MOUSE	Plectin
827	[1]	Q9QXS1	Plec	601.958	3	-2.6	FLEGTSC(Methylthio)IAGVFVDATK		GG_L_E_220319_04	83.883	81842	4072	4088	22.1	0.00054	534192	MOUSE	Plectin
828	[1]	Q9QXS1	Plec	902.437	2	0.38	FLEGTSC(Methylthio)IAGVFVDATK		GG_L_E_220319_04	83.933	81898	4072	4088	37.7	3.9e-07	534192	MOUSE	Plectin
829	[1]	Q9QXS1	Plec	902.436	2	-0.5	FLEGTSC(Methylthio)IAGVFVDATK		GG_L_E_220319_04	84.3	82379	4072	4088	20.5	0.0023	534192	MOUSE	Plectin
830	[1]	Q9QXS1	Plec	697.008	3	-0.017	FLEGTSC(Methylthio)IAGVFVDATKER		GG_L_E_220319_04	75.033	72127	4072	4090	27.7	4.8e-05	534192	MOUSE	Plectin
831	[1]	Q9QXS1	Plec	478.248	2	-3.1	LSVYQAM(Oxidation)K	Oxidation@4097	GG_L_E_220319_04	8.6	5997	4091	4098	21.7	0.0076	534192	MOUSE	Plectin
832	[1]	Q9QXS1	Plec	470.253	2	1.2	LSVYQAMK		GG_L_E_220319_04	22.5	17926	4091	4098	22.4	0.0028	534192	MOUSE	Plectin
833	[1]	Q9QXS1	Plec	470.252	2	0.52	LSVYQAMK		GG_L_E_220319_04	22.833	18288	4091	4098	23.2	0.0034	534192	MOUSE	Plectin
834	[1]	Q9QXS1	Plec	915.174	3	1.5	GIIRPGTAFELLEAQAATGYVIDPIK		GG_L_E_220319_04	83.05	80781	4100	4125	45.6	1.8e-09	534192	MOUSE	Plectin
835	[1]	Q9QXS1	Plec	686.634	4	4.6	GIIRPGTAFELLEAQAATGYVIDPIK		GG_L_E_220319_04	83.1	80845	4100	4125	23	0.0013	534192	MOUSE	Plectin
836	[1]	Q9QXS1	Plec	1372.26	2	1.5	GIIRPGTAFELLEAQAATGYVIDPIK		GG_L_E_220319_04	83.15	80913	4100	4125	38.8	2.2e-08	534192	MOUSE	Plectin
837	[1]	Q9QXS1	Plec	915.172	3	-0.4	GIIRPGTAFELLEAQAATGYVIDPIK		GG_L_E_220319_04	83.383	81187	4100	4125	52.8	7.5e-09	534192	MOUSE	Plectin
838	[1]	Q9QXS1	Plec	761.182	4	0.21	GIIRPGTAFELLEAQAATGYVIDPIKGLK		GG_L_E_220319_04	81.767	79358	4100	4128	29.5	1.6e-05	534192	MOUSE	Plectin
839	[1]	Q9QXS1	Plec	458.759	2	0.2	LTVEEAVR		GG_L_E_220319_04	15.75	12228	4129	4136	30.2	0.011	534192	MOUSE	Plectin
840	[1]	Q9QXS1	Plec	497.259	2	2.5	M(Oxidation)GIVGPEFK	Oxidation@4137	GG_L_E_220319_04	24.017	19499	4137	4145	23.6	0.00052	534192	MOUSE	Plectin
841	[1]	Q9QXS1	Plec	497.259	2	2.4	M(Oxidation)GIVGPEFK	Oxidation@4137	GG_L_E_220319_04	24.367	19796	4137	4145	23.1	0.0026	534192	MOUSE	Plectin
842	[1]	Q9QXS1	Plec	489.259	2	-1.5	MGIVGPEFK		GG_L_E_220319_04	33.733	28477	4137	4145	25.7	0.00017	534192	MOUSE	Plectin
843	[1]	Q9QXS1	Plec	489.26	2	-0.53	MGIVGPEFK		GG_L_E_220319_04	34.067	28732	4137	4145	33.8	2.5e-05	534192	MOUSE	Plectin
844	[1]	Q9QXS1	Plec	489.26	2	-0.59	MGIVGPEFK		GG_L_E_220319_04	34.4	29083	4137	4145	22.2	0.0037	534192	MOUSE	Plectin
845	[1]	Q9QXS1	Plec	683.692	3	-0.26	LLEAQIATGGIIDPEESHR		GG_L_E_220319_04	42.283	36459	4186	4204	24.2	0.0003	534192	MOUSE	Plectin
846	[1]	Q9QXS1	Plec	1025.03	2	-0.49	LLEAQIATGGIIDPEESHR		GG_L_E_220319_04	42.367	36516	4186	4204	36.1	1.3e-05	534192	MOUSE	Plectin
847	[1]	Q9QXS1	Plec	683.692	3	-0.35	LLEAQIATGGIIDPEESHR		GG_L_E_220319_04	42.617	36686	4186	4204	42.6	5.3e-06	534192	MOUSE	Plectin
848	[1]	Q9QXS1	Plec	1025.03	2	-1.8	LLEAQIATGGIIDPEESHR		GG_L_E_220319_04	42.717	36772	4186	4204	57	9.7e-08	534192	MOUSE	Plectin
849	[1]	Q9QXS1	Plec	683.692	3	-0.35	LLEAQIATGGIIDPEESHR		GG_L_E_220319_04	42.95	36982	4186	4204	45.3	1.9e-07	534192	MOUSE	Plectin
850	[1]	Q9QXS1	Plec	1025.03	2	0.58	LLEAQIATGGIIDPEESHR		GG_L_E_220319_04	43.05	37097	4186	4204	52.9	5.6e-07	534192	MOUSE	Plectin
851	[1]	Q9QXS1	Plec	683.691	3	-1.3	LLEAQIATGGIIDPEESHR		GG_L_E_220319_04	43.3	37365	4186	4204	23.1	0.00061	534192	MOUSE	Plectin
852	[1]	Q9QXS1	Plec	683.692	3	0.11	LLEAQIATGGIIDPEESHR		GG_L_E_220319_04	43.65	37711	4186	4204	29.9	8.1e-05	534192	MOUSE	Plectin
853	[1]	Q9QXS1	Plec	683.692	3	-0.17	LLEAQIATGGIIDPEESHR		GG_L_E_220319_04	43.983	38100	4186	4204	24.2	0.00095	534192	MOUSE	Plectin
854	[1]	Q9QXS1	Plec	983.528	3	-1.4	LLEAQIATGGIIDPEESHRLPVEVAYK		GG_L_E_220319_04	52.967	47394	4186	4212	24.1	0.00022	534192	MOUSE	Plectin
855	[1]	Q9QXS1	Plec	459.768	2	-1.4	LPVEVAYK		GG_L_E_220319_04	22.083	17506	4205	4212	32.6	0.00018	534192	MOUSE	Plectin
856	[1]	Q9QXS1	Plec	459.768	2	-1.2	LPVEVAYK		GG_L_E_220319_04	22.417	17846	4205	4212	34	3.1e-05	534192	MOUSE	Plectin
857	[1]	Q9QXS1	Plec	459.768	2	-0.3	LPVEVAYK		GG_L_E_220319_04	23.017	18455	4205	4212	19.3	0.0054	534192	MOUSE	Plectin
858	[1]	Q9QXS1	Plec	1092.98	2	-2.1	GLFDEEM(Oxidation)NEILTDPSDDTK	Oxidation@4220	GG_L_E_220319_04	53.8	48293	4214	4232	40	4.3e-07	534192	MOUSE	Plectin
859	[1]	Q9QXS1	Plec	1092.98	2	-0.73	GLFDEEM(Oxidation)NEILTDPSDDTK	Oxidation@4220	GG_L_E_220319_04	54.133	48693	4214	4232	34	2.3e-06	534192	MOUSE	Plectin
860	[1]	Q9QXS1	Plec	1084.98	2	-0.26	GLFDEEMNEILTDPSDDTK		GG_L_E_220319_04	76.25	73457	4214	4232	29	2.4e-06	534192	MOUSE	Plectin
861	[1]	Q9QXS1	Plec	723.655	3	-1.3	GLFDEEMNEILTDPSDDTK		GG_L_E_220319_04	76.383	73602	4214	4232	30.3	3.6e-05	534192	MOUSE	Plectin
862	[1]	Q9QXS1	Plec	1084.98	2	-1.5	GLFDEEMNEILTDPSDDTK		GG_L_E_220319_04	76.583	73833	4214	4232	53.6	7.1e-09	534192	MOUSE	Plectin
863	[1]	Q9QXS1	Plec	723.656	3	-0.66	GLFDEEMNEILTDPSDDTK		GG_L_E_220319_04	76.733	74000	4214	4232	40.8	6.5e-08	534192	MOUSE	Plectin
864	[1]	Q9QXS1	Plec	1084.98	2	-0.82	GLFDEEMNEILTDPSDDTK		GG_L_E_220319_04	76.933	74246	4214	4232	47	7.4e-10	534192	MOUSE	Plectin
865	[1]	Q9QXS1	Plec	1167.04	2	0.96	GFFDPNTEENLTYLQLM(Oxidation)ER	Oxidation@4249	GG_L_E_220319_04	69.417	65575	4233	4251	53.1	5.1e-10	534192	MOUSE	Plectin
866	[1]	Q9QXS1	Plec	778.361	3	-3.1	GFFDPNTEENLTYLQLM(Oxidation)ER	Oxidation@4249	GG_L_E_220319_04	69.633	65827	4233	4251	32.7	4.8e-05	534192	MOUSE	Plectin
867	[1]	Q9QXS1	Plec	1167.04	2	0.12	GFFDPNTEENLTYLQLM(Oxidation)ER	Oxidation@4249	GG_L_E_220319_04	69.767	65986	4233	4251	63	9.9e-13	534192	MOUSE	Plectin
868	[1]	Q9QXS1	Plec	773.032	3	0.93	GFFDPNTEENLTYLQLMER		GG_L_E_220319_04	81.983	79599	4233	4251	35.5	7.8e-07	534192	MOUSE	Plectin
869	[1]	Q9QXS1	Plec	1159.04	2	-2.4	GFFDPNTEENLTYLQLMER		GG_L_E_220319_04	82.017	79630	4233	4251	56.9	1.5e-11	534192	MOUSE	Plectin
870	[1]	Q9QXS1	Plec	773.033	3	1.9	GFFDPNTEENLTYLQLMER		GG_L_E_220319_04	82.317	79946	4233	4251	58.9	4e-10	534192	MOUSE	Plectin
871	[1]	Q9QXS1	Plec	1159.04	2	-3	GFFDPNTEENLTYLQLMER		GG_L_E_220319_04	82.367	79984	4233	4251	63	4.5e-12	534192	MOUSE	Plectin
872	[1]	Q9QXS1	Plec	853.922	2	0.55	C(Methylthio)ITDPQTGLC(Methylthio)LLPLK		GG_L_E_220319_04	81.567	79133	4252	4266	29	5.1e-05	534192	MOUSE	Plectin
873	[1]	Q9QXS1	Plec	569.617	3	0.75	C(Methylthio)ITDPQTGLC(Methylthio)LLPLK		GG_L_E_220319_04	81.717	79292	4252	4266	26.6	3.3e-05	534192	MOUSE	Plectin
874	[1]	Q9QXS1	Plec	853.922	2	0.83	C(Methylthio)ITDPQTGLC(Methylthio)LLPLK		GG_L_E_220319_04	81.9	79495	4252	4266	37.7	2.6e-06	534192	MOUSE	Plectin
875	[1]	Q9QXS1	Plec	853.92	2	-0.95	C(Methylthio)ITDPQTGLC(Methylthio)LLPLK		GG_L_E_220319_04	82.167	79774	4252	4266	32.4	4.9e-05	534192	MOUSE	Plectin
876	[1]	Q9QXS1	Plec	528.8	2	-0.12	VVIVDPETGK		GG_L_E_220319_04	17.617	13616	4285	4294	41.1	2.1e-05	534192	MOUSE	Plectin
877	[1]	Q9QXS1	Plec	528.8	2	-1.3	VVIVDPETGK		GG_L_E_220319_04	17.967	13892	4285	4294	33.7	0.00013	534192	MOUSE	Plectin
878	[1]	Q9QXS1	Plec	729.033	3	-0.18	VVIVDPETGKEMSVYEAYR		GG_L_E_220319_04	43.183	37276	4285	4303	32.8	1.8e-06	534192	MOUSE	Plectin
879	[1]	Q9QXS1	Plec	1093.04	2	-2.4	VVIVDPETGKEMSVYEAYR		GG_L_E_220319_04	43.2	37286	4285	4303	44.9	6.8e-09	534192	MOUSE	Plectin
880	[1]	Q9QXS1	Plec	729.032	3	-1.7	VVIVDPETGKEMSVYEAYR		GG_L_E_220319_04	43.533	37559	4285	4303	51.7	3.1e-08	534192	MOUSE	Plectin
881	[1]	Q9QXS1	Plec	1093.04	2	-1.7	VVIVDPETGKEMSVYEAYR		GG_L_E_220319_04	43.533	37575	4285	4303	67.3	4.9e-10	534192	MOUSE	Plectin
882	[1]	Q9QXS1	Plec	574.257	2	-1.3	EMSVYEAYR		GG_L_E_220319_04	24.067	19530	4295	4303	29.9	4.1e-05	534192	MOUSE	Plectin
883	[1]	Q9QXS1	Plec	1195.22	3	-0.95	GLIDHQTYLELSEQEC(Methylthio)EWEEITISSSDGVVK		GG_L_E_220319_04	83.667	81543	4305	4335	46.9	5.6e-09	534192	MOUSE	Plectin
884	[1]	Q9QXS1	Plec	367.697	2	-0.34	SMIIDR		GG_L_E_220319_04	10.467	7572	4336	4341	21.6	0.0038	534192	MOUSE	Plectin
885	[1]	Q9QXS1	Plec	367.697	2	-0.34	SMIIDR		GG_L_E_220319_04	10.8	7863	4336	4341	23.6	0.0071	534192	MOUSE	Plectin
886	[1]	Q9QXS1	Plec	582.775	2	0.11	Q(Gln->pyro-Glu)YDIDDAITK	Gln->pyro-Glu@4346	GG_L_E_220319_04	43.85	37942	4346	4355	27.1	0.00041	534192	MOUSE	Plectin
887	[1]	Q9QXS1	Plec	591.288	2	-0.66	QYDIDDAITK		GG_L_E_220319_04	27.217	22171	4346	4355	31.7	0.00042	534192	MOUSE	Plectin
888	[1]	Q9QXS1	Plec	426.714	2	-1.5	SALDQYR		GG_L_E_220319_04	9.083	6409	4361	4367	16.2	0.0064	534192	MOUSE	Plectin
889	[1]	Q9QXS1	Plec	426.714	2	-0.22	SALDQYR		GG_L_E_220319_04	9.417	6700	4361	4367	25.9	0.0036	534192	MOUSE	Plectin
890	[1]	Q9QXS1	Plec	426.714	2	-1.4	SALDQYR		GG_L_E_220319_04	9.75	6980	4361	4367	23.8	0.0066	534192	MOUSE	Plectin
891	[1]	Q9QXS1	Plec	711.007	3	-2.7	AGTLSITEFADM(Oxidation)LSGNAGGFR	Oxidation@4379	GG_L_E_220319_04	81.117	78754	4368	4388	34.2	5.4e-07	534192	MOUSE	Plectin
892	[1]	Q9QXS1	Plec	705.677	3	-0.85	AGTLSITEFADMLSGNAGGFR		GG_L_E_220319_04	84.717	82928	4368	4388	43.6	1.3e-06	534192	MOUSE	Plectin
893	[1]	Q9QXS1	Plec	1058.01	2	0.62	AGTLSITEFADMLSGNAGGFR		GG_L_E_220319_04	84.717	82940	4368	4388	60	1.9e-09	534192	MOUSE	Plectin
894	[1]	Q9QXS1	Plec	856.907	2	-0.68	SSSVGSSSSYPISSAGPR		GG_L_E_220319_04	15.317	11790	4391	4408	32.5	0.00013	534192	MOUSE	Plectin
895	[1]	Q9QXS1	Plec	571.607	3	-1.3	SSSVGSSSSYPISSAGPR		GG_L_E_220319_04	15.55	12018	4391	4408	25.9	0.00061	534192	MOUSE	Plectin
896	[1]	Q9QXS1	Plec	856.907	2	-0.75	SSSVGSSSSYPISSAGPR		GG_L_E_220319_04	15.65	12134	4391	4408	50	2.7e-08	534192	MOUSE	Plectin
897	[1]	Q9QXS1	Plec	571.607	3	-0.83	SSSVGSSSSYPISSAGPR		GG_L_E_220319_04	15.883	12361	4391	4408	18.4	0.017	534192	MOUSE	Plectin
898	[1]	Q9QXS1	Plec	856.908	2	-0.47	SSSVGSSSSYPISSAGPR		GG_L_E_220319_04	16	12457	4391	4408	53.1	4.5e-10	534192	MOUSE	Plectin
899	[1]	Q9QXS1	Plec	1444.7	2	-1.4	TQLASWSDPTEETGPVAGILDTETLEK		GG_L_E_220319_04	72.783	69470	4409	4435	39.1	1.2e-08	534192	MOUSE	Plectin
900	[1]	Q9QXS1	Plec	963.473	3	-0.21	TQLASWSDPTEETGPVAGILDTETLEK		GG_L_E_220319_04	72.833	69543	4409	4435	45	5.4e-09	534192	MOUSE	Plectin
901	[1]	Q9QXS1	Plec	1444.71	2	-0.14	TQLASWSDPTEETGPVAGILDTETLEK		GG_L_E_220319_04	73.117	69866	4409	4435	57.1	3.6e-12	534192	MOUSE	Plectin
902	[1]	Q9QXS1	Plec	963.475	3	1.6	TQLASWSDPTEETGPVAGILDTETLEK		GG_L_E_220319_04	73.167	69939	4409	4435	42	4.3e-08	534192	MOUSE	Plectin
903	[1]	Q9QXS1	Plec	1444.71	2	0.2	TQLASWSDPTEETGPVAGILDTETLEK		GG_L_E_220319_04	73.45	70283	4409	4435	45.2	2.9e-09	534192	MOUSE	Plectin
904	[1]	Q9QXS1	Plec	963.474	3	0.93	TQLASWSDPTEETGPVAGILDTETLEK		GG_L_E_220319_04	73.517	70358	4409	4435	30.4	1.1e-05	534192	MOUSE	Plectin
905	[1]	Q9QXS1	Plec	522.269	2	0.42	VSITEAMHR		GG_L_E_220319_04	12.883	9810	4436	4444	37.3	0.00064	534192	MOUSE	Plectin
906	[1]	Q9QXS1	Plec	522.269	2	-0.15	VSITEAMHR		GG_L_E_220319_04	13.233	10071	4436	4444	33.2	0.0001	534192	MOUSE	Plectin
907	[1]	Q9QXS1	Plec	565.3	2	-2.9	NLVDNITGQR		GG_L_E_220319_04	30.233	25011	4445	4454	40.4	9.1e-05	534192	MOUSE	Plectin
908	[1]	Q9QXS1	Plec	565.3	2	-2.9	NLVDNITGQR		GG_L_E_220319_04	30.583	25324	4445	4454	26	0.0091	534192	MOUSE	Plectin
909	[1]	Q9QXS1	Plec	988.974	2	-0.75	LLEAQAC(Methylthio)TGGIIDPSTGER		GG_L_E_220319_04	51.783	46220	4455	4473	51.1	1.1e-09	534192	MOUSE	Plectin
910	[1]	Q9QXS1	Plec	988.975	2	0.3	LLEAQAC(Methylthio)TGGIIDPSTGER		GG_L_E_220319_04	52.133	46615	4455	4473	61.3	3.5e-10	534192	MOUSE	Plectin
911	[1]	Q9QXS1	Plec	659.652	3	-0.57	LLEAQAC(Methylthio)TGGIIDPSTGER		GG_L_E_220319_04	52.183	46680	4455	4473	40.8	1.2e-07	534192	MOUSE	Plectin
912	[1]	Q9QXS1	Plec	988.972	2	-2.8	LLEAQAC(Methylthio)TGGIIDPSTGER		GG_L_E_220319_04	52.367	46869	4455	4473	49.7	1.4e-08	534192	MOUSE	Plectin
913	[1]	Q9QXS1	Plec	988.973	2	-1.9	LLEAQAC(Methylthio)TGGIIDPSTGER		GG_L_E_220319_04	52.467	46963	4455	4473	48	2e-07	534192	MOUSE	Plectin
914	[1]	Q9QXS1	Plec	659.652	3	-0.48	LLEAQAC(Methylthio)TGGIIDPSTGER		GG_L_E_220319_04	52.517	47037	4455	4473	25.4	0.0011	534192	MOUSE	Plectin
915	[1]	Q9QXS1	Plec	988.974	2	-0.19	LLEAQAC(Methylthio)TGGIIDPSTGER		GG_L_E_220319_04	53.267	47705	4455	4473	45.9	7.6e-07	534192	MOUSE	Plectin
916	[1]	Q9QXS1	Plec	988.978	2	3.3	LLEAQAC(Methylthio)TGGIIDPSTGER		GG_L_E_220319_04	54.067	48607	4455	4473	40.2	1e-06	534192	MOUSE	Plectin
917	[1]	Q9QXS1	Plec	988.977	2	2.6	LLEAQAC(Methylthio)TGGIIDPSTGER		GG_L_E_220319_04	55.35	49818	4455	4473	30.1	0.00016	534192	MOUSE	Plectin
918	[1]	Q9QXS1	Plec	502.774	2	0.24	FPVTEAVNK		GG_L_E_220319_04	14.8	11367	4474	4482	31.9	0.00025	534192	MOUSE	Plectin
919	[1]	Q9QXS1	Plec	502.775	2	0.86	FPVTEAVNK		GG_L_E_220319_04	15.133	11634	4474	4482	36.2	2.1e-05	534192	MOUSE	Plectin
920	[1]	Q9QXS1	Plec	502.775	2	0.98	FPVTEAVNK		GG_L_E_220319_04	15.467	11924	4474	4482	33.6	6.7e-05	534192	MOUSE	Plectin
921	[1]	Q9QXS1	Plec	544.221	2	0.63	AFC(Methylthio)GFEDPR		GG_L_E_220319_04	46.75	40824	4499	4507	15.6	0.015	534192	MOUSE	Plectin
922	[1]	Q9QXS1	Plec	544.221	2	0.98	AFC(Methylthio)GFEDPR		GG_L_E_220319_04	47.083	41205	4499	4507	29.8	2.3e-06	534192	MOUSE	Plectin
923	[1]	Q9QXS1	Plec	544.221	2	1.4	AFC(Methylthio)GFEDPR		GG_L_E_220319_04	47.417	41591	4499	4507	23.6	6.6e-05	534192	MOUSE	Plectin
924	[1]	Q9QXS1	Plec	410.222	2	-3.2	MSAAQALK		GG_L_E_220319_04	6.967	4532	4512	4519	23.6	0.0012	534192	MOUSE	Plectin
925	[1]	Q9QXS1	Plec	621.798	2	-0.54	GWLYYEAGQR		GG_L_E_220319_04	39.333	33514	4521	4530	23.7	0.0026	534192	MOUSE	Plectin
926	[1]	Q9QXS1	Plec	621.798	2	-1.7	GWLYYEAGQR		GG_L_E_220319_04	39.667	33773	4521	4530	28.1	0.0026	534192	MOUSE	Plectin
927	[1]	Q9QXS1	Plec	621.798	2	-1.5	GWLYYEAGQR		GG_L_E_220319_04	40	34095	4521	4530	20.4	0.0036	534192	MOUSE	Plectin
928	[1]	Q9QXS1	Plec	702.368	3	-0.85	FLEVQYLTGGLIEPDTPGR		GG_L_E_220319_04	76.5	73734	4531	4549	36.7	2.4e-05	534192	MOUSE	Plectin
929	[1]	Q9QXS1	Plec	1053.05	2	-1.9	FLEVQYLTGGLIEPDTPGR		GG_L_E_220319_04	76.633	73893	4531	4549	54.3	1.4e-09	534192	MOUSE	Plectin
930	[1]	Q9QXS1	Plec	702.368	3	-0.57	FLEVQYLTGGLIEPDTPGR		GG_L_E_220319_04	76.833	74136	4531	4549	53.9	3.6e-09	534192	MOUSE	Plectin
931	[1]	Q9QXS1	Plec	1053.05	2	-0.46	FLEVQYLTGGLIEPDTPGR		GG_L_E_220319_04	76.967	74301	4531	4549	54.6	2.9e-10	534192	MOUSE	Plectin
932	[1]	Q9QXS1	Plec	702.368	3	-0.32	FLEVQYLTGGLIEPDTPGR		GG_L_E_220319_04	77.167	74542	4531	4549	51	4.1e-09	534192	MOUSE	Plectin
933	[1]	Q9QXS1	Plec	1053.05	2	-2.2	FLEVQYLTGGLIEPDTPGR		GG_L_E_220319_04	77.3	74697	4531	4549	44.4	4.5e-08	534192	MOUSE	Plectin
934	[1]	Q9QXS1	Plec	1053.05	2	-1.2	FLEVQYLTGGLIEPDTPGR		GG_L_E_220319_04	77.65	75090	4531	4549	45.9	8.6e-09	534192	MOUSE	Plectin
935	[1]	Q9QXS1	Plec	702.366	3	-3.2	FLEVQYLTGGLIEPDTPGR		GG_L_E_220319_04	77.8	75250	4531	4549	24.6	0.0038	534192	MOUSE	Plectin
936	[1]	Q9QXS1	Plec	1053.05	2	-1.2	FLEVQYLTGGLIEPDTPGR		GG_L_E_220319_04	78.017	75504	4531	4549	37.4	1.8e-06	534192	MOUSE	Plectin
937	[1]	Q9QXS1	Plec	702.368	3	-1.3	FLEVQYLTGGLIEPDTPGR		GG_L_E_220319_04	78.133	75647	4531	4549	23.9	0.002	534192	MOUSE	Plectin
938	[1]	Q9QXS1	Plec	1053.05	2	1.6	FLEVQYLTGGLIEPDTPGR		GG_L_E_220319_04	78.367	75916	4531	4549	35.3	9.8e-07	534192	MOUSE	Plectin
939	[1]	Q9QXS1	Plec	702.37	3	1.5	FLEVQYLTGGLIEPDTPGR		GG_L_E_220319_04	78.667	76258	4531	4549	21.1	0.007	534192	MOUSE	Plectin
940	[1]	Q9QXS1	Plec	1053.05	2	-3.2	FLEVQYLTGGLIEPDTPGR		GG_L_E_220319_04	78.717	76316	4531	4549	20.9	0.00065	534192	MOUSE	Plectin
941	[1]	Q9QXS1	Plec	515.78	2	0.98	VSLDEALQR		GG_L_E_220319_04	28.233	23215	4550	4558	39.8	0.00044	534192	MOUSE	Plectin
942	[1]	Q9QXS1	Plec	385.682	2	-0.96	YLTC(Methylthio)PK		GG_L_E_220319_04	22.067	17494	4578	4583	16.6	0.0064	534192	MOUSE	Plectin
943	[1]	Q9QXS1	Plec	547.76	2	-2.3	SM(Oxidation)VEEGTGLR	Oxidation@4598	GG_L_E_220319_04	6.3	3726	4597	4606	25.2	0.0072	534192	MOUSE	Plectin
944	[1]	Q9QXS1	Plec	539.763	2	-1.3	SMVEEGTGLR		GG_L_E_220319_04	11.817	8800	4597	4606	23.4	0.0035	534192	MOUSE	Plectin
945	[1]	Q9QXS1	Plec	539.765	2	2.1	SMVEEGTGLR		GG_L_E_220319_04	12.167	9120	4597	4606	44.5	4.7e-05	534192	MOUSE	Plectin
946	[1]	Q9QXS1	Plec	539.765	2	2.6	SMVEEGTGLR		GG_L_E_220319_04	12.5	9447	4597	4606	17.6	0.013	534192	MOUSE	Plectin
947	[1]	Q9QXS1	Plec	509.282	2	-0.13	LLEAAAQSSK		GG_L_E_220319_04	6.15	3545	4607	4616	28.4	0.00041	534192	MOUSE	Plectin
948	[1]	Q9QXS1	Plec	509.282	2	-0.49	LLEAAAQSSK		GG_L_E_220319_04	6.483	3936	4607	4616	22.2	0.012	534192	MOUSE	Plectin
949	[1]	Q9QXS1	Plec	891.898	2	-3	GYYSPYSVSGSGSTAGSR		GG_L_E_220319_04	20.05	15705	4617	4634	37	1.1e-06	534192	MOUSE	Plectin
950	[1]	Q9QXS1	Plec	891.898	2	-2.8	GYYSPYSVSGSGSTAGSR		GG_L_E_220319_04	20.383	15990	4617	4634	36.5	3.5e-07	534192	MOUSE	Plectin
951	[1]	Q9QXS1	Plec	1309.04	2	-3.1	GSFDATGSGFSMTFSSSSYSSSGYGR		GG_L_E_220319_04	54.633	49190	4648	4673	64.4	7.8e-14	534192	MOUSE	Plectin
952	[1]	Q9QXS1	Plec	1309.04	2	-3.6	GSFDATGSGFSMTFSSSSYSSSGYGR		GG_L_E_220319_04	55.317	49773	4648	4673	54.1	2.2e-13	534192	MOUSE	Plectin
953	[1]	Q9QXS1	Plec	838.915	2	-0.62	RYASGPSASLGGPESAVA		GG_L_E_220319_04	22.267	17683	4674	4691	22.8	0.003	534192	MOUSE	Plectin
954	[2]	Q8VDD5	Myh9	1070.21	3	-1.1	M(Met-loss+Acetyl)AQQAADKYLYVDKNFINNPLAQADWAAK	Met-loss+Acetyl@1	GG_L_E_220319_04	70.933	67407	1	29	46	9.2e-10	226374	MOUSE	Myosin-9
955	[2]	Q8VDD5	Myh9	400.713	2	0.9	YLYVDK		GG_L_E_220319_04	12.933	9844	9	14	22.2	0.0029	226374	MOUSE	Myosin-9
956	[2]	Q8VDD5	Myh9	836.927	2	1.5	NFINNPLAQADWAAK		GG_L_E_220319_04	58.35	53278	15	29	22.1	0.014	226374	MOUSE	Myosin-9
957	[2]	Q8VDD5	Myh9	558.286	3	-0.96	NFINNPLAQADWAAK		GG_L_E_220319_04	58.483	53438	15	29	21.9	0.0065	226374	MOUSE	Myosin-9
958	[2]	Q8VDD5	Myh9	836.925	2	-0.67	NFINNPLAQADWAAK		GG_L_E_220319_04	58.683	53676	15	29	45.1	1.1e-06	226374	MOUSE	Myosin-9
959	[2]	Q8VDD5	Myh9	558.286	3	-0.85	NFINNPLAQADWAAK		GG_L_E_220319_04	58.817	53810	15	29	40.9	9.7e-07	226374	MOUSE	Myosin-9
960	[2]	Q8VDD5	Myh9	836.926	2	-0.3	NFINNPLAQADWAAK		GG_L_E_220319_04	59.033	54006	15	29	43.1	4.7e-06	226374	MOUSE	Myosin-9
961	[2]	Q8VDD5	Myh9	522.316	2	-0.93	KLVWVPSSK		GG_L_E_220319_04	20.75	16342	30	38	25	0.012	226374	MOUSE	Myosin-9
962	[2]	Q8VDD5	Myh9	458.268	2	-1.9	LVWVPSSK		GG_L_E_220319_04	30.183	24957	31	38	30.8	0.0082	226374	MOUSE	Myosin-9
963	[2]	Q8VDD5	Myh9	481.75	2	-2.2	NGFEPASLK		GG_L_E_220319_04	19.433	15265	39	47	29.4	0.00029	226374	MOUSE	Myosin-9
964	[2]	Q8VDD5	Myh9	481.75	2	-1.4	NGFEPASLK		GG_L_E_220319_04	19.767	15516	39	47	33.9	2.6e-05	226374	MOUSE	Myosin-9
965	[2]	Q8VDD5	Myh9	896.453	3	1.3	NGFEPASLKEEVGEEAIVELVENGK		GG_L_E_220319_04	76.75	74025	39	63	26.4	0.00079	226374	MOUSE	Myosin-9
966	[2]	Q8VDD5	Myh9	896.453	3	1.8	NGFEPASLKEEVGEEAIVELVENGK		GG_L_E_220319_04	77.083	74433	39	63	43.8	2.1e-08	226374	MOUSE	Myosin-9
967	[2]	Q8VDD5	Myh9	704.612	4	-3.9	NGFEPASLKEEVGEEAIVELVENGKK		GG_L_E_220319_04	67.267	63251	39	64	21.2	0.0083	226374	MOUSE	Myosin-9
968	[2]	Q8VDD5	Myh9	939.151	3	0.74	NGFEPASLKEEVGEEAIVELVENGKK		GG_L_E_220319_04	67.6	63631	39	64	51.7	2.4e-09	226374	MOUSE	Myosin-9
969	[2]	Q8VDD5	Myh9	704.614	4	-0.45	NGFEPASLKEEVGEEAIVELVENGKK		GG_L_E_220319_04	67.617	63640	39	64	36.4	1.4e-05	226374	MOUSE	Myosin-9
970	[2]	Q8VDD5	Myh9	872.438	2	2	EEVGEEAIVELVENGK		GG_L_E_220319_04	73.017	69746	48	63	44.5	1.3e-06	226374	MOUSE	Myosin-9
971	[2]	Q8VDD5	Myh9	581.96	3	0.57	EEVGEEAIVELVENGK		GG_L_E_220319_04	73.317	70108	48	63	37.1	2.8e-06	226374	MOUSE	Myosin-9
972	[2]	Q8VDD5	Myh9	624.657	3	-1.4	EEVGEEAIVELVENGKK		GG_L_E_220319_04	59.117	54105	48	64	25.1	0.00063	226374	MOUSE	Myosin-9
973	[2]	Q8VDD5	Myh9	624.658	3	-0.37	EEVGEEAIVELVENGKK		GG_L_E_220319_04	59.45	54416	48	64	41.8	2.5e-05	226374	MOUSE	Myosin-9
974	[2]	Q8VDD5	Myh9	624.658	3	0.3	EEVGEEAIVELVENGKK		GG_L_E_220319_04	59.783	54819	48	64	33.2	8.8e-06	226374	MOUSE	Myosin-9
975	[2]	Q8VDD5	Myh9	764.363	3	1.4	VEDM(Oxidation)AELTC(Methylthio)LNEASVLHNLK	Oxidation@86	GG_L_E_220319_04	64.783	60181	83	102	23.5	0.00025	226374	MOUSE	Myosin-9
976	[2]	Q8VDD5	Myh9	1146.04	2	2.8	VEDM(Oxidation)AELTC(Methylthio)LNEASVLHNLK	Oxidation@86	GG_L_E_220319_04	65	60420	83	102	35.5	6.7e-07	226374	MOUSE	Myosin-9
977	[2]	Q8VDD5	Myh9	764.362	3	0.083	VEDM(Oxidation)AELTC(Methylthio)LNEASVLHNLK	Oxidation@86	GG_L_E_220319_04	65.117	60568	83	102	40.9	1.5e-08	226374	MOUSE	Myosin-9
978	[2]	Q8VDD5	Myh9	759.031	3	1.1	VEDMAELTC(Methylthio)LNEASVLHNLK		GG_L_E_220319_04	73.333	70127	83	102	41.5	7.1e-09	226374	MOUSE	Myosin-9
979	[2]	Q8VDD5	Myh9	1138.04	2	0.001	VEDMAELTC(Methylthio)LNEASVLHNLK		GG_L_E_220319_04	73.367	70172	83	102	38.9	4.7e-07	226374	MOUSE	Myosin-9
980	[2]	Q8VDD5	Myh9	759.03	3	-0.51	VEDMAELTC(Methylthio)LNEASVLHNLK		GG_L_E_220319_04	73.667	70513	83	102	56	4e-12	226374	MOUSE	Myosin-9
981	[2]	Q8VDD5	Myh9	1138.04	2	-1.3	VEDMAELTC(Methylthio)LNEASVLHNLK		GG_L_E_220319_04	73.7	70556	83	102	49.5	2.7e-09	226374	MOUSE	Myosin-9
982	[2]	Q8VDD5	Myh9	759.03	3	-0.27	VEDMAELTC(Methylthio)LNEASVLHNLK		GG_L_E_220319_04	74	70881	83	102	46	2.5e-08	226374	MOUSE	Myosin-9
983	[2]	Q8VDD5	Myh9	1138.04	2	-2	VEDMAELTC(Methylthio)LNEASVLHNLK		GG_L_E_220319_04	74.033	70929	83	102	44.9	9e-10	226374	MOUSE	Myosin-9
984	[2]	Q8VDD5	Myh9	759.029	3	-2	VEDMAELTC(Methylthio)LNEASVLHNLK		GG_L_E_220319_04	74.35	71285	83	102	32.4	8.2e-07	226374	MOUSE	Myosin-9
985	[2]	Q8VDD5	Myh9	759.03	3	-0.27	VEDMAELTC(Methylthio)LNEASVLHNLK		GG_L_E_220319_04	74.683	71708	83	102	35.2	8e-07	226374	MOUSE	Myosin-9
986	[2]	Q8VDD5	Myh9	759.032	3	1.6	VEDMAELTC(Methylthio)LNEASVLHNLK		GG_L_E_220319_04	75.033	72111	83	102	27.2	7.6e-06	226374	MOUSE	Myosin-9
987	[2]	Q8VDD5	Myh9	759.032	3	1.9	VEDMAELTC(Methylthio)LNEASVLHNLK		GG_L_E_220319_04	76.85	74157	83	102	21.6	0.00064	226374	MOUSE	Myosin-9
988	[2]	Q8VDD5	Myh9	872.428	2	-1.3	NLPIYSEEIVEM(Oxidation)YK	Oxidation@137	GG_L_E_220319_04	55.983	50532	126	139	42.8	7.1e-09	226374	MOUSE	Myosin-9
989	[2]	Q8VDD5	Myh9	864.431	2	-1.2	NLPIYSEEIVEMYK		GG_L_E_220319_04	66.183	61900	126	139	19.6	0.014	226374	MOUSE	Myosin-9
990	[2]	Q8VDD5	Myh9	576.623	3	-0.84	NLPIYSEEIVEMYK		GG_L_E_220319_04	66.35	62108	126	139	21.6	0.00072	226374	MOUSE	Myosin-9
991	[2]	Q8VDD5	Myh9	864.431	2	-1.1	NLPIYSEEIVEMYK		GG_L_E_220319_04	66.517	62313	126	139	44.5	2.3e-06	226374	MOUSE	Myosin-9
992	[2]	Q8VDD5	Myh9	576.623	3	-1.5	NLPIYSEEIVEMYK		GG_L_E_220319_04	66.683	62505	126	139	40.2	9.1e-08	226374	MOUSE	Myosin-9
993	[2]	Q8VDD5	Myh9	864.431	2	-1.1	NLPIYSEEIVEMYK		GG_L_E_220319_04	66.85	62724	126	139	40	1.7e-06	226374	MOUSE	Myosin-9
994	[2]	Q8VDD5	Myh9	864.431	2	-1.3	NLPIYSEEIVEMYK		GG_L_E_220319_04	67.2	63158	126	139	30.4	0.00013	226374	MOUSE	Myosin-9
995	[2]	Q8VDD5	Myh9	638.977	3	0.53	HEMPPHIYAITDTAYR		GG_L_E_220319_04	25.75	20970	144	159	16.9	0.014	226374	MOUSE	Myosin-9
996	[2]	Q8VDD5	Myh9	638.977	3	-0.14	HEMPPHIYAITDTAYR		GG_L_E_220319_04	26.083	21274	144	159	34.5	9.3e-07	226374	MOUSE	Myosin-9
997	[2]	Q8VDD5	Myh9	957.96	2	-2.4	HEMPPHIYAITDTAYR		GG_L_E_220319_04	26.217	21375	144	159	43.9	2.8e-09	226374	MOUSE	Myosin-9
998	[2]	Q8VDD5	Myh9	638.977	3	-0.52	HEMPPHIYAITDTAYR		GG_L_E_220319_04	26.417	21495	144	159	38.2	2.6e-06	226374	MOUSE	Myosin-9
999	[2]	Q8VDD5	Myh9	957.96	2	-2.6	HEMPPHIYAITDTAYR		GG_L_E_220319_04	26.55	21593	144	159	43.9	8.3e-07	226374	MOUSE	Myosin-9
1000	[2]	Q8VDD5	Myh9	479.485	4	1.3	HEMPPHIYAITDTAYR		GG_L_E_220319_04	26.6	21632	144	159	28.8	4.7e-05	226374	MOUSE	Myosin-9
1001	[2]	Q8VDD5	Myh9	957.96	2	-2.2	HEMPPHIYAITDTAYR		GG_L_E_220319_04	26.633	21671	144	159	41.1	2.6e-07	226374	MOUSE	Myosin-9
1002	[2]	Q8VDD5	Myh9	638.977	3	0.043	HEMPPHIYAITDTAYR		GG_L_E_220319_04	26.75	21774	144	159	41.6	6.1e-09	226374	MOUSE	Myosin-9
1003	[2]	Q8VDD5	Myh9	957.959	2	-2.9	HEMPPHIYAITDTAYR		GG_L_E_220319_04	26.9	21887	144	159	36.8	2.3e-05	226374	MOUSE	Myosin-9
1004	[2]	Q8VDD5	Myh9	638.977	3	-0.33	HEMPPHIYAITDTAYR		GG_L_E_220319_04	27.083	22065	144	159	42.6	6.5e-08	226374	MOUSE	Myosin-9
1005	[2]	Q8VDD5	Myh9	957.959	2	-3.6	HEMPPHIYAITDTAYR		GG_L_E_220319_04	27.233	22190	144	159	42.5	2.1e-08	226374	MOUSE	Myosin-9
1006	[2]	Q8VDD5	Myh9	638.977	3	-0.43	HEMPPHIYAITDTAYR		GG_L_E_220319_04	27.417	22382	144	159	39.5	1e-06	226374	MOUSE	Myosin-9
1007	[2]	Q8VDD5	Myh9	957.96	2	-2.6	HEMPPHIYAITDTAYR		GG_L_E_220319_04	27.567	22519	144	159	37.4	2.1e-06	226374	MOUSE	Myosin-9
1008	[2]	Q8VDD5	Myh9	638.975	3	-3.8	HEMPPHIYAITDTAYR		GG_L_E_220319_04	27.867	22819	144	159	28.7	9.7e-05	226374	MOUSE	Myosin-9
1009	[2]	Q8VDD5	Myh9	957.958	2	-4.5	HEMPPHIYAITDTAYR		GG_L_E_220319_04	27.9	22865	144	159	25.9	0.00032	226374	MOUSE	Myosin-9
1010	[2]	Q8VDD5	Myh9	638.977	3	0.14	HEMPPHIYAITDTAYR		GG_L_E_220319_04	28.2	23172	144	159	33.4	5.6e-07	226374	MOUSE	Myosin-9
1011	[2]	Q8VDD5	Myh9	957.959	2	-2.9	HEMPPHIYAITDTAYR		GG_L_E_220319_04	28.25	23227	144	159	29.4	0.00049	226374	MOUSE	Myosin-9
1012	[2]	Q8VDD5	Myh9	638.977	3	-0.051	HEMPPHIYAITDTAYR		GG_L_E_220319_04	28.533	23500	144	159	32.4	1.9e-06	226374	MOUSE	Myosin-9
1013	[2]	Q8VDD5	Myh9	638.976	3	-1.2	HEMPPHIYAITDTAYR		GG_L_E_220319_04	29.117	23951	144	159	18.8	0.01	226374	MOUSE	Myosin-9
1014	[2]	Q8VDD5	Myh9	638.976	3	-1.8	HEMPPHIYAITDTAYR		GG_L_E_220319_04	29.45	24288	144	159	27.7	2.2e-05	226374	MOUSE	Myosin-9
1015	[2]	Q8VDD5	Myh9	770.835	2	0.56	EDQSILC(Methylthio)TGESGAGK		GG_L_E_220319_04	28.767	23700	166	180	24.1	0.0006	226374	MOUSE	Myosin-9
1016	[2]	Q8VDD5	Myh9	770.836	2	1.2	EDQSILC(Methylthio)TGESGAGK		GG_L_E_220319_04	29.1	23942	166	180	39.4	1.2e-06	226374	MOUSE	Myosin-9
1017	[2]	Q8VDD5	Myh9	770.836	2	1.8	EDQSILC(Methylthio)TGESGAGK		GG_L_E_220319_04	29.183	24001	166	180	25.9	0.00081	226374	MOUSE	Myosin-9
1018	[2]	Q8VDD5	Myh9	770.836	2	1.8	EDQSILC(Methylthio)TGESGAGK		GG_L_E_220319_04	29.283	24103	166	180	21.8	0.006	226374	MOUSE	Myosin-9
1019	[2]	Q8VDD5	Myh9	770.835	2	0.56	EDQSILC(Methylthio)TGESGAGK		GG_L_E_220319_04	29.433	24272	166	180	36.9	1.8e-06	226374	MOUSE	Myosin-9
1020	[2]	Q8VDD5	Myh9	770.834	2	-0.23	EDQSILC(Methylthio)TGESGAGK		GG_L_E_220319_04	30.583	25338	166	180	22.6	8.7e-05	226374	MOUSE	Myosin-9
1021	[2]	Q8VDD5	Myh9	770.834	2	-0.71	EDQSILC(Methylthio)TGESGAGK		GG_L_E_220319_04	31.017	25820	166	180	23.9	0.0004	226374	MOUSE	Myosin-9
1022	[2]	Q8VDD5	Myh9	726.901	2	-1.1	VIQYLAHVASSHK		GG_L_E_220319_04	15.017	11535	187	199	24.4	0.004	226374	MOUSE	Myosin-9
1023	[2]	Q8VDD5	Myh9	484.937	3	0.36	VIQYLAHVASSHK		GG_L_E_220319_04	15.033	11558	187	199	33.4	6.7e-05	226374	MOUSE	Myosin-9
1024	[2]	Q8VDD5	Myh9	363.954	4	-0.66	VIQYLAHVASSHK		GG_L_E_220319_04	15.317	11788	187	199	27.1	0.0005	226374	MOUSE	Myosin-9
1025	[2]	Q8VDD5	Myh9	726.9	2	-1.6	VIQYLAHVASSHK		GG_L_E_220319_04	15.35	11811	187	199	31.5	5.3e-06	226374	MOUSE	Myosin-9
1026	[2]	Q8VDD5	Myh9	484.937	3	0.86	VIQYLAHVASSHK		GG_L_E_220319_04	15.383	11832	187	199	33	4e-06	226374	MOUSE	Myosin-9
1027	[2]	Q8VDD5	Myh9	855.461	2	-4.9	Q(Gln->pyro-Glu)LLQANPILEAFGNAK	Gln->pyro-Glu@210	GG_L_E_220319_04	85.317	83790	210	225	48.3	1.7e-08	226374	MOUSE	Myosin-9
1028	[2]	Q8VDD5	Myh9	855.465	2	0.25	Q(Gln->pyro-Glu)LLQANPILEAFGNAK	Gln->pyro-Glu@210	GG_L_E_220319_04	86.217	84800	210	225	27.6	0.00011	226374	MOUSE	Myosin-9
1029	[2]	Q8VDD5	Myh9	855.466	2	1.1	Q(Gln->pyro-Glu)LLQANPILEAFGNAK	Gln->pyro-Glu@210	GG_L_E_220319_04	86.55	84947	210	225	29.2	0.00015	226374	MOUSE	Myosin-9
1030	[2]	Q8VDD5	Myh9	863.978	2	0.15	QLLQANPILEAFGNAK		GG_L_E_220319_04	76.183	73367	210	225	29.1	5.1e-05	226374	MOUSE	Myosin-9
1031	[2]	Q8VDD5	Myh9	576.322	3	1.4	QLLQANPILEAFGNAK		GG_L_E_220319_04	76.367	73586	210	225	24.1	0.00021	226374	MOUSE	Myosin-9
1032	[2]	Q8VDD5	Myh9	863.978	2	-0.21	QLLQANPILEAFGNAK		GG_L_E_220319_04	76.517	73751	210	225	53	7e-08	226374	MOUSE	Myosin-9
1033	[2]	Q8VDD5	Myh9	576.322	3	0.81	QLLQANPILEAFGNAK		GG_L_E_220319_04	76.7	73972	210	225	33.6	1.5e-06	226374	MOUSE	Myosin-9
1034	[2]	Q8VDD5	Myh9	863.978	2	0.15	QLLQANPILEAFGNAK		GG_L_E_220319_04	76.85	74160	210	225	43.9	3.8e-08	226374	MOUSE	Myosin-9
1035	[2]	Q8VDD5	Myh9	576.321	3	-0.57	QLLQANPILEAFGNAK		GG_L_E_220319_04	77.05	74385	210	225	18.6	0.0062	226374	MOUSE	Myosin-9
1036	[2]	Q8VDD5	Myh9	863.98	2	2.1	QLLQANPILEAFGNAK		GG_L_E_220319_04	77.183	74564	210	225	35.7	1.9e-05	226374	MOUSE	Myosin-9
1037	[2]	Q8VDD5	Myh9	1193.12	2	0.012	INFDVNGYIVGANIETYLLEK		GG_L_E_220319_04	84.683	82880	241	261	42	5.8e-08	226374	MOUSE	Myosin-9
1038	[2]	Q8VDD5	Myh9	795.75	3	0.68	INFDVNGYIVGANIETYLLEK		GG_L_E_220319_04	84.7	82903	241	261	33.2	1.9e-05	226374	MOUSE	Myosin-9
1039	[2]	Q8VDD5	Myh9	499.763	4	-1.2	TFHIFYYLLSGAGEHLK		GG_L_E_220319_04	72.267	68865	273	289	29.4	3.9e-05	226374	MOUSE	Myosin-9
1040	[2]	Q8VDD5	Myh9	666.016	3	0.53	TFHIFYYLLSGAGEHLK		GG_L_E_220319_04	72.283	68888	273	289	30.2	6.8e-05	226374	MOUSE	Myosin-9
1041	[2]	Q8VDD5	Myh9	998.521	2	1.1	TFHIFYYLLSGAGEHLK		GG_L_E_220319_04	72.417	69032	273	289	35.5	8.4e-07	226374	MOUSE	Myosin-9
1042	[2]	Q8VDD5	Myh9	499.763	4	-1.5	TFHIFYYLLSGAGEHLK		GG_L_E_220319_04	72.6	69264	273	289	34.9	1.6e-06	226374	MOUSE	Myosin-9
1043	[2]	Q8VDD5	Myh9	666.017	3	1.7	TFHIFYYLLSGAGEHLK		GG_L_E_220319_04	72.633	69289	273	289	36.9	1.7e-06	226374	MOUSE	Myosin-9
1044	[2]	Q8VDD5	Myh9	998.518	2	-2.2	TFHIFYYLLSGAGEHLK		GG_L_E_220319_04	72.75	69433	273	289	43.1	1.9e-07	226374	MOUSE	Myosin-9
1045	[2]	Q8VDD5	Myh9	499.763	4	-1.5	TFHIFYYLLSGAGEHLK		GG_L_E_220319_04	72.933	69663	273	289	33.6	1.5e-06	226374	MOUSE	Myosin-9
1046	[2]	Q8VDD5	Myh9	666.016	3	0.17	TFHIFYYLLSGAGEHLK		GG_L_E_220319_04	72.967	69692	273	289	32.5	1.3e-05	226374	MOUSE	Myosin-9
1047	[2]	Q8VDD5	Myh9	499.763	4	-1.3	TFHIFYYLLSGAGEHLK		GG_L_E_220319_04	73.283	70060	273	289	29.7	1.1e-05	226374	MOUSE	Myosin-9
1048	[2]	Q8VDD5	Myh9	666.016	3	0.73	TFHIFYYLLSGAGEHLK		GG_L_E_220319_04	73.3	70089	273	289	36.3	3.6e-06	226374	MOUSE	Myosin-9
1049	[2]	Q8VDD5	Myh9	499.763	4	-1.2	TFHIFYYLLSGAGEHLK		GG_L_E_220319_04	73.617	70463	273	289	29.4	3e-05	226374	MOUSE	Myosin-9
1050	[2]	Q8VDD5	Myh9	666.015	3	-1.1	TFHIFYYLLSGAGEHLK		GG_L_E_220319_04	73.65	70503	273	289	28.6	0.00023	226374	MOUSE	Myosin-9
1051	[2]	Q8VDD5	Myh9	499.762	4	-2.4	TFHIFYYLLSGAGEHLK		GG_L_E_220319_04	73.95	70834	273	289	35.2	1.3e-05	226374	MOUSE	Myosin-9
1052	[2]	Q8VDD5	Myh9	499.765	4	2.4	TFHIFYYLLSGAGEHLK		GG_L_E_220319_04	74.3	71235	273	289	26.1	0.00036	226374	MOUSE	Myosin-9
1053	[2]	Q8VDD5	Myh9	499.763	4	-1.6	TFHIFYYLLSGAGEHLK		GG_L_E_220319_04	74.733	71772	273	289	26.2	0.0012	226374	MOUSE	Myosin-9
1054	[2]	Q8VDD5	Myh9	666.016	3	0.53	TFHIFYYLLSGAGEHLK		GG_L_E_220319_04	74.8	71841	273	289	22.4	0.0012	226374	MOUSE	Myosin-9
1055	[2]	Q8VDD5	Myh9	666.016	3	1.1	TFHIFYYLLSGAGEHLK		GG_L_E_220319_04	75.15	72256	273	289	18.9	0.003	226374	MOUSE	Myosin-9
1056	[2]	Q8VDD5	Myh9	603.324	2	-0.57	TDLLLEPYNK		GG_L_E_220319_04	38.867	33133	290	299	34.7	7.2e-05	226374	MOUSE	Myosin-9
1057	[2]	Q8VDD5	Myh9	547.619	3	1.8	FLSNGHVTIPGQQDK		GG_L_E_220319_04	21.183	16696	302	316	22.9	0.0039	226374	MOUSE	Myosin-9
1058	[2]	Q8VDD5	Myh9	820.922	2	-1.2	FLSNGHVTIPGQQDK		GG_L_E_220319_04	21.367	16817	302	316	26.9	0.0046	226374	MOUSE	Myosin-9
1059	[2]	Q8VDD5	Myh9	547.619	3	1.4	FLSNGHVTIPGQQDK		GG_L_E_220319_04	21.533	16948	302	316	33.1	7.8e-05	226374	MOUSE	Myosin-9
1060	[2]	Q8VDD5	Myh9	820.924	2	0.57	FLSNGHVTIPGQQDK		GG_L_E_220319_04	21.7	17125	302	316	35	0.00014	226374	MOUSE	Myosin-9
1061	[2]	Q8VDD5	Myh9	547.619	3	1.8	FLSNGHVTIPGQQDK		GG_L_E_220319_04	21.867	17276	302	316	36.8	3.1e-06	226374	MOUSE	Myosin-9
1062	[2]	Q8VDD5	Myh9	820.923	2	-0.85	FLSNGHVTIPGQQDK		GG_L_E_220319_04	22.033	17473	302	316	27.4	0.00072	226374	MOUSE	Myosin-9
1063	[2]	Q8VDD5	Myh9	1004.13	3	-3.4	FLSNGHVTIPGQQDKDMFQETMEAMR		GG_L_E_220319_04	54.817	49311	302	327	41.6	3.5e-07	226374	MOUSE	Myosin-9
1064	[2]	Q8VDD5	Myh9	1004.13	3	-2	FLSNGHVTIPGQQDKDMFQETMEAMR		GG_L_E_220319_04	55.15	49572	302	327	50.4	1.2e-09	226374	MOUSE	Myosin-9
1065	[2]	Q8VDD5	Myh9	753.351	4	-1.3	FLSNGHVTIPGQQDKDMFQETMEAMR		GG_L_E_220319_04	55.15	49578	302	327	49	2.5e-09	226374	MOUSE	Myosin-9
1066	[2]	Q8VDD5	Myh9	1004.13	3	-0.56	FLSNGHVTIPGQQDKDMFQETMEAMR		GG_L_E_220319_04	55.517	50005	302	327	40.2	2.5e-08	226374	MOUSE	Myosin-9
1067	[2]	Q8VDD5	Myh9	694.786	2	-0.13	DMFQETMEAMR		GG_L_E_220319_04	60.483	55601	317	327	25.1	3e-05	226374	MOUSE	Myosin-9
1068	[2]	Q8VDD5	Myh9	694.785	2	-0.92	DMFQETMEAMR		GG_L_E_220319_04	60.817	55887	317	327	43.6	7.2e-08	226374	MOUSE	Myosin-9
1069	[2]	Q8VDD5	Myh9	694.785	2	-0.4	DMFQETMEAMR		GG_L_E_220319_04	61.15	56307	317	327	29.1	4.5e-05	226374	MOUSE	Myosin-9
1070	[2]	Q8VDD5	Myh9	809.403	2	1	IM(Oxidation)GIPEDEQMGLLR	Oxidation@329=21	GG_L_E_220319_04	46.933	41034	328	341	35.2	1.3e-05	226374	MOUSE	Myosin-9
1071	[2]	Q8VDD5	Myh9	809.401	2	-1.3	IMGIPEDEQM(Oxidation)GLLR	Oxidation@337=12	GG_L_E_220319_04	47.267	41431	328	341	34.8	0.00011	226374	MOUSE	Myosin-9
1072	[2]	Q8VDD5	Myh9	801.407	2	2.6	IMGIPEDEQMGLLR		GG_L_E_220319_04	57.967	52800	328	341	28.1	0.0025	226374	MOUSE	Myosin-9
1073	[2]	Q8VDD5	Myh9	801.405	2	0.5	IMGIPEDEQMGLLR		GG_L_E_220319_04	58.017	52883	328	341	36.8	3.4e-05	226374	MOUSE	Myosin-9
1074	[2]	Q8VDD5	Myh9	801.406	2	0.89	IMGIPEDEQMGLLR		GG_L_E_220319_04	58.067	52937	328	341	42	8.1e-06	226374	MOUSE	Myosin-9
1075	[2]	Q8VDD5	Myh9	534.604	3	-2.8	IMGIPEDEQMGLLR		GG_L_E_220319_04	58.183	53094	328	341	22.9	0.00087	226374	MOUSE	Myosin-9
1076	[2]	Q8VDD5	Myh9	801.406	2	1.9	IMGIPEDEQMGLLR		GG_L_E_220319_04	58.367	53287	328	341	40.9	1.1e-05	226374	MOUSE	Myosin-9
1077	[2]	Q8VDD5	Myh9	801.405	2	0.13	IMGIPEDEQMGLLR		GG_L_E_220319_04	58.4	53333	328	341	56.7	3.4e-06	226374	MOUSE	Myosin-9
1078	[2]	Q8VDD5	Myh9	801.405	2	-0.41	IMGIPEDEQMGLLR		GG_L_E_220319_04	58.5	53457	328	341	48.9	1.3e-05	226374	MOUSE	Myosin-9
1079	[2]	Q8VDD5	Myh9	534.605	3	-1.9	IMGIPEDEQMGLLR		GG_L_E_220319_04	58.533	53494	328	341	36.7	2.3e-06	226374	MOUSE	Myosin-9
1080	[2]	Q8VDD5	Myh9	801.404	2	-1.3	IMGIPEDEQMGLLR		GG_L_E_220319_04	58.733	53727	328	341	44.6	1.1e-05	226374	MOUSE	Myosin-9
1081	[2]	Q8VDD5	Myh9	801.405	2	-0.095	IMGIPEDEQMGLLR		GG_L_E_220319_04	59.067	54060	328	341	39	1.5e-05	226374	MOUSE	Myosin-9
1082	[2]	Q8VDD5	Myh9	801.403	2	-3.1	IMGIPEDEQMGLLR		GG_L_E_220319_04	59.417	54377	328	341	19.9	0.0099	226374	MOUSE	Myosin-9
1083	[2]	Q8VDD5	Myh9	729.937	2	-1.4	VISGVLQLGNIAFK		GG_L_E_220319_04	70.383	66733	342	355	20.9	0.00064	226374	MOUSE	Myosin-9
1084	[2]	Q8VDD5	Myh9	486.961	3	-0.37	VISGVLQLGNIAFK		GG_L_E_220319_04	70.483	66856	342	355	29.8	0.00011	226374	MOUSE	Myosin-9
1085	[2]	Q8VDD5	Myh9	729.937	2	-0.69	VISGVLQLGNIAFK		GG_L_E_220319_04	70.717	67157	342	355	38	1.8e-05	226374	MOUSE	Myosin-9
1086	[2]	Q8VDD5	Myh9	486.962	3	2	VISGVLQLGNIAFK		GG_L_E_220319_04	70.817	67258	342	355	41.6	4e-05	226374	MOUSE	Myosin-9
1087	[2]	Q8VDD5	Myh9	729.937	2	-0.69	VISGVLQLGNIAFK		GG_L_E_220319_04	71.05	67552	342	355	39.2	8.2e-07	226374	MOUSE	Myosin-9
1088	[2]	Q8VDD5	Myh9	729.937	2	-0.61	VISGVLQLGNIAFK		GG_L_E_220319_04	71.4	67972	342	355	41.5	6.1e-07	226374	MOUSE	Myosin-9
1089	[2]	Q8VDD5	Myh9	729.937	2	-0.43	VISGVLQLGNIAFK		GG_L_E_220319_04	71.75	68333	342	355	21	0.0073	226374	MOUSE	Myosin-9
1090	[2]	Q8VDD5	Myh9	529.66	3	1	VISGVLQLGNIAFKK		GG_L_E_220319_04	55.267	49700	342	356	20.7	0.00078	226374	MOUSE	Myosin-9
1091	[2]	Q8VDD5	Myh9	796.355	2	0.63	NTDQASMPDNTAAQK		GG_L_E_220319_04	5.833	3206	359	373	20.6	0.0014	226374	MOUSE	Myosin-9
1092	[2]	Q8VDD5	Myh9	796.356	2	1.7	NTDQASMPDNTAAQK		GG_L_E_220319_04	6.183	3579	359	373	26.9	0.00018	226374	MOUSE	Myosin-9
1093	[2]	Q8VDD5	Myh9	786.428	2	-3	VSHLLGINVTDFTR		GG_L_E_220319_04	50.867	45212	374	387	27.9	6.3e-05	226374	MOUSE	Myosin-9
1094	[2]	Q8VDD5	Myh9	524.623	3	0.83	VSHLLGINVTDFTR		GG_L_E_220319_04	50.967	45309	374	387	22.9	0.0069	226374	MOUSE	Myosin-9
1095	[2]	Q8VDD5	Myh9	786.433	2	2.6	VSHLLGINVTDFTR		GG_L_E_220319_04	51.2	45509	374	387	51.4	1.2e-07	226374	MOUSE	Myosin-9
1096	[2]	Q8VDD5	Myh9	786.432	2	1.4	VSHLLGINVTDFTR		GG_L_E_220319_04	51.267	45580	374	387	39.4	3.8e-07	226374	MOUSE	Myosin-9
1097	[2]	Q8VDD5	Myh9	524.623	3	0.25	VSHLLGINVTDFTR		GG_L_E_220319_04	51.3	45626	374	387	41.1	4.3e-06	226374	MOUSE	Myosin-9
1098	[2]	Q8VDD5	Myh9	786.432	2	1	VSHLLGINVTDFTR		GG_L_E_220319_04	51.533	45903	374	387	40.2	4.8e-08	226374	MOUSE	Myosin-9
1099	[2]	Q8VDD5	Myh9	524.622	3	-1.3	VSHLLGINVTDFTR		GG_L_E_220319_04	51.633	46029	374	387	39	1.7e-05	226374	MOUSE	Myosin-9
1100	[2]	Q8VDD5	Myh9	653.339	2	1.2	EQADFAIEALAK		GG_L_E_220319_04	48.517	42789	408	419	30.9	2.1e-05	226374	MOUSE	Myosin-9
1101	[2]	Q8VDD5	Myh9	653.337	2	-0.66	EQADFAIEALAK		GG_L_E_220319_04	48.85	43202	408	419	36.7	3.6e-05	226374	MOUSE	Myosin-9
1102	[2]	Q8VDD5	Myh9	653.337	2	-0.75	EQADFAIEALAK		GG_L_E_220319_04	49.183	43534	408	419	41.3	2.1e-05	226374	MOUSE	Myosin-9
1103	[2]	Q8VDD5	Myh9	828.404	3	-1.6	LQQLFNHTM(Oxidation)FILEQEEYQR	Oxidation@484	GG_L_E_220319_04	52.233	46737	476	494	31.7	1.4e-05	226374	MOUSE	Myosin-9
1104	[2]	Q8VDD5	Myh9	823.074	3	0.63	LQQLFNHTMFILEQEEYQR		GG_L_E_220319_04	65.05	60495	476	494	30.7	1.1e-05	226374	MOUSE	Myosin-9
1105	[2]	Q8VDD5	Myh9	1234.11	2	-0.35	LQQLFNHTMFILEQEEYQR		GG_L_E_220319_04	65.15	60615	476	494	63.4	1.3e-09	226374	MOUSE	Myosin-9
1106	[2]	Q8VDD5	Myh9	823.074	3	0.41	LQQLFNHTMFILEQEEYQR		GG_L_E_220319_04	65.4	60889	476	494	52.9	1.5e-08	226374	MOUSE	Myosin-9
1107	[2]	Q8VDD5	Myh9	1234.1	2	-2.6	LQQLFNHTMFILEQEEYQR		GG_L_E_220319_04	65.483	61012	476	494	61.5	5.5e-10	226374	MOUSE	Myosin-9
1108	[2]	Q8VDD5	Myh9	823.077	3	3.2	LQQLFNHTMFILEQEEYQR		GG_L_E_220319_04	66.183	61896	476	494	30.8	7e-05	226374	MOUSE	Myosin-9
1109	[2]	Q8VDD5	Myh9	561.798	2	-0.39	VVQEQGTHPK		GG_L_E_220319_04	2.117	605	546	555	29.1	0.0027	226374	MOUSE	Myosin-9
1110	[2]	Q8VDD5	Myh9	509.575	3	-2	DKADFC(Methylthio)IIHYAGK		GG_L_E_220319_04	39.817	33932	564	576	17	0.008	226374	MOUSE	Myosin-9
1111	[2]	Q8VDD5	Myh9	509.575	3	-2	DKADFC(Methylthio)IIHYAGK		GG_L_E_220319_04	40.167	34255	564	576	26.8	4e-05	226374	MOUSE	Myosin-9
1112	[2]	Q8VDD5	Myh9	428.535	3	0.2	ADFC(Methylthio)IIHYAGK		GG_L_E_220319_04	45.433	39636	566	576	20.4	0.0025	226374	MOUSE	Myosin-9
1113	[2]	Q8VDD5	Myh9	642.3	2	0.84	ADFC(Methylthio)IIHYAGK		GG_L_E_220319_04	45.433	39641	566	576	30.4	1.9e-06	226374	MOUSE	Myosin-9
1114	[2]	Q8VDD5	Myh9	428.535	3	-1.1	ADFC(Methylthio)IIHYAGK		GG_L_E_220319_04	45.767	39940	566	576	28.7	1e-05	226374	MOUSE	Myosin-9
1115	[2]	Q8VDD5	Myh9	642.299	2	0.37	ADFC(Methylthio)IIHYAGK		GG_L_E_220319_04	45.767	39945	566	576	29.9	9.8e-06	226374	MOUSE	Myosin-9
1116	[2]	Q8VDD5	Myh9	428.535	3	-0.81	ADFC(Methylthio)IIHYAGK		GG_L_E_220319_04	46.1	40236	566	576	21.3	0.00027	226374	MOUSE	Myosin-9
1117	[2]	Q8VDD5	Myh9	642.299	2	0.19	ADFC(Methylthio)IIHYAGK		GG_L_E_220319_04	46.1	40238	566	576	25.6	5.9e-05	226374	MOUSE	Myosin-9
1118	[2]	Q8VDD5	Myh9	428.535	3	-0.39	ADFC(Methylthio)IIHYAGK		GG_L_E_220319_04	46.483	40511	566	576	20.7	0.0033	226374	MOUSE	Myosin-9
1119	[2]	Q8VDD5	Myh9	466.564	3	-0.58	VDYKADEWLMK		GG_L_E_220319_04	37.017	31412	577	587	22.9	0.00049	226374	MOUSE	Myosin-9
1120	[2]	Q8VDD5	Myh9	446.715	2	-1	ADEWLMK		GG_L_E_220319_04	31.083	25905	581	587	30	0.0053	226374	MOUSE	Myosin-9
1121	[2]	Q8VDD5	Myh9	446.715	2	-1.6	ADEWLMK		GG_L_E_220319_04	31.417	26202	581	587	26.9	0.0098	226374	MOUSE	Myosin-9
1122	[2]	Q8VDD5	Myh9	714.676	3	0.67	NM(Oxidation)DPLNDNIATLLHQSSDK	Oxidation@589	GG_L_E_220319_04	53.533	48025	588	606	35.4	6.6e-07	226374	MOUSE	Myosin-9
1123	[2]	Q8VDD5	Myh9	709.344	3	-0.043	NMDPLNDNIATLLHQSSDK		GG_L_E_220319_04	59.633	54628	588	606	28.9	1.6e-06	226374	MOUSE	Myosin-9
1124	[2]	Q8VDD5	Myh9	1063.51	2	-0.65	NMDPLNDNIATLLHQSSDK		GG_L_E_220319_04	59.733	54755	588	606	49.5	1.1e-09	226374	MOUSE	Myosin-9
1125	[2]	Q8VDD5	Myh9	709.345	3	0.47	NMDPLNDNIATLLHQSSDK		GG_L_E_220319_04	59.983	55047	588	606	44.9	8e-07	226374	MOUSE	Myosin-9
1126	[2]	Q8VDD5	Myh9	1063.51	2	-2.1	NMDPLNDNIATLLHQSSDK		GG_L_E_220319_04	60.083	55156	588	606	53.9	1.5e-07	226374	MOUSE	Myosin-9
1127	[2]	Q8VDD5	Myh9	709.344	3	0.042	NMDPLNDNIATLLHQSSDK		GG_L_E_220319_04	60.317	55441	588	606	43.9	1.7e-07	226374	MOUSE	Myosin-9
1128	[2]	Q8VDD5	Myh9	1063.51	2	-2.4	NMDPLNDNIATLLHQSSDK		GG_L_E_220319_04	60.417	55551	588	606	42.8	8.4e-08	226374	MOUSE	Myosin-9
1129	[2]	Q8VDD5	Myh9	754.627	4	-0.61	NMDPLNDNIATLLHQSSDKFVSELWK		GG_L_E_220319_04	84.05	82058	588	613	29.8	4e-05	226374	MOUSE	Myosin-9
1130	[2]	Q8VDD5	Myh9	454.747	2	-1.7	FVSELWK		GG_L_E_220319_04	39.3	33496	607	613	28.6	0.0046	226374	MOUSE	Myosin-9
1131	[2]	Q8VDD5	Myh9	454.747	2	-1.6	FVSELWK		GG_L_E_220319_04	39.667	33767	607	613	23.8	0.0075	226374	MOUSE	Myosin-9
1132	[2]	Q8VDD5	Myh9	1017.53	2	-0.69	IIGLDQVAGM(Oxidation)SETALPGAFK	Oxidation@627	GG_L_E_220319_04	62.367	57619	618	637	26.9	0.00022	226374	MOUSE	Myosin-9
1133	[2]	Q8VDD5	Myh9	678.691	3	1	IIGLDQVAGM(Oxidation)SETALPGAFK	Oxidation@627	GG_L_E_220319_04	62.417	57651	618	637	21.9	0.0054	226374	MOUSE	Myosin-9
1134	[2]	Q8VDD5	Myh9	1017.53	2	-0.33	IIGLDQVAGM(Oxidation)SETALPGAFK	Oxidation@627	GG_L_E_220319_04	62.7	57873	618	637	40.8	8.8e-08	226374	MOUSE	Myosin-9
1135	[2]	Q8VDD5	Myh9	678.691	3	-0.34	IIGLDQVAGM(Oxidation)SETALPGAFK	Oxidation@627	GG_L_E_220319_04	62.75	57920	618	637	27.4	0.00011	226374	MOUSE	Myosin-9
1136	[2]	Q8VDD5	Myh9	1009.53	2	-2	IIGLDQVAGMSETALPGAFK		GG_L_E_220319_04	76.167	73356	618	637	36.1	6.9e-07	226374	MOUSE	Myosin-9
1137	[2]	Q8VDD5	Myh9	1009.53	2	-1.8	IIGLDQVAGMSETALPGAFK		GG_L_E_220319_04	76.183	73371	618	637	21.4	0.004	226374	MOUSE	Myosin-9
1138	[2]	Q8VDD5	Myh9	673.359	3	0.44	IIGLDQVAGMSETALPGAFK		GG_L_E_220319_04	76.2	73393	618	637	44.5	2.4e-08	226374	MOUSE	Myosin-9
1139	[2]	Q8VDD5	Myh9	1009.53	2	-1.6	IIGLDQVAGMSETALPGAFK		GG_L_E_220319_04	76.517	73756	618	637	45.7	5.5e-08	226374	MOUSE	Myosin-9
1140	[2]	Q8VDD5	Myh9	673.359	3	0.073	IIGLDQVAGMSETALPGAFK		GG_L_E_220319_04	76.533	73779	618	637	53.8	2.2e-09	226374	MOUSE	Myosin-9
1141	[2]	Q8VDD5	Myh9	1009.53	2	-1	IIGLDQVAGMSETALPGAFK		GG_L_E_220319_04	76.867	74167	618	637	42.1	1.2e-07	226374	MOUSE	Myosin-9
1142	[2]	Q8VDD5	Myh9	673.359	3	-0.11	IIGLDQVAGMSETALPGAFK		GG_L_E_220319_04	76.867	74187	618	637	39.6	2e-07	226374	MOUSE	Myosin-9
1143	[2]	Q8VDD5	Myh9	1009.54	2	0.41	IIGLDQVAGMSETALPGAFK		GG_L_E_220319_04	77.25	74629	618	637	22.1	0.00039	226374	MOUSE	Myosin-9
1144	[2]	Q8VDD5	Myh9	404.731	2	-0.65	TVGQLYK		GG_L_E_220319_04	7.583	5138	645	651	20.1	0.011	226374	MOUSE	Myosin-9
1145	[2]	Q8VDD5	Myh9	689.393	2	3.6	TVGQLYKEQLAK		GG_L_E_220319_04	14.333	10961	645	656	20.2	0.012	226374	MOUSE	Myosin-9
1146	[2]	Q8VDD5	Myh9	481.245	2	-1.7	NTNPNFVR		GG_L_E_220319_04	7.4	4950	663	670	29.1	0.00063	226374	MOUSE	Myosin-9
1147	[2]	Q8VDD5	Myh9	500.242	2	2.3	C(Methylthio)IIPNHEK		GG_L_E_220319_04	8.233	5675	671	678	25.9	0.0013	226374	MOUSE	Myosin-9
1148	[2]	Q8VDD5	Myh9	440.254	3	0.51	LDPHLVLDQLR		GG_L_E_220319_04	50.667	45039	683	693	26.1	0.00012	226374	MOUSE	Myosin-9
1149	[2]	Q8VDD5	Myh9	659.879	2	2.8	LDPHLVLDQLR		GG_L_E_220319_04	50.8	45174	683	693	41.5	9.1e-06	226374	MOUSE	Myosin-9
1150	[2]	Q8VDD5	Myh9	440.254	3	0.24	LDPHLVLDQLR		GG_L_E_220319_04	51	45341	683	693	42.2	1.9e-06	226374	MOUSE	Myosin-9
1151	[2]	Q8VDD5	Myh9	659.879	2	2.2	LDPHLVLDQLR		GG_L_E_220319_04	51.133	45459	683	693	37.5	4.1e-05	226374	MOUSE	Myosin-9
1152	[2]	Q8VDD5	Myh9	440.254	3	-0.81	LDPHLVLDQLR		GG_L_E_220319_04	51.333	45665	683	693	42	9.3e-07	226374	MOUSE	Myosin-9
1153	[2]	Q8VDD5	Myh9	659.878	2	0.99	LDPHLVLDQLR		GG_L_E_220319_04	51.483	45836	683	693	38.5	6.5e-05	226374	MOUSE	Myosin-9
1154	[2]	Q8VDD5	Myh9	440.254	3	-0.24	LDPHLVLDQLR		GG_L_E_220319_04	51.683	46078	683	693	38.9	8.5e-07	226374	MOUSE	Myosin-9
1155	[2]	Q8VDD5	Myh9	440.254	3	0.24	LDPHLVLDQLR		GG_L_E_220319_04	52.017	46489	683	693	25.2	5.2e-05	226374	MOUSE	Myosin-9
1156	[2]	Q8VDD5	Myh9	503.744	2	-0.44	C(Methylthio)NGVLEGIR		GG_L_E_220319_04	31.517	26290	694	702	35.7	6.2e-06	226374	MOUSE	Myosin-9
1157	[2]	Q8VDD5	Myh9	462.749	2	-3.1	VVFQEFR		GG_L_E_220319_04	31.25	26056	712	718	19.3	0.011	226374	MOUSE	Myosin-9
1158	[2]	Q8VDD5	Myh9	462.75	2	-0.47	VVFQEFR		GG_L_E_220319_04	31.583	26365	712	718	38.5	0.00038	226374	MOUSE	Myosin-9
1159	[2]	Q8VDD5	Myh9	462.75	2	-0.47	VVFQEFR		GG_L_E_220319_04	31.917	26725	712	718	27.6	0.0015	226374	MOUSE	Myosin-9
1160	[2]	Q8VDD5	Myh9	462.75	2	-0.21	VVFQEFR		GG_L_E_220319_04	32.267	27083	712	718	23.9	0.0019	226374	MOUSE	Myosin-9
1161	[2]	Q8VDD5	Myh9	637.852	2	-1.7	YEILTPNSIPK		GG_L_E_220319_04	39.2	33445	721	731	29.9	9.9e-06	226374	MOUSE	Myosin-9
1162	[2]	Q8VDD5	Myh9	637.851	2	-3.4	YEILTPNSIPK		GG_L_E_220319_04	39.533	33660	721	731	18.3	0.0066	226374	MOUSE	Myosin-9
1163	[2]	Q8VDD5	Myh9	467.732	2	0.56	Q(Gln->pyro-Glu)AC(Methylthio)VLMIK	Gln->pyro-Glu@738	GG_L_E_220319_04	76.917	74232	738	745	23.9	0.00052	226374	MOUSE	Myosin-9
1164	[2]	Q8VDD5	Myh9	467.732	2	0.049	Q(Gln->pyro-Glu)AC(Methylthio)VLMIK	Gln->pyro-Glu@738	GG_L_E_220319_04	77.25	74632	738	745	26.1	0.0042	226374	MOUSE	Myosin-9
1165	[2]	Q8VDD5	Myh9	467.732	2	0.37	Q(Gln->pyro-Glu)AC(Methylthio)VLMIK	Gln->pyro-Glu@738	GG_L_E_220319_04	77.583	75019	738	745	26.8	0.00027	226374	MOUSE	Myosin-9
1166	[2]	Q8VDD5	Myh9	467.732	2	0.37	Q(Gln->pyro-Glu)AC(Methylthio)VLMIK	Gln->pyro-Glu@738	GG_L_E_220319_04	77.917	75400	738	745	23.4	0.0018	226374	MOUSE	Myosin-9
1167	[2]	Q8VDD5	Myh9	476.245	2	0.56	QAC(Methylthio)VLMIK		GG_L_E_220319_04	45.6	39768	738	745	18.9	0.0095	226374	MOUSE	Myosin-9
1168	[2]	Q8VDD5	Myh9	597.312	2	0.26	ALELDSNLYR		GG_L_E_220319_04	36.817	31212	746	755	47.6	8.5e-05	226374	MOUSE	Myosin-9
1169	[2]	Q8VDD5	Myh9	597.311	2	-0.77	ALELDSNLYR		GG_L_E_220319_04	37.15	31529	746	755	27.9	0.0011	226374	MOUSE	Myosin-9
1170	[2]	Q8VDD5	Myh9	612.326	2	4.8	AGVLAHLEEER		GG_L_E_220319_04	21.683	17108	765	775	23.1	0.0071	226374	MOUSE	Myosin-9
1171	[2]	Q8VDD5	Myh9	408.551	3	-0.59	AGVLAHLEEER		GG_L_E_220319_04	21.717	17134	765	775	28.2	0.00024	226374	MOUSE	Myosin-9
1172	[2]	Q8VDD5	Myh9	612.322	2	-0.71	AGVLAHLEEER		GG_L_E_220319_04	22.017	17460	765	775	43.5	1.9e-06	226374	MOUSE	Myosin-9
1173	[2]	Q8VDD5	Myh9	408.55	3	-1.9	AGVLAHLEEER		GG_L_E_220319_04	22.05	17483	765	775	44.9	8.1e-05	226374	MOUSE	Myosin-9
1174	[2]	Q8VDD5	Myh9	612.323	2	0.79	AGVLAHLEEER		GG_L_E_220319_04	22.367	17784	765	775	34	1.5e-05	226374	MOUSE	Myosin-9
1175	[2]	Q8VDD5	Myh9	408.55	3	-1.2	AGVLAHLEEER		GG_L_E_220319_04	22.383	17817	765	775	34.2	2e-05	226374	MOUSE	Myosin-9
1176	[2]	Q8VDD5	Myh9	612.323	2	0.087	AGVLAHLEEER		GG_L_E_220319_04	22.7	18141	765	775	36.2	8.9e-06	226374	MOUSE	Myosin-9
1177	[2]	Q8VDD5	Myh9	612.324	2	1.9	AGVLAHLEEER		GG_L_E_220319_04	23.05	18492	765	775	20.4	0.0092	226374	MOUSE	Myosin-9
1178	[2]	Q8VDD5	Myh9	465.739	2	-0.091	Q(Gln->pyro-Glu)QQLTAMK	Gln->pyro-Glu@803	GG_L_E_220319_04	21.65	17081	803	810	24.4	0.0014	226374	MOUSE	Myosin-9
1179	[2]	Q8VDD5	Myh9	428.693	2	-1.7	NC(Methylthio)AAYLR		GG_L_E_220319_04	26.75	21776	815	821	23.9	0.00021	226374	MOUSE	Myosin-9
1180	[2]	Q8VDD5	Myh9	488.233	2	-0.55	NWQWWR		GG_L_E_220319_04	55.083	49521	824	829	22.6	0.016	226374	MOUSE	Myosin-9
1181	[2]	Q8VDD5	Myh9	520.335	2	0.16	VKPLLNSIR		GG_L_E_220319_04	15.517	11978	834	842	21.9	0.0052	226374	MOUSE	Myosin-9
1182	[2]	Q8VDD5	Myh9	520.334	2	-1.5	VKPLLNSIR		GG_L_E_220319_04	15.85	12315	834	842	30.1	0.00065	226374	MOUSE	Myosin-9
1183	[2]	Q8VDD5	Myh9	405.714	2	-1.6	HLAAENR		GG_L_E_220319_04	2.133	607	861	867	23.2	0.0015	226374	MOUSE	Myosin-9
1184	[2]	Q8VDD5	Myh9	893.404	2	-3.3	LTEM(Oxidation)ETMQSQLMAEK	Oxidation@871=27	GG_L_E_220319_04	30.333	25085	868	882	36.1	1.2e-06	226374	MOUSE	Myosin-9
1185	[2]	Q8VDD5	Myh9	893.409	2	2	LTEMETM(Oxidation)QSQLMAEK	Oxidation@874=22	GG_L_E_220319_04	24.467	19918	868	882	34.6	2.7e-05	226374	MOUSE	Myosin-9
1186	[2]	Q8VDD5	Myh9	893.406	2	-1.3	LTEMETM(Oxidation)QSQLMAEK	Oxidation@874=24	GG_L_E_220319_04	24.8	20201	868	882	37	2.3e-06	226374	MOUSE	Myosin-9
1187	[2]	Q8VDD5	Myh9	885.408	2	-1.7	LTEMETMQSQLMAEK		GG_L_E_220319_04	44.033	38157	868	882	33.5	5.5e-06	226374	MOUSE	Myosin-9
1188	[2]	Q8VDD5	Myh9	590.609	3	0.37	LTEMETMQSQLMAEK		GG_L_E_220319_04	44.1	38239	868	882	20.5	0.0065	226374	MOUSE	Myosin-9
1189	[2]	Q8VDD5	Myh9	885.409	2	-0.55	LTEMETMQSQLMAEK		GG_L_E_220319_04	44.367	38554	868	882	49.5	8.1e-08	226374	MOUSE	Myosin-9
1190	[2]	Q8VDD5	Myh9	590.608	3	-0.97	LTEMETMQSQLMAEK		GG_L_E_220319_04	44.433	38638	868	882	43.8	7.6e-06	226374	MOUSE	Myosin-9
1191	[2]	Q8VDD5	Myh9	885.408	2	-1.5	LTEMETMQSQLMAEK		GG_L_E_220319_04	44.567	38767	868	882	23.8	0.0038	226374	MOUSE	Myosin-9
1192	[2]	Q8VDD5	Myh9	885.409	2	-0.9	LTEMETMQSQLMAEK		GG_L_E_220319_04	44.7	38923	868	882	40.5	9.1e-07	226374	MOUSE	Myosin-9
1193	[2]	Q8VDD5	Myh9	885.408	2	-1.4	LTEMETMQSQLMAEK		GG_L_E_220319_04	44.783	39020	868	882	30	8e-05	226374	MOUSE	Myosin-9
1194	[2]	Q8VDD5	Myh9	885.409	2	-0.077	LTEMETMQSQLMAEK		GG_L_E_220319_04	45.05	39301	868	882	43.5	1.4e-07	226374	MOUSE	Myosin-9
1195	[2]	Q8VDD5	Myh9	885.409	2	-0.14	LTEMETMQSQLMAEK		GG_L_E_220319_04	45.783	39967	868	882	23.4	0.00014	226374	MOUSE	Myosin-9
1196	[2]	Q8VDD5	Myh9	830.733	3	-0.36	LQLQEQLQAETELC(Methylthio)AEAEELR		GG_L_E_220319_04	84.033	82042	883	903	55.3	3.1e-10	226374	MOUSE	Myosin-9
1197	[2]	Q8VDD5	Myh9	1245.6	2	2	LQLQEQLQAETELC(Methylthio)AEAEELR		GG_L_E_220319_04	84.05	82063	883	903	55	5.4e-09	226374	MOUSE	Myosin-9
1198	[2]	Q8VDD5	Myh9	830.734	3	0.38	LQLQEQLQAETELC(Methylthio)AEAEELR		GG_L_E_220319_04	85.867	84522	883	903	21.9	0.00018	226374	MOUSE	Myosin-9
1199	[2]	Q8VDD5	Myh9	879.91	2	-1.4	KQELEEIC(Methylthio)HDLEAR		GG_L_E_220319_04	53.35	47804	910	923	30.2	5.2e-05	226374	MOUSE	Myosin-9
1200	[2]	Q8VDD5	Myh9	586.942	3	-1.2	KQELEEIC(Methylthio)HDLEAR		GG_L_E_220319_04	53.367	47819	910	923	36.5	3.4e-05	226374	MOUSE	Myosin-9
1201	[2]	Q8VDD5	Myh9	440.459	4	-0.55	KQELEEIC(Methylthio)HDLEAR		GG_L_E_220319_04	53.383	47839	910	923	29.7	6.2e-05	226374	MOUSE	Myosin-9
1202	[2]	Q8VDD5	Myh9	879.91	2	-0.73	KQELEEIC(Methylthio)HDLEAR		GG_L_E_220319_04	53.683	48175	910	923	47.1	6.8e-07	226374	MOUSE	Myosin-9
1203	[2]	Q8VDD5	Myh9	586.943	3	-0.91	KQELEEIC(Methylthio)HDLEAR		GG_L_E_220319_04	53.7	48188	910	923	40.9	2.8e-06	226374	MOUSE	Myosin-9
1204	[2]	Q8VDD5	Myh9	440.46	4	0.84	KQELEEIC(Methylthio)HDLEAR		GG_L_E_220319_04	53.717	48204	910	923	29.9	0.0006	226374	MOUSE	Myosin-9
1205	[2]	Q8VDD5	Myh9	440.459	4	-1.4	KQELEEIC(Methylthio)HDLEAR		GG_L_E_220319_04	54.05	48595	910	923	24.1	0.00087	226374	MOUSE	Myosin-9
1206	[2]	Q8VDD5	Myh9	807.348	2	-3.1	Q(Gln->pyro-Glu)ELEEIC(Methylthio)HDLEAR	Gln->pyro-Glu@911	GG_L_E_220319_04	84.567	82734	911	923	42	5.3e-07	226374	MOUSE	Myosin-9
1207	[2]	Q8VDD5	Myh9	544.244	3	-1.2	QELEEIC(Methylthio)HDLEAR		GG_L_E_220319_04	64.1	59398	911	923	26.2	0.00013	226374	MOUSE	Myosin-9
1208	[2]	Q8VDD5	Myh9	815.861	2	-2.6	QELEEIC(Methylthio)HDLEAR		GG_L_E_220319_04	64.217	59563	911	923	22.7	0.0034	226374	MOUSE	Myosin-9
1209	[2]	Q8VDD5	Myh9	544.244	3	-1.3	QELEEIC(Methylthio)HDLEAR		GG_L_E_220319_04	64.433	59769	911	923	34.2	3.9e-05	226374	MOUSE	Myosin-9
1210	[2]	Q8VDD5	Myh9	815.863	2	-0.57	QELEEIC(Methylthio)HDLEAR		GG_L_E_220319_04	64.567	59920	911	923	30.9	0.00051	226374	MOUSE	Myosin-9
1211	[2]	Q8VDD5	Myh9	460.204	2	-0.42	VEEEEER		GG_L_E_220319_04	2.183	683	924	930	26.9	0.002	226374	MOUSE	Myosin-9
1212	[2]	Q8VDD5	Myh9	514.731	2	-0.29	C(Methylthio)QYLQAEK		GG_L_E_220319_04	16.133	12570	931	938	26.7	0.002	226374	MOUSE	Myosin-9
1213	[2]	Q8VDD5	Myh9	821.054	3	-1.2	KMQQNIQELEEQLEEEESAR		GG_L_E_220319_04	53.567	48043	940	959	30.5	1.7e-05	226374	MOUSE	Myosin-9
1214	[2]	Q8VDD5	Myh9	1231.08	2	-0.58	KMQQNIQELEEQLEEEESAR		GG_L_E_220319_04	53.583	48076	940	959	62.5	1.6e-09	226374	MOUSE	Myosin-9
1215	[2]	Q8VDD5	Myh9	1175.03	2	-1.6	M(Oxidation)QQNIQELEEQLEEEESAR	Oxidation@941	GG_L_E_220319_04	56.317	50876	941	959	57.9	5.4e-10	226374	MOUSE	Myosin-9
1216	[2]	Q8VDD5	Myh9	783.689	3	0.85	M(Oxidation)QQNIQELEEQLEEEESAR	Oxidation@941	GG_L_E_220319_04	56.517	51093	941	959	39.6	3.6e-06	226374	MOUSE	Myosin-9
1217	[2]	Q8VDD5	Myh9	1175.03	2	-0.73	M(Oxidation)QQNIQELEEQLEEEESAR	Oxidation@941	GG_L_E_220319_04	56.667	51251	941	959	53.4	4.5e-08	226374	MOUSE	Myosin-9
1218	[2]	Q8VDD5	Myh9	1167.03	2	-4.1	MQQNIQELEEQLEEEESAR		GG_L_E_220319_04	60.183	55274	941	959	52.5	2.6e-09	226374	MOUSE	Myosin-9
1219	[2]	Q8VDD5	Myh9	778.357	3	-0.2	MQQNIQELEEQLEEEESAR		GG_L_E_220319_04	60.283	55398	941	959	43.3	5.8e-07	226374	MOUSE	Myosin-9
1220	[2]	Q8VDD5	Myh9	1167.03	2	-3.2	MQQNIQELEEQLEEEESAR		GG_L_E_220319_04	60.517	55623	941	959	53.2	4.7e-09	226374	MOUSE	Myosin-9
1221	[2]	Q8VDD5	Myh9	778.356	3	-0.51	MQQNIQELEEQLEEEESAR		GG_L_E_220319_04	60.617	55697	941	959	53.3	7.3e-08	226374	MOUSE	Myosin-9
1222	[2]	Q8VDD5	Myh9	1167.03	2	-4	MQQNIQELEEQLEEEESAR		GG_L_E_220319_04	60.85	55925	941	959	53.1	7.7e-09	226374	MOUSE	Myosin-9
1223	[2]	Q8VDD5	Myh9	778.355	3	-2.5	MQQNIQELEEQLEEEESAR		GG_L_E_220319_04	61	56094	941	959	22.4	0.0057	226374	MOUSE	Myosin-9
1224	[2]	Q8VDD5	Myh9	949.421	2	0.4	KLEEDQIIM(Oxidation)EDQNC(Methylthio)K	Oxidation@983	GG_L_E_220319_04	24.067	19526	975	989	26.2	6.9e-05	226374	MOUSE	Myosin-9
1225	[2]	Q8VDD5	Myh9	627.951	3	0.21	KLEEDQIIMEDQNC(Methylthio)K		GG_L_E_220319_04	30.683	25455	975	989	31.4	0.00026	226374	MOUSE	Myosin-9
1226	[2]	Q8VDD5	Myh9	941.424	2	0.81	KLEEDQIIMEDQNC(Methylthio)K		GG_L_E_220319_04	30.7	25460	975	989	53.1	1.1e-06	226374	MOUSE	Myosin-9
1227	[2]	Q8VDD5	Myh9	941.421	2	-2	KLEEDQIIMEDQNC(Methylthio)K		GG_L_E_220319_04	31.033	25839	975	989	21.8	0.0044	226374	MOUSE	Myosin-9
1228	[2]	Q8VDD5	Myh9	885.37	2	-3.7	LEEDQIIM(Oxidation)EDQNC(Methylthio)K	Oxidation@983	GG_L_E_220319_04	32.317	27123	976	989	18.3	0.0067	226374	MOUSE	Myosin-9
1229	[2]	Q8VDD5	Myh9	885.371	2	-2	LEEDQIIM(Oxidation)EDQNC(Methylthio)K	Oxidation@983	GG_L_E_220319_04	32.65	27462	976	989	27.9	0.00019	226374	MOUSE	Myosin-9
1230	[2]	Q8VDD5	Myh9	877.374	2	-2.1	LEEDQIIMEDQNC(Methylthio)K		GG_L_E_220319_04	38.95	33225	976	989	22.5	0.0023	226374	MOUSE	Myosin-9
1231	[2]	Q8VDD5	Myh9	877.374	2	-1.6	LEEDQIIMEDQNC(Methylthio)K		GG_L_E_220319_04	39.283	33486	976	989	33	5.8e-07	226374	MOUSE	Myosin-9
1232	[2]	Q8VDD5	Myh9	877.375	2	-0.25	LEEDQIIMEDQNC(Methylthio)K		GG_L_E_220319_04	39.617	33732	976	989	25.2	8.2e-05	226374	MOUSE	Myosin-9
1233	[2]	Q8VDD5	Myh9	843.382	2	0.027	VAEFTTNLM(Oxidation)EEEEK	Oxidation@1009	GG_L_E_220319_04	28.183	23154	1001	1014	46.2	2.1e-07	226374	MOUSE	Myosin-9
1234	[2]	Q8VDD5	Myh9	843.382	2	-0.057	VAEFTTNLM(Oxidation)EEEEK	Oxidation@1009	GG_L_E_220319_04	28.517	23481	1001	1014	41.2	7.7e-08	226374	MOUSE	Myosin-9
1235	[2]	Q8VDD5	Myh9	835.385	2	0.26	VAEFTTNLMEEEEK		GG_L_E_220319_04	40.267	34377	1001	1014	24.7	0.00024	226374	MOUSE	Myosin-9
1236	[2]	Q8VDD5	Myh9	835.385	2	0.63	VAEFTTNLMEEEEK		GG_L_E_220319_04	40.6	34773	1001	1014	50.6	1.6e-07	226374	MOUSE	Myosin-9
1237	[2]	Q8VDD5	Myh9	835.381	2	-4.1	VAEFTTNLMEEEEK		GG_L_E_220319_04	40.95	35170	1001	1014	42.3	2.4e-07	226374	MOUSE	Myosin-9
1238	[2]	Q8VDD5	Myh9	835.384	2	-0.83	VAEFTTNLMEEEEK		GG_L_E_220319_04	41.283	35532	1001	1014	31.6	9.8e-07	226374	MOUSE	Myosin-9
1239	[2]	Q8VDD5	Myh9	529.26	3	-0.034	NKHEAMITDLEER		GG_L_E_220319_04	13.367	10176	1023	1035	25.6	0.00068	226374	MOUSE	Myosin-9
1240	[2]	Q8VDD5	Myh9	793.383	2	-2.7	NKHEAMITDLEER		GG_L_E_220319_04	13.383	10193	1023	1035	35.4	4.7e-06	226374	MOUSE	Myosin-9
1241	[2]	Q8VDD5	Myh9	397.196	4	-1.3	NKHEAMITDLEER		GG_L_E_220319_04	13.517	10311	1023	1035	19.6	0.0047	226374	MOUSE	Myosin-9
1242	[2]	Q8VDD5	Myh9	529.259	3	-1.2	NKHEAMITDLEER		GG_L_E_220319_04	13.7	10467	1023	1035	38.2	7.1e-06	226374	MOUSE	Myosin-9
1243	[2]	Q8VDD5	Myh9	793.384	2	-1.6	NKHEAMITDLEER		GG_L_E_220319_04	13.733	10484	1023	1035	47.4	9.8e-08	226374	MOUSE	Myosin-9
1244	[2]	Q8VDD5	Myh9	529.258	3	-3.2	NKHEAMITDLEER		GG_L_E_220319_04	14.033	10682	1023	1035	32.9	6.9e-05	226374	MOUSE	Myosin-9
1245	[2]	Q8VDD5	Myh9	793.385	2	-1.1	NKHEAMITDLEER		GG_L_E_220319_04	14.083	10716	1023	1035	28.2	4.7e-05	226374	MOUSE	Myosin-9
1246	[2]	Q8VDD5	Myh9	672.314	2	-3.3	HEAMITDLEER		GG_L_E_220319_04	20.883	16466	1025	1035	22.4	0.00093	226374	MOUSE	Myosin-9
1247	[2]	Q8VDD5	Myh9	448.547	3	0.34	HEAMITDLEER		GG_L_E_220319_04	21.083	16612	1025	1035	32.4	1.8e-05	226374	MOUSE	Myosin-9
1248	[2]	Q8VDD5	Myh9	672.317	2	1	HEAMITDLEER		GG_L_E_220319_04	21.217	16714	1025	1035	45	7.4e-07	226374	MOUSE	Myosin-9
1249	[2]	Q8VDD5	Myh9	693.616	4	-0.57	RKLEGDSTDLSDQIAELQAQIAELK		GG_L_E_220319_04	77.467	74887	1051	1075	20.8	0.0011	226374	MOUSE	Myosin-9
1250	[2]	Q8VDD5	Myh9	924.484	3	-1.7	RKLEGDSTDLSDQIAELQAQIAELK		GG_L_E_220319_04	77.55	74986	1051	1075	33	3.5e-06	226374	MOUSE	Myosin-9
1251	[2]	Q8VDD5	Myh9	693.616	4	-0.22	RKLEGDSTDLSDQIAELQAQIAELK		GG_L_E_220319_04	77.8	75262	1051	1075	45.6	4.4e-07	226374	MOUSE	Myosin-9
1252	[2]	Q8VDD5	Myh9	872.451	3	-0.51	KLEGDSTDLSDQIAELQAQIAELK		GG_L_E_220319_04	83.65	81520	1052	1075	24.1	0.0023	226374	MOUSE	Myosin-9
1253	[2]	Q8VDD5	Myh9	1308.17	2	-2.6	KLEGDSTDLSDQIAELQAQIAELK		GG_L_E_220319_04	83.667	81559	1052	1075	52.4	1.9e-07	226374	MOUSE	Myosin-9
1254	[2]	Q8VDD5	Myh9	829.755	3	2.4	LEGDSTDLSDQIAELQAQIAELK		GG_L_E_220319_04	84.683	82883	1053	1075	48	8.3e-07	226374	MOUSE	Myosin-9
1255	[2]	Q8VDD5	Myh9	1244.12	2	-2	LEGDSTDLSDQIAELQAQIAELK		GG_L_E_220319_04	84.7	82922	1053	1075	50.8	3.6e-08	226374	MOUSE	Myosin-9
1256	[2]	Q8VDD5	Myh9	629.342	2	-1.6	KEEELQAALAR		GG_L_E_220319_04	14.4	11013	1081	1091	48	2.8e-05	226374	MOUSE	Myosin-9
1257	[2]	Q8VDD5	Myh9	419.898	3	0.74	KEEELQAALAR		GG_L_E_220319_04	14.483	11098	1081	1091	27.1	0.0033	226374	MOUSE	Myosin-9
1258	[2]	Q8VDD5	Myh9	565.297	2	2.1	EEELQAALAR		GG_L_E_220319_04	24.7	20131	1082	1091	27	0.00071	226374	MOUSE	Myosin-9
1259	[2]	Q8VDD5	Myh9	565.295	2	-2.3	EEELQAALAR		GG_L_E_220319_04	25	20309	1082	1091	31.9	0.00016	226374	MOUSE	Myosin-9
1260	[2]	Q8VDD5	Myh9	565.295	2	-2.1	EEELQAALAR		GG_L_E_220319_04	25.033	20334	1082	1091	31.5	0.0014	226374	MOUSE	Myosin-9
1261	[2]	Q8VDD5	Myh9	773.055	3	-0.59	IRELETQISELQEDLESER		GG_L_E_220319_04	63.083	58331	1106	1124	40.4	1.1e-06	226374	MOUSE	Myosin-9
1262	[2]	Q8VDD5	Myh9	1159.08	2	-0.37	IRELETQISELQEDLESER		GG_L_E_220319_04	63.15	58403	1106	1124	56.2	1.6e-09	226374	MOUSE	Myosin-9
1263	[2]	Q8VDD5	Myh9	773.056	3	0.2	IRELETQISELQEDLESER		GG_L_E_220319_04	63.417	58640	1106	1124	47.6	2.9e-07	226374	MOUSE	Myosin-9
1264	[2]	Q8VDD5	Myh9	1159.08	2	-1.7	IRELETQISELQEDLESER		GG_L_E_220319_04	63.483	58709	1106	1124	56.6	1.8e-10	226374	MOUSE	Myosin-9
1265	[2]	Q8VDD5	Myh9	1024.49	2	-0.71	ELETQISELQEDLESER		GG_L_E_220319_04	67.233	63210	1108	1124	48.5	8.4e-09	226374	MOUSE	Myosin-9
1266	[2]	Q8VDD5	Myh9	683.325	3	-2.4	ELETQISELQEDLESER		GG_L_E_220319_04	67.333	63324	1108	1124	37	1.8e-06	226374	MOUSE	Myosin-9
1267	[2]	Q8VDD5	Myh9	1024.49	2	1.1	ELETQISELQEDLESER		GG_L_E_220319_04	67.567	63596	1108	1124	55.5	1.6e-08	226374	MOUSE	Myosin-9
1268	[2]	Q8VDD5	Myh9	683.328	3	0.77	ELETQISELQEDLESER		GG_L_E_220319_04	67.667	63707	1108	1124	40.7	9.2e-07	226374	MOUSE	Myosin-9
1269	[2]	Q8VDD5	Myh9	1024.49	2	1.4	ELETQISELQEDLESER		GG_L_E_220319_04	67.917	63914	1108	1124	52	8.5e-08	226374	MOUSE	Myosin-9
1270	[2]	Q8VDD5	Myh9	683.327	3	0.5	ELETQISELQEDLESER		GG_L_E_220319_04	68	63979	1108	1124	36.2	8.9e-06	226374	MOUSE	Myosin-9
1271	[2]	Q8VDD5	Myh9	558.793	2	0.0068	DLGEELEALK		GG_L_E_220319_04	55.433	49914	1136	1145	26.4	0.007	226374	MOUSE	Myosin-9
1272	[2]	Q8VDD5	Myh9	558.793	2	-0.33	DLGEELEALK		GG_L_E_220319_04	55.767	50300	1136	1145	33.8	0.0032	226374	MOUSE	Myosin-9
1273	[2]	Q8VDD5	Myh9	755.123	4	-2.8	DLGEELEALKTELEDTLDSTAAQQELR		GG_L_E_220319_04	85.3	83762	1136	1162	28.1	0.00065	226374	MOUSE	Myosin-9
1274	[2]	Q8VDD5	Myh9	1006.5	3	0.14	DLGEELEALKTELEDTLDSTAAQQELR		GG_L_E_220319_04	85.333	83809	1136	1162	19.6	0.0016	226374	MOUSE	Myosin-9
1275	[2]	Q8VDD5	Myh9	960.461	2	-2	TELEDTLDSTAAQQELR		GG_L_E_220319_04	39.867	33979	1146	1162	40.3	1.1e-06	226374	MOUSE	Myosin-9
1276	[2]	Q8VDD5	Myh9	640.644	3	-0.21	TELEDTLDSTAAQQELR		GG_L_E_220319_04	39.917	34009	1146	1162	26.9	0.00029	226374	MOUSE	Myosin-9
1277	[2]	Q8VDD5	Myh9	960.461	2	-2	TELEDTLDSTAAQQELR		GG_L_E_220319_04	40.217	34307	1146	1162	62.1	7.5e-08	226374	MOUSE	Myosin-9
1278	[2]	Q8VDD5	Myh9	640.644	3	-0.88	TELEDTLDSTAAQQELR		GG_L_E_220319_04	40.25	34350	1146	1162	45.8	1.3e-06	226374	MOUSE	Myosin-9
1279	[2]	Q8VDD5	Myh9	473.266	2	0.45	EQEVSILK		GG_L_E_220319_04	18.5	14415	1166	1173	24.7	0.0082	226374	MOUSE	Myosin-9
1280	[2]	Q8VDD5	Myh9	403.2	2	-1.1	TLEDEAK		GG_L_E_220319_04	4.583	2164	1175	1181	24.9	0.0088	226374	MOUSE	Myosin-9
1281	[2]	Q8VDD5	Myh9	676.994	3	1.1	TLEDEAKTHEAQIQEMR		GG_L_E_220319_04	25.617	20859	1175	1191	25.6	0.00014	226374	MOUSE	Myosin-9
1282	[2]	Q8VDD5	Myh9	507.996	4	-1.2	TLEDEAKTHEAQIQEMR		GG_L_E_220319_04	25.65	20893	1175	1191	25.6	0.0011	226374	MOUSE	Myosin-9
1283	[2]	Q8VDD5	Myh9	621.797	2	-2.8	THEAQIQEMR		GG_L_E_220319_04	5.933	3311	1182	1191	28.8	2.2e-06	226374	MOUSE	Myosin-9
1284	[2]	Q8VDD5	Myh9	414.868	3	-0.56	THEAQIQEMR		GG_L_E_220319_04	5.967	3347	1182	1191	23.6	0.00022	226374	MOUSE	Myosin-9
1285	[2]	Q8VDD5	Myh9	913.45	2	0.33	HSQAVEELADQLEQTK		GG_L_E_220319_04	39.517	33638	1194	1209	44.1	6.2e-07	226374	MOUSE	Myosin-9
1286	[2]	Q8VDD5	Myh9	609.302	3	-0.46	HSQAVEELADQLEQTK		GG_L_E_220319_04	39.567	33681	1194	1209	41	7e-07	226374	MOUSE	Myosin-9
1287	[2]	Q8VDD5	Myh9	913.45	2	0.52	HSQAVEELADQLEQTK		GG_L_E_220319_04	39.85	33961	1194	1209	56.4	1.7e-08	226374	MOUSE	Myosin-9
1288	[2]	Q8VDD5	Myh9	609.302	3	-0.66	HSQAVEELADQLEQTK		GG_L_E_220319_04	39.9	34004	1194	1209	50.7	1.2e-07	226374	MOUSE	Myosin-9
1289	[2]	Q8VDD5	Myh9	661.336	3	-0.54	HSQAVEELADQLEQTKR		GG_L_E_220319_04	33.75	28488	1194	1210	51	1.3e-08	226374	MOUSE	Myosin-9
1290	[2]	Q8VDD5	Myh9	496.254	4	-0.36	HSQAVEELADQLEQTKR		GG_L_E_220319_04	33.767	28511	1194	1210	46.1	1.3e-07	226374	MOUSE	Myosin-9
1291	[2]	Q8VDD5	Myh9	661.336	3	-0.16	HSQAVEELADQLEQTKR		GG_L_E_220319_04	34.083	28743	1194	1210	49.8	2e-08	226374	MOUSE	Myosin-9
1292	[2]	Q8VDD5	Myh9	661.338	3	3.4	HSQAVEELADQLEQTKR		GG_L_E_220319_04	34.433	29122	1194	1210	24.2	0.0013	226374	MOUSE	Myosin-9
1293	[2]	Q8VDD5	Myh9	865.439	2	-0.51	QTLENERGELANEVK		GG_L_E_220319_04	15.867	12332	1220	1234	32.4	0.0017	226374	MOUSE	Myosin-9
1294	[2]	Q8VDD5	Myh9	770.955	2	-1.9	KKVEAQLQELQVK		GG_L_E_220319_04	12.45	9389	1248	1260	46.4	4.2e-05	226374	MOUSE	Myosin-9
1295	[2]	Q8VDD5	Myh9	514.306	3	-2.3	KKVEAQLQELQVK		GG_L_E_220319_04	12.517	9456	1248	1260	26.4	0.00099	226374	MOUSE	Myosin-9
1296	[2]	Q8VDD5	Myh9	706.908	2	-1.3	KVEAQLQELQVK		GG_L_E_220319_04	19.833	15551	1249	1260	38.2	0.00018	226374	MOUSE	Myosin-9
1297	[2]	Q8VDD5	Myh9	706.908	2	-1.2	KVEAQLQELQVK		GG_L_E_220319_04	20.167	15826	1249	1260	47	0.00012	226374	MOUSE	Myosin-9
1298	[2]	Q8VDD5	Myh9	471.608	3	-0.86	KVEAQLQELQVK		GG_L_E_220319_04	20.167	15827	1249	1260	34.1	0.00097	226374	MOUSE	Myosin-9
1299	[2]	Q8VDD5	Myh9	642.862	2	1.1	VEAQLQELQVK		GG_L_E_220319_04	28.117	23089	1250	1260	25.6	0.0044	226374	MOUSE	Myosin-9
1300	[2]	Q8VDD5	Myh9	642.862	2	0.72	VEAQLQELQVK		GG_L_E_220319_04	28.45	23423	1250	1260	40.5	0.00035	226374	MOUSE	Myosin-9
1301	[2]	Q8VDD5	Myh9	642.862	2	1.3	VEAQLQELQVK		GG_L_E_220319_04	28.783	23712	1250	1260	26.9	0.003	226374	MOUSE	Myosin-9
1302	[2]	Q8VDD5	Myh9	959.998	2	-4.1	LQVELDSVTGLLSQSDSK		GG_L_E_220319_04	67.283	63276	1278	1295	30.3	1.4e-05	226374	MOUSE	Myosin-9
1303	[2]	Q8VDD5	Myh9	960.002	2	-0.39	LQVELDSVTGLLSQSDSK		GG_L_E_220319_04	67.633	63660	1278	1295	56.4	6.2e-10	226374	MOUSE	Myosin-9
1304	[2]	Q8VDD5	Myh9	640.338	3	1.4	LQVELDSVTGLLSQSDSK		GG_L_E_220319_04	67.667	63708	1278	1295	48.9	8.6e-09	226374	MOUSE	Myosin-9
1305	[2]	Q8VDD5	Myh9	960.001	2	-0.65	LQVELDSVTGLLSQSDSK		GG_L_E_220319_04	67.967	63955	1278	1295	56.2	1.6e-10	226374	MOUSE	Myosin-9
1306	[2]	Q8VDD5	Myh9	640.338	3	1.9	LQVELDSVTGLLSQSDSK		GG_L_E_220319_04	68	63980	1278	1295	49.6	3.5e-09	226374	MOUSE	Myosin-9
1307	[2]	Q8VDD5	Myh9	640.338	3	1.8	LQVELDSVTGLLSQSDSK		GG_L_E_220319_04	68.35	64260	1278	1295	39.5	3.2e-08	226374	MOUSE	Myosin-9
1308	[2]	Q8VDD5	Myh9	960.001	2	-1.2	LQVELDSVTGLLSQSDSK		GG_L_E_220319_04	68.383	64303	1278	1295	48.2	9.3e-09	226374	MOUSE	Myosin-9
1309	[2]	Q8VDD5	Myh9	640.335	3	-2.7	LQVELDSVTGLLSQSDSK		GG_L_E_220319_04	68.683	64667	1278	1295	25.4	2.1e-05	226374	MOUSE	Myosin-9
1310	[2]	Q8VDD5	Myh9	960.002	2	-0.39	LQVELDSVTGLLSQSDSK		GG_L_E_220319_04	68.717	64713	1278	1295	51	3.6e-09	226374	MOUSE	Myosin-9
1311	[2]	Q8VDD5	Myh9	640.337	3	-0.88	LQVELDSVTGLLSQSDSK		GG_L_E_220319_04	69.017	65067	1278	1295	24.4	0.0013	226374	MOUSE	Myosin-9
1312	[2]	Q8VDD5	Myh9	960.001	2	-0.9	LQVELDSVTGLLSQSDSK		GG_L_E_220319_04	69.05	65110	1278	1295	44	6.2e-09	226374	MOUSE	Myosin-9
1313	[2]	Q8VDD5	Myh9	960.002	2	-0.33	LQVELDSVTGLLSQSDSK		GG_L_E_220319_04	69.383	65535	1278	1295	48.1	1e-09	226374	MOUSE	Myosin-9
1314	[2]	Q8VDD5	Myh9	960.001	2	-1.4	LQVELDSVTGLLSQSDSK		GG_L_E_220319_04	69.733	65950	1278	1295	46	4.5e-07	226374	MOUSE	Myosin-9
1315	[2]	Q8VDD5	Myh9	960.001	2	-0.97	LQVELDSVTGLLSQSDSK		GG_L_E_220319_04	70.067	66320	1278	1295	46.2	1.9e-09	226374	MOUSE	Myosin-9
1316	[2]	Q8VDD5	Myh9	960.002	2	0.12	LQVELDSVTGLLSQSDSK		GG_L_E_220319_04	70.4	66762	1278	1295	38.4	3.9e-07	226374	MOUSE	Myosin-9
1317	[2]	Q8VDD5	Myh9	960	2	-1.9	LQVELDSVTGLLSQSDSK		GG_L_E_220319_04	70.75	67191	1278	1295	41.6	3.6e-07	226374	MOUSE	Myosin-9
1318	[2]	Q8VDD5	Myh9	960.005	2	2.6	LQVELDSVTGLLSQSDSK		GG_L_E_220319_04	71.217	67739	1278	1295	49.9	1.6e-09	226374	MOUSE	Myosin-9
1319	[2]	Q8VDD5	Myh9	960	2	-1.7	LQVELDSVTGLLSQSDSK		GG_L_E_220319_04	71.55	68134	1278	1295	35.7	7.5e-06	226374	MOUSE	Myosin-9
1320	[2]	Q8VDD5	Myh9	960	2	-2.3	LQVELDSVTGLLSQSDSK		GG_L_E_220319_04	71.9	68498	1278	1295	45	2.3e-08	226374	MOUSE	Myosin-9
1321	[2]	Q8VDD5	Myh9	960.001	2	-1.4	LQVELDSVTGLLSQSDSK		GG_L_E_220319_04	72.267	68863	1278	1295	22.1	0.0039	226374	MOUSE	Myosin-9
1322	[2]	Q8VDD5	Myh9	960.001	2	-0.78	LQVELDSVTGLLSQSDSK		GG_L_E_220319_04	72.617	69283	1278	1295	34.4	1e-05	226374	MOUSE	Myosin-9
1323	[2]	Q8VDD5	Myh9	960.004	2	2.1	LQVELDSVTGLLSQSDSK		GG_L_E_220319_04	76.333	73551	1278	1295	30.9	1.7e-05	226374	MOUSE	Myosin-9
1324	[2]	Q8VDD5	Myh9	960.005	2	3.1	LQVELDSVTGLLSQSDSK		GG_L_E_220319_04	82.35	79964	1278	1295	21.6	0.0053	226374	MOUSE	Myosin-9
1325	[2]	Q8VDD5	Myh9	831.729	3	-1.2	DFSALESQLQDTQELLQEENR		GG_L_E_220319_04	83.583	81444	1302	1322	51.5	1e-10	226374	MOUSE	Myosin-9
1326	[2]	Q8VDD5	Myh9	1247.09	2	0.46	DFSALESQLQDTQELLQEENR		GG_L_E_220319_04	83.6	81460	1302	1322	56.4	5.4e-09	226374	MOUSE	Myosin-9
1327	[2]	Q8VDD5	Myh9	917.113	3	-1.2	DFSALESQLQDTQELLQEENRQK		GG_L_E_220319_04	75.9	73024	1302	1324	32.6	3.3e-06	226374	MOUSE	Myosin-9
1328	[2]	Q8VDD5	Myh9	617.278	2	0.12	EQLEEEEEAK		GG_L_E_220319_04	6.05	3429	1343	1352	27.9	0.00047	226374	MOUSE	Myosin-9
1329	[2]	Q8VDD5	Myh9	463.887	3	-2.5	EQLEEEEEAKR		GG_L_E_220319_04	5.633	2968	1343	1353	28.6	0.0012	226374	MOUSE	Myosin-9
1330	[2]	Q8VDD5	Myh9	727.868	2	-1.6	Q(Gln->pyro-Glu)IATLHAQVTDM(Oxidation)K	Gln->pyro-Glu@1358;Oxidation@1369	GG_L_E_220319_04	27.1	22074	1358	1370	26.1	0.0013	226374	MOUSE	Myosin-9
1331	[2]	Q8VDD5	Myh9	727.869	2	-0.61	Q(Gln->pyro-Glu)IATLHAQVTDM(Oxidation)K	Gln->pyro-Glu@1358;Oxidation@1369	GG_L_E_220319_04	27.433	22393	1358	1370	33	2.4e-05	226374	MOUSE	Myosin-9
1332	[2]	Q8VDD5	Myh9	719.87	2	-2.5	Q(Gln->pyro-Glu)IATLHAQVTDMK	Gln->pyro-Glu@1358	GG_L_E_220319_04	36.317	30711	1358	1370	21.1	0.0051	226374	MOUSE	Myosin-9
1333	[2]	Q8VDD5	Myh9	719.87	2	-1.8	Q(Gln->pyro-Glu)IATLHAQVTDMK	Gln->pyro-Glu@1358	GG_L_E_220319_04	36.65	31046	1358	1370	41.2	7.9e-07	226374	MOUSE	Myosin-9
1334	[2]	Q8VDD5	Myh9	719.87	2	-1.6	Q(Gln->pyro-Glu)IATLHAQVTDMK	Gln->pyro-Glu@1358	GG_L_E_220319_04	36.783	31182	1358	1370	19.9	0.0095	226374	MOUSE	Myosin-9
1335	[2]	Q8VDD5	Myh9	719.87	2	-1.9	Q(Gln->pyro-Glu)IATLHAQVTDMK	Gln->pyro-Glu@1358	GG_L_E_220319_04	36.983	31388	1358	1370	30.4	0.00037	226374	MOUSE	Myosin-9
1336	[2]	Q8VDD5	Myh9	719.87	2	-1.7	Q(Gln->pyro-Glu)IATLHAQVTDMK	Gln->pyro-Glu@1358	GG_L_E_220319_04	37.333	31652	1358	1370	33.5	2.7e-06	226374	MOUSE	Myosin-9
1337	[2]	Q8VDD5	Myh9	719.87	2	-2.3	Q(Gln->pyro-Glu)IATLHAQVTDMK	Gln->pyro-Glu@1358	GG_L_E_220319_04	37.667	31961	1358	1370	28.4	0.00028	226374	MOUSE	Myosin-9
1338	[2]	Q8VDD5	Myh9	485.925	3	-0.76	QIATLHAQVTDMK		GG_L_E_220319_04	16.3	12728	1358	1370	21.6	0.013	226374	MOUSE	Myosin-9
1339	[2]	Q8VDD5	Myh9	728.384	2	-1.5	QIATLHAQVTDMK		GG_L_E_220319_04	16.633	12944	1358	1370	34.8	4.1e-05	226374	MOUSE	Myosin-9
1340	[2]	Q8VDD5	Myh9	485.925	3	-0.43	QIATLHAQVTDMK		GG_L_E_220319_04	16.633	12955	1358	1370	26.2	0.00028	226374	MOUSE	Myosin-9
1341	[2]	Q8VDD5	Myh9	878.383	2	-0.82	KMEDGVGC(Methylthio)LETAEEAK		GG_L_E_220319_04	33.633	28397	1372	1387	25.9	0.00021	226374	MOUSE	Myosin-9
1342	[2]	Q8VDD5	Myh9	878.382	2	-1.9	KMEDGVGC(Methylthio)LETAEEAK		GG_L_E_220319_04	33.967	28651	1372	1387	37.1	2.9e-06	226374	MOUSE	Myosin-9
1343	[2]	Q8VDD5	Myh9	822.333	2	-0.98	M(Oxidation)EDGVGC(Methylthio)LETAEEAK	Oxidation@1373	GG_L_E_220319_04	37.65	31945	1373	1387	28.1	3.4e-05	226374	MOUSE	Myosin-9
1344	[2]	Q8VDD5	Myh9	814.337	2	0.91	MEDGVGC(Methylthio)LETAEEAK		GG_L_E_220319_04	42.533	36616	1373	1387	27.1	4.3e-05	226374	MOUSE	Myosin-9
1345	[2]	Q8VDD5	Myh9	543.226	3	-0.59	MEDGVGC(Methylthio)LETAEEAK		GG_L_E_220319_04	42.65	36709	1373	1387	15.7	0.0054	226374	MOUSE	Myosin-9
1346	[2]	Q8VDD5	Myh9	814.336	2	0.38	MEDGVGC(Methylthio)LETAEEAK		GG_L_E_220319_04	42.867	36900	1373	1387	51.2	1e-09	226374	MOUSE	Myosin-9
1347	[2]	Q8VDD5	Myh9	814.336	2	0.16	MEDGVGC(Methylthio)LETAEEAK		GG_L_E_220319_04	43.2	37296	1373	1387	26.8	3e-05	226374	MOUSE	Myosin-9
1348	[2]	Q8VDD5	Myh9	459.238	2	-0.81	DLEGLSQR		GG_L_E_220319_04	14.7	11284	1393	1400	32.4	0.013	226374	MOUSE	Myosin-9
1349	[2]	Q8VDD5	Myh9	708.869	2	-1.9	DLEGLSQRLEEK		GG_L_E_220319_04	33.533	28320	1393	1404	30.7	0.0012	226374	MOUSE	Myosin-9
1350	[2]	Q8VDD5	Myh9	518.787	2	-0.15	VAAYDKLEK		GG_L_E_220319_04	6.567	4026	1405	1413	27.2	0.00035	226374	MOUSE	Myosin-9
1351	[2]	Q8VDD5	Myh9	552.541	4	0.67	TRLQQELDDLLVDLDHQR		GG_L_E_220319_04	80.65	78381	1416	1433	33.1	2.3e-05	226374	MOUSE	Myosin-9
1352	[2]	Q8VDD5	Myh9	736.383	3	-3	TRLQQELDDLLVDLDHQR		GG_L_E_220319_04	80.817	78546	1416	1433	28.8	0.00029	226374	MOUSE	Myosin-9
1353	[2]	Q8VDD5	Myh9	650.669	3	-0.68	LQQELDDLLVDLDHQR		GG_L_E_220319_04	71.183	67718	1418	1433	42.5	2.4e-07	226374	MOUSE	Myosin-9
1354	[2]	Q8VDD5	Myh9	975.495	2	-4.9	LQQELDDLLVDLDHQR		GG_L_E_220319_04	71.217	67753	1418	1433	29.4	5.7e-05	226374	MOUSE	Myosin-9
1355	[2]	Q8VDD5	Myh9	650.668	3	-1.3	LQQELDDLLVDLDHQR		GG_L_E_220319_04	71.533	68103	1418	1433	48.6	1e-05	226374	MOUSE	Myosin-9
1356	[2]	Q8VDD5	Myh9	975.498	2	-1.7	LQQELDDLLVDLDHQR		GG_L_E_220319_04	71.55	68130	1418	1433	56.6	5.9e-08	226374	MOUSE	Myosin-9
1357	[2]	Q8VDD5	Myh9	650.668	3	-1.4	LQQELDDLLVDLDHQR		GG_L_E_220319_04	71.867	68455	1418	1433	49.1	1.4e-07	226374	MOUSE	Myosin-9
1358	[2]	Q8VDD5	Myh9	975.499	2	-0.99	LQQELDDLLVDLDHQR		GG_L_E_220319_04	71.883	68484	1418	1433	47.8	4.4e-07	226374	MOUSE	Myosin-9
1359	[2]	Q8VDD5	Myh9	444.226	2	-1.9	Q(Gln->pyro-Glu)SVSNLEK	Gln->pyro-Glu@1434	GG_L_E_220319_04	15.033	11555	1434	1441	20.5	0.00015	226374	MOUSE	Myosin-9
1360	[2]	Q8VDD5	Myh9	444.227	2	-0.75	Q(Gln->pyro-Glu)SVSNLEK	Gln->pyro-Glu@1434	GG_L_E_220319_04	15.367	11828	1434	1441	24.2	0.0058	226374	MOUSE	Myosin-9
1361	[2]	Q8VDD5	Myh9	610.83	2	0.91	KFDQLLAEEK		GG_L_E_220319_04	20.783	16374	1445	1454	37.4	0.0015	226374	MOUSE	Myosin-9
1362	[2]	Q8VDD5	Myh9	546.783	2	1.9	FDQLLAEEK		GG_L_E_220319_04	24.583	20018	1446	1454	35.9	2.8e-05	226374	MOUSE	Myosin-9
1363	[2]	Q8VDD5	Myh9	546.782	2	-0.77	FDQLLAEEK		GG_L_E_220319_04	24.917	20263	1446	1454	30.8	0.00043	226374	MOUSE	Myosin-9
1364	[2]	Q8VDD5	Myh9	524.752	2	-1.9	ALEEAMEQK		GG_L_E_220319_04	7.9	5391	1484	1492	35	7e-05	226374	MOUSE	Myosin-9
1365	[2]	Q8VDD5	Myh9	524.753	2	1.6	ALEEAMEQK		GG_L_E_220319_04	8.233	5682	1484	1492	18.1	0.0061	226374	MOUSE	Myosin-9
1366	[2]	Q8VDD5	Myh9	549.607	3	1.6	ALEEAMEQKAELER		GG_L_E_220319_04	21.883	17312	1484	1497	27.4	0.00013	226374	MOUSE	Myosin-9
1367	[2]	Q8VDD5	Myh9	823.904	2	-2.5	ALEEAMEQKAELER		GG_L_E_220319_04	21.933	17374	1484	1497	34.4	2.3e-05	226374	MOUSE	Myosin-9
1368	[2]	Q8VDD5	Myh9	593.751	2	-1.3	TEMEDLM(Oxidation)SSK	Oxidation@1510=9	GG_L_E_220319_04	8.533	5948	1504	1513	25.4	0.00012	226374	MOUSE	Myosin-9
1369	[2]	Q8VDD5	Myh9	585.754	2	-0.37	TEMEDLMSSK		GG_L_E_220319_04	26.833	21833	1504	1513	27.8	3e-06	226374	MOUSE	Myosin-9
1370	[2]	Q8VDD5	Myh9	585.754	2	-0.58	TEMEDLMSSK		GG_L_E_220319_04	27.167	22135	1504	1513	23.4	0.0005	226374	MOUSE	Myosin-9
1371	[2]	Q8VDD5	Myh9	585.754	2	-0.68	TEMEDLMSSK		GG_L_E_220319_04	27.517	22457	1504	1513	24.7	1.1e-05	226374	MOUSE	Myosin-9
1372	[2]	Q8VDD5	Myh9	585.754	2	-1.3	TEMEDLMSSK		GG_L_E_220319_04	28.017	22988	1504	1513	21.6	0.00032	226374	MOUSE	Myosin-9
1373	[2]	Q8VDD5	Myh9	842.872	2	-2.2	TEMEDLMSSKDDVGK		GG_L_E_220319_04	25.233	20499	1504	1518	38.8	3e-07	226374	MOUSE	Myosin-9
1374	[2]	Q8VDD5	Myh9	562.252	3	0.088	TEMEDLMSSKDDVGK		GG_L_E_220319_04	25.267	20512	1504	1518	31.1	1.2e-05	226374	MOUSE	Myosin-9
1375	[2]	Q8VDD5	Myh9	842.874	2	0.35	TEMEDLMSSKDDVGK		GG_L_E_220319_04	25.583	20832	1504	1518	45.9	3.1e-08	226374	MOUSE	Myosin-9
1376	[2]	Q8VDD5	Myh9	562.252	3	0.3	TEMEDLMSSKDDVGK		GG_L_E_220319_04	25.617	20858	1504	1518	20.3	0.00058	226374	MOUSE	Myosin-9
1377	[2]	Q8VDD5	Myh9	421.224	2	-1.8	SVHELEK		GG_L_E_220319_04	2.517	902	1519	1525	21.6	0.0053	226374	MOUSE	Myosin-9
1378	[2]	Q8VDD5	Myh9	421.224	2	-2.1	SVHELEK		GG_L_E_220319_04	3.533	1456	1519	1525	24.6	0.012	226374	MOUSE	Myosin-9
1379	[2]	Q8VDD5	Myh9	610.794	2	-1.9	ALEQQVEEM(Oxidation)K	Oxidation@1537	GG_L_E_220319_04	7.233	4772	1529	1538	18.1	0.013	226374	MOUSE	Myosin-9
1380	[2]	Q8VDD5	Myh9	602.797	2	-0.21	ALEQQVEEMK		GG_L_E_220319_04	19.633	15438	1529	1538	39.6	1.6e-05	226374	MOUSE	Myosin-9
1381	[2]	Q8VDD5	Myh9	602.797	2	-0.51	ALEQQVEEMK		GG_L_E_220319_04	19.967	15649	1529	1538	28.9	6.6e-05	226374	MOUSE	Myosin-9
1382	[2]	Q8VDD5	Myh9	602.797	2	-1	ALEQQVEEMK		GG_L_E_220319_04	20.367	15983	1529	1538	25.7	0.00065	226374	MOUSE	Myosin-9
1383	[2]	Q8VDD5	Myh9	981.462	2	-1.4	TQLEELEDELQATEDAK		GG_L_E_220319_04	64.917	60322	1539	1555	22.6	0.00014	226374	MOUSE	Myosin-9
1384	[2]	Q8VDD5	Myh9	654.644	3	-1.2	TQLEELEDELQATEDAK		GG_L_E_220319_04	65.017	60451	1539	1555	23.6	0.00067	226374	MOUSE	Myosin-9
1385	[2]	Q8VDD5	Myh9	981.462	2	-0.91	TQLEELEDELQATEDAK		GG_L_E_220319_04	65.25	60742	1539	1555	60	6.1e-09	226374	MOUSE	Myosin-9
1386	[2]	Q8VDD5	Myh9	654.645	3	1.3	TQLEELEDELQATEDAK		GG_L_E_220319_04	65.367	60846	1539	1555	43.5	1.4e-06	226374	MOUSE	Myosin-9
1387	[2]	Q8VDD5	Myh9	981.461	2	-1.5	TQLEELEDELQATEDAK		GG_L_E_220319_04	65.6	61144	1539	1555	53.9	7.6e-09	226374	MOUSE	Myosin-9
1388	[2]	Q8VDD5	Myh9	981.462	2	-0.6	TQLEELEDELQATEDAK		GG_L_E_220319_04	65.933	61581	1539	1555	46.5	2e-07	226374	MOUSE	Myosin-9
1389	[2]	Q8VDD5	Myh9	981.461	2	-1.6	TQLEELEDELQATEDAK		GG_L_E_220319_04	66.333	62082	1539	1555	21.1	0.002	226374	MOUSE	Myosin-9
1390	[2]	Q8VDD5	Myh9	531.285	2	-2.9	LEVNLQAM(Oxidation)K	Oxidation@1565	GG_L_E_220319_04	18.1	14026	1558	1566	20.2	0.011	226374	MOUSE	Myosin-9
1391	[2]	Q8VDD5	Myh9	531.285	2	-2.2	LEVNLQAM(Oxidation)K	Oxidation@1565	GG_L_E_220319_04	18.433	14345	1558	1566	30.3	2.7e-05	226374	MOUSE	Myosin-9
1392	[2]	Q8VDD5	Myh9	523.288	2	-2.3	LEVNLQAMK		GG_L_E_220319_04	33.683	28441	1558	1566	24.4	0.0054	226374	MOUSE	Myosin-9
1393	[2]	Q8VDD5	Myh9	523.289	2	-0.99	LEVNLQAMK		GG_L_E_220319_04	34.017	28702	1558	1566	32.5	0.00067	226374	MOUSE	Myosin-9
1394	[2]	Q8VDD5	Myh9	625.763	2	-2	EMEAELEDER		GG_L_E_220319_04	14.55	11142	1593	1602	28.4	6.9e-05	226374	MOUSE	Myosin-9
1395	[2]	Q8VDD5	Myh9	625.763	2	-1.1	EMEAELEDER		GG_L_E_220319_04	14.883	11436	1593	1602	43.4	4.5e-06	226374	MOUSE	Myosin-9
1396	[2]	Q8VDD5	Myh9	689.81	2	-2.5	EMEAELEDERK		GG_L_E_220319_04	7.517	5081	1593	1603	33.5	0.00014	226374	MOUSE	Myosin-9
1397	[2]	Q8VDD5	Myh9	460.209	3	-1.2	EMEAELEDERK		GG_L_E_220319_04	7.567	5129	1593	1603	29.2	0.00016	226374	MOUSE	Myosin-9
1398	[2]	Q8VDD5	Myh9	613.802	2	-3.8	DLEAHIDTANK		GG_L_E_220319_04	8.583	5986	1621	1631	26	0.0002	226374	MOUSE	Myosin-9
1399	[2]	Q8VDD5	Myh9	409.538	3	-2.4	DLEAHIDTANK		GG_L_E_220319_04	8.717	6106	1621	1631	26.4	0.00025	226374	MOUSE	Myosin-9
1400	[2]	Q8VDD5	Myh9	613.804	2	-0.92	DLEAHIDTANK		GG_L_E_220319_04	8.917	6268	1621	1631	35	2.5e-05	226374	MOUSE	Myosin-9
1401	[2]	Q8VDD5	Myh9	613.803	2	-1.3	DLEAHIDTANK		GG_L_E_220319_04	9.25	6559	1621	1631	23.8	0.0012	226374	MOUSE	Myosin-9
1402	[2]	Q8VDD5	Myh9	451.253	2	0.38	EEILAQAK		GG_L_E_220319_04	8.433	5870	1662	1669	24.9	0.0019	226374	MOUSE	Myosin-9
1403	[2]	Q8VDD5	Myh9	688.99	3	-0.72	SM(Oxidation)EAEMIQLQEELAAAER	Oxidation@1678|1682	GG_L_E_220319_04	60.417	55538	1677	1694	16.9	0.013	226374	MOUSE	Myosin-9
1404	[2]	Q8VDD5	Myh9	1032.98	2	-4.2	SM(Oxidation)EAEMIQLQEELAAAER	Oxidation@1678=37	GG_L_E_220319_04	67.767	63797	1677	1694	54.9	2.1e-09	226374	MOUSE	Myosin-9
1405	[2]	Q8VDD5	Myh9	688.994	3	4.8	SM(Oxidation)EAEMIQLQEELAAAER	Oxidation@1678|1682	GG_L_E_220319_04	67.833	63841	1677	1694	27.6	7.2e-05	226374	MOUSE	Myosin-9
1406	[2]	Q8VDD5	Myh9	1032.98	2	-0.38	SM(Oxidation)EAEMIQLQEELAAAER	Oxidation@1678=42	GG_L_E_220319_04	68.1	64050	1677	1694	45.8	7.2e-09	226374	MOUSE	Myosin-9
1407	[2]	Q8VDD5	Myh9	688.992	3	1.7	SM(Oxidation)EAEMIQLQEELAAAER	Oxidation@1678=11	GG_L_E_220319_04	68.167	64098	1677	1694	41.1	1.8e-07	226374	MOUSE	Myosin-9
1408	[2]	Q8VDD5	Myh9	1032.98	2	-4.5	SMEAEM(Oxidation)IQLQEELAAAER	Oxidation@1682=15	GG_L_E_220319_04	60.2	55291	1677	1694	35	3.2e-06	226374	MOUSE	Myosin-9
1409	[2]	Q8VDD5	Myh9	683.659	3	-0.32	SMEAEMIQLQEELAAAER		GG_L_E_220319_04	83.133	80904	1677	1694	43	1.9e-06	226374	MOUSE	Myosin-9
1410	[2]	Q8VDD5	Myh9	1024.98	2	-3.8	SMEAEMIQLQEELAAAER		GG_L_E_220319_04	83.15	80927	1677	1694	51.6	1.2e-08	226374	MOUSE	Myosin-9
1411	[2]	Q8VDD5	Myh9	683.659	3	0.22	SMEAEMIQLQEELAAAER		GG_L_E_220319_04	83.483	81312	1677	1694	50.2	6.3e-08	226374	MOUSE	Myosin-9
1412	[2]	Q8VDD5	Myh9	1024.98	2	-1.4	SMEAEMIQLQEELAAAER		GG_L_E_220319_04	83.483	81328	1677	1694	55	8.9e-09	226374	MOUSE	Myosin-9
1413	[2]	Q8VDD5	Myh9	1036.48	2	1.8	Q(Gln->pyro-Glu)AQQERDELADEIANSSGK	Gln->pyro-Glu@1698	GG_L_E_220319_04	38.133	32353	1698	1716	42.6	1.5e-07	226374	MOUSE	Myosin-9
1414	[2]	Q8VDD5	Myh9	691.321	3	-1.9	Q(Gln->pyro-Glu)AQQERDELADEIANSSGK	Gln->pyro-Glu@1698	GG_L_E_220319_04	38.417	32608	1698	1716	22	0.0023	226374	MOUSE	Myosin-9
1415	[2]	Q8VDD5	Myh9	1036.48	2	-1.3	Q(Gln->pyro-Glu)AQQERDELADEIANSSGK	Gln->pyro-Glu@1698	GG_L_E_220319_04	38.467	32668	1698	1716	44.2	3.7e-08	226374	MOUSE	Myosin-9
1416	[2]	Q8VDD5	Myh9	1044.99	2	-2	QAQQERDELADEIANSSGK		GG_L_E_220319_04	23.133	18595	1698	1716	32	7.2e-05	226374	MOUSE	Myosin-9
1417	[2]	Q8VDD5	Myh9	696.997	3	-0.79	QAQQERDELADEIANSSGK		GG_L_E_220319_04	23.467	18929	1698	1716	30.4	2.2e-05	226374	MOUSE	Myosin-9
1418	[2]	Q8VDD5	Myh9	450.213	3	1	DELADEIANSSGK		GG_L_E_220319_04	28.1	23080	1704	1716	19.5	0.0013	226374	MOUSE	Myosin-9
1419	[2]	Q8VDD5	Myh9	674.816	2	1.5	DELADEIANSSGK		GG_L_E_220319_04	28.117	23094	1704	1716	41.8	1.8e-05	226374	MOUSE	Myosin-9
1420	[2]	Q8VDD5	Myh9	674.816	2	1.2	DELADEIANSSGK		GG_L_E_220319_04	28.45	23430	1704	1716	42.9	5.4e-07	226374	MOUSE	Myosin-9
1421	[2]	Q8VDD5	Myh9	824.728	3	-1.4	IAQLEEELEEEQGNTELINDR		GG_L_E_220319_04	52.667	47207	1731	1751	26.9	2.3e-05	226374	MOUSE	Myosin-9
1422	[2]	Q8VDD5	Myh9	1236.59	2	-1.2	IAQLEEELEEEQGNTELINDR		GG_L_E_220319_04	52.917	47367	1731	1751	62	5e-10	226374	MOUSE	Myosin-9
1423	[2]	Q8VDD5	Myh9	824.728	3	-1.3	IAQLEEELEEEQGNTELINDR		GG_L_E_220319_04	53	47412	1731	1751	49.8	1e-07	226374	MOUSE	Myosin-9
1424	[2]	Q8VDD5	Myh9	1236.59	2	-1.3	IAQLEEELEEEQGNTELINDR		GG_L_E_220319_04	53.017	47423	1731	1751	67	4.8e-10	226374	MOUSE	Myosin-9
1425	[2]	Q8VDD5	Myh9	1236.59	2	-0.29	IAQLEEELEEEQGNTELINDR		GG_L_E_220319_04	53.267	47692	1731	1751	69.5	7e-11	226374	MOUSE	Myosin-9
1426	[2]	Q8VDD5	Myh9	824.729	3	-0.63	IAQLEEELEEEQGNTELINDR		GG_L_E_220319_04	53.333	47790	1731	1751	49.1	8.2e-08	226374	MOUSE	Myosin-9
1427	[2]	Q8VDD5	Myh9	1236.59	2	2	IAQLEEELEEEQGNTELINDR		GG_L_E_220319_04	53.6	48095	1731	1751	54	9.2e-08	226374	MOUSE	Myosin-9
1428	[2]	Q8VDD5	Myh9	824.729	3	0.042	IAQLEEELEEEQGNTELINDR		GG_L_E_220319_04	53.683	48170	1731	1751	27.1	2.3e-05	226374	MOUSE	Myosin-9
1429	[2]	Q8VDD5	Myh9	1236.59	2	2.3	IAQLEEELEEEQGNTELINDR		GG_L_E_220319_04	53.95	48462	1731	1751	60.2	5.9e-10	226374	MOUSE	Myosin-9
1430	[2]	Q8VDD5	Myh9	999.538	2	3.6	KANLQIDQINTDLNLER		GG_L_E_220319_04	41.467	35707	1754	1770	36	6.4e-05	226374	MOUSE	Myosin-9
1431	[2]	Q8VDD5	Myh9	935.485	2	-2	ANLQIDQINTDLNLER		GG_L_E_220319_04	52.4	46902	1755	1770	42.1	2.1e-06	226374	MOUSE	Myosin-9
1432	[2]	Q8VDD5	Myh9	623.993	3	-0.93	ANLQIDQINTDLNLER		GG_L_E_220319_04	52.467	46960	1755	1770	33.1	2.1e-05	226374	MOUSE	Myosin-9
1433	[2]	Q8VDD5	Myh9	935.485	2	-2.5	ANLQIDQINTDLNLER		GG_L_E_220319_04	52.733	47276	1755	1770	58.6	2.9e-07	226374	MOUSE	Myosin-9
1434	[2]	Q8VDD5	Myh9	623.993	3	-1.5	ANLQIDQINTDLNLER		GG_L_E_220319_04	52.8	47312	1755	1770	51	1.1e-06	226374	MOUSE	Myosin-9
1435	[2]	Q8VDD5	Myh9	935.486	2	-0.92	ANLQIDQINTDLNLER		GG_L_E_220319_04	53.067	47477	1755	1770	58.6	3.6e-07	226374	MOUSE	Myosin-9
1436	[2]	Q8VDD5	Myh9	935.486	2	-1.4	ANLQIDQINTDLNLER		GG_L_E_220319_04	53.417	47881	1755	1770	38.1	2.1e-06	226374	MOUSE	Myosin-9
1437	[2]	Q8VDD5	Myh9	935.486	2	-1	ANLQIDQINTDLNLER		GG_L_E_220319_04	55.25	49684	1755	1770	21.2	0.0065	226374	MOUSE	Myosin-9
1438	[2]	Q8VDD5	Myh9	525.76	2	-1.4	LQEM(Oxidation)ESAVK	Oxidation@1797	GG_L_E_220319_04	5.2	2596	1794	1802	19.8	0.0061	226374	MOUSE	Myosin-9
1439	[2]	Q8VDD5	Myh9	517.762	2	-2.1	LQEMESAVK		GG_L_E_220319_04	7.65	5198	1794	1802	25	0.014	226374	MOUSE	Myosin-9
1440	[2]	Q8VDD5	Myh9	517.762	2	-2.3	LQEMESAVK		GG_L_E_220319_04	7.983	5459	1794	1802	33.2	0.0042	226374	MOUSE	Myosin-9
1441	[2]	Q8VDD5	Myh9	437.255	2	-1.2	ASIAALEAK		GG_L_E_220319_04	16.383	12788	1807	1815	37.1	0.0011	226374	MOUSE	Myosin-9
1442	[2]	Q8VDD5	Myh9	437.255	2	-1.3	ASIAALEAK		GG_L_E_220319_04	16.717	13016	1807	1815	32.9	0.0015	226374	MOUSE	Myosin-9
1443	[2]	Q8VDD5	Myh9	765.886	2	-0.098	IAQLEEQLDNETK		GG_L_E_220319_04	27.033	22014	1816	1828	26.2	0.00043	226374	MOUSE	Myosin-9
1444	[2]	Q8VDD5	Myh9	510.926	3	-1.5	IAQLEEQLDNETK		GG_L_E_220319_04	27.25	22214	1816	1828	37.7	1.4e-05	226374	MOUSE	Myosin-9
1445	[2]	Q8VDD5	Myh9	765.886	2	-0.098	IAQLEEQLDNETK		GG_L_E_220319_04	27.383	22333	1816	1828	48.5	2e-07	226374	MOUSE	Myosin-9
1446	[2]	Q8VDD5	Myh9	765.886	2	-0.18	IAQLEEQLDNETK		GG_L_E_220319_04	27.717	22668	1816	1828	43.1	1.6e-06	226374	MOUSE	Myosin-9
1447	[2]	Q8VDD5	Myh9	765.887	2	1.6	IAQLEEQLDNETK		GG_L_E_220319_04	28.3	23264	1816	1828	21.8	0.01	226374	MOUSE	Myosin-9
1448	[2]	Q8VDD5	Myh9	908.454	2	-3.8	IAQLEEQLDNETKER		GG_L_E_220319_04	24.233	19666	1816	1830	45.9	2.4e-07	226374	MOUSE	Myosin-9
1449	[2]	Q8VDD5	Myh9	728.903	2	-1.2	LKDVLLQVEDER		GG_L_E_220319_04	34.267	28929	1844	1855	21.1	0.014	226374	MOUSE	Myosin-9
1450	[2]	Q8VDD5	Myh9	486.271	3	-2.5	LKDVLLQVEDER		GG_L_E_220319_04	34.367	29052	1844	1855	25.1	0.0017	226374	MOUSE	Myosin-9
1451	[2]	Q8VDD5	Myh9	728.903	2	-1.8	LKDVLLQVEDER		GG_L_E_220319_04	34.6	29288	1844	1855	49.3	4.3e-06	226374	MOUSE	Myosin-9
1452	[2]	Q8VDD5	Myh9	486.271	3	-1	LKDVLLQVEDER		GG_L_E_220319_04	34.7	29381	1844	1855	34.5	1.9e-05	226374	MOUSE	Myosin-9
1453	[2]	Q8VDD5	Myh9	806.954	2	-0.4	LKDVLLQVEDERR		GG_L_E_220319_04	26.4	21489	1844	1856	33.1	0.0012	226374	MOUSE	Myosin-9
1454	[2]	Q8VDD5	Myh9	538.306	3	0.45	LKDVLLQVEDERR		GG_L_E_220319_04	26.65	21681	1844	1856	27.9	0.00034	226374	MOUSE	Myosin-9
1455	[2]	Q8VDD5	Myh9	806.955	2	-0.02	LKDVLLQVEDERR		GG_L_E_220319_04	26.75	21762	1844	1856	35.7	0.00015	226374	MOUSE	Myosin-9
1456	[2]	Q8VDD5	Myh9	608.314	2	0.054	DVLLQVEDER		GG_L_E_220319_04	36.65	31035	1846	1855	26	0.0008	226374	MOUSE	Myosin-9
1457	[2]	Q8VDD5	Myh9	608.313	2	-2.1	DVLLQVEDER		GG_L_E_220319_04	36.983	31378	1846	1855	30.6	0.00025	226374	MOUSE	Myosin-9
1458	[2]	Q8VDD5	Myh9	608.313	2	-2.6	DVLLQVEDER		GG_L_E_220319_04	37.317	31646	1846	1855	27.5	0.00026	226374	MOUSE	Myosin-9
1459	[2]	Q8VDD5	Myh9	457.912	3	-0.85	DVLLQVEDERR		GG_L_E_220319_04	27.7	22664	1846	1856	27.9	0.0023	226374	MOUSE	Myosin-9
1460	[2]	Q8VDD5	Myh9	647.307	2	0.1	NAEQFKDQADK		GG_L_E_220319_04	4.517	2102	1857	1867	36.6	0.00083	226374	MOUSE	Myosin-9
1461	[2]	Q8VDD5	Myh9	647.307	2	0.2	NAEQFKDQADK		GG_L_E_220319_04	4.85	2340	1857	1867	31.6	0.0016	226374	MOUSE	Myosin-9
1462	[2]	Q8VDD5	Myh9	744.356	2	-3.2	RQLEEAEEEAQR		GG_L_E_220319_04	6.017	3408	1877	1888	35.8	0.00031	226374	MOUSE	Myosin-9
1463	[2]	Q8VDD5	Myh9	496.575	3	1	RQLEEAEEEAQR		GG_L_E_220319_04	6.033	3413	1877	1888	33.2	9.2e-05	226374	MOUSE	Myosin-9
1464	[2]	Q8VDD5	Myh9	657.794	2	-0.53	Q(Gln->pyro-Glu)LEEAEEEAQR	Gln->pyro-Glu@1878	GG_L_E_220319_04	31.85	26659	1878	1888	16.9	0.011	226374	MOUSE	Myosin-9
1465	[2]	Q8VDD5	Myh9	657.793	2	-1.8	Q(Gln->pyro-Glu)LEEAEEEAQR	Gln->pyro-Glu@1878	GG_L_E_220319_04	32.183	27003	1878	1888	33.5	8.7e-06	226374	MOUSE	Myosin-9
1466	[2]	Q8VDD5	Myh9	666.307	2	0.075	QLEEAEEEAQR		GG_L_E_220319_04	6.717	4203	1878	1888	28	0.0005	226374	MOUSE	Myosin-9
1467	[2]	Q8VDD5	Myh9	791.341	2	3.3	ELEDATETADAM(Oxidation)NR	Oxidation@1910	GG_L_E_220319_04	7.4	4946	1899	1912	35.2	1.4e-06	226374	MOUSE	Myosin-9
1468	[2]	Q8VDD5	Myh9	783.34	2	-1.9	ELEDATETADAMNR		GG_L_E_220319_04	17.3	13343	1899	1912	39	9.9e-07	226374	MOUSE	Myosin-9
1469	[2]	Q8VDD5	Myh9	783.341	2	-0.43	ELEDATETADAMNR		GG_L_E_220319_04	17.633	13622	1899	1912	46.8	1.3e-06	226374	MOUSE	Myosin-9
1470	[2]	Q8VDD5	Myh9	783.34	2	-1.7	ELEDATETADAMNR		GG_L_E_220319_04	17.967	13896	1899	1912	41.2	1.2e-06	226374	MOUSE	Myosin-9
1471	[2]	Q8VDD5	Myh9	783.34	2	-1.1	ELEDATETADAMNR		GG_L_E_220319_04	18.3	14219	1899	1912	37.2	1.9e-06	226374	MOUSE	Myosin-9
1472	[2]	Q8VDD5	Myh9	387.224	3	-1.2	RGDLPFVVTR		GG_L_E_220319_04	30.567	25316	1923	1932	29.1	0.0041	226374	MOUSE	Myosin-9
1473	[2]	Q8VDD5	Myh9	387.224	3	-0.82	RGDLPFVVTR		GG_L_E_220319_04	30.9	25700	1923	1932	33.8	0.00018	226374	MOUSE	Myosin-9
1474	[2]	Q8VDD5	Myh9	502.282	2	-0.48	GDLPFVVTR		GG_L_E_220319_04	42.917	36941	1924	1932	23.4	0.0066	226374	MOUSE	Myosin-9
1475	[2]	Q8VDD5	Myh9	502.281	2	-1.9	GDLPFVVTR		GG_L_E_220319_04	43.25	37329	1924	1932	35.4	0.00046	226374	MOUSE	Myosin-9
1476	[2]	Q8VDD5	Myh9	743.295	2	-0.83	KGTGDC(Methylthio)SDEEVDGK		GG_L_E_220319_04	5.883	3256	1937	1950	28.6	5.8e-05	226374	MOUSE	Myosin-9
1477	[2]	Q8VDD5	Myh9	495.866	3	-0.076	KGTGDC(Methylthio)SDEEVDGK		GG_L_E_220319_04	5.9	3275	1937	1950	19.1	0.00034	226374	MOUSE	Myosin-9
1478	[2]	Q8VDD5	Myh9	679.248	2	-0.29	GTGDC(Methylthio)SDEEVDGK		GG_L_E_220319_04	7.233	4763	1938	1950	23.6	4.1e-05	226374	MOUSE	Myosin-9
1479	[3]	Q9JHU4	Dync1h1	821.453	3	2.7	KLVPLLLEDGGDAPAALEAALEEK		GG_L_E_220319_04	81.183	78790	34	57	48.9	1.1e-09	532050	MOUSE	Cytoplasmic dynein 1 heavy chain 1
1480	[3]	Q9JHU4	Dync1h1	778.752	3	-0.56	LVPLLLEDGGDAPAALEAALEEK		GG_L_E_220319_04	84.567	82732	35	57	41.2	6.8e-07	532050	MOUSE	Cytoplasmic dynein 1 heavy chain 1
1481	[3]	Q9JHU4	Dync1h1	1167.62	2	-3.5	LVPLLLEDGGDAPAALEAALEEK		GG_L_E_220319_04	84.583	82755	35	57	45.9	1.3e-09	532050	MOUSE	Cytoplasmic dynein 1 heavy chain 1
1482	[3]	Q9JHU4	Dync1h1	547.297	3	-1.9	FLSDPQVHTVLVER		GG_L_E_220319_04	32.933	27747	66	79	27.4	0.00025	532050	MOUSE	Cytoplasmic dynein 1 heavy chain 1
1483	[3]	Q9JHU4	Dync1h1	820.445	2	1.5	FLSDPQVHTVLVER		GG_L_E_220319_04	32.967	27783	66	79	43.5	5.9e-08	532050	MOUSE	Cytoplasmic dynein 1 heavy chain 1
1484	[3]	Q9JHU4	Dync1h1	547.298	3	-0.86	FLSDPQVHTVLVER		GG_L_E_220319_04	33.267	28072	66	79	29.6	0.00025	532050	MOUSE	Cytoplasmic dynein 1 heavy chain 1
1485	[3]	Q9JHU4	Dync1h1	798.442	2	0.47	APVIDADKPVSSQLR		GG_L_E_220319_04	17.733	13704	120	134	39.6	2.8e-07	532050	MOUSE	Cytoplasmic dynein 1 heavy chain 1
1486	[3]	Q9JHU4	Dync1h1	532.629	3	-1.4	APVIDADKPVSSQLR		GG_L_E_220319_04	17.733	13716	120	134	23.7	0.00034	532050	MOUSE	Cytoplasmic dynein 1 heavy chain 1
1487	[3]	Q9JHU4	Dync1h1	798.441	2	0.086	APVIDADKPVSSQLR		GG_L_E_220319_04	18.067	13988	120	134	46.9	7.2e-08	532050	MOUSE	Cytoplasmic dynein 1 heavy chain 1
1488	[3]	Q9JHU4	Dync1h1	532.629	3	-1.5	APVIDADKPVSSQLR		GG_L_E_220319_04	18.083	14004	120	134	35.2	2e-06	532050	MOUSE	Cytoplasmic dynein 1 heavy chain 1
1489	[3]	Q9JHU4	Dync1h1	860.428	3	-1.1	VTDFGDKVEDPTFLNQLQSGVNR		GG_L_E_220319_04	54.95	49406	227	249	41.1	1.4e-06	532050	MOUSE	Cytoplasmic dynein 1 heavy chain 1
1490	[3]	Q9JHU4	Dync1h1	908.964	2	1.3	VEDPTFLNQLQSGVNR		GG_L_E_220319_04	52	46463	234	249	40.2	1.4e-06	532050	MOUSE	Cytoplasmic dynein 1 heavy chain 1
1491	[3]	Q9JHU4	Dync1h1	908.962	2	-0.9	VEDPTFLNQLQSGVNR		GG_L_E_220319_04	52.333	46831	234	249	40.4	4.5e-06	532050	MOUSE	Cytoplasmic dynein 1 heavy chain 1
1492	[3]	Q9JHU4	Dync1h1	844.434	3	-0.1	LDRDPASGTALQEISFWLNLER		GG_L_E_220319_04	84.767	83012	260	281	48.2	1.2e-08	532050	MOUSE	Cytoplasmic dynein 1 heavy chain 1
1493	[3]	Q9JHU4	Dync1h1	542.654	3	-0.0073	RESPEVLLTLDILK		GG_L_E_220319_04	70.233	66543	290	303	26.1	0.00071	532050	MOUSE	Cytoplasmic dynein 1 heavy chain 1
1494	[3]	Q9JHU4	Dync1h1	735.426	2	-1.3	ESPEVLLTLDILK		GG_L_E_220319_04	84.067	82079	291	303	32.7	3.1e-05	532050	MOUSE	Cytoplasmic dynein 1 heavy chain 1
1495	[3]	Q9JHU4	Dync1h1	809.894	2	0.97	Q(Gln->pyro-Glu)ALETVNDYNPLMK	Gln->pyro-Glu@322	GG_L_E_220319_04	65.417	60916	322	335	29.6	3e-05	532050	MOUSE	Cytoplasmic dynein 1 heavy chain 1
1496	[3]	Q9JHU4	Dync1h1	818.405	2	-1.4	QALETVNDYNPLMK		GG_L_E_220319_04	42.75	36805	322	335	28.6	6.5e-05	532050	MOUSE	Cytoplasmic dynein 1 heavy chain 1
1497	[3]	Q9JHU4	Dync1h1	626.363	2	-1.5	Q(Gln->pyro-Glu)ALVAIFTHLR	Gln->pyro-Glu@353	GG_L_E_220319_04	84.85	83129	353	363	36.2	3e-06	532050	MOUSE	Cytoplasmic dynein 1 heavy chain 1
1498	[3]	Q9JHU4	Dync1h1	465.892	3	0.8	LMHVAYEEFEK		GG_L_E_220319_04	28.867	23769	399	409	33.6	2e-05	532050	MOUSE	Cytoplasmic dynein 1 heavy chain 1
1499	[3]	Q9JHU4	Dync1h1	698.333	2	-1.5	LMHVAYEEFEK		GG_L_E_220319_04	28.883	23785	399	409	24	0.00089	532050	MOUSE	Cytoplasmic dynein 1 heavy chain 1
1500	[3]	Q9JHU4	Dync1h1	465.892	3	0.095	LMHVAYEEFEK		GG_L_E_220319_04	29.2	24030	399	409	30.5	2.8e-05	532050	MOUSE	Cytoplasmic dynein 1 heavy chain 1
1501	[3]	Q9JHU4	Dync1h1	1317.67	2	1.3	VLRPQVTAVAQQNQGEAPEPQDMK		GG_L_E_220319_04	20.833	16432	481	504	45.4	1.2e-07	532050	MOUSE	Cytoplasmic dynein 1 heavy chain 1
1502	[3]	Q9JHU4	Dync1h1	878.782	3	0.72	VLRPQVTAVAQQNQGEAPEPQDMK		GG_L_E_220319_04	21.017	16565	481	504	31.1	4.6e-06	532050	MOUSE	Cytoplasmic dynein 1 heavy chain 1
1503	[3]	Q9JHU4	Dync1h1	903.119	3	-1	VAEVLFDAADANAIEEVNLAYENVK		GG_L_E_220319_04	83.667	81541	505	529	34.3	9.5e-07	532050	MOUSE	Cytoplasmic dynein 1 heavy chain 1
1504	[3]	Q9JHU4	Dync1h1	611.773	2	-1	EGTEAWEAAMK		GG_L_E_220319_04	30.133	24930	539	549	26.7	0.00012	532050	MOUSE	Cytoplasmic dynein 1 heavy chain 1
1505	[3]	Q9JHU4	Dync1h1	589.812	2	0.7	EYQTQLIQR		GG_L_E_220319_04	16.267	12699	601	609	20.1	0.015	532050	MOUSE	Cytoplasmic dynein 1 heavy chain 1
1506	[3]	Q9JHU4	Dync1h1	592.279	2	2.3	GWENHVEGQK		GG_L_E_220319_04	6.3	3725	670	679	21.8	0.0038	532050	MOUSE	Cytoplasmic dynein 1 heavy chain 1
1507	[3]	Q9JHU4	Dync1h1	754.362	2	-1.1	LNTQEIFDDWAR		GG_L_E_220319_04	66.233	61957	691	702	32.1	0.00011	532050	MOUSE	Cytoplasmic dynein 1 heavy chain 1
1508	[3]	Q9JHU4	Dync1h1	754.363	2	0.73	LNTQEIFDDWAR		GG_L_E_220319_04	66.567	62369	691	702	44.8	1.1e-06	532050	MOUSE	Cytoplasmic dynein 1 heavy chain 1
1509	[3]	Q9JHU4	Dync1h1	468.76	2	-3	IFTIESAR		GG_L_E_220319_04	26.867	21860	715	722	25.8	0.016	532050	MOUSE	Cytoplasmic dynein 1 heavy chain 1
1510	[3]	Q9JHU4	Dync1h1	687.407	2	1.7	VNFLPEIITLSK		GG_L_E_220319_04	79.2	76861	735	746	29.7	0.00029	532050	MOUSE	Cytoplasmic dynein 1 heavy chain 1
1511	[3]	Q9JHU4	Dync1h1	687.407	2	1.5	VNFLPEIITLSK		GG_L_E_220319_04	79.55	77217	735	746	33.5	2.6e-05	532050	MOUSE	Cytoplasmic dynein 1 heavy chain 1
1512	[3]	Q9JHU4	Dync1h1	427.279	2	0.37	VPLAIVNK		GG_L_E_220319_04	20.9	16486	758	765	26.6	0.00016	532050	MOUSE	Cytoplasmic dynein 1 heavy chain 1
1513	[3]	Q9JHU4	Dync1h1	719.719	3	-1.3	AHQANQLYPFAISLIESVR		GG_L_E_220319_04	83.6	81457	766	784	27	1.1e-05	532050	MOUSE	Cytoplasmic dynein 1 heavy chain 1
1514	[3]	Q9JHU4	Dync1h1	564.854	2	2.5	NTISLLVAGLK		GG_L_E_220319_04	64.5	59829	797	807	23.1	0.00052	532050	MOUSE	Cytoplasmic dynein 1 heavy chain 1
1515	[3]	Q9JHU4	Dync1h1	564.852	2	-0.89	NTISLLVAGLK		GG_L_E_220319_04	64.833	60229	797	807	37	7.4e-05	532050	MOUSE	Cytoplasmic dynein 1 heavy chain 1
1516	[3]	Q9JHU4	Dync1h1	564.852	2	-2	NTISLLVAGLK		GG_L_E_220319_04	65.183	60649	797	807	24.7	0.0014	532050	MOUSE	Cytoplasmic dynein 1 heavy chain 1
1517	[3]	Q9JHU4	Dync1h1	663.341	2	0.13	LAETVFNFQEK		GG_L_E_220319_04	43.283	37361	834	844	35.6	7e-06	532050	MOUSE	Cytoplasmic dynein 1 heavy chain 1
1518	[3]	Q9JHU4	Dync1h1	663.34	2	-0.16	LAETVFNFQEK		GG_L_E_220319_04	43.633	37687	834	844	33.5	5e-05	532050	MOUSE	Cytoplasmic dynein 1 heavy chain 1
1519	[3]	Q9JHU4	Dync1h1	593.832	2	0.2	VDDLLIIEEK		GG_L_E_220319_04	47.733	41925	845	854	32.7	8.5e-05	532050	MOUSE	Cytoplasmic dynein 1 heavy chain 1
1520	[3]	Q9JHU4	Dync1h1	593.832	2	0.72	VDDLLIIEEK		GG_L_E_220319_04	48.05	42284	845	854	26.3	0.00034	532050	MOUSE	Cytoplasmic dynein 1 heavy chain 1
1521	[3]	Q9JHU4	Dync1h1	490.264	2	-0.73	TFSEILNR		GG_L_E_220319_04	29.867	24728	871	878	24	0.00082	532050	MOUSE	Cytoplasmic dynein 1 heavy chain 1
1522	[3]	Q9JHU4	Dync1h1	1099.56	2	-2.5	AVDDLNLHSYSNLPIWVNK		GG_L_E_220319_04	60.567	55661	882	900	28	0.00042	532050	MOUSE	Cytoplasmic dynein 1 heavy chain 1
1523	[3]	Q9JHU4	Dync1h1	729.883	2	-0.67	AWTQVLLGQAEDK		GG_L_E_220319_04	52.367	46871	919	931	24.4	0.0012	532050	MOUSE	Cytoplasmic dynein 1 heavy chain 1
1524	[3]	Q9JHU4	Dync1h1	729.883	2	-0.59	AWTQVLLGQAEDK		GG_L_E_220319_04	52.717	47245	919	931	33	0.00041	532050	MOUSE	Cytoplasmic dynein 1 heavy chain 1
1525	[3]	Q9JHU4	Dync1h1	974.484	2	-2.6	ITNQVIYLNPPIEEC(Methylthio)R		GG_L_E_220319_04	61.917	57244	962	977	28.4	0.00015	532050	MOUSE	Cytoplasmic dynein 1 heavy chain 1
1526	[3]	Q9JHU4	Dync1h1	974.483	2	-4.4	ITNQVIYLNPPIEEC(Methylthio)R		GG_L_E_220319_04	62.383	57635	962	977	34.9	1.3e-06	532050	MOUSE	Cytoplasmic dynein 1 heavy chain 1
1527	[3]	Q9JHU4	Dync1h1	974.485	2	-2.3	ITNQVIYLNPPIEEC(Methylthio)R		GG_L_E_220319_04	62.717	57898	962	977	44.8	8.9e-08	532050	MOUSE	Cytoplasmic dynein 1 heavy chain 1
1528	[3]	Q9JHU4	Dync1h1	974.482	2	-4.9	ITNQVIYLNPPIEEC(Methylthio)R		GG_L_E_220319_04	62.967	58203	962	977	30.6	4e-05	532050	MOUSE	Cytoplasmic dynein 1 heavy chain 1
1529	[3]	Q9JHU4	Dync1h1	457.778	2	-0.46	MVVLSLPR		GG_L_E_220319_04	43.5	37536	989	996	19.6	0.0013	532050	MOUSE	Cytoplasmic dynein 1 heavy chain 1
1530	[3]	Q9JHU4	Dync1h1	575.279	3	2.7	YQVGVHYELTEEEK		GG_L_E_220319_04	23.083	18544	1002	1015	19.1	0.0051	532050	MOUSE	Cytoplasmic dynein 1 heavy chain 1
1531	[3]	Q9JHU4	Dync1h1	862.415	2	2.8	YQVGVHYELTEEEK		GG_L_E_220319_04	23.483	18954	1002	1015	20.8	0.0092	532050	MOUSE	Cytoplasmic dynein 1 heavy chain 1
1532	[3]	Q9JHU4	Dync1h1	981.148	3	2.7	MPDGPVALEESYSAVMGIVTEVEQYVK		GG_L_E_220319_04	85.567	84157	1024	1050	37.9	4.1e-07	532050	MOUSE	Cytoplasmic dynein 1 heavy chain 1
1533	[3]	Q9JHU4	Dync1h1	563.841	2	0.43	WQALLVQIR		GG_L_E_220319_04	56.9	51547	1077	1085	25.3	0.0038	532050	MOUSE	Cytoplasmic dynein 1 heavy chain 1
1534	[3]	Q9JHU4	Dync1h1	681.318	3	-3.4	FGQMLGSNMTEFHSQISK		GG_L_E_220319_04	39.4	33568	1129	1146	18.6	0.0098	532050	MOUSE	Cytoplasmic dynein 1 heavy chain 1
1535	[3]	Q9JHU4	Dync1h1	1021.47	2	-3.7	FGQMLGSNMTEFHSQISK		GG_L_E_220319_04	39.517	33639	1129	1146	30.9	2.7e-05	532050	MOUSE	Cytoplasmic dynein 1 heavy chain 1
1536	[3]	Q9JHU4	Dync1h1	999.83	3	2.6	QELEQHSVDTASTSDAVTFITYVQSLK		GG_L_E_220319_04	80.067	77751	1149	1175	35.4	2.2e-06	532050	MOUSE	Cytoplasmic dynein 1 heavy chain 1
1537	[3]	Q9JHU4	Dync1h1	787.404	2	-0.18	DSAIQQQVANLQMK		GG_L_E_220319_04	40.983	35222	1227	1240	28.4	0.00085	532050	MOUSE	Cytoplasmic dynein 1 heavy chain 1
1538	[3]	Q9JHU4	Dync1h1	611.301	2	-4	TTDLLTDWEK		GG_L_E_220319_04	49.5	43827	1252	1261	27.5	0.00085	532050	MOUSE	Cytoplasmic dynein 1 heavy chain 1
1539	[3]	Q9JHU4	Dync1h1	611.302	2	-2	TTDLLTDWEK		GG_L_E_220319_04	50.117	44422	1252	1261	21.5	0.0056	532050	MOUSE	Cytoplasmic dynein 1 heavy chain 1
1540	[3]	Q9JHU4	Dync1h1	1010.01	2	-1.7	AKEALELTDTGLLSGSEER		GG_L_E_220319_04	40.4	34539	1298	1316	21.2	0.0085	532050	MOUSE	Cytoplasmic dynein 1 heavy chain 1
1541	[3]	Q9JHU4	Dync1h1	910.449	2	-0.58	EALELTDTGLLSGSEER		GG_L_E_220319_04	51.2	45519	1300	1316	49.3	8.2e-08	532050	MOUSE	Cytoplasmic dynein 1 heavy chain 1
1542	[3]	Q9JHU4	Dync1h1	910.452	2	2	EALELTDTGLLSGSEER		GG_L_E_220319_04	51.533	45911	1300	1316	46.9	1.1e-07	532050	MOUSE	Cytoplasmic dynein 1 heavy chain 1
1543	[3]	Q9JHU4	Dync1h1	588.788	2	-3.3	VWEQIDQMK		GG_L_E_220319_04	29.95	24827	1337	1345	27.9	0.0019	532050	MOUSE	Cytoplasmic dynein 1 heavy chain 1
1544	[3]	Q9JHU4	Dync1h1	613.32	2	0.58	EQPWVSVQPR		GG_L_E_220319_04	28.883	23776	1346	1355	22.1	0.0032	532050	MOUSE	Cytoplasmic dynein 1 heavy chain 1
1545	[3]	Q9JHU4	Dync1h1	619.841	2	0.16	Q(Gln->pyro-Glu)NLDGLLNQLK	Gln->pyro-Glu@1359	GG_L_E_220319_04	82.05	79656	1359	1369	20.7	0.00065	532050	MOUSE	Cytoplasmic dynein 1 heavy chain 1
1546	[3]	Q9JHU4	Dync1h1	619.841	2	1.4	Q(Gln->pyro-Glu)NLDGLLNQLK	Gln->pyro-Glu@1359	GG_L_E_220319_04	82.383	80014	1359	1369	19.8	0.0023	532050	MOUSE	Cytoplasmic dynein 1 heavy chain 1
1547	[3]	Q9JHU4	Dync1h1	628.355	2	1.3	QNLDGLLNQLK		GG_L_E_220319_04	57.667	52471	1359	1369	24.9	0.0035	532050	MOUSE	Cytoplasmic dynein 1 heavy chain 1
1548	[3]	Q9JHU4	Dync1h1	637.296	2	-0.012	Q(Gln->pyro-Glu)YASYEFVQR	Gln->pyro-Glu@1377	GG_L_E_220319_04	45.017	39274	1377	1386	23	0.0001	532050	MOUSE	Cytoplasmic dynein 1 heavy chain 1
1549	[3]	Q9JHU4	Dync1h1	536.824	2	-1.6	INMLVIELK		GG_L_E_220319_04	60.2	55293	1394	1402	16.5	0.0021	532050	MOUSE	Cytoplasmic dynein 1 heavy chain 1
1550	[3]	Q9JHU4	Dync1h1	536.824	2	-1.8	INMLVIELK		GG_L_E_220319_04	60.533	55636	1394	1402	30.1	0.0014	532050	MOUSE	Cytoplasmic dynein 1 heavy chain 1
1551	[3]	Q9JHU4	Dync1h1	1014.49	2	-0.14	EVWNTYELDLVNYQNK		GG_L_E_220319_04	63.35	58578	1466	1481	26.9	3.2e-05	532050	MOUSE	Cytoplasmic dynein 1 heavy chain 1
1552	[3]	Q9JHU4	Dync1h1	1014.49	2	0.71	EVWNTYELDLVNYQNK		GG_L_E_220319_04	63.683	58882	1466	1481	43.1	1.4e-08	532050	MOUSE	Cytoplasmic dynein 1 heavy chain 1
1553	[3]	Q9JHU4	Dync1h1	734.334	2	-1.9	VFEEDALSWEDK		GG_L_E_220319_04	44.467	38669	1513	1524	27.4	9.5e-05	532050	MOUSE	Cytoplasmic dynein 1 heavy chain 1
1554	[3]	Q9JHU4	Dync1h1	546.814	2	3.6	HLLPVETQR		GG_L_E_220319_04	11.383	8376	1557	1565	20.3	0.016	532050	MOUSE	Cytoplasmic dynein 1 heavy chain 1
1555	[3]	Q9JHU4	Dync1h1	757.902	2	3.1	FQSISTEFLALMK		GG_L_E_220319_04	83.467	81306	1566	1578	19.1	0.015	532050	MOUSE	Cytoplasmic dynein 1 heavy chain 1
1556	[3]	Q9JHU4	Dync1h1	834.959	2	-0.11	SPLVMDVLNIQGVQR		GG_L_E_220319_04	69.733	65958	1583	1597	42.6	2.9e-06	532050	MOUSE	Cytoplasmic dynein 1 heavy chain 1
1557	[3]	Q9JHU4	Dync1h1	556.975	3	0.79	SPLVMDVLNIQGVQR		GG_L_E_220319_04	69.833	66052	1583	1597	33.8	0.00013	532050	MOUSE	Cytoplasmic dynein 1 heavy chain 1
1558	[3]	Q9JHU4	Dync1h1	834.959	2	-0.11	SPLVMDVLNIQGVQR		GG_L_E_220319_04	70.35	66700	1583	1597	20.1	0.01	532050	MOUSE	Cytoplasmic dynein 1 heavy chain 1
1559	[3]	Q9JHU4	Dync1h1	475.75	2	-2	ALGEYLER		GG_L_E_220319_04	24.85	20228	1612	1619	27.8	0.0011	532050	MOUSE	Cytoplasmic dynein 1 heavy chain 1
1560	[3]	Q9JHU4	Dync1h1	979.989	2	-2.3	FYFVGDEDLLEIIGNSK		GG_L_E_220319_04	84.733	82963	1627	1643	32.3	6.6e-06	532050	MOUSE	Cytoplasmic dynein 1 heavy chain 1
1561	[3]	Q9JHU4	Dync1h1	484.724	2	1.9	EGEEVMFK		GG_L_E_220319_04	19.783	15526	1678	1685	19.4	0.017	532050	MOUSE	Cytoplasmic dynein 1 heavy chain 1
1562	[3]	Q9JHU4	Dync1h1	554.804	2	0.18	TPVSITEHPK		GG_L_E_220319_04	6.183	3589	1686	1695	26.9	0.00077	532050	MOUSE	Cytoplasmic dynein 1 heavy chain 1
1563	[3]	Q9JHU4	Dync1h1	370.205	3	-0.27	TPVSITEHPK		GG_L_E_220319_04	6.183	3590	1686	1695	21.9	0.00087	532050	MOUSE	Cytoplasmic dynein 1 heavy chain 1
1564	[3]	Q9JHU4	Dync1h1	622.848	2	0.1	INEWLTLVEK		GG_L_E_220319_04	62.333	57592	1696	1705	33.1	0.00025	532050	MOUSE	Cytoplasmic dynein 1 heavy chain 1
1565	[3]	Q9JHU4	Dync1h1	622.848	2	-0.09	INEWLTLVEK		GG_L_E_220319_04	62.667	57836	1696	1705	34	0.00088	532050	MOUSE	Cytoplasmic dynein 1 heavy chain 1
1566	[3]	Q9JHU4	Dync1h1	767.921	2	-1.4	LLAESVTEVEIFGK		GG_L_E_220319_04	62.067	57410	1714	1727	36.6	5.6e-06	532050	MOUSE	Cytoplasmic dynein 1 heavy chain 1
1567	[3]	Q9JHU4	Dync1h1	869.437	2	-1.9	ATSIDPNTYITWIDK		GG_L_E_220319_04	66.183	61912	1728	1742	41.9	8.2e-07	532050	MOUSE	Cytoplasmic dynein 1 heavy chain 1
1568	[3]	Q9JHU4	Dync1h1	539.313	3	-2.5	KLEHLITELVHQR		GG_L_E_220319_04	32.5	27310	1805	1817	32.5	4.2e-05	532050	MOUSE	Cytoplasmic dynein 1 heavy chain 1
1569	[3]	Q9JHU4	Dync1h1	404.737	4	-0.74	KLEHLITELVHQR		GG_L_E_220319_04	32.517	27322	1805	1817	36.2	4.5e-06	532050	MOUSE	Cytoplasmic dynein 1 heavy chain 1
1570	[3]	Q9JHU4	Dync1h1	592.282	2	0.82	SFEWLSQMR		GG_L_E_220319_04	57.9	52728	1833	1841	26	7e-05	532050	MOUSE	Cytoplasmic dynein 1 heavy chain 1
1571	[3]	Q9JHU4	Dync1h1	592.282	2	0.62	SFEWLSQMR		GG_L_E_220319_04	58.233	53165	1833	1841	35.1	0.00012	532050	MOUSE	Cytoplasmic dynein 1 heavy chain 1
1572	[3]	Q9JHU4	Dync1h1	408.7	2	-1.2	FYFDPK		GG_L_E_220319_04	31.4	26189	1842	1847	18.4	0.0069	532050	MOUSE	Cytoplasmic dynein 1 heavy chain 1
1573	[3]	Q9JHU4	Dync1h1	894.471	2	1.5	QTDVLQQLSIQMANAK		GG_L_E_220319_04	65.883	61517	1848	1863	24.1	0.00078	532050	MOUSE	Cytoplasmic dynein 1 heavy chain 1
1574	[3]	Q9JHU4	Dync1h1	790.377	2	2.5	FNYGFEYLGVQDK		GG_L_E_220319_04	55.25	49677	1864	1876	25.3	0.00019	532050	MOUSE	Cytoplasmic dynein 1 heavy chain 1
1575	[3]	Q9JHU4	Dync1h1	790.375	2	0.068	FNYGFEYLGVQDK		GG_L_E_220319_04	55.583	50082	1864	1876	42.6	4.4e-07	532050	MOUSE	Cytoplasmic dynein 1 heavy chain 1
1576	[3]	Q9JHU4	Dync1h1	790.378	2	3.7	FNYGFEYLGVQDK		GG_L_E_220319_04	55.933	50472	1864	1876	24.2	0.0012	532050	MOUSE	Cytoplasmic dynein 1 heavy chain 1
1577	[3]	Q9JHU4	Dync1h1	723.333	2	0.46	C(Methylthio)YLTMTQALEAR		GG_L_E_220319_04	53.733	48223	1886	1897	22.9	0.00065	532050	MOUSE	Cytoplasmic dynein 1 heavy chain 1
1578	[3]	Q9JHU4	Dync1h1	723.332	2	-1.4	C(Methylthio)YLTMTQALEAR		GG_L_E_220319_04	54.067	48618	1886	1897	32.5	7.1e-05	532050	MOUSE	Cytoplasmic dynein 1 heavy chain 1
1579	[3]	Q9JHU4	Dync1h1	573.3	2	-1.4	LGGSPFGPAGTGK		GG_L_E_220319_04	20.583	16136	1898	1910	32.2	0.00012	532050	MOUSE	Cytoplasmic dynein 1 heavy chain 1
1580	[3]	Q9JHU4	Dync1h1	970.472	2	-1.5	VSPDMAIFITMNPGYAGR		GG_L_E_220319_04	75.767	72879	2006	2023	35.3	1.1e-05	532050	MOUSE	Cytoplasmic dynein 1 heavy chain 1
1581	[3]	Q9JHU4	Dync1h1	647.317	3	-1.4	VSPDMAIFITMNPGYAGR		GG_L_E_220319_04	76.05	73210	2006	2023	22.8	0.003	532050	MOUSE	Cytoplasmic dynein 1 heavy chain 1
1582	[3]	Q9JHU4	Dync1h1	551.964	3	-1.2	QLIAQVMLYSQGFR		GG_L_E_220319_04	74.3	71229	2045	2058	22.9	0.003	532050	MOUSE	Cytoplasmic dynein 1 heavy chain 1
1583	[3]	Q9JHU4	Dync1h1	681.968	3	-0.0096	LC(Methylthio)DEQLSSQSHYDFGLR		GG_L_E_220319_04	44.317	38485	2073	2089	29	8.2e-06	532050	MOUSE	Cytoplasmic dynein 1 heavy chain 1
1584	[3]	Q9JHU4	Dync1h1	1022.45	2	-0.87	LC(Methylthio)DEQLSSQSHYDFGLR		GG_L_E_220319_04	44.417	38616	2073	2089	50.1	5.1e-09	532050	MOUSE	Cytoplasmic dynein 1 heavy chain 1
1585	[3]	Q9JHU4	Dync1h1	681.967	3	-1.2	LC(Methylthio)DEQLSSQSHYDFGLR		GG_L_E_220319_04	44.65	38863	2073	2089	37.5	4.4e-07	532050	MOUSE	Cytoplasmic dynein 1 heavy chain 1
1586	[3]	Q9JHU4	Dync1h1	487.288	2	0.51	SVLVSAGNVK		GG_L_E_220319_04	11.9	8881	2093	2102	24	0.006	532050	MOUSE	Cytoplasmic dynein 1 heavy chain 1
1587	[3]	Q9JHU4	Dync1h1	857.786	3	0.075	VLQLYQITQINHGLMMVGPSGSGK		GG_L_E_220319_04	66.683	62511	2205	2228	42.4	5.6e-09	532050	MOUSE	Cytoplasmic dynein 1 heavy chain 1
1588	[3]	Q9JHU4	Dync1h1	1286.17	2	-0.98	VLQLYQITQINHGLMMVGPSGSGK		GG_L_E_220319_04	66.817	62660	2205	2228	53.4	1.6e-10	532050	MOUSE	Cytoplasmic dynein 1 heavy chain 1
1589	[3]	Q9JHU4	Dync1h1	857.785	3	-0.85	VLQLYQITQINHGLMMVGPSGSGK		GG_L_E_220319_04	67.017	62935	2205	2228	29.9	6e-06	532050	MOUSE	Cytoplasmic dynein 1 heavy chain 1
1590	[3]	Q9JHU4	Dync1h1	492.94	3	0.6	LEGVEGVAHIIDPK		GG_L_E_220319_04	40.633	34805	2242	2255	23.2	0.014	532050	MOUSE	Cytoplasmic dynein 1 heavy chain 1
1591	[3]	Q9JHU4	Dync1h1	701.342	2	0.43	DHLYGTLDPNTR		GG_L_E_220319_04	17.883	13821	2260	2271	21.9	0.0049	532050	MOUSE	Cytoplasmic dynein 1 heavy chain 1
1592	[3]	Q9JHU4	Dync1h1	491.921	3	-1.1	EWTDGLFTHVLR		GG_L_E_220319_04	59.45	54407	2272	2283	29.8	5e-05	532050	MOUSE	Cytoplasmic dynein 1 heavy chain 1
1593	[3]	Q9JHU4	Dync1h1	491.921	3	-0.74	EWTDGLFTHVLR		GG_L_E_220319_04	59.783	54820	2272	2283	22.9	0.0034	532050	MOUSE	Cytoplasmic dynein 1 heavy chain 1
1594	[3]	Q9JHU4	Dync1h1	569.792	2	-3.7	IM(Oxidation)FEVQDLK	Oxidation@2340	GG_L_E_220319_04	41.35	35602	2339	2347	23.6	0.00096	532050	MOUSE	Cytoplasmic dynein 1 heavy chain 1
1595	[3]	Q9JHU4	Dync1h1	561.797	2	0.22	IMFEVQDLK		GG_L_E_220319_04	48.067	42311	2339	2347	32.2	0.00092	532050	MOUSE	Cytoplasmic dynein 1 heavy chain 1
1596	[3]	Q9JHU4	Dync1h1	491.271	2	-0.95	YATLATVSR		GG_L_E_220319_04	14.283	10903	2348	2356	23.5	0.0025	532050	MOUSE	Cytoplasmic dynein 1 heavy chain 1
1597	[3]	Q9JHU4	Dync1h1	491.272	2	-0.31	YATLATVSR		GG_L_E_220319_04	14.617	11211	2348	2356	30.4	3.1e-05	532050	MOUSE	Cytoplasmic dynein 1 heavy chain 1
1598	[3]	Q9JHU4	Dync1h1	994.472	2	-1.6	GKEDEGEEAASPMLQIQR		GG_L_E_220319_04	25.1	20377	2398	2415	59	4.4e-09	532050	MOUSE	Cytoplasmic dynein 1 heavy chain 1
1599	[3]	Q9JHU4	Dync1h1	663.318	3	0.98	GKEDEGEEAASPMLQIQR		GG_L_E_220319_04	25.35	20619	2398	2415	25.2	0.00058	532050	MOUSE	Cytoplasmic dynein 1 heavy chain 1
1600	[3]	Q9JHU4	Dync1h1	978.99	2	0.13	DAATIMQPYFTSNGLVTK		GG_L_E_220319_04	62.067	57413	2416	2433	29.7	4.9e-05	532050	MOUSE	Cytoplasmic dynein 1 heavy chain 1
1601	[3]	Q9JHU4	Dync1h1	564.297	2	-0.6	LEHIMDLTR		GG_L_E_220319_04	24.033	19512	2441	2449	26.6	0.00023	532050	MOUSE	Cytoplasmic dynein 1 heavy chain 1
1602	[3]	Q9JHU4	Dync1h1	553.242	3	-2.2	C(Methylthio)LGSLFSMLHQAC(Methylthio)R		GG_L_E_220319_04	83.9	81859	2452	2465	29.8	1.2e-06	532050	MOUSE	Cytoplasmic dynein 1 heavy chain 1
1603	[3]	Q9JHU4	Dync1h1	838.729	3	-3.8	NVAQYNANHPDFPMQIEQLER		GG_L_E_220319_04	49.067	43432	2466	2486	24.1	0.0016	532050	MOUSE	Cytoplasmic dynein 1 heavy chain 1
1604	[3]	Q9JHU4	Dync1h1	1257.59	2	-0.54	NVAQYNANHPDFPMQIEQLER		GG_L_E_220319_04	49.25	43586	2466	2486	49.4	1.5e-08	532050	MOUSE	Cytoplasmic dynein 1 heavy chain 1
1605	[3]	Q9JHU4	Dync1h1	838.73	3	-3.2	NVAQYNANHPDFPMQIEQLER		GG_L_E_220319_04	49.4	43726	2466	2486	31.9	9.5e-06	532050	MOUSE	Cytoplasmic dynein 1 heavy chain 1
1606	[3]	Q9JHU4	Dync1h1	475.75	2	-1.5	AELGEYIR		GG_L_E_220319_04	25.983	21193	2510	2517	30.8	0.0054	532050	MOUSE	Cytoplasmic dynein 1 heavy chain 1
1607	[3]	Q9JHU4	Dync1h1	393.883	3	-1.2	VPQIEVETHK		GG_L_E_220319_04	9.633	6894	2550	2559	20.5	0.0033	532050	MOUSE	Cytoplasmic dynein 1 heavy chain 1
1608	[3]	Q9JHU4	Dync1h1	590.323	2	0.89	VPQIEVETHK		GG_L_E_220319_04	9.95	7142	2550	2559	29.1	4.7e-05	532050	MOUSE	Cytoplasmic dynein 1 heavy chain 1
1609	[3]	Q9JHU4	Dync1h1	393.884	3	-0.3	VPQIEVETHK		GG_L_E_220319_04	9.967	7164	2550	2559	27.5	0.00012	532050	MOUSE	Cytoplasmic dynein 1 heavy chain 1
1610	[3]	Q9JHU4	Dync1h1	776.441	2	0.23	VAAPDVVVPTLDTVR		GG_L_E_220319_04	49.717	44062	2560	2574	29.2	6.2e-06	532050	MOUSE	Cytoplasmic dynein 1 heavy chain 1
1611	[3]	Q9JHU4	Dync1h1	517.962	3	-0.81	VAAPDVVVPTLDTVR		GG_L_E_220319_04	49.767	44113	2560	2574	32.5	1.9e-06	532050	MOUSE	Cytoplasmic dynein 1 heavy chain 1
1612	[3]	Q9JHU4	Dync1h1	776.44	2	-1.1	VAAPDVVVPTLDTVR		GG_L_E_220319_04	50.05	44368	2560	2574	51.7	7.9e-07	532050	MOUSE	Cytoplasmic dynein 1 heavy chain 1
1613	[3]	Q9JHU4	Dync1h1	776.442	2	1.6	VAAPDVVVPTLDTVR		GG_L_E_220319_04	50.4	44713	2560	2574	26.3	0.00023	532050	MOUSE	Cytoplasmic dynein 1 heavy chain 1
1614	[3]	Q9JHU4	Dync1h1	1223.15	2	-4	ALPDMEVVGLNFSSATTPELLLK		GG_L_E_220319_04	84.4	82509	2609	2631	39.7	1.2e-07	532050	MOUSE	Cytoplasmic dynein 1 heavy chain 1
1615	[3]	Q9JHU4	Dync1h1	815.771	3	1.4	ALPDMEVVGLNFSSATTPELLLK		GG_L_E_220319_04	84.4	82515	2609	2631	33	2.2e-05	532050	MOUSE	Cytoplasmic dynein 1 heavy chain 1
1616	[3]	Q9JHU4	Dync1h1	696.915	2	1.9	TPNGVVLAPVQLGK		GG_L_E_220319_04	40.683	34857	2642	2655	25	0.00074	532050	MOUSE	Cytoplasmic dynein 1 heavy chain 1
1617	[3]	Q9JHU4	Dync1h1	696.913	2	-1.4	TPNGVVLAPVQLGK		GG_L_E_220319_04	41.017	35241	2642	2655	39.8	7e-08	532050	MOUSE	Cytoplasmic dynein 1 heavy chain 1
1618	[3]	Q9JHU4	Dync1h1	367.731	2	-1.4	VISFIR		GG_L_E_220319_04	32.283	27095	2677	2682	22.9	0.0074	532050	MOUSE	Cytoplasmic dynein 1 heavy chain 1
1619	[3]	Q9JHU4	Dync1h1	603.771	2	-1.8	Q(Gln->pyro-Glu)MVEHGGFYR	Gln->pyro-Glu@2683	GG_L_E_220319_04	24.983	20303	2683	2692	27	0.00085	532050	MOUSE	Cytoplasmic dynein 1 heavy chain 1
1620	[3]	Q9JHU4	Dync1h1	603.771	2	-0.41	Q(Gln->pyro-Glu)MVEHGGFYR	Gln->pyro-Glu@2683	GG_L_E_220319_04	25.317	20579	2683	2692	27.4	2.2e-05	532050	MOUSE	Cytoplasmic dynein 1 heavy chain 1
1621	[3]	Q9JHU4	Dync1h1	482.741	2	1.3	TSDQTWVK		GG_L_E_220319_04	8.383	5829	2693	2700	21.5	0.0038	532050	MOUSE	Cytoplasmic dynein 1 heavy chain 1
1622	[3]	Q9JHU4	Dync1h1	809.381	2	1.8	IQFVGAC(Methylthio)NPPTDPGR		GG_L_E_220319_04	44.917	39151	2704	2718	23.6	0.00043	532050	MOUSE	Cytoplasmic dynein 1 heavy chain 1
1623	[3]	Q9JHU4	Dync1h1	809.379	2	-0.04	IQFVGAC(Methylthio)NPPTDPGR		GG_L_E_220319_04	45.25	39488	2704	2718	35.9	1e-06	532050	MOUSE	Cytoplasmic dynein 1 heavy chain 1
1624	[3]	Q9JHU4	Dync1h1	809.38	2	0.94	IQFVGAC(Methylthio)NPPTDPGR		GG_L_E_220319_04	45.633	39804	2704	2718	27	0.00026	532050	MOUSE	Cytoplasmic dynein 1 heavy chain 1
1625	[3]	Q9JHU4	Dync1h1	898.463	3	0.84	HVPVVYVDYPGPASLTQIYGTFNR		GG_L_E_220319_04	71.783	68374	2728	2751	29.6	5e-05	532050	MOUSE	Cytoplasmic dynein 1 heavy chain 1
1626	[3]	Q9JHU4	Dync1h1	898.463	3	0.57	HVPVVYVDYPGPASLTQIYGTFNR		GG_L_E_220319_04	72.117	68695	2728	2751	47.6	1.1e-08	532050	MOUSE	Cytoplasmic dynein 1 heavy chain 1
1627	[3]	Q9JHU4	Dync1h1	898.462	3	-0.17	HVPVVYVDYPGPASLTQIYGTFNR		GG_L_E_220319_04	72.467	69086	2728	2751	53.8	3.2e-10	532050	MOUSE	Cytoplasmic dynein 1 heavy chain 1
1628	[3]	Q9JHU4	Dync1h1	780.026	3	-4.2	TYAEPLTAAMVEFYTMSQER		GG_L_E_220319_04	84.917	83211	2762	2781	37.8	4.6e-08	532050	MOUSE	Cytoplasmic dynein 1 heavy chain 1
1629	[3]	Q9JHU4	Dync1h1	1169.54	2	2.9	TYAEPLTAAMVEFYTMSQER		GG_L_E_220319_04	84.917	83214	2762	2781	44.7	9.1e-10	532050	MOUSE	Cytoplasmic dynein 1 heavy chain 1
1630	[3]	Q9JHU4	Dync1h1	876.918	2	-2.8	FTQDTQPHYIYSPR		GG_L_E_220319_04	18.467	14391	2782	2795	38.7	4.8e-07	532050	MOUSE	Cytoplasmic dynein 1 heavy chain 1
1631	[3]	Q9JHU4	Dync1h1	708.412	3	-1.1	GIFEALRPLETLPVEGLIR		GG_L_E_220319_04	84.3	82375	2803	2821	41.2	1.6e-07	532050	MOUSE	Cytoplasmic dynein 1 heavy chain 1
1632	[3]	Q9JHU4	Dync1h1	717.85	2	-0.46	WTDENIDMVALK		GG_L_E_220319_04	47.333	41493	2843	2854	19.2	0.0082	532050	MOUSE	Cytoplasmic dynein 1 heavy chain 1
1633	[3]	Q9JHU4	Dync1h1	717.85	2	-0.64	WTDENIDMVALK		GG_L_E_220319_04	47.667	41856	2843	2854	19.9	0.012	532050	MOUSE	Cytoplasmic dynein 1 heavy chain 1
1634	[3]	Q9JHU4	Dync1h1	688.838	2	-0.18	DYIPVDQEELR		GG_L_E_220319_04	34.6	29284	2878	2888	22.1	0.0016	532050	MOUSE	Cytoplasmic dynein 1 heavy chain 1
1635	[3]	Q9JHU4	Dync1h1	929.827	3	2.2	VFYEEELDVPLVLFNEVLDHVLR		GG_L_E_220319_04	85.533	84101	2897	2919	20.7	0.0011	532050	MOUSE	Cytoplasmic dynein 1 heavy chain 1
1636	[3]	Q9JHU4	Dync1h1	779.442	2	1.8	Q(Gln->pyro-Glu)PQGHLLLIGVSGAGK	Gln->pyro-Glu@2926	GG_L_E_220319_04	51.583	45970	2926	2941	44.4	8.6e-07	532050	MOUSE	Cytoplasmic dynein 1 heavy chain 1
1637	[3]	Q9JHU4	Dync1h1	828.435	2	1.2	FVAWMNGLSVYQIK		GG_L_E_220319_04	74.25	71179	2947	2960	28.1	1.6e-05	532050	MOUSE	Cytoplasmic dynein 1 heavy chain 1
1638	[3]	Q9JHU4	Dync1h1	680.289	2	0.42	YTGEDFDEDLR		GG_L_E_220319_04	29.117	23949	2965	2975	32.5	1.1e-06	532050	MOUSE	Cytoplasmic dynein 1 heavy chain 1
1639	[3]	Q9JHU4	Dync1h1	680.289	2	0.68	YTGEDFDEDLR		GG_L_E_220319_04	29.45	24281	2965	2975	35	7.3e-07	532050	MOUSE	Cytoplasmic dynein 1 heavy chain 1
1640	[3]	Q9JHU4	Dync1h1	1028.51	2	2.4	IAFIMDESNVLDSGFLER		GG_L_E_220319_04	83.1	80862	2988	3005	46.9	2.8e-09	532050	MOUSE	Cytoplasmic dynein 1 heavy chain 1
1641	[3]	Q9JHU4	Dync1h1	886.952	2	-1.3	NLHVVFTMNPSSEGLK		GG_L_E_220319_04	41.667	35867	3059	3074	40	4.1e-07	532050	MOUSE	Cytoplasmic dynein 1 heavy chain 1
1642	[3]	Q9JHU4	Dync1h1	591.636	3	-2.9	NLHVVFTMNPSSEGLK		GG_L_E_220319_04	41.75	35941	3059	3074	31.9	5.5e-05	532050	MOUSE	Cytoplasmic dynein 1 heavy chain 1
1643	[3]	Q9JHU4	Dync1h1	810.396	3	-1.1	MDLEKPNYIVPDYMPVVYDK		GG_L_E_220319_04	60.533	55645	3111	3130	19.2	0.017	532050	MOUSE	Cytoplasmic dynein 1 heavy chain 1
1644	[3]	Q9JHU4	Dync1h1	1215.09	2	-0.37	MDLEKPNYIVPDYMPVVYDK		GG_L_E_220319_04	60.817	55884	3111	3130	39.5	2.9e-07	532050	MOUSE	Cytoplasmic dynein 1 heavy chain 1
1645	[3]	Q9JHU4	Dync1h1	810.397	3	-0.67	MDLEKPNYIVPDYMPVVYDK		GG_L_E_220319_04	60.883	55944	3111	3130	39.3	3.8e-07	532050	MOUSE	Cytoplasmic dynein 1 heavy chain 1
1646	[3]	Q9JHU4	Dync1h1	571.533	4	-1.4	EAIVNSC(Methylthio)VFVHQTLHQANAR		GG_L_E_220319_04	43.217	37311	3139	3158	26.1	0.00041	532050	MOUSE	Cytoplasmic dynein 1 heavy chain 1
1647	[3]	Q9JHU4	Dync1h1	516.005	4	0.94	HYLDFINHYANLFHEK		GG_L_E_220319_04	60.033	55101	3173	3188	26.6	0.00038	532050	MOUSE	Cytoplasmic dynein 1 heavy chain 1
1648	[3]	Q9JHU4	Dync1h1	594.963	3	-2.4	SELEEQQMHLNVGLR		GG_L_E_220319_04	33.383	28192	3190	3204	21.9	0.0093	532050	MOUSE	Cytoplasmic dynein 1 heavy chain 1
1649	[3]	Q9JHU4	Dync1h1	735.372	2	-3.4	VMSQEIQEQLHK		GG_L_E_220319_04	17.2	13289	3253	3264	32.7	2.5e-05	532050	MOUSE	Cytoplasmic dynein 1 heavy chain 1
1650	[3]	Q9JHU4	Dync1h1	984.518	2	0.35	EDLDKVEPAVIEAQNAVK		GG_L_E_220319_04	39.45	33596	3278	3295	35.1	2e-05	532050	MOUSE	Cytoplasmic dynein 1 heavy chain 1
1651	[3]	Q9JHU4	Dync1h1	684.381	2	0.77	VEPAVIEAQNAVK		GG_L_E_220319_04	25.283	20532	3283	3295	21.2	0.00071	532050	MOUSE	Cytoplasmic dynein 1 heavy chain 1
1652	[3]	Q9JHU4	Dync1h1	432.24	2	-1.9	Q(Gln->pyro-Glu)HLVEVR	Gln->pyro-Glu@3300	GG_L_E_220319_04	13.9	10593	3300	3306	19.4	0.01	532050	MOUSE	Cytoplasmic dynein 1 heavy chain 1
1653	[3]	Q9JHU4	Dync1h1	755.719	3	1.7	ENFIPTIVNFSAEEISDAIR		GG_L_E_220319_04	85.1	83483	3343	3362	45	3.1e-08	532050	MOUSE	Cytoplasmic dynein 1 heavy chain 1
1654	[3]	Q9JHU4	Dync1h1	1133.07	2	-4	ENFIPTIVNFSAEEISDAIR		GG_L_E_220319_04	85.133	83516	3343	3362	38.8	1.6e-07	532050	MOUSE	Cytoplasmic dynein 1 heavy chain 1
1655	[3]	Q9JHU4	Dync1h1	932.419	2	-1.3	NYMSNPSYNYEIVNR		GG_L_E_220319_04	34.25	28899	3368	3382	31.9	6.9e-06	532050	MOUSE	Cytoplasmic dynein 1 heavy chain 1
1656	[3]	Q9JHU4	Dync1h1	932.419	2	-1.5	NYMSNPSYNYEIVNR		GG_L_E_220319_04	34.583	29260	3368	3382	38.6	1.3e-07	532050	MOUSE	Cytoplasmic dynein 1 heavy chain 1
1657	[3]	Q9JHU4	Dync1h1	511.744	2	-3.1	ASLAC(Methylthio)GPMVK		GG_L_E_220319_04	33.833	28551	3383	3392	26.6	0.00045	532050	MOUSE	Cytoplasmic dynein 1 heavy chain 1
1658	[3]	Q9JHU4	Dync1h1	927.996	2	0.014	YKEEYAVLISEAQAIK		GG_L_E_220319_04	53.833	48337	3445	3460	25	0.0017	532050	MOUSE	Cytoplasmic dynein 1 heavy chain 1
1659	[3]	Q9JHU4	Dync1h1	444.245	2	-1	ADLAAVEAK		GG_L_E_220319_04	8.85	6200	3461	3469	28.4	0.0041	532050	MOUSE	Cytoplasmic dynein 1 heavy chain 1
1660	[3]	Q9JHU4	Dync1h1	784.727	3	1.4	Q(Gln->pyro-Glu)NLFTTWSHHLQQANIQFR	Gln->pyro-Glu@3524	GG_L_E_220319_04	73.767	70628	3524	3542	24.9	0.00022	532050	MOUSE	Cytoplasmic dynein 1 heavy chain 1
1661	[3]	Q9JHU4	Dync1h1	1126.52	2	-0.099	WQASSLPADDLC(Methylthio)TENAIMLK		GG_L_E_220319_04	75.083	72184	3560	3579	22.2	0.0013	532050	MOUSE	Cytoplasmic dynein 1 heavy chain 1
1662	[3]	Q9JHU4	Dync1h1	916.123	3	0.23	FNRYPLIIDPSGQATEFIMNEYK		GG_L_E_220319_04	74.65	71662	3581	3603	21.2	0.0018	532050	MOUSE	Cytoplasmic dynein 1 heavy chain 1
1663	[3]	Q9JHU4	Dync1h1	916.125	3	2.5	FNRYPLIIDPSGQATEFIMNEYK		GG_L_E_220319_04	75.017	72089	3581	3603	40.4	7.5e-07	532050	MOUSE	Cytoplasmic dynein 1 heavy chain 1
1664	[3]	Q9JHU4	Dync1h1	777.054	3	2.9	YPLIIDPSGQATEFIMNEYK		GG_L_E_220319_04	82.517	80162	3584	3603	27.1	0.00024	532050	MOUSE	Cytoplasmic dynein 1 heavy chain 1
1665	[3]	Q9JHU4	Dync1h1	1165.08	2	4.9	YPLIIDPSGQATEFIMNEYK		GG_L_E_220319_04	82.533	80178	3584	3603	29.8	0.00023	532050	MOUSE	Cytoplasmic dynein 1 heavy chain 1
1666	[3]	Q9JHU4	Dync1h1	867.427	3	-0.98	YPLIIDPSGQATEFIMNEYKDR		GG_L_E_220319_04	76.75	74019	3584	3605	29.8	1.9e-05	532050	MOUSE	Cytoplasmic dynein 1 heavy chain 1
1667	[3]	Q9JHU4	Dync1h1	867.427	3	-1.3	YPLIIDPSGQATEFIMNEYKDR		GG_L_E_220319_04	77.15	74517	3584	3605	21.8	0.0054	532050	MOUSE	Cytoplasmic dynein 1 heavy chain 1
1668	[3]	Q9JHU4	Dync1h1	536.257	2	-2.7	TSFLDDAFR		GG_L_E_220319_04	50.017	44334	3610	3618	25.6	1.2e-05	532050	MOUSE	Cytoplasmic dynein 1 heavy chain 1
1669	[3]	Q9JHU4	Dync1h1	400.539	3	-1.8	TSFLDDAFRK		GG_L_E_220319_04	36.5	30883	3610	3619	18.7	0.0054	532050	MOUSE	Cytoplasmic dynein 1 heavy chain 1
1670	[3]	Q9JHU4	Dync1h1	600.306	2	-0.81	TSFLDDAFRK		GG_L_E_220319_04	36.55	30928	3610	3619	21.9	0.0003	532050	MOUSE	Cytoplasmic dynein 1 heavy chain 1
1671	[3]	Q9JHU4	Dync1h1	592.329	2	2.6	VTFVNFTVTR		GG_L_E_220319_04	48.4	42661	3694	3703	22.5	0.0012	532050	MOUSE	Cytoplasmic dynein 1 heavy chain 1
1672	[3]	Q9JHU4	Dync1h1	747.868	2	-0.76	SSLQSQC(Methylthio)LNEVLK		GG_L_E_220319_04	59.717	54721	3704	3716	33.5	0.00014	532050	MOUSE	Cytoplasmic dynein 1 heavy chain 1
1673	[3]	Q9JHU4	Dync1h1	495.771	2	-1.5	LQGEFQLR		GG_L_E_220319_04	26.25	21396	3732	3739	24.6	0.014	532050	MOUSE	Cytoplasmic dynein 1 heavy chain 1
1674	[3]	Q9JHU4	Dync1h1	495.771	2	-1.3	LQGEFQLR		GG_L_E_220319_04	26.583	21617	3732	3739	27.9	0.0037	532050	MOUSE	Cytoplasmic dynein 1 heavy chain 1
1675	[3]	Q9JHU4	Dync1h1	495.772	2	-0.41	LQGEFQLR		GG_L_E_220319_04	26.717	21736	3732	3739	18.9	0.016	532050	MOUSE	Cytoplasmic dynein 1 heavy chain 1
1676	[3]	Q9JHU4	Dync1h1	557.826	2	-1.5	SLLQALNEVK		GG_L_E_220319_04	51.583	45968	3746	3755	36.9	0.00054	532050	MOUSE	Cytoplasmic dynein 1 heavy chain 1
1677	[3]	Q9JHU4	Dync1h1	557.827	2	-0.76	SLLQALNEVK		GG_L_E_220319_04	51.917	46371	3746	3755	18.2	0.017	532050	MOUSE	Cytoplasmic dynein 1 heavy chain 1
1678	[3]	Q9JHU4	Dync1h1	625.014	3	-0.94	ILDDDTIITTLENLKR		GG_L_E_220319_04	78.433	75985	3758	3773	29.3	0.00034	532050	MOUSE	Cytoplasmic dynein 1 heavy chain 1
1679	[3]	Q9JHU4	Dync1h1	625.014	3	0.034	ILDDDTIITTLENLKR		GG_L_E_220319_04	78.767	76374	3758	3773	35.9	0.00017	532050	MOUSE	Cytoplasmic dynein 1 heavy chain 1
1680	[3]	Q9JHU4	Dync1h1	656.313	3	-2.6	GTVGEPTYDAEFQHFLR		GG_L_E_220319_04	50.933	45281	3892	3908	36.3	1e-07	532050	MOUSE	Cytoplasmic dynein 1 heavy chain 1
1681	[3]	Q9JHU4	Dync1h1	983.967	2	-1.2	GTVGEPTYDAEFQHFLR		GG_L_E_220319_04	51.067	45391	3892	3908	40.5	1.2e-08	532050	MOUSE	Cytoplasmic dynein 1 heavy chain 1
1682	[3]	Q9JHU4	Dync1h1	656.316	3	1.5	GTVGEPTYDAEFQHFLR		GG_L_E_220319_04	51.267	45586	3892	3908	41.1	3.1e-07	532050	MOUSE	Cytoplasmic dynein 1 heavy chain 1
1683	[3]	Q9JHU4	Dync1h1	551.312	2	1.5	EIVLSAGSTPK		GG_L_E_220319_04	17.6	13597	3911	3921	26.6	0.0028	532050	MOUSE	Cytoplasmic dynein 1 heavy chain 1
1684	[3]	Q9JHU4	Dync1h1	756.922	2	-0.87	IQGLTVEQAEAVVR		GG_L_E_220319_04	42.567	36645	3922	3935	33.8	0.00016	532050	MOUSE	Cytoplasmic dynein 1 heavy chain 1
1685	[3]	Q9JHU4	Dync1h1	756.922	2	-0.87	IQGLTVEQAEAVVR		GG_L_E_220319_04	42.9	36936	3922	3935	52.3	6.6e-05	532050	MOUSE	Cytoplasmic dynein 1 heavy chain 1
1686	[3]	Q9JHU4	Dync1h1	462.737	2	-1.9	LSC(Methylthio)LPAFK		GG_L_E_220319_04	55.783	50318	3936	3943	24.9	0.0014	532050	MOUSE	Cytoplasmic dynein 1 heavy chain 1
1687	[3]	Q9JHU4	Dync1h1	545.961	3	-0.026	NVHLAPGWLMQLEK		GG_L_E_220319_04	58.533	53488	4096	4109	33.1	0.00017	532050	MOUSE	Cytoplasmic dynein 1 heavy chain 1
1688	[3]	Q9JHU4	Dync1h1	818.436	2	-1.7	NVHLAPGWLMQLEK		GG_L_E_220319_04	58.567	53522	4096	4109	26.9	0.00078	532050	MOUSE	Cytoplasmic dynein 1 heavy chain 1
1689	[3]	Q9JHU4	Dync1h1	545.96	3	-1.5	NVHLAPGWLMQLEK		GG_L_E_220319_04	58.867	53853	4096	4109	35.6	0.00013	532050	MOUSE	Cytoplasmic dynein 1 heavy chain 1
1690	[3]	Q9JHU4	Dync1h1	603.333	2	-0.43	LFLTMEINPK		GG_L_E_220319_04	54.967	49419	4122	4131	23.8	0.014	532050	MOUSE	Cytoplasmic dynein 1 heavy chain 1
1691	[3]	Q9JHU4	Dync1h1	603.333	2	-1.2	LFLTMEINPK		GG_L_E_220319_04	55.3	49748	4122	4131	33.9	0.00023	532050	MOUSE	Cytoplasmic dynein 1 heavy chain 1
1692	[3]	Q9JHU4	Dync1h1	405.763	2	-1.5	VPVNLLR		GG_L_E_220319_04	26.817	21812	4132	4138	24.6	0.0031	532050	MOUSE	Cytoplasmic dynein 1 heavy chain 1
1693	[3]	Q9JHU4	Dync1h1	405.763	2	-0.93	VPVNLLR		GG_L_E_220319_04	27.15	22117	4132	4138	32.4	0.0025	532050	MOUSE	Cytoplasmic dynein 1 heavy chain 1
1694	[3]	Q9JHU4	Dync1h1	405.763	2	-1.4	VPVNLLR		GG_L_E_220319_04	27.5	22449	4132	4138	18.7	0.0063	532050	MOUSE	Cytoplasmic dynein 1 heavy chain 1
1695	[3]	Q9JHU4	Dync1h1	615.348	2	-2.9	IFVFEPPPGVK		GG_L_E_220319_04	53.467	47942	4142	4152	24.4	0.0035	532050	MOUSE	Cytoplasmic dynein 1 heavy chain 1
1696	[3]	Q9JHU4	Dync1h1	615.351	2	1	IFVFEPPPGVK		GG_L_E_220319_04	53.8	48308	4142	4152	26.8	0.00043	532050	MOUSE	Cytoplasmic dynein 1 heavy chain 1
1697	[3]	Q9JHU4	Dync1h1	497.271	2	-2.1	TFSSIPVSR		GG_L_E_220319_04	19.617	15429	4158	4166	22.9	0.0012	532050	MOUSE	Cytoplasmic dynein 1 heavy chain 1
1698	[3]	Q9JHU4	Dync1h1	716.4	3	-3.2	ARLYFLLAWFHAIIQER		GG_L_E_220319_04	84.917	83218	4175	4191	21.6	0.00092	532050	MOUSE	Cytoplasmic dynein 1 heavy chain 1
1699	[3]	Q9JHU4	Dync1h1	622.3	2	-2.1	KYEFGESDLR		GG_L_E_220319_04	17.383	13424	4202	4211	19.6	0.0052	532050	MOUSE	Cytoplasmic dynein 1 heavy chain 1
1700	[3]	Q9JHU4	Dync1h1	558.254	2	0.47	YEFGESDLR		GG_L_E_220319_04	27.983	22941	4203	4211	25.3	0.0003	532050	MOUSE	Cytoplasmic dynein 1 heavy chain 1
1701	[3]	Q9JHU4	Dync1h1	843.851	2	-1.7	SAC(Methylthio)DTVDTWLDDTAK		GG_L_E_220319_04	70.717	67149	4212	4226	32.8	5.2e-07	532050	MOUSE	Cytoplasmic dynein 1 heavy chain 1
1702	[3]	Q9JHU4	Dync1h1	843.853	2	0.059	SAC(Methylthio)DTVDTWLDDTAK		GG_L_E_220319_04	71.017	67491	4212	4226	20.3	0.00088	532050	MOUSE	Cytoplasmic dynein 1 heavy chain 1
1703	[3]	Q9JHU4	Dync1h1	843.851	2	-1.8	SAC(Methylthio)DTVDTWLDDTAK		GG_L_E_220319_04	71.05	67538	4212	4226	37	5.5e-08	532050	MOUSE	Cytoplasmic dynein 1 heavy chain 1
1704	[3]	Q9JHU4	Dync1h1	790.427	2	-1.2	Q(Gln->pyro-Glu)NISPDKIPWSALK	Gln->pyro-Glu@4229	GG_L_E_220319_04	59.317	54281	4229	4242	38.2	2.3e-05	532050	MOUSE	Cytoplasmic dynein 1 heavy chain 1
1705	[3]	Q9JHU4	Dync1h1	790.426	2	-1.9	Q(Gln->pyro-Glu)NISPDKIPWSALK	Gln->pyro-Glu@4229	GG_L_E_220319_04	59.65	54647	4229	4242	28.1	0.00024	532050	MOUSE	Cytoplasmic dynein 1 heavy chain 1
1706	[3]	Q9JHU4	Dync1h1	407.744	2	-0.97	IPWSALK		GG_L_E_220319_04	33.9	28606	4236	4242	24.4	0.012	532050	MOUSE	Cytoplasmic dynein 1 heavy chain 1
1707	[3]	Q9JHU4	Dync1h1	598.808	2	-0.23	TLMAQSIYGGR		GG_L_E_220319_04	28.35	23320	4243	4253	29.9	0.00017	532050	MOUSE	Cytoplasmic dynein 1 heavy chain 1
1708	[3]	Q9JHU4	Dync1h1	511.73	2	-1.1	VDNEFDQR		GG_L_E_220319_04	6.867	4399	4254	4261	19.6	0.0062	532050	MOUSE	Cytoplasmic dynein 1 heavy chain 1
1709	[3]	Q9JHU4	Dync1h1	503.289	2	-1.4	LLNTFLER		GG_L_E_220319_04	41.933	36156	4262	4269	25.4	0.0012	532050	MOUSE	Cytoplasmic dynein 1 heavy chain 1
1710	[3]	Q9JHU4	Dync1h1	522.761	2	-0.39	DIQMPDGIR		GG_L_E_220319_04	33.267	28071	4291	4299	23.7	0.0013	532050	MOUSE	Cytoplasmic dynein 1 heavy chain 1
1711	[3]	Q9JHU4	Dync1h1	1098.89	3	2.6	REEFVQWVELLPDAQTPSWLGLPNNAER		GG_L_E_220319_04	84.283	82348	4300	4327	27.9	1.7e-05	532050	MOUSE	Cytoplasmic dynein 1 heavy chain 1
1712	[3]	Q9JHU4	Dync1h1	702.891	2	-0.62	VLLTTQGVDMISK		GG_L_E_220319_04	42.483	36576	4328	4340	28.6	0.00014	532050	MOUSE	Cytoplasmic dynein 1 heavy chain 1
1713	[3]	Q9JHU4	Dync1h1	702.891	2	-1.8	VLLTTQGVDMISK		GG_L_E_220319_04	42.833	36864	4328	4340	26.2	0.00051	532050	MOUSE	Cytoplasmic dynein 1 heavy chain 1
1714	[3]	Q9JHU4	Dync1h1	1015.93	2	-1.6	MQMLEDEDDLAYAETEK		GG_L_E_220319_04	43.2	37287	4344	4360	40.6	6.2e-08	532050	MOUSE	Cytoplasmic dynein 1 heavy chain 1
1715	[3]	Q9JHU4	Dync1h1	1015.93	2	-1.8	MQMLEDEDDLAYAETEK		GG_L_E_220319_04	43.533	37568	4344	4360	45.6	1.8e-08	532050	MOUSE	Cytoplasmic dynein 1 heavy chain 1
1716	[3]	Q9JHU4	Dync1h1	791.107	3	-2.6	TLHTTASNWLHLIPQTLSPLK		GG_L_E_220319_04	68.917	64927	4377	4397	22.9	0.0023	532050	MOUSE	Cytoplasmic dynein 1 heavy chain 1
1717	[3]	Q9JHU4	Dync1h1	444.582	3	0.23	TVENIKDPLFR		GG_L_E_220319_04	29.517	24348	4399	4409	25.9	0.00056	532050	MOUSE	Cytoplasmic dynein 1 heavy chain 1
1718	[3]	Q9JHU4	Dync1h1	725.34	2	1.2	QDLADVVQVC(Methylthio)EGK		GG_L_E_220319_04	69.633	65838	4427	4439	32	3e-05	532050	MOUSE	Cytoplasmic dynein 1 heavy chain 1
1719	[3]	Q9JHU4	Dync1h1	895.09	3	-1.8	SWSHYTVPAGMTVIQWVSDFSER		GG_L_E_220319_04	84.433	82550	4461	4483	36.9	3.3e-05	532050	MOUSE	Cytoplasmic dynein 1 heavy chain 1
1720	[3]	Q9JHU4	Dync1h1	713.868	2	0.23	Q(Gln->pyro-Glu)LQNISQAAASGGAK	Gln->pyro-Glu@4486	GG_L_E_220319_04	36.817	31213	4486	4500	32.2	2.5e-06	532050	MOUSE	Cytoplasmic dynein 1 heavy chain 1
1721	[3]	Q9JHU4	Dync1h1	713.868	2	-0.11	Q(Gln->pyro-Glu)LQNISQAAASGGAK	Gln->pyro-Glu@4486	GG_L_E_220319_04	36.933	31329	4486	4500	20	0.015	532050	MOUSE	Cytoplasmic dynein 1 heavy chain 1
1722	[3]	Q9JHU4	Dync1h1	722.378	2	-4.7	QLQNISQAAASGGAK		GG_L_E_220319_04	10.383	7491	4486	4500	23.4	0.00068	532050	MOUSE	Cytoplasmic dynein 1 heavy chain 1
1723	[3]	Q9JHU4	Dync1h1	740.714	3	-1.7	NIHVC(Methylthio)LGGLFVPEAYITATR		GG_L_E_220319_04	81.35	78925	4504	4523	21.2	0.0026	532050	MOUSE	Cytoplasmic dynein 1 heavy chain 1
1724	[3]	Q9JHU4	Dync1h1	913.542	2	0.63	LSLSNAISTVLPLTQLR		GG_L_E_220319_04	84.65	82838	4573	4589	49.8	6.2e-08	532050	MOUSE	Cytoplasmic dynein 1 heavy chain 1
1725	[3]	Q9JHU4	Dync1h1	609.361	3	-2.6	LSLSNAISTVLPLTQLR		GG_L_E_220319_04	84.65	82849	4573	4589	42.2	3.9e-07	532050	MOUSE	Cytoplasmic dynein 1 heavy chain 1
1726	[3]	Q9JHU4	Dync1h1	790.446	2	-0.032	ASVVTLPVYLNFTR		GG_L_E_220319_04	74.25	71171	4600	4613	21.9	0.015	532050	MOUSE	Cytoplasmic dynein 1 heavy chain 1
1727	[4]	Q8BTM8	Flna	804.86	2	1.8	C(Methylthio)GQSAAVASPGGSIDSR		GG_L_E_220319_04	12.367	9308	8	24	29.1	6.5e-06	281224	MOUSE	Filamin-A
1728	[4]	Q8BTM8	Flna	804.858	2	-0.81	C(Methylthio)GQSAAVASPGGSIDSR		GG_L_E_220319_04	12.7	9619	8	24	44	5.6e-07	281224	MOUSE	Filamin-A
1729	[4]	Q8BTM8	Flna	522.752	2	-2.4	DLAEDAPWK		GG_L_E_220319_04	35.683	30173	34	42	29.2	0.001	281224	MOUSE	Filamin-A
1730	[4]	Q8BTM8	Flna	522.753	2	-0.31	DLAEDAPWK		GG_L_E_220319_04	36.017	30390	34	42	31.2	0.0014	281224	MOUSE	Filamin-A
1731	[4]	Q8BTM8	Flna	586.801	2	0.76	DLAEDAPWKK		GG_L_E_220319_04	23.367	18824	34	43	24.2	0.016	281224	MOUSE	Filamin-A
1732	[4]	Q8BTM8	Flna	708.377	2	-1.2	IANLQTDLSDGLR		GG_L_E_220319_04	42.083	36291	64	76	43.2	7.2e-06	281224	MOUSE	Filamin-A
1733	[4]	Q8BTM8	Flna	613.889	2	-1.8	LIALLEVLSQK		GG_L_E_220319_04	83.7	81598	77	87	35	9.6e-05	281224	MOUSE	Filamin-A
1734	[4]	Q8BTM8	Flna	409.595	3	-1.2	LIALLEVLSQK		GG_L_E_220319_04	83.8	81725	77	87	31.9	1.9e-05	281224	MOUSE	Filamin-A
1735	[4]	Q8BTM8	Flna	613.888	2	-2.2	LIALLEVLSQK		GG_L_E_220319_04	84.05	82060	77	87	29.1	0.00033	281224	MOUSE	Filamin-A
1736	[4]	Q8BTM8	Flna	452.294	3	0.14	LIALLEVLSQKK		GG_L_E_220319_04	69.35	65487	77	88	35.9	2.8e-06	281224	MOUSE	Filamin-A
1737	[4]	Q8BTM8	Flna	946.484	2	1.3	QMQLENVSVALEFLDR		GG_L_E_220319_04	84.217	82273	101	116	44.4	6.4e-07	281224	MOUSE	Filamin-A
1738	[4]	Q8BTM8	Flna	486.288	2	0.48	LLGWIQNK		GG_L_E_220319_04	40.767	34957	172	179	26.2	0.014	281224	MOUSE	Filamin-A
1739	[4]	Q8BTM8	Flna	643.367	2	0.051	LPQLPITNFSR		GG_L_E_220319_04	54.75	49274	180	190	42.7	7.5e-07	281224	MOUSE	Filamin-A
1740	[4]	Q8BTM8	Flna	643.367	2	0.051	LPQLPITNFSR		GG_L_E_220319_04	55.1	49526	180	190	43.2	2.7e-05	281224	MOUSE	Filamin-A
1741	[4]	Q8BTM8	Flna	643.367	2	0.81	LPQLPITNFSR		GG_L_E_220319_04	55.433	49909	180	190	37.2	9.5e-06	281224	MOUSE	Filamin-A
1742	[4]	Q8BTM8	Flna	1074.15	3	4.7	ALGALVDSC(Methylthio)APGLC(Methylthio)PDWDSWDASKPVNNAR		GG_L_E_220319_04	83.833	81768	197	226	45.9	3.3e-09	281224	MOUSE	Filamin-A
1743	[4]	Q8BTM8	Flna	805.864	4	0.43	ALGALVDSC(Methylthio)APGLC(Methylthio)PDWDSWDASKPVNNAR		GG_L_E_220319_04	83.833	81770	197	226	37.5	3e-07	281224	MOUSE	Filamin-A
1744	[4]	Q8BTM8	Flna	717.355	2	-4	AYGPGIEPTGNMVK		GG_L_E_220319_04	24.667	20102	286	299	21.4	0.0046	281224	MOUSE	Filamin-A
1745	[4]	Q8BTM8	Flna	717.357	2	-2	AYGPGIEPTGNMVK		GG_L_E_220319_04	25	20314	286	299	33.1	6.4e-05	281224	MOUSE	Filamin-A
1746	[4]	Q8BTM8	Flna	717.359	2	0.74	AYGPGIEPTGNMVK		GG_L_E_220319_04	25.35	20603	286	299	23.9	0.00044	281224	MOUSE	Filamin-A
1747	[4]	Q8BTM8	Flna	554.79	2	-1.7	RAEFTVETR		GG_L_E_220319_04	7.4	4952	301	309	23.6	0.012	281224	MOUSE	Filamin-A
1748	[4]	Q8BTM8	Flna	476.74	2	0.2	AEFTVETR		GG_L_E_220319_04	13.383	10191	302	309	19.6	0.016	281224	MOUSE	Filamin-A
1749	[4]	Q8BTM8	Flna	476.74	2	-0.2	AEFTVETR		GG_L_E_220319_04	13.717	10480	302	309	31.9	0.001	281224	MOUSE	Filamin-A
1750	[4]	Q8BTM8	Flna	771.702	3	-3.8	SAGQGEVLVYVEDPAGHQEEAK		GG_L_E_220319_04	33.933	28638	310	331	24.1	0.00018	281224	MOUSE	Filamin-A
1751	[4]	Q8BTM8	Flna	1157.05	2	-0.29	SAGQGEVLVYVEDPAGHQEEAK		GG_L_E_220319_04	33.983	28674	310	331	36	8.8e-07	281224	MOUSE	Filamin-A
1752	[4]	Q8BTM8	Flna	771.704	3	-1.2	SAGQGEVLVYVEDPAGHQEEAK		GG_L_E_220319_04	34.283	28945	310	331	45.1	7e-09	281224	MOUSE	Filamin-A
1753	[4]	Q8BTM8	Flna	1157.05	2	-1	SAGQGEVLVYVEDPAGHQEEAK		GG_L_E_220319_04	34.317	28993	310	331	40.2	2.4e-07	281224	MOUSE	Filamin-A
1754	[4]	Q8BTM8	Flna	771.703	3	-1.6	SAGQGEVLVYVEDPAGHQEEAK		GG_L_E_220319_04	34.617	29300	310	331	22.6	0.0033	281224	MOUSE	Filamin-A
1755	[4]	Q8BTM8	Flna	875.941	2	-3.2	TFSVWYVPEVTGTHK		GG_L_E_220319_04	53.767	48273	341	355	28.9	5.9e-05	281224	MOUSE	Filamin-A
1756	[4]	Q8BTM8	Flna	584.298	3	-0.93	TFSVWYVPEVTGTHK		GG_L_E_220319_04	53.85	48347	341	355	42.9	2.4e-07	281224	MOUSE	Filamin-A
1757	[4]	Q8BTM8	Flna	875.943	2	-1.2	TFSVWYVPEVTGTHK		GG_L_E_220319_04	54.117	48664	341	355	38.6	1.8e-07	281224	MOUSE	Filamin-A
1758	[4]	Q8BTM8	Flna	428.587	3	-0.81	VTVLFAGQHIAK		GG_L_E_220319_04	27.1	22073	356	367	25.2	0.00062	281224	MOUSE	Filamin-A
1759	[4]	Q8BTM8	Flna	642.374	2	-4.4	VTVLFAGQHIAK		GG_L_E_220319_04	27.25	22210	356	367	25.8	0.00025	281224	MOUSE	Filamin-A
1760	[4]	Q8BTM8	Flna	542.272	2	1	SPFEVYVDK		GG_L_E_220319_04	33.8	28537	368	376	24.2	0.00092	281224	MOUSE	Filamin-A
1761	[4]	Q8BTM8	Flna	542.271	2	-0.46	SPFEVYVDK		GG_L_E_220319_04	34.15	28793	368	376	31.1	9.9e-06	281224	MOUSE	Filamin-A
1762	[4]	Q8BTM8	Flna	826.933	2	-0.63	VTAQGPGLEPSGNIANK		GG_L_E_220319_04	15.45	11905	384	400	34.2	2.2e-05	281224	MOUSE	Filamin-A
1763	[4]	Q8BTM8	Flna	826.933	2	-0.41	VTAQGPGLEPSGNIANK		GG_L_E_220319_04	15.783	12251	384	400	34.6	3.5e-05	281224	MOUSE	Filamin-A
1764	[4]	Q8BTM8	Flna	826.933	2	-1.4	VTAQGPGLEPSGNIANK		GG_L_E_220319_04	16.117	12563	384	400	37	8.1e-06	281224	MOUSE	Filamin-A
1765	[4]	Q8BTM8	Flna	550.29	2	-2	GTVEPQLEAR		GG_L_E_220319_04	10.333	7450	428	437	19.7	0.01	281224	MOUSE	Filamin-A
1766	[4]	Q8BTM8	Flna	550.291	2	-0.17	GTVEPQLEAR		GG_L_E_220319_04	10.567	7656	428	437	33.8	9.6e-05	281224	MOUSE	Filamin-A
1767	[4]	Q8BTM8	Flna	550.291	2	0.61	GTVEPQLEAR		GG_L_E_220319_04	10.667	7746	428	437	46.4	0.0003	281224	MOUSE	Filamin-A
1768	[4]	Q8BTM8	Flna	550.291	2	-0.064	GTVEPQLEAR		GG_L_E_220319_04	11.017	8035	428	437	27.2	0.00065	281224	MOUSE	Filamin-A
1769	[4]	Q8BTM8	Flna	891.43	3	-1.4	C(Methylthio)SYQPTMEGVHTVHVTFAGVPIPR		GG_L_E_220319_04	51.433	45766	444	467	44.1	2.3e-08	281224	MOUSE	Filamin-A
1770	[4]	Q8BTM8	Flna	1336.64	2	-0.66	C(Methylthio)SYQPTMEGVHTVHVTFAGVPIPR		GG_L_E_220319_04	51.45	45797	444	467	48.9	9.1e-09	281224	MOUSE	Filamin-A
1771	[4]	Q8BTM8	Flna	891.43	3	-1	C(Methylthio)SYQPTMEGVHTVHVTFAGVPIPR		GG_L_E_220319_04	51.767	46187	444	467	40.9	1.7e-08	281224	MOUSE	Filamin-A
1772	[4]	Q8BTM8	Flna	915.394	2	0.3	SPYTVTVGQAC(Methylthio)NPAAC(Methylthio)R		GG_L_E_220319_04	52.1	46588	468	484	27.3	3.7e-05	281224	MOUSE	Filamin-A
1773	[4]	Q8BTM8	Flna	610.598	3	-0.35	SPYTVTVGQAC(Methylthio)NPAAC(Methylthio)R		GG_L_E_220319_04	52.233	46739	468	484	23.5	5.4e-05	281224	MOUSE	Filamin-A
1774	[4]	Q8BTM8	Flna	915.392	2	-1.7	SPYTVTVGQAC(Methylthio)NPAAC(Methylthio)R		GG_L_E_220319_04	52.4	46894	468	484	48.2	1.5e-08	281224	MOUSE	Filamin-A
1775	[4]	Q8BTM8	Flna	915.393	2	-0.5	SPYTVTVGQAC(Methylthio)NPAAC(Methylthio)R		GG_L_E_220319_04	52.433	46936	468	484	46.6	3e-09	281224	MOUSE	Filamin-A
1776	[4]	Q8BTM8	Flna	620.839	2	1.5	AWGPGLEGGIVGK		GG_L_E_220319_04	40.833	35041	581	593	29.1	0.00017	281224	MOUSE	Filamin-A
1777	[4]	Q8BTM8	Flna	620.838	2	0.54	AWGPGLEGGIVGK		GG_L_E_220319_04	41.183	35426	581	593	33.1	3.6e-05	281224	MOUSE	Filamin-A
1778	[4]	Q8BTM8	Flna	899.11	3	1.9	SADFVVEAIGDDVGTLGFSVEGPSQAK		GG_L_E_220319_04	84.2	82247	594	620	36.9	7.3e-08	281224	MOUSE	Filamin-A
1779	[4]	Q8BTM8	Flna	535.199	3	-1.3	IEC(Methylthio)DDKGDGSC(Methylthio)DVR		GG_L_E_220319_04	21.383	16831	621	634	25.8	3.4e-06	281224	MOUSE	Filamin-A
1780	[4]	Q8BTM8	Flna	802.297	2	0.44	IEC(Methylthio)DDKGDGSC(Methylthio)DVR		GG_L_E_220319_04	21.467	16895	621	634	34	1.1e-06	281224	MOUSE	Filamin-A
1781	[4]	Q8BTM8	Flna	535.199	3	-1.2	IEC(Methylthio)DDKGDGSC(Methylthio)DVR		GG_L_E_220319_04	21.733	17147	621	634	24.9	9.6e-06	281224	MOUSE	Filamin-A
1782	[4]	Q8BTM8	Flna	842.375	3	-4.6	YWPQEAGEYAVHVLC(Methylthio)NSEDIR		GG_L_E_220319_04	83.883	81835	635	655	48	3e-08	281224	MOUSE	Filamin-A
1783	[4]	Q8BTM8	Flna	1263.06	2	-0.017	YWPQEAGEYAVHVLC(Methylthio)NSEDIR		GG_L_E_220319_04	83.933	81897	635	655	43.9	3.9e-08	281224	MOUSE	Filamin-A
1784	[4]	Q8BTM8	Flna	525.276	2	-0.21	LSPFMADIR		GG_L_E_220319_04	44.733	38964	656	664	31.1	0.00044	281224	MOUSE	Filamin-A
1785	[4]	Q8BTM8	Flna	606.277	2	1.7	EAPQDFHPDR		GG_L_E_220319_04	6.383	3831	665	674	18.9	0.011	281224	MOUSE	Filamin-A
1786	[4]	Q8BTM8	Flna	823.94	2	-1	TGVAVNKPAEFTVDAK		GG_L_E_220319_04	19.583	15397	685	700	30.4	0.00081	281224	MOUSE	Filamin-A
1787	[4]	Q8BTM8	Flna	549.629	3	-0.94	TGVAVNKPAEFTVDAK		GG_L_E_220319_04	19.667	15470	685	700	24.5	0.0025	281224	MOUSE	Filamin-A
1788	[4]	Q8BTM8	Flna	823.94	2	-1.5	TGVAVNKPAEFTVDAK		GG_L_E_220319_04	19.917	15615	685	700	39.5	2.2e-06	281224	MOUSE	Filamin-A
1789	[4]	Q8BTM8	Flna	549.629	3	-1.6	TGVAVNKPAEFTVDAK		GG_L_E_220319_04	20	15675	685	700	29.1	0.00014	281224	MOUSE	Filamin-A
1790	[4]	Q8BTM8	Flna	876.399	2	-1.2	VQVQDNEGC(Methylthio)SVEATVK		GG_L_E_220319_04	26.617	21647	709	724	33.6	3.4e-05	281224	MOUSE	Filamin-A
1791	[4]	Q8BTM8	Flna	876.402	2	1.1	VQVQDNEGC(Methylthio)SVEATVK		GG_L_E_220319_04	27.683	22644	709	724	18.1	0.014	281224	MOUSE	Filamin-A
1792	[4]	Q8BTM8	Flna	789.816	2	-3.6	DNGNGTYSC(Methylthio)SYVPR		GG_L_E_220319_04	35.017	29706	725	738	24.6	7.7e-05	281224	MOUSE	Filamin-A
1793	[4]	Q8BTM8	Flna	789.818	2	-1.9	DNGNGTYSC(Methylthio)SYVPR		GG_L_E_220319_04	35.35	30008	725	738	35.2	1.2e-06	281224	MOUSE	Filamin-A
1794	[4]	Q8BTM8	Flna	979.976	2	-4.9	HTAM(Oxidation)VSWGGVSIPNSPFR	Oxidation@746	GG_L_E_220319_04	51.667	46075	743	760	29.9	4.5e-05	281224	MOUSE	Filamin-A
1795	[4]	Q8BTM8	Flna	971.985	2	1.7	HTAMVSWGGVSIPNSPFR		GG_L_E_220319_04	56.867	51486	743	760	45.6	2.8e-09	281224	MOUSE	Filamin-A
1796	[4]	Q8BTM8	Flna	971.983	2	0.029	HTAMVSWGGVSIPNSPFR		GG_L_E_220319_04	57.2	51894	743	760	58.6	2.1e-10	281224	MOUSE	Filamin-A
1797	[4]	Q8BTM8	Flna	540.283	2	0.01	VNVGAGSHPNK		GG_L_E_220319_04	2.25	728	761	771	24.5	0.00034	281224	MOUSE	Filamin-A
1798	[4]	Q8BTM8	Flna	540.284	2	0.58	VNVGAGSHPNK		GG_L_E_220319_04	2.6	958	761	771	18.1	0.0028	281224	MOUSE	Filamin-A
1799	[4]	Q8BTM8	Flna	540.284	2	0.36	VNVGAGSHPNK		GG_L_E_220319_04	3.733	1591	761	771	24.9	0.0042	281224	MOUSE	Filamin-A
1800	[4]	Q8BTM8	Flna	1017.49	2	4.4	C(Methylthio)APGVVGPTEADIDFDIIR		GG_L_E_220319_04	70.933	67389	810	828	35.5	1.8e-07	281224	MOUSE	Filamin-A
1801	[4]	Q8BTM8	Flna	678.661	3	0.51	C(Methylthio)APGVVGPTEADIDFDIIR		GG_L_E_220319_04	70.983	67458	810	828	32	1.1e-06	281224	MOUSE	Filamin-A
1802	[4]	Q8BTM8	Flna	1017.49	2	-1.7	C(Methylthio)APGVVGPTEADIDFDIIR		GG_L_E_220319_04	71.3	67865	810	828	64.5	1.2e-09	281224	MOUSE	Filamin-A
1803	[4]	Q8BTM8	Flna	678.66	3	-0.12	C(Methylthio)APGVVGPTEADIDFDIIR		GG_L_E_220319_04	71.317	67873	810	828	47.5	8.9e-09	281224	MOUSE	Filamin-A
1804	[4]	Q8BTM8	Flna	1017.48	2	-2.7	C(Methylthio)APGVVGPTEADIDFDIIR		GG_L_E_220319_04	71.65	68220	810	828	46.7	1e-08	281224	MOUSE	Filamin-A
1805	[4]	Q8BTM8	Flna	678.659	3	-2.1	C(Methylthio)APGVVGPTEADIDFDIIR		GG_L_E_220319_04	71.65	68228	810	828	34.2	9.2e-07	281224	MOUSE	Filamin-A
1806	[4]	Q8BTM8	Flna	527.245	2	-1.2	NDNDTFTVK		GG_L_E_220319_04	10.05	7231	829	837	18.4	0.0085	281224	MOUSE	Filamin-A
1807	[4]	Q8BTM8	Flna	527.246	2	-0.4	NDNDTFTVK		GG_L_E_220319_04	10.383	7488	829	837	21.2	0.0018	281224	MOUSE	Filamin-A
1808	[4]	Q8BTM8	Flna	936.11	3	-3.1	YTPC(Methylthio)GAGSYTIMVLFADQATPTSPIR		GG_L_E_220319_04	84.933	83240	838	863	49.5	1.7e-09	281224	MOUSE	Filamin-A
1809	[4]	Q8BTM8	Flna	849.964	2	1.5	TGVELGKPTHFTVNAK		GG_L_E_220319_04	15.6	12071	885	900	37.8	4.8e-06	281224	MOUSE	Filamin-A
1810	[4]	Q8BTM8	Flna	566.978	3	1.2	TGVELGKPTHFTVNAK		GG_L_E_220319_04	15.633	12105	885	900	26.9	0.00033	281224	MOUSE	Filamin-A
1811	[4]	Q8BTM8	Flna	425.484	4	-0.9	TGVELGKPTHFTVNAK		GG_L_E_220319_04	15.667	12136	885	900	23.9	0.00077	281224	MOUSE	Filamin-A
1812	[4]	Q8BTM8	Flna	425.484	4	-0.83	TGVELGKPTHFTVNAK		GG_L_E_220319_04	15.667	12141	885	900	35.1	5.3e-06	281224	MOUSE	Filamin-A
1813	[4]	Q8BTM8	Flna	849.962	2	-0.39	TGVELGKPTHFTVNAK		GG_L_E_220319_04	15.933	12396	885	900	44.1	1.4e-07	281224	MOUSE	Filamin-A
1814	[4]	Q8BTM8	Flna	566.976	3	-1.4	TGVELGKPTHFTVNAK		GG_L_E_220319_04	15.967	12432	885	900	25.6	0.00052	281224	MOUSE	Filamin-A
1815	[4]	Q8BTM8	Flna	425.484	4	-1.5	TGVELGKPTHFTVNAK		GG_L_E_220319_04	16	12464	885	900	27.4	3.8e-05	281224	MOUSE	Filamin-A
1816	[4]	Q8BTM8	Flna	421.575	3	0.72	GKLDVQFSGLAK		GG_L_E_220319_04	29.317	24131	905	916	21.3	0.0072	281224	MOUSE	Filamin-A
1817	[4]	Q8BTM8	Flna	631.859	2	0.44	GKLDVQFSGLAK		GG_L_E_220319_04	29.367	24195	905	916	33.4	0.00049	281224	MOUSE	Filamin-A
1818	[4]	Q8BTM8	Flna	421.576	3	1.5	GKLDVQFSGLAK		GG_L_E_220319_04	29.65	24491	905	916	20.9	0.012	281224	MOUSE	Filamin-A
1819	[4]	Q8BTM8	Flna	631.858	2	-1.5	GKLDVQFSGLAK		GG_L_E_220319_04	29.717	24555	905	916	34.4	2.2e-05	281224	MOUSE	Filamin-A
1820	[4]	Q8BTM8	Flna	539.301	2	0.7	LDVQFSGLAK		GG_L_E_220319_04	39.283	33484	907	916	23.1	0.004	281224	MOUSE	Filamin-A
1821	[4]	Q8BTM8	Flna	539.301	2	-0.19	LDVQFSGLAK		GG_L_E_220319_04	39.617	33729	907	916	38.4	6.2e-05	281224	MOUSE	Filamin-A
1822	[4]	Q8BTM8	Flna	892.925	2	-0.93	DVDIIDHHDNTYTVK		GG_L_E_220319_04	19.933	15630	922	936	27.1	0.00028	281224	MOUSE	Filamin-A
1823	[4]	Q8BTM8	Flna	446.966	4	-1.2	DVDIIDHHDNTYTVK		GG_L_E_220319_04	20	15668	922	936	19.4	0.013	281224	MOUSE	Filamin-A
1824	[4]	Q8BTM8	Flna	1169.61	2	0.43	YIPVQQGPVGVNVTYGGDHIPK		GG_L_E_220319_04	37.133	31512	937	958	26.9	0.00058	281224	MOUSE	Filamin-A
1825	[4]	Q8BTM8	Flna	760.404	2	0.46	SPFSVGVSPSLDLSK		GG_L_E_220319_04	50.967	45308	959	973	46	3.8e-07	281224	MOUSE	Filamin-A
1826	[4]	Q8BTM8	Flna	760.404	2	1	SPFSVGVSPSLDLSK		GG_L_E_220319_04	51.3	45627	959	973	31.9	1.6e-05	281224	MOUSE	Filamin-A
1827	[4]	Q8BTM8	Flna	682.857	2	0.98	VDVGKDQEFTVK		GG_L_E_220319_04	13.85	10562	983	994	32	9.4e-05	281224	MOUSE	Filamin-A
1828	[4]	Q8BTM8	Flna	682.857	2	0.62	VDVGKDQEFTVK		GG_L_E_220319_04	14.183	10807	983	994	29.6	0.00035	281224	MOUSE	Filamin-A
1829	[4]	Q8BTM8	Flna	455.573	3	-0.14	VDVGKDQEFTVK		GG_L_E_220319_04	14.267	10897	983	994	23.8	0.004	281224	MOUSE	Filamin-A
1830	[4]	Q8BTM8	Flna	587.8	2	-3	IVSPSGAAVPC(Methylthio)K		GG_L_E_220319_04	24.55	19989	1008	1019	20.9	0.0063	281224	MOUSE	Filamin-A
1831	[4]	Q8BTM8	Flna	587.8	2	-2.3	IVSPSGAAVPC(Methylthio)K		GG_L_E_220319_04	24.883	20245	1008	1019	35.5	1.2e-06	281224	MOUSE	Filamin-A
1832	[4]	Q8BTM8	Flna	823.426	3	-0.4	IVSPSGAAVPC(Methylthio)KVEPGLGADNSVVR		GG_L_E_220319_04	42	36224	1008	1032	24.3	0.00062	281224	MOUSE	Filamin-A
1833	[4]	Q8BTM8	Flna	656.846	2	-0.53	VEPGLGADNSVVR		GG_L_E_220319_04	17.917	13852	1020	1032	22.6	0.0049	281224	MOUSE	Filamin-A
1834	[4]	Q8BTM8	Flna	656.846	2	-0.25	VEPGLGADNSVVR		GG_L_E_220319_04	18.25	14159	1020	1032	50.3	3.8e-07	281224	MOUSE	Filamin-A
1835	[4]	Q8BTM8	Flna	656.847	2	0.4	VEPGLGADNSVVR		GG_L_E_220319_04	18.583	14487	1020	1032	32.4	5.9e-06	281224	MOUSE	Filamin-A
1836	[4]	Q8BTM8	Flna	872.188	4	-1.6	EEGPYEVEVTYDGVPVPGSPFPLEAVAPTKPSK		GG_L_E_220319_04	70.35	66692	1037	1069	32.2	3.4e-06	281224	MOUSE	Filamin-A
1837	[4]	Q8BTM8	Flna	1162.58	3	0.22	EEGPYEVEVTYDGVPVPGSPFPLEAVAPTKPSK		GG_L_E_220319_04	70.533	66929	1037	1069	46.8	5.3e-09	281224	MOUSE	Filamin-A
1838	[4]	Q8BTM8	Flna	872.188	4	-1.3	EEGPYEVEVTYDGVPVPGSPFPLEAVAPTKPSK		GG_L_E_220319_04	70.683	67116	1037	1069	44	6.3e-08	281224	MOUSE	Filamin-A
1839	[4]	Q8BTM8	Flna	1162.58	3	0.014	EEGPYEVEVTYDGVPVPGSPFPLEAVAPTKPSK		GG_L_E_220319_04	70.867	67319	1037	1069	33.9	7e-07	281224	MOUSE	Filamin-A
1840	[4]	Q8BTM8	Flna	728.868	2	-0.32	AFGPGLQGGNAGSPAR		GG_L_E_220319_04	17.433	13459	1072	1087	46.9	5.5e-07	281224	MOUSE	Filamin-A
1841	[4]	Q8BTM8	Flna	486.249	3	1.7	AFGPGLQGGNAGSPAR		GG_L_E_220319_04	17.45	13473	1072	1087	25.6	0.0008	281224	MOUSE	Filamin-A
1842	[4]	Q8BTM8	Flna	728.869	2	0.52	AFGPGLQGGNAGSPAR		GG_L_E_220319_04	17.767	13736	1072	1087	39.6	8.8e-07	281224	MOUSE	Filamin-A
1843	[4]	Q8BTM8	Flna	596.267	2	-1.2	AHVAPC(Methylthio)FDASK		GG_L_E_220319_04	17.767	13739	1152	1162	29.3	2.4e-06	281224	MOUSE	Filamin-A
1844	[4]	Q8BTM8	Flna	397.848	3	-0.0072	AHVAPC(Methylthio)FDASK		GG_L_E_220319_04	17.867	13816	1152	1162	25	1.7e-05	281224	MOUSE	Filamin-A
1845	[4]	Q8BTM8	Flna	596.268	2	-0.14	AHVAPC(Methylthio)FDASK		GG_L_E_220319_04	18.117	14036	1152	1162	25.3	1.7e-05	281224	MOUSE	Filamin-A
1846	[4]	Q8BTM8	Flna	397.847	3	-0.64	AHVAPC(Methylthio)FDASK		GG_L_E_220319_04	18.217	14117	1152	1162	24.6	3.9e-05	281224	MOUSE	Filamin-A
1847	[4]	Q8BTM8	Flna	432.688	2	-1.3	C(Methylthio)SGPGLER		GG_L_E_220319_04	7.55	5103	1165	1172	26.2	1.7e-05	281224	MOUSE	Filamin-A
1848	[4]	Q8BTM8	Flna	645.827	2	-0.26	YGGQPVPNFPSK		GG_L_E_220319_04	23.4	18859	1235	1246	37.5	9.6e-07	281224	MOUSE	Filamin-A
1849	[4]	Q8BTM8	Flna	645.827	2	-0.44	YGGQPVPNFPSK		GG_L_E_220319_04	23.733	19221	1235	1246	44.9	1.5e-06	281224	MOUSE	Filamin-A
1850	[4]	Q8BTM8	Flna	918.107	3	0.027	LQVEPAVDTSGVQC(Methylthio)YGPGIEGQGVFR		GG_L_E_220319_04	63.633	58844	1247	1272	27.8	1.1e-05	281224	MOUSE	Filamin-A
1851	[4]	Q8BTM8	Flna	1376.65	2	-1.8	LQVEPAVDTSGVQC(Methylthio)YGPGIEGQGVFR		GG_L_E_220319_04	63.7	58916	1247	1272	53.5	5.7e-11	281224	MOUSE	Filamin-A
1852	[4]	Q8BTM8	Flna	918.108	3	0.76	LQVEPAVDTSGVQC(Methylthio)YGPGIEGQGVFR		GG_L_E_220319_04	63.983	59251	1247	1272	55.5	3.7e-10	281224	MOUSE	Filamin-A
1853	[4]	Q8BTM8	Flna	1376.66	2	-0.17	LQVEPAVDTSGVQC(Methylthio)YGPGIEGQGVFR		GG_L_E_220319_04	64.05	59337	1247	1272	55.2	3.7e-12	281224	MOUSE	Filamin-A
1854	[4]	Q8BTM8	Flna	918.108	3	1.4	LQVEPAVDTSGVQC(Methylthio)YGPGIEGQGVFR		GG_L_E_220319_04	64.317	59653	1247	1272	45.8	7.4e-09	281224	MOUSE	Filamin-A
1855	[4]	Q8BTM8	Flna	613.288	2	-1	EATTEFSVDAR		GG_L_E_220319_04	18.533	14454	1273	1283	34.3	3.8e-05	281224	MOUSE	Filamin-A
1856	[4]	Q8BTM8	Flna	1182.51	2	-2.8	VANPSGNLTDTYVQDC(Methylthio)GDGTYK		GG_L_E_220319_04	44.5	38700	1297	1318	48.5	1.1e-09	281224	MOUSE	Filamin-A
1857	[4]	Q8BTM8	Flna	1182.51	2	-2.2	VANPSGNLTDTYVQDC(Methylthio)GDGTYK		GG_L_E_220319_04	44.833	39057	1297	1318	55.1	9.4e-12	281224	MOUSE	Filamin-A
1858	[4]	Q8BTM8	Flna	788.675	3	-1.2	VANPSGNLTDTYVQDC(Methylthio)GDGTYK		GG_L_E_220319_04	44.867	39097	1297	1318	27.3	6e-05	281224	MOUSE	Filamin-A
1859	[4]	Q8BTM8	Flna	1424.64	3	-1.7	VEYTPYEEGVHSVDVTYDGSPVPSSPFQVPVTEGC(Methylthio)DPSR		GG_L_E_220319_04	67.883	63899	1319	1357	40	1.1e-07	281224	MOUSE	Filamin-A
1860	[4]	Q8BTM8	Flna	1068.73	4	-1.9	VEYTPYEEGVHSVDVTYDGSPVPSSPFQVPVTEGC(Methylthio)DPSR		GG_L_E_220319_04	68.067	64024	1319	1357	44.5	9.5e-09	281224	MOUSE	Filamin-A
1861	[4]	Q8BTM8	Flna	1424.64	3	-0.12	VEYTPYEEGVHSVDVTYDGSPVPSSPFQVPVTEGC(Methylthio)DPSR		GG_L_E_220319_04	68.217	64153	1319	1357	47.9	1e-08	281224	MOUSE	Filamin-A
1862	[4]	Q8BTM8	Flna	545.624	3	-2.7	VHGPGIQSGTTNKPNK		GG_L_E_220319_04	2.683	1010	1360	1375	27.4	0.0005	281224	MOUSE	Filamin-A
1863	[4]	Q8BTM8	Flna	545.624	3	-2	VHGPGIQSGTTNKPNK		GG_L_E_220319_04	4.083	1816	1360	1375	25.4	0.0039	281224	MOUSE	Filamin-A
1864	[4]	Q8BTM8	Flna	817.932	2	-2	VHGPGIQSGTTNKPNK		GG_L_E_220319_04	4.15	1857	1360	1375	31.2	2.7e-05	281224	MOUSE	Filamin-A
1865	[4]	Q8BTM8	Flna	817.93	2	-4.9	VHGPGIQSGTTNKPNK		GG_L_E_220319_04	4.583	2158	1360	1375	29.1	0.0017	281224	MOUSE	Filamin-A
1866	[4]	Q8BTM8	Flna	785.907	2	-0.28	GAGTGGLGLAVEGPSEAK		GG_L_E_220319_04	29.15	23981	1382	1399	32.2	6.1e-05	281224	MOUSE	Filamin-A
1867	[4]	Q8BTM8	Flna	437.65	2	0.65	MSC(Methylthio)MDNK		GG_L_E_220319_04	9.917	7117	1400	1406	14.3	0.0048	281224	MOUSE	Filamin-A
1868	[4]	Q8BTM8	Flna	1190.21	3	-0.39	DGSC(Methylthio)SVEYIPYEAGTYSLNVTYGGHQVPGSPFK		GG_L_E_220319_04	73.217	69996	1407	1439	27.9	4.2e-05	281224	MOUSE	Filamin-A
1869	[4]	Q8BTM8	Flna	1190.2	3	-2	DGSC(Methylthio)SVEYIPYEAGTYSLNVTYGGHQVPGSPFK		GG_L_E_220319_04	73.567	70412	1407	1439	24.7	0.00058	281224	MOUSE	Filamin-A
1870	[4]	Q8BTM8	Flna	584.303	2	-2	VPVHDVTDASK		GG_L_E_220319_04	5.3	2672	1440	1450	29.9	8.9e-05	281224	MOUSE	Filamin-A
1871	[4]	Q8BTM8	Flna	584.302	2	-2.4	VPVHDVTDASK		GG_L_E_220319_04	5.633	2976	1440	1450	20.9	0.013	281224	MOUSE	Filamin-A
1872	[4]	Q8BTM8	Flna	611.773	2	1.1	C(Methylthio)SGPGLSPGM(Oxidation)VR	Oxidation@1462	GG_L_E_220319_04	17.55	13568	1453	1464	21.6	0.0012	281224	MOUSE	Filamin-A
1873	[4]	Q8BTM8	Flna	603.777	2	3.4	C(Methylthio)SGPGLSPGMVR		GG_L_E_220319_04	26.417	21493	1453	1464	19.9	0.0016	281224	MOUSE	Filamin-A
1874	[4]	Q8BTM8	Flna	603.775	2	0.59	C(Methylthio)SGPGLSPGMVR		GG_L_E_220319_04	26.75	21766	1453	1464	36.8	3.1e-07	281224	MOUSE	Filamin-A
1875	[4]	Q8BTM8	Flna	603.775	2	0.59	C(Methylthio)SGPGLSPGMVR		GG_L_E_220319_04	27.083	22061	1453	1464	27.2	1e-05	281224	MOUSE	Filamin-A
1876	[4]	Q8BTM8	Flna	717.864	2	-0.84	ANLPQSFQVDTSK		GG_L_E_220319_04	28.467	23437	1465	1477	42.9	1.3e-06	281224	MOUSE	Filamin-A
1877	[4]	Q8BTM8	Flna	441.773	2	-2.2	AGVAPLQVK		GG_L_E_220319_04	14.683	11273	1478	1486	30.2	0.001	281224	MOUSE	Filamin-A
1878	[4]	Q8BTM8	Flna	441.774	2	-1.2	AGVAPLQVK		GG_L_E_220319_04	15.017	11533	1478	1486	30.6	0.007	281224	MOUSE	Filamin-A
1879	[4]	Q8BTM8	Flna	848.759	3	2.1	GLVEPVDVVDNADGTQTVNYVPSR		GG_L_E_220319_04	49.517	43841	1492	1515	31.1	2.8e-05	281224	MOUSE	Filamin-A
1880	[4]	Q8BTM8	Flna	1272.63	2	-1.8	GLVEPVDVVDNADGTQTVNYVPSR		GG_L_E_220319_04	49.517	43847	1492	1515	60.4	1.8e-11	281224	MOUSE	Filamin-A
1881	[4]	Q8BTM8	Flna	848.756	3	-1.3	GLVEPVDVVDNADGTQTVNYVPSR		GG_L_E_220319_04	49.85	44204	1492	1515	57	6.2e-09	281224	MOUSE	Filamin-A
1882	[4]	Q8BTM8	Flna	1272.63	2	-0.11	GLVEPVDVVDNADGTQTVNYVPSR		GG_L_E_220319_04	49.867	44210	1492	1515	58.4	9.5e-11	281224	MOUSE	Filamin-A
1883	[4]	Q8BTM8	Flna	957.464	2	4.6	EGSYSISVLYGEEEVPR		GG_L_E_220319_04	51.4	45740	1516	1532	32.3	6.3e-05	281224	MOUSE	Filamin-A
1884	[4]	Q8BTM8	Flna	957.46	2	0.22	EGSYSISVLYGEEEVPR		GG_L_E_220319_04	51.75	46156	1516	1532	51.8	1.1e-08	281224	MOUSE	Filamin-A
1885	[4]	Q8BTM8	Flna	957.461	2	1.4	EGSYSISVLYGEEEVPR		GG_L_E_220319_04	52.083	46554	1516	1532	41.9	1.4e-06	281224	MOUSE	Filamin-A
1886	[4]	Q8BTM8	Flna	957.463	2	2.9	EGSYSISVLYGEEEVPR		GG_L_E_220319_04	53.967	48481	1516	1532	31.5	1.3e-05	281224	MOUSE	Filamin-A
1887	[4]	Q8BTM8	Flna	1171.62	2	3	ASGPGLNTTGVPASLPVEFTIDAK		GG_L_E_220319_04	67.633	63672	1550	1573	36.6	2.7e-07	281224	MOUSE	Filamin-A
1888	[4]	Q8BTM8	Flna	781.413	3	0.69	ASGPGLNTTGVPASLPVEFTIDAK		GG_L_E_220319_04	67.733	63771	1550	1573	27.1	4.5e-05	281224	MOUSE	Filamin-A
1889	[4]	Q8BTM8	Flna	1171.62	2	1.8	ASGPGLNTTGVPASLPVEFTIDAK		GG_L_E_220319_04	67.967	63961	1550	1573	41.1	1.1e-07	281224	MOUSE	Filamin-A
1890	[4]	Q8BTM8	Flna	781.413	3	0.69	ASGPGLNTTGVPASLPVEFTIDAK		GG_L_E_220319_04	68.083	64030	1550	1573	29.6	3.1e-05	281224	MOUSE	Filamin-A
1891	[4]	Q8BTM8	Flna	1171.62	2	0.67	ASGPGLNTTGVPASLPVEFTIDAK		GG_L_E_220319_04	68.117	64052	1550	1573	42.6	4.8e-09	281224	MOUSE	Filamin-A
1892	[4]	Q8BTM8	Flna	1171.62	2	0.88	ASGPGLNTTGVPASLPVEFTIDAK		GG_L_E_220319_04	68.3	64231	1550	1573	44.5	1.7e-08	281224	MOUSE	Filamin-A
1893	[4]	Q8BTM8	Flna	781.411	3	-1.8	ASGPGLNTTGVPASLPVEFTIDAK		GG_L_E_220319_04	68.417	64346	1550	1573	26.2	6.9e-05	281224	MOUSE	Filamin-A
1894	[4]	Q8BTM8	Flna	969.516	2	3.5	DAGEGLLAVQITDPEGKPK		GG_L_E_220319_04	43.133	37196	1574	1592	37.8	4.3e-06	281224	MOUSE	Filamin-A
1895	[4]	Q8BTM8	Flna	969.51	2	-2.2	DAGEGLLAVQITDPEGKPK		GG_L_E_220319_04	43.467	37496	1574	1592	48.8	7.2e-06	281224	MOUSE	Filamin-A
1896	[4]	Q8BTM8	Flna	646.677	3	-1.1	DAGEGLLAVQITDPEGKPK		GG_L_E_220319_04	43.6	37660	1574	1592	37.3	2e-05	281224	MOUSE	Filamin-A
1897	[4]	Q8BTM8	Flna	969.514	2	1.9	DAGEGLLAVQITDPEGKPK		GG_L_E_220319_04	43.817	37915	1574	1592	39.8	4.5e-06	281224	MOUSE	Filamin-A
1898	[4]	Q8BTM8	Flna	861.758	3	0.73	KTHIQDNHDGTYTVAYVPDVPGR		GG_L_E_220319_04	22.317	17738	1593	1615	26.5	0.00058	281224	MOUSE	Filamin-A
1899	[4]	Q8BTM8	Flna	819.06	3	1	THIQDNHDGTYTVAYVPDVPGR		GG_L_E_220319_04	27.75	22698	1594	1615	36	7.4e-06	281224	MOUSE	Filamin-A
1900	[4]	Q8BTM8	Flna	1228.09	2	2	THIQDNHDGTYTVAYVPDVPGR		GG_L_E_220319_04	27.817	22779	1594	1615	65.5	8.7e-13	281224	MOUSE	Filamin-A
1901	[4]	Q8BTM8	Flna	614.545	4	-2.1	THIQDNHDGTYTVAYVPDVPGR		GG_L_E_220319_04	28	22974	1594	1615	26.9	0.00028	281224	MOUSE	Filamin-A
1902	[4]	Q8BTM8	Flna	819.061	3	1.5	THIQDNHDGTYTVAYVPDVPGR		GG_L_E_220319_04	28.083	23053	1594	1615	34	1.3e-06	281224	MOUSE	Filamin-A
1903	[4]	Q8BTM8	Flna	700.827	2	-0.26	YGGDEIPFSPYR		GG_L_E_220319_04	43.767	37861	1622	1633	47.1	4.2e-06	281224	MOUSE	Filamin-A
1904	[4]	Q8BTM8	Flna	988.506	3	0.62	FGGEHVPNSPFQVTALAGDQPTVQTPLR		GG_L_E_220319_04	55.7	50231	1726	1753	41.1	4e-06	281224	MOUSE	Filamin-A
1905	[4]	Q8BTM8	Flna	741.629	4	-2	FGGEHVPNSPFQVTALAGDQPTVQTPLR		GG_L_E_220319_04	55.833	50363	1726	1753	31.8	4.6e-05	281224	MOUSE	Filamin-A
1906	[4]	Q8BTM8	Flna	988.502	3	-3.6	FGGEHVPNSPFQVTALAGDQPTVQTPLR		GG_L_E_220319_04	56.033	50581	1726	1753	54.9	6.6e-08	281224	MOUSE	Filamin-A
1907	[4]	Q8BTM8	Flna	988.502	3	-3.6	FGGEHVPNSPFQVTALAGDQPTVQTPLR		GG_L_E_220319_04	56.367	50918	1726	1753	38.6	8.1e-06	281224	MOUSE	Filamin-A
1908	[4]	Q8BTM8	Flna	494.774	2	-0.95	KGEITGEVR		GG_L_E_220319_04	4.75	2259	1801	1809	18.9	0.016	281224	MOUSE	Filamin-A
1909	[4]	Q8BTM8	Flna	494.773	2	-3.4	KGEITGEVR		GG_L_E_220319_04	5.083	2512	1801	1809	19.3	0.017	281224	MOUSE	Filamin-A
1910	[4]	Q8BTM8	Flna	536.784	2	-1.5	VAQPSITDNK		GG_L_E_220319_04	6.4	3842	1815	1824	20.6	0.0046	281224	MOUSE	Filamin-A
1911	[4]	Q8BTM8	Flna	600.986	3	-0.42	VAQPSITDNKDGTVTVR		GG_L_E_220319_04	14.35	10964	1815	1831	32.4	4.3e-05	281224	MOUSE	Filamin-A
1912	[4]	Q8BTM8	Flna	600.985	3	-2.2	VAQPSITDNKDGTVTVR		GG_L_E_220319_04	14.683	11269	1815	1831	33.3	2.4e-05	281224	MOUSE	Filamin-A
1913	[4]	Q8BTM8	Flna	900.974	2	-2.9	VAQPSITDNKDGTVTVR		GG_L_E_220319_04	14.75	11332	1815	1831	36.9	1.7e-06	281224	MOUSE	Filamin-A
1914	[4]	Q8BTM8	Flna	802.873	2	1.2	YSPSEAGLHEMDIR		GG_L_E_220319_04	25.717	20942	1832	1845	26.9	0.0002	281224	MOUSE	Filamin-A
1915	[4]	Q8BTM8	Flna	535.584	3	-0.53	YSPSEAGLHEMDIR		GG_L_E_220319_04	25.75	20974	1832	1845	30.1	5.8e-05	281224	MOUSE	Filamin-A
1916	[4]	Q8BTM8	Flna	802.871	2	-1.4	YSPSEAGLHEMDIR		GG_L_E_220319_04	26.05	21251	1832	1845	38.4	3.1e-08	281224	MOUSE	Filamin-A
1917	[4]	Q8BTM8	Flna	535.584	3	-0.41	YSPSEAGLHEMDIR		GG_L_E_220319_04	26.083	21277	1832	1845	31.6	3.5e-06	281224	MOUSE	Filamin-A
1918	[4]	Q8BTM8	Flna	847.911	6	-1.5	YDNMHIPGSPLQFYVDYVNC(Methylthio)GHITAYGPGLTHGVVNKPATFTVNTK		GG_L_E_220319_04	75.317	72452	1846	1891	40	2.7e-08	281224	MOUSE	Filamin-A
1919	[4]	Q8BTM8	Flna	1017.29	5	-2.6	YDNMHIPGSPLQFYVDYVNC(Methylthio)GHITAYGPGLTHGVVNKPATFTVNTK		GG_L_E_220319_04	75.4	72561	1846	1891	31.1	1.3e-05	281224	MOUSE	Filamin-A
1920	[4]	Q8BTM8	Flna	750.88	2	-1.1	DAGEGGLSLAIEGPSK		GG_L_E_220319_04	41	35226	1892	1907	28.4	0.0012	281224	MOUSE	Filamin-A
1921	[4]	Q8BTM8	Flna	801.886	2	-0.69	YNDQHIPGSPFTAR		GG_L_E_220319_04	23.167	18633	1938	1951	27.6	0.00043	281224	MOUSE	Filamin-A
1922	[4]	Q8BTM8	Flna	534.926	3	-1.7	YNDQHIPGSPFTAR		GG_L_E_220319_04	23.317	18785	1938	1951	33.8	2.4e-05	281224	MOUSE	Filamin-A
1923	[4]	Q8BTM8	Flna	801.885	2	-2.1	YNDQHIPGSPFTAR		GG_L_E_220319_04	23.5	18966	1938	1951	37.9	1.4e-05	281224	MOUSE	Filamin-A
1924	[4]	Q8BTM8	Flna	965.187	3	-1.7	VGSAADIPINISETDLSLLTATVVPPSGR		GG_L_E_220319_04	84.767	82998	1965	1993	45	2.6e-08	281224	MOUSE	Filamin-A
1925	[4]	Q8BTM8	Flna	1447.28	2	-2.7	VGSAADIPINISETDLSLLTATVVPPSGR		GG_L_E_220319_04	84.767	83003	1965	1993	40.5	5.3e-08	281224	MOUSE	Filamin-A
1926	[4]	Q8BTM8	Flna	577.819	2	-1.3	NGHVGISFVPK		GG_L_E_220319_04	20.683	16249	2004	2014	20.4	0.0021	281224	MOUSE	Filamin-A
1927	[4]	Q8BTM8	Flna	577.82	2	1.2	NGHVGISFVPK		GG_L_E_220319_04	21.017	16561	2004	2014	20.8	0.0038	281224	MOUSE	Filamin-A
1928	[4]	Q8BTM8	Flna	574.805	2	-2.1	ETGEHLVHVK		GG_L_E_220319_04	5.267	2651	2015	2024	22.9	0.00052	281224	MOUSE	Filamin-A
1929	[4]	Q8BTM8	Flna	553.273	3	0.83	APSVANIGSHC(Methylthio)DLSLK		GG_L_E_220319_04	43.55	37600	2150	2165	20.2	0.0042	281224	MOUSE	Filamin-A
1930	[4]	Q8BTM8	Flna	1001.51	2	-2.3	IPEISIQDMTAQVTSPSGK		GG_L_E_220319_04	59.95	55014	2166	2184	32.9	5.1e-06	281224	MOUSE	Filamin-A
1931	[4]	Q8BTM8	Flna	1001.51	2	-2.5	IPEISIQDMTAQVTSPSGK		GG_L_E_220319_04	60.283	55407	2166	2184	44.1	2.5e-08	281224	MOUSE	Filamin-A
1932	[4]	Q8BTM8	Flna	511.592	3	1.2	FVPAEMGMHTVSVK		GG_L_E_220319_04	29.183	24000	2202	2215	26.3	0.00021	281224	MOUSE	Filamin-A
1933	[4]	Q8BTM8	Flna	576.794	4	1.6	GQHVPGSPFQFTVGPLGEGGAHK		GG_L_E_220319_04	42.333	36492	2218	2240	31.3	5.1e-06	281224	MOUSE	Filamin-A
1934	[4]	Q8BTM8	Flna	576.793	4	-0.43	GQHVPGSPFQFTVGPLGEGGAHK		GG_L_E_220319_04	42.683	36747	2218	2240	47.2	1.7e-07	281224	MOUSE	Filamin-A
1935	[4]	Q8BTM8	Flna	378.703	2	-1.4	AGGPGLER		GG_L_E_220319_04	4.767	2271	2243	2250	17.8	0.0028	281224	MOUSE	Filamin-A
1936	[4]	Q8BTM8	Flna	378.703	2	-0.79	AGGPGLER		GG_L_E_220319_04	4.85	2346	2243	2250	26.1	0.0026	281224	MOUSE	Filamin-A
1937	[4]	Q8BTM8	Flna	713.88	2	-0.29	EAGAGGLAIAVEGPSK		GG_L_E_220319_04	31.517	26284	2265	2280	33.5	0.00013	281224	MOUSE	Filamin-A
1938	[4]	Q8BTM8	Flna	713.88	2	-0.89	EAGAGGLAIAVEGPSK		GG_L_E_220319_04	31.85	26658	2265	2280	50.1	5.3e-06	281224	MOUSE	Filamin-A
1939	[4]	Q8BTM8	Flna	713.88	2	-0.64	EAGAGGLAIAVEGPSK		GG_L_E_220319_04	32.183	27005	2265	2280	34.4	3e-06	281224	MOUSE	Filamin-A
1940	[4]	Q8BTM8	Flna	713.88	2	-1.1	EAGAGGLAIAVEGPSK		GG_L_E_220319_04	32.533	27345	2265	2280	23.9	0.0033	281224	MOUSE	Filamin-A
1941	[4]	Q8BTM8	Flna	483.73	2	-0.39	AEISFEDR		GG_L_E_220319_04	19.067	14909	2281	2288	30.9	0.0013	281224	MOUSE	Filamin-A
1942	[4]	Q8BTM8	Flna	483.73	2	-0.33	AEISFEDR		GG_L_E_220319_04	19.4	15244	2281	2288	23.1	0.0058	281224	MOUSE	Filamin-A
1943	[4]	Q8BTM8	Flna	1124	2	-1.7	DGSC(Methylthio)GVAYVVQEPGDYEVSVK		GG_L_E_220319_04	55.35	49808	2290	2310	35.5	6.3e-06	281224	MOUSE	Filamin-A
1944	[4]	Q8BTM8	Flna	749.669	3	-1	DGSC(Methylthio)GVAYVVQEPGDYEVSVK		GG_L_E_220319_04	55.383	49853	2290	2310	21.5	0.0013	281224	MOUSE	Filamin-A
1945	[4]	Q8BTM8	Flna	823.068	3	0.24	FNEEHIPDSPFVVPVASPSGDAR		GG_L_E_220319_04	52.067	46546	2311	2333	28.1	7.4e-05	281224	MOUSE	Filamin-A
1946	[4]	Q8BTM8	Flna	1234.1	2	-2.2	FNEEHIPDSPFVVPVASPSGDAR		GG_L_E_220319_04	52.133	46627	2311	2333	54.7	4e-09	281224	MOUSE	Filamin-A
1947	[4]	Q8BTM8	Flna	823.067	3	-1.6	FNEEHIPDSPFVVPVASPSGDAR		GG_L_E_220319_04	52.4	46906	2311	2333	47.6	6.7e-07	281224	MOUSE	Filamin-A
1948	[4]	Q8BTM8	Flna	1234.1	2	-1.3	FNEEHIPDSPFVVPVASPSGDAR		GG_L_E_220319_04	52.467	46976	2311	2333	57.6	1.6e-10	281224	MOUSE	Filamin-A
1949	[4]	Q8BTM8	Flna	709.406	2	2.1	RLTVSSLQESGLK		GG_L_E_220319_04	21.767	17179	2334	2346	24.6	0.0064	281224	MOUSE	Filamin-A
1950	[4]	Q8BTM8	Flna	631.354	2	0.44	LTVSSLQESGLK		GG_L_E_220319_04	29.767	24612	2335	2346	21.9	0.005	281224	MOUSE	Filamin-A
1951	[4]	Q8BTM8	Flna	631.352	2	-1.9	LTVSSLQESGLK		GG_L_E_220319_04	30.1	24911	2335	2346	34.2	0.00019	281224	MOUSE	Filamin-A
1952	[4]	Q8BTM8	Flna	751.901	2	-0.88	VNQPASFAVSLNGAK		GG_L_E_220319_04	34.667	29344	2347	2361	34.3	2.1e-05	281224	MOUSE	Filamin-A
1953	[4]	Q8BTM8	Flna	501.604	3	0.073	VNQPASFAVSLNGAK		GG_L_E_220319_04	34.8	29475	2347	2361	19.9	0.0084	281224	MOUSE	Filamin-A
1954	[4]	Q8BTM8	Flna	751.901	2	-0.8	VNQPASFAVSLNGAK		GG_L_E_220319_04	35	29687	2347	2361	37.2	1.8e-05	281224	MOUSE	Filamin-A
1955	[4]	Q8BTM8	Flna	756.005	3	0.75	VHSPSGALEEC(Methylthio)YVTEIDQDK		GG_L_E_220319_04	50.617	44988	2368	2387	23.5	0.00079	281224	MOUSE	Filamin-A
1956	[4]	Q8BTM8	Flna	1133.51	2	1.1	VHSPSGALEEC(Methylthio)YVTEIDQDK		GG_L_E_220319_04	50.8	45175	2368	2387	40.1	7.5e-08	281224	MOUSE	Filamin-A
1957	[4]	Q8BTM8	Flna	756.006	3	0.92	VHSPSGALEEC(Methylthio)YVTEIDQDK		GG_L_E_220319_04	50.95	45295	2368	2387	40.2	1.2e-06	281224	MOUSE	Filamin-A
1958	[4]	Q8BTM8	Flna	1133.5	2	0.78	VHSPSGALEEC(Methylthio)YVTEIDQDK		GG_L_E_220319_04	51.15	45463	2368	2387	44.5	6.3e-10	281224	MOUSE	Filamin-A
1959	[4]	Q8BTM8	Flna	756.005	3	-0.14	VHSPSGALEEC(Methylthio)YVTEIDQDK		GG_L_E_220319_04	51.283	45614	2368	2387	48.6	3e-08	281224	MOUSE	Filamin-A
1960	[4]	Q8BTM8	Flna	756.004	3	-0.71	VHSPSGALEEC(Methylthio)YVTEIDQDK		GG_L_E_220319_04	51.65	46040	2368	2387	21.5	0.00022	281224	MOUSE	Filamin-A
1961	[4]	Q8BTM8	Flna	919.095	3	-0.34	VHSPSGALEEC(Methylthio)YVTEIDQDKYAVR		GG_L_E_220319_04	50.783	45160	2368	2391	50.8	5.5e-08	281224	MOUSE	Filamin-A
1962	[4]	Q8BTM8	Flna	689.574	4	1.3	VHSPSGALEEC(Methylthio)YVTEIDQDKYAVR		GG_L_E_220319_04	51.083	45402	2368	2391	42	3.3e-07	281224	MOUSE	Filamin-A
1963	[4]	Q8BTM8	Flna	919.097	3	1.9	VHSPSGALEEC(Methylthio)YVTEIDQDKYAVR		GG_L_E_220319_04	51.15	45460	2368	2391	41	2.9e-08	281224	MOUSE	Filamin-A
1964	[4]	Q8BTM8	Flna	582.32	2	1.1	ENGIYLIDVK		GG_L_E_220319_04	44.917	39156	2396	2405	22.7	0.0015	281224	MOUSE	Filamin-A
1965	[4]	Q8BTM8	Flna	582.319	2	0.51	ENGIYLIDVK		GG_L_E_220319_04	45.25	39492	2396	2405	26.8	0.0009	281224	MOUSE	Filamin-A
1966	[4]	Q8BTM8	Flna	434.56	3	0.35	FNGTHIPGSPFK		GG_L_E_220319_04	26.3	21423	2406	2417	26.2	0.0021	281224	MOUSE	Filamin-A
1967	[4]	Q8BTM8	Flna	651.336	2	0.22	FNGTHIPGSPFK		GG_L_E_220319_04	26.35	21457	2406	2417	31.3	9.2e-05	281224	MOUSE	Filamin-A
1968	[4]	Q8BTM8	Flna	711.734	2	-0.12	MDC(Methylthio)QEC(Methylthio)PEGYR		GG_L_E_220319_04	35.567	30109	2474	2484	24.4	3.4e-06	281224	MOUSE	Filamin-A
1969	[4]	Q8BTM8	Flna	711.734	2	-0.29	MDC(Methylthio)QEC(Methylthio)PEGYR		GG_L_E_220319_04	35.9	30286	2474	2484	30.1	3.1e-08	281224	MOUSE	Filamin-A
1970	[4]	Q8BTM8	Flna	580.979	3	-0.93	VTYTPMAPGSYLISIK		GG_L_E_220319_04	62.6	57782	2485	2500	22.4	0.0013	281224	MOUSE	Filamin-A
1971	[4]	Q8BTM8	Flna	870.965	2	-0.81	VTYTPMAPGSYLISIK		GG_L_E_220319_04	62.7	57862	2485	2500	32.4	7.8e-05	281224	MOUSE	Filamin-A
1972	[4]	Q8BTM8	Flna	460.562	3	-1.1	YGGPYHIGGSPFK		GG_L_E_220319_04	26.35	21464	2501	2513	31.1	3e-06	281224	MOUSE	Filamin-A
1973	[4]	Q8BTM8	Flna	460.563	3	-0.63	YGGPYHIGGSPFK		GG_L_E_220319_04	26.7	21721	2501	2513	31.9	5.4e-06	281224	MOUSE	Filamin-A
1974	[4]	Q8BTM8	Flna	690.34	2	-1.8	YGGPYHIGGSPFK		GG_L_E_220319_04	26.817	21818	2501	2513	25.7	0.00084	281224	MOUSE	Filamin-A
1975	[4]	Q8BTM8	Flna	1100.57	2	1.5	LVSNHSLHETSSVFVDSLTK		GG_L_E_220319_04	33.883	28590	2521	2540	40.5	9.1e-08	281224	MOUSE	Filamin-A
1976	[4]	Q8BTM8	Flna	550.786	4	-1.2	LVSNHSLHETSSVFVDSLTK		GG_L_E_220319_04	33.917	28611	2521	2540	20.4	0.016	281224	MOUSE	Filamin-A
1977	[4]	Q8BTM8	Flna	734.045	3	-2.1	LVSNHSLHETSSVFVDSLTK		GG_L_E_220319_04	34.133	28789	2521	2540	36.9	1.1e-06	281224	MOUSE	Filamin-A
1978	[4]	Q8BTM8	Flna	606.983	3	-0.15	VATVPQHATSGPGPADVSK		GG_L_E_220319_04	6.867	4410	2541	2559	31.1	0.00011	281224	MOUSE	Filamin-A
1979	[4]	Q8BTM8	Flna	909.969	2	-1.9	VATVPQHATSGPGPADVSK		GG_L_E_220319_04	7	4569	2541	2559	45.5	2.6e-07	281224	MOUSE	Filamin-A
1980	[4]	Q8BTM8	Flna	523.717	2	-0.34	SNFTVDC(Methylthio)SK		GG_L_E_220319_04	25.25	20502	2576	2584	31.5	2.8e-06	281224	MOUSE	Filamin-A
1981	[4]	Q8BTM8	Flna	717.887	2	2.7	AGNNMLLVGVHGPR		GG_L_E_220319_04	27.8	22767	2585	2598	24.9	0.00062	281224	MOUSE	Filamin-A
1982	[4]	Q8BTM8	Flna	478.926	3	-0.2	AGNNMLLVGVHGPR		GG_L_E_220319_04	27.983	22940	2585	2598	42.6	1.7e-06	281224	MOUSE	Filamin-A
1983	[4]	Q8BTM8	Flna	478.926	3	0.26	AGNNMLLVGVHGPR		GG_L_E_220319_04	28.317	23283	2585	2598	31.4	0.00018	281224	MOUSE	Filamin-A
1984	[4]	Q8BTM8	Flna	539.269	2	-1.1	TPC(Methylthio)EEILVK		GG_L_E_220319_04	42.75	36803	2599	2607	21.1	0.0028	281224	MOUSE	Filamin-A
1985	[4]	Q8BTM8	Flna	539.269	2	-0.89	TPC(Methylthio)EEILVK		GG_L_E_220319_04	43.083	37140	2599	2607	36	0.00022	281224	MOUSE	Filamin-A
1986	[4]	Q8BTM8	Flna	539.268	2	-2.2	TPC(Methylthio)EEILVK		GG_L_E_220319_04	43.417	37455	2599	2607	26.9	0.0014	281224	MOUSE	Filamin-A
1987	[4]	Q8BTM8	Flna	543.316	2	1.1	LYSVSYLLK		GG_L_E_220319_04	52.017	46482	2613	2621	28.9	0.00017	281224	MOUSE	Filamin-A
1988	[4]	Q8BTM8	Flna	576.318	2	-2	DKGEYTLVVK		GG_L_E_220319_04	16.933	13135	2622	2631	32.1	0.00012	281224	MOUSE	Filamin-A
1989	[4]	Q8BTM8	Flna	707.33	2	-0.78	WGDEHIPGSPYR		GG_L_E_220319_04	23.567	19043	2632	2643	27.9	0.00036	281224	MOUSE	Filamin-A
1990	[4]	Q8BTM8	Flna	471.889	3	-1.9	WGDEHIPGSPYR		GG_L_E_220319_04	23.7	19193	2632	2643	18.8	0.0038	281224	MOUSE	Filamin-A
1991	[4]	Q8BTM8	Flna	707.331	2	0.26	WGDEHIPGSPYR		GG_L_E_220319_04	23.917	19417	2632	2643	33.1	1.6e-05	281224	MOUSE	Filamin-A
1992	[5]	Q68FD5	Cltc	426.768	2	-1.8	M(Met-loss+Acetyl)AQILPIR	Met-loss+Acetyl@1	GG_L_E_220319_04	55.283	49726	1	8	23.1	0.0099	191558	MOUSE	Clathrin heavy chain 1
1993	[5]	Q68FD5	Cltc	426.768	2	-0.75	M(Met-loss+Acetyl)AQILPIR	Met-loss+Acetyl@1	GG_L_E_220319_04	55.617	50129	1	8	26.1	0.0059	191558	MOUSE	Clathrin heavy chain 1
1994	[5]	Q68FD5	Cltc	1049.2	3	2.7	FQEHLQLQNLGINPANIGFSTLTMESDK		GG_L_E_220319_04	76.233	73426	9	36	48	3.4e-10	191558	MOUSE	Clathrin heavy chain 1
1995	[5]	Q68FD5	Cltc	1049.19	3	-0.48	FQEHLQLQNLGINPANIGFSTLTMESDK		GG_L_E_220319_04	76.567	73812	9	36	52.6	2.3e-10	191558	MOUSE	Clathrin heavy chain 1
1996	[5]	Q68FD5	Cltc	956.725	4	-4.7	FQEHLQLQNLGINPANIGFSTLTMESDKFIC(Methylthio)IR		GG_L_E_220319_04	83.883	81838	9	41	32	1.2e-05	191558	MOUSE	Clathrin heavy chain 1
1997	[5]	Q68FD5	Cltc	818.091	3	3.1	EKVGEQAQVVIIDMNDPSNPIR		GG_L_E_220319_04	47.833	42057	42	63	26.4	0.00017	191558	MOUSE	Clathrin heavy chain 1
[truncated: 14,319 more rows]

## Sheet: UIC2 ctrl
Control of the on-bead DSSO cross-linked UIC2 enriched Pgp
Membrane preparation was performed on 3T3 MDR cells, then Pgp was enriched by immunoprecipitation with UIC2 mAb.
		Acc #	Gene	m/z	z	ppm	Peptide	Protein Mods	Fraction	RT	MSMS Info	Start	End	Score	Expect	Protein MW	Species	Protein Name
1	[1]	Q9QXS1	Plec	551.791	2	0.014	M(Met-loss)VAGMLMPLDR	Met-loss@1	GG_L_E_220319_06	45.55	32720	1	11	22.8	0.00082	534192	MOUSE	Plectin
2	[1]	Q9QXS1	Plec	505.787	2	-0.12	AIYEVLFR		GG_L_E_220319_06	58.7	44597	14	21	25.1	0.00069	534192	MOUSE	Plectin
3	[1]	Q9QXS1	Plec	505.787	2	0.36	AIYEVLFR		GG_L_E_220319_06	59.033	44979	14	21	29.4	0.00038	534192	MOUSE	Plectin
4	[1]	Q9QXS1	Plec	595.655	3	-4.1	SLHPHVPGVTNLQVMR		GG_L_E_220319_06	30.5	20842	35	50	22.2	0.00083	534192	MOUSE	Plectin
5	[1]	Q9QXS1	Plec	630.814	2	-0.78	HISDLYEDLR		GG_L_E_220319_06	33.167	22750	210	219	40.5	5e-06	534192	MOUSE	Plectin
6	[1]	Q9QXS1	Plec	630.815	2	0.47	HISDLYEDLR		GG_L_E_220319_06	33.517	22985	210	219	26.2	7.2e-05	534192	MOUSE	Plectin
7	[1]	Q9QXS1	Plec	819.927	4	-0.063	HISDLYEDLRDGHNLISLLEVLSGDSLPR		GG_L_E_220319_06	85.233	73435	210	238	37.1	1.6e-06	534192	MOUSE	Plectin
8	[1]	Q9QXS1	Plec	679.031	3	-1.4	DGHNLISLLEVLSGDSLPR		GG_L_E_220319_06	85.35	73592	220	238	44	6.3e-08	534192	MOUSE	Plectin
9	[1]	Q9QXS1	Plec	1018.04	2	-2.3	DGHNLISLLEVLSGDSLPR		GG_L_E_220319_06	85.35	73602	220	238	58	1.6e-09	534192	MOUSE	Plectin
10	[1]	Q9QXS1	Plec	723.408	2	-1.1	LQNVQIALDYLR		GG_L_E_220319_06	64.117	50640	248	259	41.3	2e-05	534192	MOUSE	Plectin
11	[1]	Q9QXS1	Plec	482.608	3	-0.057	LQNVQIALDYLR		GG_L_E_220319_06	64.217	50717	248	259	30.9	5.8e-05	534192	MOUSE	Plectin
12	[1]	Q9QXS1	Plec	723.409	2	-0.85	LQNVQIALDYLR		GG_L_E_220319_06	64.467	50989	248	259	40.2	1.8e-05	534192	MOUSE	Plectin
13	[1]	Q9QXS1	Plec	482.608	3	-0.82	LQNVQIALDYLR		GG_L_E_220319_06	64.55	51104	248	259	26.9	5.8e-05	534192	MOUSE	Plectin
14	[1]	Q9QXS1	Plec	529.741	2	-0.69	NDDIADGNPK		GG_L_E_220319_06	5.983	2491	270	279	26.2	4.3e-05	534192	MOUSE	Plectin
15	[1]	Q9QXS1	Plec	526.763	2	-0.81	MVEGYQGLR		GG_L_E_220319_06	18.3	11633	319	327	30.9	0.00047	534192	MOUSE	Plectin
16	[1]	Q9QXS1	Plec	526.763	2	-0.81	MVEGYQGLR		GG_L_E_220319_06	18.65	11907	319	327	30.3	0.0019	534192	MOUSE	Plectin
17	[1]	Q9QXS1	Plec	588.233	2	-1.1	C(Methylthio)DNFTTSWR		GG_L_E_220319_06	36.933	25913	328	336	28.6	3e-05	534192	MOUSE	Plectin
18	[1]	Q9QXS1	Plec	588.233	2	-1.1	C(Methylthio)DNFTTSWR		GG_L_E_220319_06	37.267	26281	328	336	20.6	9e-05	534192	MOUSE	Plectin
19	[1]	Q9QXS1	Plec	492.292	2	-0.96	LFNAIIHR		GG_L_E_220319_06	27.3	18513	340	347	30.1	0.00024	534192	MOUSE	Plectin
20	[1]	Q9QXS1	Plec	909.437	2	-0.22	Q(Gln->pyro-Glu)TNLENLDQAFSVAER	Gln->pyro-Glu@361	GG_L_E_220319_06	0.133	125	361	376	23.2	0.00082	534192	MOUSE	Plectin
21	[1]	Q9QXS1	Plec	909.436	2	-1.3	Q(Gln->pyro-Glu)TNLENLDQAFSVAER	Gln->pyro-Glu@361	GG_L_E_220319_06	75.133	61887	361	376	33.2	4.4e-06	534192	MOUSE	Plectin
22	[1]	Q9QXS1	Plec	606.628	3	1.4	Q(Gln->pyro-Glu)TNLENLDQAFSVAER	Gln->pyro-Glu@361	GG_L_E_220319_06	75.45	62297	361	376	31.8	1.2e-05	534192	MOUSE	Plectin
23	[1]	Q9QXS1	Plec	909.437	2	0.24	Q(Gln->pyro-Glu)TNLENLDQAFSVAER	Gln->pyro-Glu@361	GG_L_E_220319_06	75.467	62303	361	376	45.8	1.3e-07	534192	MOUSE	Plectin
24	[1]	Q9QXS1	Plec	909.435	2	-1.8	Q(Gln->pyro-Glu)TNLENLDQAFSVAER	Gln->pyro-Glu@361	GG_L_E_220319_06	75.8	62713	361	376	27.9	3.6e-05	534192	MOUSE	Plectin
25	[1]	Q9QXS1	Plec	917.949	2	-0.86	QTNLENLDQAFSVAER		GG_L_E_220319_06	57.133	42880	361	376	37	6.7e-07	534192	MOUSE	Plectin
26	[1]	Q9QXS1	Plec	612.302	3	-0.84	QTNLENLDQAFSVAER		GG_L_E_220319_06	57.2	42960	361	376	25.4	0.00088	534192	MOUSE	Plectin
27	[1]	Q9QXS1	Plec	917.948	2	-1.9	QTNLENLDQAFSVAER		GG_L_E_220319_06	57.467	43271	361	376	55.4	1.2e-07	534192	MOUSE	Plectin
28	[1]	Q9QXS1	Plec	854.918	2	1.2	LLDPEDVDVPQPDEK		GG_L_E_220319_06	39.15	27620	383	397	26.8	0.00016	534192	MOUSE	Plectin
29	[1]	Q9QXS1	Plec	854.917	2	-0.59	LLDPEDVDVPQPDEK		GG_L_E_220319_06	39.483	27833	383	397	39.9	6.2e-07	534192	MOUSE	Plectin
30	[1]	Q9QXS1	Plec	570.279	3	-2.4	LLDPEDVDVPQPDEK		GG_L_E_220319_06	39.667	27993	383	397	28.2	0.00074	534192	MOUSE	Plectin
31	[1]	Q9QXS1	Plec	854.916	2	-1.3	LLDPEDVDVPQPDEK		GG_L_E_220319_06	39.817	28131	383	397	45.5	1.2e-07	534192	MOUSE	Plectin
32	[1]	Q9QXS1	Plec	854.918	2	0.77	LLDPEDVDVPQPDEK		GG_L_E_220319_06	40.317	28662	383	397	24.2	0.0033	534192	MOUSE	Plectin
33	[1]	Q9QXS1	Plec	858.438	2	1.1	SIITYVSSLYDAMPR		GG_L_E_220319_06	84.85	72897	398	412	39.2	8.8e-07	534192	MOUSE	Plectin
34	[1]	Q9QXS1	Plec	572.627	3	0.072	SIITYVSSLYDAMPR		GG_L_E_220319_06	84.85	72901	398	412	45.9	8.1e-09	534192	MOUSE	Plectin
35	[1]	Q9QXS1	Plec	449.74	2	-1.2	VPGAQDGVR		GG_L_E_220319_06	6.067	2555	413	421	24.4	0.00035	534192	MOUSE	Plectin
36	[1]	Q9QXS1	Plec	449.74	2	-1.2	VPGAQDGVR		GG_L_E_220319_06	6.417	2863	413	421	22.3	0.012	534192	MOUSE	Plectin
37	[1]	Q9QXS1	Plec	852.469	2	-1.6	VIYQSLEGAVQAGQLK		GG_L_E_220319_06	48.533	34969	489	504	34	1.7e-06	534192	MOUSE	Plectin
38	[1]	Q9QXS1	Plec	568.649	3	-0.038	VIYQSLEGAVQAGQLK		GG_L_E_220319_06	48.617	35080	489	504	37.1	2.5e-06	534192	MOUSE	Plectin
39	[1]	Q9QXS1	Plec	852.468	2	-2.1	VIYQSLEGAVQAGQLK		GG_L_E_220319_06	48.867	35239	489	504	43.8	2.1e-08	534192	MOUSE	Plectin
40	[1]	Q9QXS1	Plec	568.647	3	-4.1	VIYQSLEGAVQAGQLK		GG_L_E_220319_06	48.983	35326	489	504	31	3.6e-05	534192	MOUSE	Plectin
41	[1]	Q9QXS1	Plec	852.467	2	-3.4	VIYQSLEGAVQAGQLK		GG_L_E_220319_06	49.283	35544	489	504	28.8	1.4e-05	534192	MOUSE	Plectin
42	[1]	Q9QXS1	Plec	455.578	3	-0.92	IPPGYHPLDVEK		GG_L_E_220319_06	18.017	11448	505	516	23.4	0.00064	534192	MOUSE	Plectin
43	[1]	Q9QXS1	Plec	455.578	3	-0.43	IPPGYHPLDVEK		GG_L_E_220319_06	18.35	11660	505	516	26.5	6.1e-05	534192	MOUSE	Plectin
44	[1]	Q9QXS1	Plec	682.865	2	0.9	IPPGYHPLDVEK		GG_L_E_220319_06	18.517	11807	505	516	25.8	0.00016	534192	MOUSE	Plectin
45	[1]	Q9QXS1	Plec	455.578	3	-1	IPPGYHPLDVEK		GG_L_E_220319_06	18.817	12071	505	516	24.1	0.0018	534192	MOUSE	Plectin
46	[1]	Q9QXS1	Plec	682.864	2	0.092	IPPGYHPLDVEK		GG_L_E_220319_06	19.017	12245	505	516	23.6	0.0057	534192	MOUSE	Plectin
47	[1]	Q9QXS1	Plec	475.792	2	-0.83	LHVAILER		GG_L_E_220319_06	24.717	16551	521	528	18.1	0.0046	534192	MOUSE	Plectin
48	[1]	Q9QXS1	Plec	475.792	2	-1.5	LHVAILER		GG_L_E_220319_06	25.05	16726	521	528	26.6	0.00011	534192	MOUSE	Plectin
49	[1]	Q9QXS1	Plec	912.103	3	3.6	LQMEAGLC(Methylthio)EEQLNQADALLQSDIR		GG_L_E_220319_06	84.75	72769	549	572	56.4	2.4e-09	534192	MOUSE	Plectin
50	[1]	Q9QXS1	Plec	1367.64	2	-0.62	LQMEAGLC(Methylthio)EEQLNQADALLQSDIR		GG_L_E_220319_06	84.8	72832	549	572	59.2	2.4e-10	534192	MOUSE	Plectin
51	[1]	Q9QXS1	Plec	912.104	3	4.7	LQMEAGLC(Methylthio)EEQLNQADALLQSDIR		GG_L_E_220319_06	86.1	74523	549	572	21.2	0.0084	534192	MOUSE	Plectin
52	[1]	Q9QXS1	Plec	595.842	2	-1.2	LLFNDVQTLK		GG_L_E_220319_06	49.133	35419	599	608	24.4	0.00073	534192	MOUSE	Plectin
53	[1]	Q9QXS1	Plec	595.842	2	-1.1	LLFNDVQTLK		GG_L_E_220319_06	49.467	35732	599	608	34.5	0.00032	534192	MOUSE	Plectin
54	[1]	Q9QXS1	Plec	856.966	2	-2	AGVGAPVTQVTLQSTQR		GG_L_E_220319_06	28.433	19070	642	658	53	2e-08	534192	MOUSE	Plectin
55	[1]	Q9QXS1	Plec	571.648	3	1	AGVGAPVTQVTLQSTQR		GG_L_E_220319_06	28.5	19105	642	658	24.6	0.00015	534192	MOUSE	Plectin
56	[1]	Q9QXS1	Plec	856.968	2	-0.12	AGVGAPVTQVTLQSTQR		GG_L_E_220319_06	28.767	19344	642	658	52.5	2.7e-07	534192	MOUSE	Plectin
57	[1]	Q9QXS1	Plec	856.969	2	1.2	AGVGAPVTQVTLQSTQR		GG_L_E_220319_06	29.1	19641	642	658	50.6	1.4e-07	534192	MOUSE	Plectin
58	[1]	Q9QXS1	Plec	856.967	2	-1.6	AGVGAPVTQVTLQSTQR		GG_L_E_220319_06	29.467	19932	642	658	32.6	4.4e-06	534192	MOUSE	Plectin
59	[1]	Q9QXS1	Plec	608.317	2	-4.7	RPELEDSTLR		GG_L_E_220319_06	9.633	5205	659	668	22.1	0.0089	534192	MOUSE	Plectin
60	[1]	Q9QXS1	Plec	608.318	2	-2.9	RPELEDSTLR		GG_L_E_220319_06	9.967	5405	659	668	34.2	2.2e-05	534192	MOUSE	Plectin
61	[1]	Q9QXS1	Plec	888.95	2	0.35	YLQDLLAWVEENQR		GG_L_E_220319_06	84.883	72952	669	682	54.9	2.7e-08	534192	MOUSE	Plectin
62	[1]	Q9QXS1	Plec	592.969	3	0.3	YLQDLLAWVEENQR		GG_L_E_220319_06	84.883	72955	669	682	42.1	2.1e-06	534192	MOUSE	Plectin
63	[1]	Q9QXS1	Plec	888.949	2	-0.27	YLQDLLAWVEENQR		GG_L_E_220319_06	85.05	73176	669	682	22.2	0.0045	534192	MOUSE	Plectin
64	[1]	Q9QXS1	Plec	808.074	3	-1.8	RIDSAEWGVDLPSVEAQLGSHR		GG_L_E_220319_06	56	42057	683	704	40.3	2.2e-07	534192	MOUSE	Plectin
65	[1]	Q9QXS1	Plec	808.074	3	-1.1	RIDSAEWGVDLPSVEAQLGSHR		GG_L_E_220319_06	56.333	42304	683	704	47.6	2.3e-07	534192	MOUSE	Plectin
66	[1]	Q9QXS1	Plec	756.042	3	0.94	IDSAEWGVDLPSVEAQLGSHR		GG_L_E_220319_06	63.067	49443	684	704	45.8	1.1e-07	534192	MOUSE	Plectin
67	[1]	Q9QXS1	Plec	1133.56	2	-1.3	IDSAEWGVDLPSVEAQLGSHR		GG_L_E_220319_06	63.3	49738	684	704	38.5	3.6e-07	534192	MOUSE	Plectin
68	[1]	Q9QXS1	Plec	756.042	3	0.37	IDSAEWGVDLPSVEAQLGSHR		GG_L_E_220319_06	63.4	49872	684	704	58.2	7.9e-10	534192	MOUSE	Plectin
69	[1]	Q9QXS1	Plec	1133.56	2	-2.9	IDSAEWGVDLPSVEAQLGSHR		GG_L_E_220319_06	63.633	50154	684	704	55.5	3.9e-09	534192	MOUSE	Plectin
70	[1]	Q9QXS1	Plec	756.042	3	0.12	IDSAEWGVDLPSVEAQLGSHR		GG_L_E_220319_06	63.733	50264	684	704	56.3	3.7e-08	534192	MOUSE	Plectin
71	[1]	Q9QXS1	Plec	617.286	2	-2.2	GMHQSIEEFR		GG_L_E_220319_06	14.35	8477	705	714	32.8	2e-05	534192	MOUSE	Plectin
72	[1]	Q9QXS1	Plec	617.286	2	-3.3	GMHQSIEEFR		GG_L_E_220319_06	14.683	8743	705	714	32.4	7.4e-06	534192	MOUSE	Plectin
73	[1]	Q9QXS1	Plec	411.86	3	-2.5	GMHQSIEEFR		GG_L_E_220319_06	14.717	8775	705	714	22.4	0.0023	534192	MOUSE	Plectin
74	[1]	Q9QXS1	Plec	722.86	2	-1.4	ARNDESQLSPATR		GG_L_E_220319_06	6.217	2707	720	732	34.5	0.0011	534192	MOUSE	Plectin
75	[1]	Q9QXS1	Plec	482.242	3	-1.7	ARNDESQLSPATR		GG_L_E_220319_06	6.267	2752	720	732	24.8	0.002	534192	MOUSE	Plectin
76	[1]	Q9QXS1	Plec	425.737	2	-0.41	LDLQYAK		GG_L_E_220319_06	20.067	13051	742	748	26.2	0.011	534192	MOUSE	Plectin
77	[1]	Q9QXS1	Plec	715.886	2	0.36	SLESLHGFVAAATK		GG_L_E_220319_06	41.083	29415	759	772	33.5	8e-06	534192	MOUSE	Plectin
78	[1]	Q9QXS1	Plec	477.592	3	-1.2	SLESLHGFVAAATK		GG_L_E_220319_06	41.117	29428	759	772	31.3	8.5e-05	534192	MOUSE	Plectin
79	[1]	Q9QXS1	Plec	715.884	2	-1.8	SLESLHGFVAAATK		GG_L_E_220319_06	41.417	29584	759	772	34.5	1.1e-05	534192	MOUSE	Plectin
80	[1]	Q9QXS1	Plec	477.592	3	-1	SLESLHGFVAAATK		GG_L_E_220319_06	41.45	29594	759	772	33.5	3.4e-05	534192	MOUSE	Plectin
81	[1]	Q9QXS1	Plec	715.885	2	-1.1	SLESLHGFVAAATK		GG_L_E_220319_06	41.767	29816	759	772	22.5	0.0013	534192	MOUSE	Plectin
82	[1]	Q9QXS1	Plec	477.593	3	-0.41	SLESLHGFVAAATK		GG_L_E_220319_06	41.783	29833	759	772	28.9	4.7e-05	534192	MOUSE	Plectin
83	[1]	Q9QXS1	Plec	531.768	2	-1	ELMWLNEK		GG_L_E_220319_06	48.133	34646	773	780	26.6	0.0039	534192	MOUSE	Plectin
84	[1]	Q9QXS1	Plec	847.716	3	4.2	ELMWLNEKEEEEVGFDWSDR		GG_L_E_220319_06	69.283	56144	773	792	39.2	4.2e-08	534192	MOUSE	Plectin
85	[1]	Q9QXS1	Plec	749.308	2	-2.4	EEEEVGFDWSDR		GG_L_E_220319_06	43.317	30941	781	792	23.2	0.00082	534192	MOUSE	Plectin
86	[1]	Q9QXS1	Plec	749.309	2	-1.9	EEEEVGFDWSDR		GG_L_E_220319_06	43.65	31253	781	792	31.2	2.6e-05	534192	MOUSE	Plectin
87	[1]	Q9QXS1	Plec	749.309	2	-1.1	EEEEVGFDWSDR		GG_L_E_220319_06	44.35	31724	781	792	21.1	0.00042	534192	MOUSE	Plectin
88	[1]	Q9QXS1	Plec	478.729	2	0.2	ESYSALMR		GG_L_E_220319_06	22.433	14848	801	808	19.1	0.013	534192	MOUSE	Plectin
89	[1]	Q9QXS1	Plec	708.846	2	-0.21	LEDLLQDAQDEK		GG_L_E_220319_06	36.833	25812	905	916	44.6	8.6e-06	534192	MOUSE	Plectin
90	[1]	Q9QXS1	Plec	708.846	2	-0.29	LEDLLQDAQDEK		GG_L_E_220319_06	37.2	26215	905	916	39.9	7.1e-06	534192	MOUSE	Plectin
91	[1]	Q9QXS1	Plec	774.377	3	1	LEDLLQDAQDEKEQLNEYK		GG_L_E_220319_06	50.617	36875	905	923	20.6	0.0068	534192	MOUSE	Plectin
92	[1]	Q9QXS1	Plec	1161.06	2	-1.4	LEDLLQDAQDEKEQLNEYK		GG_L_E_220319_06	50.667	36939	905	923	44.5	5.9e-08	534192	MOUSE	Plectin
93	[1]	Q9QXS1	Plec	774.376	3	-0.4	LEDLLQDAQDEKEQLNEYK		GG_L_E_220319_06	50.95	37253	905	923	40.9	6.9e-08	534192	MOUSE	Plectin
94	[1]	Q9QXS1	Plec	391.729	2	-1.4	GHLSGLAK		GG_L_E_220319_06	5.8	2331	924	931	15.9	0.0098	534192	MOUSE	Plectin
95	[1]	Q9QXS1	Plec	462.803	2	0.21	AIVQLKPR		GG_L_E_220319_06	9.783	5293	935	942	22.5	0.00073	534192	MOUSE	Plectin
96	[1]	Q9QXS1	Plec	454.229	3	-2.1	GHVPLIAVC(Methylthio)DYK		GG_L_E_220319_06	51.733	37987	950	961	27.3	0.0002	534192	MOUSE	Plectin
97	[1]	Q9QXS1	Plec	680.841	2	-1	GHVPLIAVC(Methylthio)DYK		GG_L_E_220319_06	51.983	38181	950	961	30.8	6.5e-06	534192	MOUSE	Plectin
98	[1]	Q9QXS1	Plec	454.229	3	-1.9	GHVPLIAVC(Methylthio)DYK		GG_L_E_220319_06	52.067	38245	950	961	37.2	2.4e-05	534192	MOUSE	Plectin
99	[1]	Q9QXS1	Plec	454.229	3	-2	GHVPLIAVC(Methylthio)DYK		GG_L_E_220319_06	52.4	38541	950	961	20.9	0.0027	534192	MOUSE	Plectin
100	[1]	Q9QXS1	Plec	599.611	3	-1	GDQC(Methylthio)QLVGPAQPSHWK		GG_L_E_220319_06	34.283	23636	970	985	22.1	0.0026	534192	MOUSE	Plectin
101	[1]	Q9QXS1	Plec	898.913	2	-0.72	GDQC(Methylthio)QLVGPAQPSHWK		GG_L_E_220319_06	34.483	23797	970	985	28.1	2.7e-05	534192	MOUSE	Plectin
102	[1]	Q9QXS1	Plec	599.611	3	-0.59	GDQC(Methylthio)QLVGPAQPSHWK		GG_L_E_220319_06	34.617	23910	970	985	35.8	1.9e-06	534192	MOUSE	Plectin
103	[1]	Q9QXS1	Plec	1062.52	3	-2.9	VLSGSSSEAAVPSVC(Methylthio)FLVPPPNQEAQEAVAR		GG_L_E_220319_06	79.867	67340	986	1016	21.9	0.0037	534192	MOUSE	Plectin
104	[1]	Q9QXS1	Plec	797.144	4	-1.6	VLSGSSSEAAVPSVC(Methylthio)FLVPPPNQEAQEAVAR		GG_L_E_220319_06	80.15	67670	986	1016	25.4	0.0015	534192	MOUSE	Plectin
105	[1]	Q9QXS1	Plec	1062.52	3	-2.8	VLSGSSSEAAVPSVC(Methylthio)FLVPPPNQEAQEAVAR		GG_L_E_220319_06	80.2	67723	986	1016	38.1	2.9e-06	534192	MOUSE	Plectin
106	[1]	Q9QXS1	Plec	797.147	4	1.4	VLSGSSSEAAVPSVC(Methylthio)FLVPPPNQEAQEAVAR		GG_L_E_220319_06	80.5	68066	986	1016	39.8	3.5e-07	534192	MOUSE	Plectin
107	[1]	Q9QXS1	Plec	1062.53	3	3.6	VLSGSSSEAAVPSVC(Methylthio)FLVPPPNQEAQEAVAR		GG_L_E_220319_06	80.533	68114	986	1016	43.5	7.3e-08	534192	MOUSE	Plectin
108	[1]	Q9QXS1	Plec	797.148	4	2.5	VLSGSSSEAAVPSVC(Methylthio)FLVPPPNQEAQEAVAR		GG_L_E_220319_06	80.833	68438	986	1016	33	2e-06	534192	MOUSE	Plectin
109	[1]	Q9QXS1	Plec	600.067	4	-1.1	LEAQHQALVTLWHQLHVDMK		GG_L_E_220319_06	59.7	45727	1017	1036	26.4	0.00064	534192	MOUSE	Plectin
110	[1]	Q9QXS1	Plec	480.256	5	0.12	LEAQHQALVTLWHQLHVDMK		GG_L_E_220319_06	59.817	45876	1017	1036	21.6	0.0016	534192	MOUSE	Plectin
111	[1]	Q9QXS1	Plec	600.067	4	-1.6	LEAQHQALVTLWHQLHVDMK		GG_L_E_220319_06	60.05	46151	1017	1036	38.6	1.4e-07	534192	MOUSE	Plectin
112	[1]	Q9QXS1	Plec	580.824	2	-1.2	SLLAWQSLSR		GG_L_E_220319_06	54.033	40260	1037	1046	33.9	0.00016	534192	MOUSE	Plectin
113	[1]	Q9QXS1	Plec	580.825	2	0.54	SLLAWQSLSR		GG_L_E_220319_06	54.367	40550	1037	1046	36.3	0.00025	534192	MOUSE	Plectin
114	[1]	Q9QXS1	Plec	498.268	2	-2.8	SWSLVTFR		GG_L_E_220319_06	57.317	43088	1053	1060	25.7	0.00025	534192	MOUSE	Plectin
115	[1]	Q9QXS1	Plec	498.269	2	-0.39	SWSLVTFR		GG_L_E_220319_06	57.65	43468	1053	1060	30.6	0.0015	534192	MOUSE	Plectin
116	[1]	Q9QXS1	Plec	468.586	3	0.12	NLELHYQAFLR		GG_L_E_220319_06	49.15	35442	1073	1083	21.2	0.0019	534192	MOUSE	Plectin
117	[1]	Q9QXS1	Plec	702.374	2	-1.2	NLELHYQAFLR		GG_L_E_220319_06	49.183	35467	1073	1083	32.5	0.00057	534192	MOUSE	Plectin
118	[1]	Q9QXS1	Plec	468.586	3	-0.29	NLELHYQAFLR		GG_L_E_220319_06	49.5	35759	1073	1083	33	1.1e-05	534192	MOUSE	Plectin
119	[1]	Q9QXS1	Plec	702.375	2	-0.033	NLELHYQAFLR		GG_L_E_220319_06	49.517	35780	1073	1083	39.3	2.1e-05	534192	MOUSE	Plectin
120	[1]	Q9QXS1	Plec	675.78	2	-1.5	DSQDAGGFGPEDR		GG_L_E_220319_06	12.8	7320	1084	1096	31.5	5.1e-05	534192	MOUSE	Plectin
121	[1]	Q9QXS1	Plec	675.779	2	-2.9	DSQDAGGFGPEDR		GG_L_E_220319_06	13.133	7519	1084	1096	43	1.8e-05	534192	MOUSE	Plectin
122	[1]	Q9QXS1	Plec	1101.53	2	0.61	HYQQLLQSLEQGEQEESR		GG_L_E_220319_06	44.667	32084	1109	1126	67.8	2.5e-09	534192	MOUSE	Plectin
123	[1]	Q9QXS1	Plec	734.686	3	0.38	HYQQLLQSLEQGEQEESR		GG_L_E_220319_06	44.75	32177	1109	1126	32.2	6.6e-05	534192	MOUSE	Plectin
124	[1]	Q9QXS1	Plec	1101.53	2	2.1	HYQQLLQSLEQGEQEESR		GG_L_E_220319_06	45	32368	1109	1126	63.1	3.9e-09	534192	MOUSE	Plectin
125	[1]	Q9QXS1	Plec	734.686	3	-0.031	HYQQLLQSLEQGEQEESR		GG_L_E_220319_06	45.1	32443	1109	1126	17.3	0.011	534192	MOUSE	Plectin
126	[1]	Q9QXS1	Plec	554.76	2	-0.81	LQLEAC(Methylthio)ETR		GG_L_E_220319_06	35.383	24543	1139	1147	22.6	0.0039	534192	MOUSE	Plectin
127	[1]	Q9QXS1	Plec	554.759	2	-1.1	LQLEAC(Methylthio)ETR		GG_L_E_220319_06	35.717	24778	1139	1147	23.9	0.00017	534192	MOUSE	Plectin
128	[1]	Q9QXS1	Plec	554.76	2	-0.25	LQLEAC(Methylthio)ETR		GG_L_E_220319_06	36.467	25434	1139	1147	25.9	0.00045	534192	MOUSE	Plectin
129	[1]	Q9QXS1	Plec	554.76	2	0.85	LQLEAC(Methylthio)ETR		GG_L_E_220319_06	36.65	25613	1139	1147	21.4	0.0018	534192	MOUSE	Plectin
130	[1]	Q9QXS1	Plec	431.926	3	-1.1	LRLPLDKDPAR		GG_L_E_220319_06	17.633	11142	1152	1162	21.3	0.00064	534192	MOUSE	Plectin
131	[1]	Q9QXS1	Plec	431.926	3	-0.32	LRLPLDKDPAR		GG_L_E_220319_06	17.967	11407	1152	1162	23.4	0.00021	534192	MOUSE	Plectin
132	[1]	Q9QXS1	Plec	512.792	2	-1.9	LPLDKDPAR		GG_L_E_220319_06	7.417	3666	1154	1162	22.8	0.0072	534192	MOUSE	Plectin
133	[1]	Q9QXS1	Plec	501.266	2	-1.3	AQAEVEGLGK		GG_L_E_220319_06	8.867	4741	1174	1183	24.4	0.0017	534192	MOUSE	Plectin
134	[1]	Q9QXS1	Plec	501.266	2	-2.2	AQAEVEGLGK		GG_L_E_220319_06	9.2	4979	1174	1183	33.5	0.00024	534192	MOUSE	Plectin
135	[1]	Q9QXS1	Plec	766.444	2	-2.4	VLALPEPSPAAPTLR		GG_L_E_220319_06	47.867	34451	1195	1209	52.5	2.8e-08	534192	MOUSE	Plectin
136	[1]	Q9QXS1	Plec	511.299	3	-0.49	VLALPEPSPAAPTLR		GG_L_E_220319_06	47.9	34490	1195	1209	38.5	3e-06	534192	MOUSE	Plectin
137	[1]	Q9QXS1	Plec	766.444	2	-2.3	VLALPEPSPAAPTLR		GG_L_E_220319_06	48.2	34687	1195	1209	45	1.7e-07	534192	MOUSE	Plectin
138	[1]	Q9QXS1	Plec	766.445	2	-1.3	VLALPEPSPAAPTLR		GG_L_E_220319_06	48.583	35029	1195	1209	28.4	0.00018	534192	MOUSE	Plectin
139	[1]	Q9QXS1	Plec	495.279	2	-1.3	SELELTLGK		GG_L_E_220319_06	35.75	24797	1210	1218	29.4	0.00017	534192	MOUSE	Plectin
140	[1]	Q9QXS1	Plec	495.279	2	-0.09	SELELTLGK		GG_L_E_220319_06	36.083	25045	1210	1218	28.9	0.0016	534192	MOUSE	Plectin
141	[1]	Q9QXS1	Plec	495.277	2	-4.6	SELELTLGK		GG_L_E_220319_06	36.483	25438	1210	1218	28.1	0.00085	534192	MOUSE	Plectin
142	[1]	Q9QXS1	Plec	538.973	3	-0.42	SELELTLGKLEQVR		GG_L_E_220319_06	56.367	42318	1210	1223	23.1	0.0015	534192	MOUSE	Plectin
143	[1]	Q9QXS1	Plec	512.288	2	-3.1	SLSAIYLEK		GG_L_E_220319_06	34.417	23734	1224	1232	24.9	0.01	534192	MOUSE	Plectin
144	[1]	Q9QXS1	Plec	512.289	2	-1.3	SLSAIYLEK		GG_L_E_220319_06	34.75	24012	1224	1232	28.9	0.0011	534192	MOUSE	Plectin
145	[1]	Q9QXS1	Plec	401.263	2	-1.7	TISLVIR		GG_L_E_220319_06	35.983	24938	1235	1241	25.1	0.0097	534192	MOUSE	Plectin
146	[1]	Q9QXS1	Plec	566.968	3	-0.9	EAQAVPATLQELEATK		GG_L_E_220319_06	49.683	35922	1259	1274	38	4e-07	534192	MOUSE	Plectin
147	[1]	Q9QXS1	Plec	849.95	2	1.1	EAQAVPATLQELEATK		GG_L_E_220319_06	49.717	35947	1259	1274	40.9	1.5e-07	534192	MOUSE	Plectin
148	[1]	Q9QXS1	Plec	849.946	2	-3.6	EAQAVPATLQELEATK		GG_L_E_220319_06	50.05	36334	1259	1274	27.1	0.00016	534192	MOUSE	Plectin
[truncated: 12,266 more rows]

## Sheet: 15D3 DSSO MS2
On-bead 1 mM DSSO cross-linked Pgp enriched with 15D3 mAb
[truncated: 3,317 more rows]

[truncated: 3 more sheets: 15D3 DSSO MS3, UIC2 DSSO MS2, UIC2 DSSO MS3]
