# Supplementary material for: Cross-Linking Mass Spectrometry on P-Glycoprotein
Source: Int J Mol Sci. 2023 Jun 25;24(13):10627. doi: 10.3390/ijms241310627 (PMC10341432; doi:10.3390/ijms241310627)
Supplement: Supplementary file 1 [file ijms-24-10627-s001.zip › TableS2_livecell_5mM_DSSO_ProteinProspector.xlsx]

## Sheet: livecell 5mM DSSO prot
				ctrl_UIC2			DSSO_UIC2			15D3XL_DSSO_D3H1Q
				GG_191217_03_hcd			GG_191217_04_hcd			GG_191217_06_hcd
	Rank	Acc #	Gene	Num Unique	Peptide Count	% Cov	Num Unique	Peptide Count	% Cov	Num Unique	Peptide Count	% Cov	Protein MW	Species	Protein Name
1	[1]	P08183	ABCB1	86	345	60.7	102	508	58.6	107	593	58.4	141480	HUMAN	Multidrug resistance protein 1
2	[2]	P04264	KRT1	63	616	70.5	58	431	68.9	53	405	66.3	66039.2	HUMAN	Keratin, type II cytoskeletal 1
3	[3]	Q6S385	Plec				21	22	6.4	86	109	26.9	518130	MOUSE	Plectin 10
4	[4]	P35527	KRT9	56	271	80.1	52	241	78.7	48	196	75.9	62064.8	HUMAN	Keratin, type I cytoskeletal 9
5	[5]	E9Q616	Ahnak				15	21	3.5	61	82	15.2	604258	MOUSE	AHNAK nucleoprotein (desmoyokin)
6	[6]	P20152	Vim	28	57	68.7	43	144	82.8	46	187	83	53688.1	MOUSE	Vimentin
7	[7]	4		32	519	87.3	29	385	87.3	7	37	32.7	24253.2		UIC-2 Fab Light chain
8	[8]	Q8VDD5	Myh9							45	53	31.6	226374	MOUSE	Myosin-9
9	[9]	O54724	Cavin1				3	4	14.8	31	123	68.6	43953.9	MOUSE	Caveolae-associated protein 1
10	[10]	Q8K019	Bclaf1							35	78	43.6	106003	MOUSE	Bcl-2-associated transcription factor 1
11	[11]	P27773	Pdia3				8	10	21	32	76	63.4	56678.8	MOUSE	Protein disulfide-isomerase A3
12	[12]	P01863	Ighg	23	369	51.5	19	221	48.8	2	4	13.6	36389.8	MOUSE	Ig gamma-2A chain C region, A allele
13	[13]	P02769	ALB	29	88	49.6	32	118	52.7	16	40	27.7	69294.1	BOVIN	Serum albumin
14	[14]	P06654	spg	22	564	24.6	22	450	24.6	21	560	24.6	47567.6	STRSG	Immunoglobulin G-binding protein G
15	[15]	Q3UBP6	Actb	16	41	51.7	17	59	52	26	100	59.7	41769.2	MOUSE	Uncharacterized protein
16	[16]	Q69ZN7	Myof				32	45	21.9	20	22	14.7	233326	MOUSE	Myoferlin
17	[17]	P11499	Hsp90ab1				5	5	8.4	26	59	48.9	83281.9	MOUSE	Heat shock protein HSP 90-beta
18	[18]	P99024	Tubb5	3	3	9.2	9	12	31.1	24	67	62.4	49671.3	MOUSE	Tubulin beta-5 chain
19	[19]	P63017	Hspa8				12	15	24.8	26	49	46.1	70871.6	MOUSE	Heat shock cognate 71 kDa protein
20	[20]	Q63918	Cavin2							24	63	70.6	46764.2	MOUSE	Caveolae-associated protein 2
21	[21]	P56480	Atp5b							22	63	70.7	56301	MOUSE	ATP synthase subunit beta, mitochondrial
22	[22]	Q9JHU4	Dync1h1							30	33	10.6	532050	MOUSE	Cytoplasmic dynein 1 heavy chain 1
23	[23]	P35564	Canx							25	61	43.7	67278.5	MOUSE	Calnexin
24	[24]	P19324	Serpinh1	11	21	40.3	12	20	41.7	21	70	64.7	46534	MOUSE	Serpin H1
25	[25]	Q8BMS1	Hadha				6	8	14.5	21	34	40.2	82670.6	MOUSE	Trifunctional enzyme subunit alpha, mitochondrial
26	[26]	Q61781	Krt14	24	52	37.2	14	30	27.5	14	30	25	52867.4	MOUSE	Keratin, type I cytoskeletal 14
27	[27]	Q8BMD8	Slc25a24				5	8	18.3	21	35	61.5	52902.4	MOUSE	Calcium-binding mitochondrial carrier protein SCaMC-1
28	[28]	P05213	Tuba1b	2	2	5.5	7	13	23.5	18	50	49	50152.1	MOUSE	Tubulin alpha-1B chain
29	[29]	P54071	Idh2	12	17	34.3	18	29	44.7	18	35	42.5	50906.6	MOUSE	Isocitrate dehydrogenase [NADP], mitochondrial
30	[30]	P14211	Calr				3	4	11.5	17	55	61.3	47994.9	MOUSE	Calreticulin
31	[31]	Q8BZN7	Thrap3							17	40	29.9	80111.7	MOUSE	Thyroid hormone receptor-associated protein 3
32	[32]	P52480	Pkm				4	4	12.4	18	29	48	57845.4	MOUSE	Pyruvate kinase PKM
33	[33]	P58252	Eef2							18	28	34.6	95314.9	MOUSE	Elongation factor 2
34	[34]	P48962	Slc25a4	8	14	29.9	10	24	35.2	18	54	51.3	32904.6	MOUSE	ADP/ATP translocase 1
35	[35]	O35887	Calu							15	33	68.9	37064	MOUSE	Calumenin
36	[36]	P10126	Eef1a1	6	7	16.9	7	15	27.1	15	42	42.4	50114.3	MOUSE	Elongation factor 1-alpha 1
37	[37]	P16858	Gapdh	3	3	17.1	10	14	48.9	14	29	57.7	35810.3	MOUSE	Glyceraldehyde-3-phosphate dehydrogenase
38	[38]	P70302	Stim1							16	23	36.8	77567.3	MOUSE	Stromal interaction molecule 1
39	[39]	Q3THU8	Slc25a3	6	7	13.4	15	22	33.9	16	49	38.4	39613.6	MOUSE	Uncharacterized protein
40	[40]	Q03265	Atp5a1	12	20	32.7	12	27	33.1	14	26	36.3	59753.1	MOUSE	ATP synthase subunit alpha, mitochondrial
41	[41]	P09103	P4hb				2	2	3.5	15	23	42	57059	MOUSE	Protein disulfide-isomerase
42	[42]	Q9D5T0	Atad1							12	24	47.1	40744.4	MOUSE	ATPase family AAA domain-containing protein 1
43	[43]	Q1W5W7	gag-pol							16	21	24.8	119736	MOUSE	Putative gag-pol protein
44	[44]	P08003	Pdia4							16	17	33.7	71983	MOUSE	Protein disulfide-isomerase A4
45	[45]	Q02257	Jup	14	23	26.4	7	8	14	5	6	9.3	81801.5	MOUSE	Junction plakoglobin
46	[46]	P19096	Fasn							16	18	10.9	272431	MOUSE	Fatty acid synthase
47	[47]	Q3U944	Lman1							12	23	32.5	61274.7	MOUSE	Uncharacterized protein
48	[48]	P46935	Nedd4							13	16	22.7	102707	MOUSE	E3 ubiquitin-protein ligase NEDD4
49	[49]	P67778	Phb	2	2	13.2	7	12	40.8	13	32	68	29820.3	MOUSE	Prohibitin
50	[50]	P60843	Eif4a1				4	4	13.5	12	22	40.6	46154.4	MOUSE	Eukaryotic initiation factor 4A-I
51	[51]	Q564E8	Rpl4	5	5	15.3	7	7	21	13	22	35.3	47154.1	MOUSE	Ribosomal protein L4
52	[52]	P01870								11	47	45.8	35404.6	RABIT	Ig gamma chain C region
53	[53]	Q8BTM8	Flna				3	3	1.3	17	18	11.7	281224	MOUSE	Filamin-A
54	[54]	O35129	Phb2	4	5	19.1	7	14	33.1	11	32	46.5	33296.7	MOUSE	Prohibitin-2
55	[55]	Q8K297	Colgalt1							12	19	23.3	71061.1	MOUSE	Procollagen galactosyltransferase 1
56	[56]	Q8K0C4	Cyp51a1							13	15	36.2	56776.2	MOUSE	Lanosterol 14-alpha demethylase
57	[57]	P10107	Anxa1				6	7	22.8	11	20	42.2	38734.6	MOUSE	Annexin A1
58	[58]	Q05186	Rcn1							11	19	41.2	38113.4	MOUSE	Reticulocalbin-1
59	[59]	E9PZW0	Dsp	11	15	7.8	5	5	3.9	5	6	3.5	261423	MOUSE	Desmoplakin
60	[60]	Q8BH97	Rcn3							10	17	59.8	38001.9	MOUSE	Reticulocalbin-3
61	[61]	P17742	Ppia							8	10	53.7	17971.5	MOUSE	Peptidyl-prolyl cis-trans isomerase A
62	[62]	Q8BH59	Slc25a12							12	15	26.4	74570.2	MOUSE	Calcium-binding mitochondrial carrier protein Aralar1
63	[63]	Q3UDJ2	Sgpl1				2	2	7	10	12	25	63649.8	MOUSE	Uncharacterized protein
64	[64]	Q14C53	Slc39a7							7	37	19.5	50687	MOUSE	Solute carrier family 39 (Zinc transporter), member 7
65	[65]	Q99JR1	Sfxn1							10	13	51.6	35649.7	MOUSE	Sideroflexin-1
66	[66]	P17182	Eno1							11	18	41.7	47141.2	MOUSE	Alpha-enolase
67	[67]	Q6PDM2	Srsf1							10	23	44	27744.8	MOUSE	Serine/arginine-rich splicing factor 1
68	[68]	P07356	Anxa2				5	7	20.4	10	16	35.1	38676.5	MOUSE	Annexin A2
69	[69]	P62996	Tra2b							8	19	33.3	33665.9	MOUSE	Transformer-2 protein homolog beta
70	[70]	P14148	Rpl7	2	2	12.2	3	3	18.9	11	16	44.4	31419.9	MOUSE	60S ribosomal protein L7
71	[71]	Q6A065	Cep170							12	14	14.2	175051	MOUSE	Centrosomal protein of 170 kDa
72	[72]	Q99PL5	Rrbp1							11	13	12.1	172880	MOUSE	Ribosome-binding protein 1
73	[73]	P49817	Cav1				2	2	10.1	9	20	45.5	20538.8	MOUSE	Caveolin-1
74	[74]	Q8VDN2	Atp1a1				10	11	13.9	6	6	9.9	112983	MOUSE	Sodium/potassium-transporting ATPase subunit alpha-1
75	[75]	Q3TWW8	Srsf6							9	18	22.4	39025.6	MOUSE	Serine/arginine-rich splicing factor 6
76	[76]	P62908	Rps3				3	4	18.1	11	12	56	26674.5	MOUSE	40S ribosomal protein S3
77	[77]	Q5SXR6	Cltc							9	9	8.6	191988	MOUSE	Clathrin heavy chain
78	[78]	Q3THA6	Srsf7							9	24	31.5	27377.7	MOUSE	MCG17902, isoform CRA_a
79	[79]	P38647	Hspa9	2	2	3.4	2	2	3.7	11	11	21.5	73461.9	MOUSE	Stress-70 protein, mitochondrial
80	[80]	P27659	Rpl3				4	6	17.1	9	13	28	46110.3	MOUSE	60S ribosomal protein L3
81	[81]	Q8BTF0	Copa							10	10	13.1	138523	MOUSE	Coatomer subunit alpha
82	[82]	Q3UD06	Atp5c1	2	2	8.4	3	5	11.7	9	17	38.3	32886.2	MOUSE	ATP synthase subunit gamma
83	[83]	P84089	Erh							6	20	76.9	12259.1	MOUSE	Enhancer of rudimentary homolog
84	[84]	P00761		6	33	25.1	6	33	25.1	8	40	25.1	24409.7	PIG	Trypsin
85	[85]	Q4FZK2	Eef1g							9	13	33.4	50061.2	MOUSE	Eukaryotic translation elongation factor 1 gamma
86	[86]	Q3TFP0	Srsf10							8	15	28	22135.6	MOUSE	Serine/arginine-rich-splicing factor 10
87	[87]	Q3TUD6	Hsp90b1							8	10	21.2	70915.9	MOUSE	Uncharacterized protein
88	[88]	P11983	Tcp1							8	9	24.3	60449.2	MOUSE	T-complex protein 1 subunit alpha
89	[89]	P18760	Cfl1				2	2	18.7	8	10	63.3	18559.7	MOUSE	Cofilin-1
90	[90]	P47911	Rpl6				3	3	13.5	8	12	31.4	33509.9	MOUSE	60S ribosomal protein L6
91	[91]	A0A087WS16	Col6a3							11	11	7.9	288696	MOUSE	Collagen, type VI, alpha 3
92	[92]	Q542F1	Clic1							8	11	49.8	27013.1	MOUSE	Chloride intracellular channel protein
93	[93]	Q3THJ6					2	2	11.2	7	12	37.9	24633.1	MOUSE	Uncharacterized protein
94	[94]	P12970	Rpl7a				2	2	10.9	7	10	32	29976.8	MOUSE	60S ribosomal protein L7a
95	[95]	P62880	Gnb2				7	13	27.4	6	9	27.6	37331.4	MOUSE	Guanine nucleotide-binding protein G(I)/G(S)/G(T) subunit beta-2
96	[96]	Q01853	Vcp							8	9	18.7	89322.6	MOUSE	Transitional endoplasmic reticulum ATPase
97	[97]	Q9DBS1	Tmem43							7	10	31.2	44783.7	MOUSE	Transmembrane protein 43
98	[98]	Q3U4Z7	Hdlbp							8	8	9.3	141744	MOUSE	High density lipoprotein (HDL) binding protein, isoform CRA_d
99	[99]	G5E829	Atp2b1							8	9	10.7	134748	MOUSE	Plasma membrane calcium-transporting ATPase 1
100	[100]	Q9R0E1	Plod3							8	8	16.7	84923.1	MOUSE	Procollagen-lysine,2-oxoglutarate 5-dioxygenase 3
101	[101]	Q3TUS2	Hspa5				2	2	9.3	8	9	33.9	25850.6	MOUSE	Uncharacterized protein (Fragment)
102	[102]	Q91ZX7	Lrp1							10	10	3.4	504747	MOUSE	Prolow-density lipoprotein receptor-related protein 1
103	[103]	Q3THH1	Pdia6				2	2	6.5	7	13	27	48657.5	MOUSE	Uncharacterized protein
104	[104]	O55143	Atp2a2							8	10	10.5	114859	MOUSE	Sarcoplasmic/endoplasmic reticulum calcium ATPase 2
105	[105]	Q5SF07	Igf2bp2							8	12	17.7	65584.4	MOUSE	Insulin-like growth factor 2 mRNA-binding protein 2
106	[106]	Q3TEE8	Txndc5							8	10	22.8	46415.9	MOUSE	Uncharacterized protein
107	[107]	P56399	Usp5							8	8	14.8	95834.1	MOUSE	Ubiquitin carboxyl-terminal hydrolase 5
108	[108]	O70503	Hsd17b12							6	12	26.9	34742.1	MOUSE	Very-long-chain 3-oxoacyl-CoA reductase
109	[109]	O35465	Fkbp8				2	2	11.2	5	7	29.6	43529.2	MOUSE	Peptidyl-prolyl cis-trans isomerase FKBP8
110	[110]	Q9DCN2	Cyb5r3	2	2	9.3	5	7	27.2	6	9	36.2	34128	MOUSE	NADH-cytochrome b5 reductase 3
111	[111]	Q80UW7	Iqgap1				2	2	3	7	7	8.1	188772	MOUSE	IQ motif containing GTPase activating protein 1
112	[112]	Q99P72	Rtn4							6	9	8.6	126614	MOUSE	Reticulon-4
113	[113]	P14869	Rplp0				3	3	17.7	6	9	31.5	34216.7	MOUSE	60S acidic ribosomal protein P0
114	[114]	Q3US15	Nsdhl							6	6	24	40686.3	MOUSE	NAD(P) dependent steroid dehydrogenase-like
115	[115]	Q3U505	Rpn2				2	2	5.9	6	8	18.4	72095	MOUSE	Uncharacterized protein (Fragment)
116	[116]	Q3U7D2	Rpl15				3	3	19.1	6	9	36.3	24146.2	MOUSE	Ribosomal protein L15
117	[117]	P61750	Arf4							5	10	48.9	20396.8	MOUSE	ADP-ribosylation factor 4
118	[118]	Q9CV13	Krt6a	7	32	30	6	29	21.2	3	29	9.9	21363	MOUSE	Uncharacterized protein (Fragment)
119	[119]	P08752	Gnai2				5	8	19.2	6	8	20.6	40489.3	MOUSE	Guanine nucleotide-binding protein G(i) subunit alpha-2
120	[120]	P62242	Rps8				4	4	25	6	10	35.1	24205.4	MOUSE	40S ribosomal protein S8
121	[121]	Q3TEY5	Immt							8	8	16.3	75629.8	MOUSE	MICOS complex subunit MIC60
122	[122]	Q3TQX5	Ddx3x							7	7	12.2	73102	MOUSE	Uncharacterized protein
123	[123]	Q3U900	Rpn1							7	7	17.4	68528	MOUSE	Dolichyl-diphosphooligosaccharide--protein glycosyltransferase subunit 1
124	[124]	Q8CI59	Steap3				4	5	9.4	7	7	15.6	54749.5	MOUSE	Metalloreductase STEAP3
125	[125]	E9PYB0	Ahnak2							5	8	5.5	182610	MOUSE	AHNAK nucleoprotein 2 (Fragment)
126	[126]	Q02053	Uba1							6	7	11.4	117810	MOUSE	Ubiquitin-like modifier-activating enzyme 1
127	[127]	Q3TT81	Pcbp2							7	8	36	33926.4	MOUSE	Uncharacterized protein
128	[128]	Q3TE95	Rcn2							6	7	26.5	41039.5	MOUSE	Uncharacterized protein
129	[129]	P62830	Rpl23				3	3	30.7	5	10	40	14865.6	MOUSE	60S ribosomal protein L23
130	[130]	P63038	Hspd1				4	5	12.4	5	6	14.8	60956	MOUSE	60 kDa heat shock protein, mitochondrial
131	[131]	P62806	Hist1h4a	6	12	51.5	6	10	51.5	5	6	50.5	11367.4	MOUSE	Histone H4
132	[132]	Q8BQK0	Asph							6	7	14.2	81493.1	MOUSE	Uncharacterized protein
133	[133]	Q3KQJ3	H2-D1							5	6	17.8	38861.1	MOUSE	H2-D1 protein (Fragment)
134	[134]	Q61213	gag							5	8	10.8	91705.2	MOUSE	Gag
135	[135]	Q3U536	Npm1				2	2	14	4	10	26	32564.3	MOUSE	Uncharacterized protein
136	[136]	Q91VJ2	Cavin3							6	7	48.1	27853.6	MOUSE	Caveolae-associated protein 3
137	[137]	Q52KI8	Srrm1							6	8	8.4	106863	MOUSE	Serine/arginine repetitive matrix protein 1
138	[138]	Q64337	Sqstm1							5	8	22.6	48163.2	MOUSE	Sequestosome-1
139	[139]	P06151	Ldha							5	6	28	36498.9	MOUSE	L-lactate dehydrogenase A chain
140	[140]	Q3TWN8	Aldh18a1							6	7	12.8	87264	MOUSE	Delta-1-pyrroline-5-carboxylate synthase
141	[141]	Q9CR57	Rpl14				3	3	15.7	5	7	25.8	23564.3	MOUSE	60S ribosomal protein L14
142	[142]	Q8BFZ9	Erlin2							6	6	28.5	37872.9	MOUSE	Erlin-2
143	[143]	Q9Z247	Fkbp9							5	6	13.7	62996	MOUSE	Peptidyl-prolyl cis-trans isomerase FKBP9
144	[144]	P35979	Rpl12	2	2	18.8	3	3	24.2	5	5	43	17804.7	MOUSE	60S ribosomal protein L12
145	[145]	P62962	Pfn1							6	8	52.9	14957.4	MOUSE	Profilin-1
146	[146]	P50637	Tspo							3	5	39.1	18841	MOUSE	Translocator protein
147	[147]	Q6ZPT2	Lars							7	7	9.8	137777	MOUSE	MKIAA1352 protein (Fragment)
148	[148]	Q5SX53	Slc25a11				3	3	11.5	5	11	17.5	34155.2	MOUSE	Solute carrier family 25 (Mitochondrial carrier oxoglutarate carrier), member 11, isoform CRA_b
149	[149]	P25444	Rps2				2	2	8.2	6	8	26.3	31231.6	MOUSE	40S ribosomal protein S2
150	[150]	Q6P9L1	Cad							5	5	5.9	158393	MOUSE	Cad protein (Fragment)
151	[151]	P28656	Nap1l1							4	9	16.6	45345.5	MOUSE	Nucleosome assembly protein 1-like 1
152	[152]	P17751	Tpi1							6	9	33.8	32192.1	MOUSE	Triosephosphate isomerase
153	[153]	Q8JZU2	Slc25a1							6	6	30.2	33931.8	MOUSE	Tricarboxylate transport protein, mitochondrial
154	[154]	P68040	Rack1							4	5	20.8	35077	MOUSE	Receptor of activated protein C kinase 1
155	[155]	O35737	Hnrnph1							5	7	15.8	49199.9	MOUSE	Heterogeneous nuclear ribonucleoprotein H
156	[156]	P29341	Pabpc1							5	6	13.1	70671.5	MOUSE	Polyadenylate-binding protein 1
157	[157]	Q8CG70	P3h3							4	4	9.3	81701.3	MOUSE	Prolyl 3-hydroxylase 3
158	[158]	P61979	Hnrnpk				2	2	7.6	5	7	15.8	50976.7	MOUSE	Heterogeneous nuclear ribonucleoprotein K
159	[159]	P08207	S100a10				3	6	46.4	3	6	46.4	11186.2	MOUSE	Protein S100-A10
160	[160]	P62267	Rps23							4	7	40.6	15807.7	MOUSE	40S ribosomal protein S23
161	[161]	Q8BMK4	Ckap4				3	3	8.5	4	4	10.3	63692.6	MOUSE	Cytoskeleton-associated protein 4
162	[162]	P63101	Ywhaz							6	7	32.2	27771.4	MOUSE	14-3-3 protein zeta/delta
163	[163]	P51150	Rab7a				4	5	25.1				23490	MOUSE	Ras-related protein Rab-7a
164	[164]	Q9QZE5	Copg1							5	5	8.9	97513.7	MOUSE	Coatomer subunit gamma-1
165	[165]	Q60605	Myl6							4	6	37.1	16930.2	MOUSE	Myosin light polypeptide 6
166	[166]	Q3U561	Rpl10a							4	5	25.3	24815.5	MOUSE	Ribosomal protein
167	[167]	P62082	Rps7				3	3	21.6	4	7	38.7	22127	MOUSE	40S ribosomal protein S7
168	[168]	Q0VGU9	Rbm39							4	6	16.3	39818.7	MOUSE	Rbm39 protein
169	[169]	P47758	Srprb							5	5	30.1	29579.3	MOUSE	Signal recognition particle receptor subunit beta
170	[170]	Q544R5	Tardbp							4	4	15.5	44548.1	MOUSE	MCG16669, isoform CRA_b
171	[171]	Q9CPQ3	Tomm22							5	7	66.2	15536.9	MOUSE	Mitochondrial import receptor subunit TOM22 homolog
172	[172]	P35980	Rpl18				3	4	18.6	4	5	25	21644.7	MOUSE	60S ribosomal protein L18
173	[173]	P62754	Rps6				2	3	10.8	4	5	15.7	28680.9	MOUSE	40S ribosomal protein S6
174	[174]	P61620	Sec61a1							5	5	17	52265.2	MOUSE	Protein transport protein Sec61 subunit alpha isoform 1
175	[175]	Q8BFU2	Hist3h2a	4	7	49.2				2	5	21.5	14121.6	MOUSE	Histone H2A type 3
176	[176]	P16045	Lgals1							4	4	45.9	14866	MOUSE	Galectin-1
177	[177]	P62827	Ran							5	7	28.7	24423.3	MOUSE	GTP-binding nuclear protein Ran
178	[178]	P62196	Psmc5							3	3	13.3	45626.4	MOUSE	26S proteasome regulatory subunit 8
179	[179]	Q52KP0	Rpl38	3	4	50	2	2	35.7	4	8	50	8203.9	MOUSE	MCG13615, isoform CRA_a
180	[180]	O09131	Gsto1							6	7	41.7	27497.9	MOUSE	Glutathione S-transferase omega-1
181	[181]	Q922J9	Far1							5	5	13.2	59435.3	MOUSE	Fatty acyl-CoA reductase 1
182	[182]	Q3TJ56	Snd1							5	5	13.5	67693.1	MOUSE	Staphylococcal nuclease domain-containing protein 1
183	[183]	Q3UXJ8	Flnc							5	5	11.1	82616.4	MOUSE	Uncharacterized protein (Fragment)
184	[184]	P62918	Rpl8							4	5	24.1	28024.9	MOUSE	60S ribosomal protein L8
185	[185]	P14131	Rps16							4	5	28.1	16445.5	MOUSE	40S ribosomal protein S16
186	[186]	P62849	Rps24				2	3	20.3	3	6	28.6	15423.3	MOUSE	40S ribosomal protein S24
187	[187]	Q9JJ28	Flii							5	5	5.8	144804	MOUSE	Protein flightless-1 homolog
188	[188]	P80315	Cct4	2	2	5.4				4	4	13.2	58066.9	MOUSE	T-complex protein 1 subunit delta
189	[189]	P47963	Rpl13							4	6	20.9	24305.7	MOUSE	60S ribosomal protein L13
190	[190]	Q91YH5	Atl3							4	6	15	60575.6	MOUSE	Atlastin-3
191	[191]	Q3UNJ3	Fkbp10							4	5	9.5	64641	MOUSE	Peptidylprolyl isomerase
192	[192]	P62889	Rpl30							4	5	50.4	12784.2	MOUSE	60S ribosomal protein L30
193	[193]	Q3THL7	Vdac1							4	5	15.9	30756.7	MOUSE	Uncharacterized protein
194	[194]	Q5M9L1	Rpl36							4	6	30.5	12296.8	MOUSE	60S ribosomal protein L36
195	[195]	O70152	Dpm1							4	4	22.7	29174.9	MOUSE	Dolichol-phosphate mannosyltransferase subunit 1
196	[196]	Q505B1	Rpl17							5	8	31.9	21481.3	MOUSE	Rpl17 protein (Fragment)
197	[197]	Q9CQ69	Uqcrq							4	4	37.8	9768.3	MOUSE	Cytochrome b-c1 complex subunit 8
198	[198]	P09411	Pgk1							3	6	10.8	44550.9	MOUSE	Phosphoglycerate kinase 1
199	[199]	Q8BFR5	Tufm							3	3	11.9	49508.8	MOUSE	Elongation factor Tu, mitochondrial
200	[200]	Q3TJ21	Pycr2							4	4	18.1	33640.3	MOUSE	Pyrroline-5-carboxylate reductase
201	[201]	O35680	Mrps12							3	5	33.1	15437.4	MOUSE	28S ribosomal protein S12, mitochondrial
202	[202]	Q61495	Dsg1a	3	3	2.3							114598	MOUSE	Desmoglein-1-alpha
203	[203]	P10853	Hist1h2bf	3	6	27.8	3	4	27.8	3	4	27.8	13936.3	MOUSE	Histone H2B type 1-F/J/L
204	[204]	Q3TZ32	Aars							4	4	6.4	106861	MOUSE	Uncharacterized protein
205	[205]	Q925I1	Atad3							5	5	11.2	66742.5	MOUSE	ATPase family AAA domain-containing protein 3
206	[206]	Q3U4T8	Mcm7							3	3	8.6	81211.5	MOUSE	DNA helicase
207	[207]	Q8K2W5	Ephx1				2	2	7	4	6	15.2	52510.9	MOUSE	Epoxide hydrolase
208	[208]	Q5SX74	P4ha2							4	4	13.5	60812.5	MOUSE	Uncharacterized protein
209	[209]	Q8R1F1	Fam129b							4	5	10.5	84819.3	MOUSE	Niban-like protein 1
210	[210]	P51410	Rpl9							3	5	27.1	21881.6	MOUSE	60S ribosomal protein L9
211	[211]	O70569	rps14							3	5	16.6	16300.9	MOUSE	Ribosomal protein S14
212	[212]	Q9D1I6	Mrpl14	3	4	25.5	2	2	18.6	2	3	20	15874.6	MOUSE	39S ribosomal protein L14, mitochondrial
213	[213]	Q9QZD8	Slc25a10							3	4	15.7	31715.2	MOUSE	Mitochondrial dicarboxylate carrier
214	[214]	P80318	Cct3							4	5	10.8	60630.6	MOUSE	T-complex protein 1 subunit gamma
215	[215]	Q9JKR6	Hyou1							4	4	6.6	111182	MOUSE	Hypoxia up-regulated protein 1
216	[216]	Q0PD66	Rab1b							4	5	29.4	22187.3	MOUSE	RAB1B, member RAS oncogene family, isoform CRA_c
217	[217]	Q6ZWU9	Rps27							3	4	40.5	9461.2	MOUSE	40S ribosomal protein S27
218	[218]	Q0GNC1	Inf2							3	3	3.3	138561	MOUSE	Inverted formin-2
219	[219]	Q52L67	Tecr							4	4	10.5	41896.5	MOUSE	Gpsn2 protein
220	[220]	P62071	Rras2							2	2	13.7	23399.8	MOUSE	Ras-related protein R-Ras2
221	[221]	Q6IME9	Krt72	3	6	3.5	3	5	3.5	3	4	3.5	56750.8	MOUSE	Keratin, type II cytoskeletal 72
222	[222]	P62270	Rps18							4	5	23	17718.8	MOUSE	40S ribosomal protein S18
223	[223]	Q99JB2	Stoml2							3	3	17.6	38385.2	MOUSE	Stomatin-like protein 2, mitochondrial
224	[224]	Q921X9	Pdia5							3	3	13.7	59267.7	MOUSE	Protein disulfide-isomerase A5
225	[225]	P35278	Rab5c				2	2	12	3	3	17.6	23412.7	MOUSE	Ras-related protein Rab-5C
226	[226]	O08547	Sec22b							2	2	14.4	24740.8	MOUSE	Vesicle-trafficking protein SEC22b
227	[227]	Q9CXW4	Rpl11							3	5	20.2	20252.6	MOUSE	60S ribosomal protein L11
228	[228]	Q1XG81	Higd1a							2	2	43.2	10425.3	MOUSE	HIG1 domain family, member 1A
229	[229]	Q8C3X8	Lmf2							2	2	4.6	79997.9	MOUSE	Lipase maturation factor 2
230	[230]	P51174	Acadl							4	4	15.6	47908.4	MOUSE	Long-chain specific acyl-CoA dehydrogenase, mitochondrial
231	[231]	Q9WTI7	Myo1c							2	2	2.9	121945	MOUSE	Unconventional myosin-Ic
232	[232]	Q9JIF7	Copb1							3	4	5.4	107067	MOUSE	Coatomer subunit beta
233	[233]	Q60930	Vdac2							3	3	14.2	31733.1	MOUSE	Voltage-dependent anion-selective channel protein 2
234	[234]	Q3TF87	Dars							3	3	8.6	57103.7	MOUSE	Uncharacterized protein
235	[235]	Q62093	Srsf2							2	4	15.4	25476.5	MOUSE	Serine/arginine-rich splicing factor 2
236	[236]	P17225	Ptbp1							2	2	8.2	56478.6	MOUSE	Polypyrimidine tract-binding protein 1
237	[237]	P62717	Rpl18a							3	3	17.6	20732.5	MOUSE	60S ribosomal protein L18a
238	[238]	P70168	Kpnb1							4	4	6.3	97185	MOUSE	Importin subunit beta-1
239	[239]	O55029	Copb2							5	5	8.1	102450	MOUSE	Coatomer subunit beta'
240	[240]	Q569Z5	Ddx46	2	2	2.6	4	4	4.1	2	2	2.2	117449	MOUSE	Probable ATP-dependent RNA helicase DDX46
241	[241]	Q9JI39	Abcb10							4	4	9.5	77188.7	MOUSE	ATP-binding cassette sub-family B member 10, mitochondrial
242	[242]	P55096	Abcd3							3	3	9.1	75475.3	MOUSE	ATP-binding cassette sub-family D member 3
243	[243]	P99027	Rplp2				2	2	39.1	2	3	24.3	11651	MOUSE	60S acidic ribosomal protein P2
244	[244]	Q8CGC7	Eprs							3	3	2.6	170081	MOUSE	Bifunctional glutamate/proline--tRNA ligase
245	[245]	Q3TT04	Ipo5							2	2	5.6	92619.4	MOUSE	Uncharacterized protein
246	[246]	Q3UW40	Rpl24				2	2	13.1	3	4	18.8	18252.7	MOUSE	Uncharacterized protein
247	[247]	P05064	Aldoa							3	4	17	39356.3	MOUSE	Fructose-bisphosphate aldolase A
248	[248]	P63037	Dnaja1							3	3	12.3	44868.6	MOUSE	DnaJ homolog subfamily A member 1
249	[249]	Q8BPB5	Efemp1							2	2	11.2	54953.4	MOUSE	EGF-containing fibulin-like extracellular matrix protein 1
250	[250]	A2A5N1	Ywhab							2	2	15.7	18348.8	MOUSE	14-3-3 protein beta/alpha (Fragment)
251	[251]	P41105	Rpl28							3	4	25.5	15733.6	MOUSE	60S ribosomal protein L28
252	[252]	Q9ESW4	Agk							2	2	8.8	46976.4	MOUSE	Acylglycerol kinase, mitochondrial
253	[253]	P35700	Prdx1							3	4	16.1	22176.7	MOUSE	Peroxiredoxin-1
254	[254]	Q91VG6	Chchd3							2	2	13.6	22342.2	MOUSE	MICOS complex subunit (Fragment)
255	[255]	Q9R0Y5	Ak1							2	3	14.4	21539.8	MOUSE	Adenylate kinase isoenzyme 1
256	[256]	P63242	Eif5a							2	2	15.6	16832.4	MOUSE	Eukaryotic translation initiation factor 5A-1
257	[257]	Q91VA7	Idh3b							2	4	10.7	42195.1	MOUSE	Isocitrate dehydrogenase [NAD] subunit, mitochondrial
258	[258]	P14206	Rpsa							2	2	11.9	32838.4	MOUSE	40S ribosomal protein SA
259	[259]	P80313	Cct7							3	3	8.5	59652.7	MOUSE	T-complex protein 1 subunit eta
260	[260]	P35550	Fbl	2	2	9.8							34307.1	MOUSE	rRNA 2'-O-methyltransferase fibrillarin
261	[261]	O88568	Hnrnpu	2	2	3.5							87892.3	MOUSE	Heterogenous nuclear ribonucleoprotein U
262	[262]	Q8BHN3	Ganab							3	3	5.9	106912	MOUSE	Neutral alpha-glucosidase AB
263	[263]	Q3UQD0	Tomm40							2	3	15.8	30929.6	MOUSE	Uncharacterized protein (Fragment)
264	[264]	P62852	Rps25							3	4	21.6	13742.2	MOUSE	40S ribosomal protein S25
265	[265]	Q9D0I9	Rars							3	3	7.3	75674.2	MOUSE	Arginine--tRNA ligase, cytoplasmic
266	[266]	P02088	Hbb-b1	2	3	12.9							15840.3	MOUSE	Hemoglobin subunit beta-1
267	[267]	Q78IK2	Usmg5							2	2	44.8	6381.6	MOUSE	Up-regulated during skeletal muscle growth protein 5
268	[268]	P09055	Itgb1							3	3	6.5	88232.2	MOUSE	Integrin beta-1
269	[269]	P97461	Rps5							3	3	17.6	22889.6	MOUSE	40S ribosomal protein S5
270	[270]	Q3TF84	Lrrc59							2	2	13.4	20408.8	MOUSE	Uncharacterized protein
271	[271]	P80316	Cct5							2	2	10.9	59624.6	MOUSE	T-complex protein 1 subunit epsilon
272	[272]	Q9EPU0	Upf1							3	3	5.5	123968	MOUSE	Regulator of nonsense transcripts 1
273	[273]	Q6P8N8	Clpx							3	3	8.2	67336.1	MOUSE	ATP-dependent Clp protease ATP-binding subunit clpX-like, mitochondrial
274	[274]	O35326	Srsf5							2	3	13.8	30891.6	MOUSE	Serine/arginine-rich splicing factor 5
275	[275]	O88477	Igf2bp1							2	2	5.2	63451.1	MOUSE	Insulin-like growth factor 2 mRNA-binding protein 1
276	[276]	P00405	Mtco2							2	3	13.2	25976.7	MOUSE	Cytochrome c oxidase subunit 2
277	[277]	P97311	Mcm6							2	2	3	92867.9	MOUSE	DNA replication licensing factor MCM6
278	[278]	P19253	Rpl13a							2	3	11.3	23464.4	MOUSE	60S ribosomal protein L13a
279	[279]	Q3U5N2	Ifit1							2	2	7.6	53751.9	MOUSE	Uncharacterized protein
280	[280]	1								2	3	18.5	13006.7		15D3 variable heavy chain
281	[281]	P37040	Por							3	3	8.7	77044.6	MOUSE	NADPH--cytochrome P450 reductase
282	[282]	P80317	Cct6a							4	4	12.8	58004.8	MOUSE	T-complex protein 1 subunit zeta
283	[284]	Q3TXD3	Vat1				2	2	5.7				43125.1	MOUSE	Uncharacterized protein
284	[285]	Q6PHZ2	Camk2d							3	4	6.2	56369.9	MOUSE	Calcium/calmodulin-dependent protein kinase type II subunit delta
285	[287]	Q6NVF9	Cpsf6	2	2	7.4							59153.2	MOUSE	Cleavage and polyadenylation specificity factor subunit 6
286	[288]	Q9CR67	Tmem33							2	3	11.7	28031.4	MOUSE	Transmembrane protein 33
287	[290]	Q8CIJ3	Eif3b							3	3	4.1	108984	MOUSE	Eukaryotic translation initiation factor 3 subunit B
288	[291]	O88569	Hnrnpa2b1							2	2	7.1	37403	MOUSE	Heterogeneous nuclear ribonucleoproteins A2/B1
289	[292]	Q9D880	Timm50							3	4	9.1	39776.8	MOUSE	Mitochondrial import inner membrane translocase subunit TIM50
290	[293]	P62334	Psmc6							2	2	8	44173.4	MOUSE	26S proteasome regulatory subunit 10B
291	[294]	Q3U026	Mogs							2	2	2.8	91860.2	MOUSE	Uncharacterized protein
292	[295]	Q99JN5	Cnn3							2	2	18.7	20062.2	MOUSE	Cnn3 protein (Fragment)
293	[296]	P56135	Atp5j2				2	2	25	2	2	26.1	10344.3	MOUSE	ATP synthase subunit f, mitochondrial
294	[297]	P42932	Cct8							3	3	6	59556	MOUSE	T-complex protein 1 subunit theta
295	[298]	P62858	Rps28	2	2	30.4							7841.1	MOUSE	40S ribosomal protein S28
296	[299]	Q9DBG7	Srpra							4	4	10.2	69623.5	MOUSE	Signal recognition particle receptor subunit alpha
297	[301]	Q9CQW2	Arl8b							2	2	13.4	21539.2	MOUSE	ADP-ribosylation factor-like protein 8B
298	[302]	Q3TFF0	Dnaja2							2	2	14.3	45747	MOUSE	Uncharacterized protein
299	[303]	P49312	Hnrnpa1							2	2	12.2	34196.5	MOUSE	Heterogeneous nuclear ribonucleoprotein A1
300	[305]	P62855	Rps26							2	3	26.1	13015.5	MOUSE	40S ribosomal protein S26
301	[307]	P01826								2	7	14.7	12349	RABIT	Ig heavy chain V-A1 region BS-5
302	[308]	Q3UB66	Rab1a							2	3	16.1	22678.9	MOUSE	Uncharacterized protein
303	[309]	O08756	Hsd17b10							2	2	17.6	27418.9	MOUSE	3-hydroxyacyl-CoA dehydrogenase type-2
304	[310]	Q9WVC3	Cav2							2	2	18.5	18227.2	MOUSE	Caveolin-2
305	[312]	Q3UN02	Lclat1							2	2	7.7	44400.4	MOUSE	Lysocardiolipin acyltransferase 1
306	[314]	Q8VCM8	Ncln							2	2	6.2	62908.7	MOUSE	Nicalin
307	[315]	Q8BP47	Nars							2	2	5.2	64279.9	MOUSE	Asparagine--tRNA ligase, cytoplasmic
308	[316]	Q543N5	Clic4							2	2	15	28729.3	MOUSE	Chloride intracellular channel protein
309	[320]	Q8BTI8	Srrm2							3	3	1.5	294843	MOUSE	Serine/arginine repetitive matrix protein 2
310	[321]	Q0VG47	Hnrnpa3							2	2	8.1	37086.4	MOUSE	Heterogeneous nuclear ribonucleoprotein A3
311	[322]	Q3UIX4	Srsf11							2	3	8	53103.3	MOUSE	Serine/arginine-rich-splicing factor 11
312	[324]	O35083	Agpat1							2	2	15.4	31709.6	MOUSE	1-acyl-sn-glycerol-3-phosphate acyltransferase alpha
313	[331]	O70318	Epb41l2							2	2	3.6	109940	MOUSE	Band 4.1-like protein 2
314	[333]	P80314	Cct2							3	3	8.8	57477.7	MOUSE	T-complex protein 1 subunit beta
315	[335]	P84099	Rpl19				2	2	13.3	2	3	13.3	23466.2	MOUSE	60S ribosomal protein L19
316	[336]	O55222	Ilk							2	2	5.5	51373.7	MOUSE	Integrin-linked protein kinase
317	[337]	Q5XJY5	Arcn1							2	2	4.9	57229.9	MOUSE	Coatomer subunit delta
318	[338]	Q60766	Irgm1							2	2	4.9	46552.2	MOUSE	Immunity-related GTPase family M protein 1
319	[342]	Q61699	Hsph1							2	2	3.6	96408.3	MOUSE	Heat shock protein 105 kDa
320	[343]	Q9QYF1	Rdh11							2	2	8.5	35148.1	MOUSE	Retinol dehydrogenase 11
321	[345]	P62331	Arf6							2	2	12	20082.3	MOUSE	ADP-ribosylation factor 6
322	[352]	P28301	Lox							2	2	5.8	46701.3	MOUSE	Protein-lysine 6-oxidase
323	[355]	Q9EPL8	Ipo7							2	2	2.1	119488	MOUSE	Importin-7
324	[356]	Q61753	Phgdh							2	2	4.9	56586.1	MOUSE	D-3-phosphoglycerate dehydrogenase
325	[360]	Q3TSX8	Tomm70a							2	2	3.1	67572.7	MOUSE	Uncharacterized protein
326	[366]	Q9CZW4	Acsl3							2	2	5	80493.1	MOUSE	Long-chain-fatty-acid--CoA ligase 3
327	[367]	Q3THQ5	Stip1							2	2	4.2	62501.6	MOUSE	Uncharacterized protein
328	[369]	P62715	Ppp2cb							2	2	12.9	35575.4	MOUSE	Serine/threonine-protein phosphatase 2A catalytic subunit beta isoform
329	[370]	Q9ERK4	Cse1l							2	2	3.1	110456	MOUSE	Exportin-2
330	[372]	O88685	Psmc3							2	2	5.9	49549.4	MOUSE	26S proteasome regulatory subunit 6A
331	[378]	Q9DBH5	Lman2							2	2	6.7	40430.1	MOUSE	Vesicular integral-membrane protein VIP36
332	[381]	Q8BX10	Pgam5							2	2	7.3	31994.6	MOUSE	Serine/threonine-protein phosphatase PGAM5, mitochondrial
333	[384]	O55142	Rpl35a							2	2	14.5	12553.8	MOUSE	60S ribosomal protein L35a
334	[391]	Q9D1R9	Rpl34							2	2	12.8	13293	MOUSE	60S ribosomal protein L34
335	[394]	Q52KR6	Acin1							2	2	5.3	64052.4	MOUSE	Acin1 protein
336	[413]	P23116	Eif3a							2	2	1.8	161938	MOUSE	Eukaryotic translation initiation factor 3 subunit A
337	[424]	Q6ZWN5	Rps9							2	2	11.3	22591.6	MOUSE	40S ribosomal protein S9
338	[439]	F6WA09	Ywhae							3	3	22.7	17365	MOUSE	14-3-3 protein epsilon (Fragment)
339	[441]	Q9CPQ8	Atp5l				2	2	27.2				11424.6	MOUSE	ATP synthase subunit g, mitochondrial

## Sheet: ctrl_UIC
Control of the in vivo DSSO cross-linked cells
Membrane preparation was performed on 3T3 MDR cells, then Pgp was enriched by immunoprecipitation with UIC2 mAb.
		Acc #	Gene	m/z	z	ppm	Peptide	Protein Mods	Fraction	RT	MSMS Info	Start	End	Score	Expect	Protein MW	Species	Protein Name
1	[1]	P08183	ABCB1	660.796	2	-0.34	Acetyl-M(Oxidation)DLEGDRNGGAK	Acetyl@1;Oxidation@1	GG_191217_03_hcd	29.117	6447	1	12	23.6	9.2e-12	141480	HUMAN	Multidrug resistance protein 1
2	[1]	P08183	ABCB1	660.796	2	-0.16	Acetyl-M(Oxidation)DLEGDRNGGAK	Acetyl@1;Oxidation@1	GG_191217_03_hcd	29.333	6531	1	12	25.3	1.6e-09	141480	HUMAN	Multidrug resistance protein 1
3	[1]	P08183	ABCB1	439.19	2	-0.074	Acetyl-MDLEGDR	Acetyl@1	GG_191217_03_hcd	41.933	12001	1	7	27.1	6.5e-07	141480	HUMAN	Multidrug resistance protein 1
4	[1]	P08183	ABCB1	652.799	2	0.25	Acetyl-MDLEGDRNGGAK	Acetyl@1	GG_191217_03_hcd	37.15	9892	1	12	26.2	1.5e-10	141480	HUMAN	Multidrug resistance protein 1
5	[1]	P08183	ABCB1	652.798	2	-0.23	Acetyl-MDLEGDRNGGAK	Acetyl@1	GG_191217_03_hcd	37.333	9969	1	12	61.9	3.3e-13	141480	HUMAN	Multidrug resistance protein 1
6	[1]	P08183	ABCB1	652.799	2	0.064	Acetyl-MDLEGDRNGGAK	Acetyl@1	GG_191217_03_hcd	37.517	10051	1	12	60.2	3.3e-12	141480	HUMAN	Multidrug resistance protein 1
7	[1]	P08183	ABCB1	652.799	2	0.34	Acetyl-MDLEGDRNGGAK	Acetyl@1	GG_191217_03_hcd	37.717	10134	1	12	49.4	2.3e-10	141480	HUMAN	Multidrug resistance protein 1
8	[1]	P08183	ABCB1	778.419	2	0.0083	EKKPTVSVFSMFR		GG_191217_03_hcd	52.883	16959	29	41	32.1	4e-07	141480	HUMAN	Multidrug resistance protein 1
9	[1]	P08183	ABCB1	649.85	2	0.38	KPTVSVFSMFR		GG_191217_03_hcd	55.55	18176	31	41	41	5.8e-07	141480	HUMAN	Multidrug resistance protein 1
10	[1]	P08183	ABCB1	433.569	3	0.54	KPTVSVFSMFR		GG_191217_03_hcd	55.583	18193	31	41	29.9	2.2e-07	141480	HUMAN	Multidrug resistance protein 1
11	[1]	P08183	ABCB1	649.85	2	0.38	KPTVSVFSMFR		GG_191217_03_hcd	55.767	18277	31	41	33.5	1.1e-08	141480	HUMAN	Multidrug resistance protein 1
12	[1]	P08183	ABCB1	393.215	3	0.39	KQFFHAIMR		GG_191217_03_hcd	41.6	11844	149	157	28.8	6.8e-07	141480	HUMAN	Multidrug resistance protein 1
13	[1]	P08183	ABCB1	589.318	2	-0.077	KQFFHAIMR		GG_191217_03_hcd	41.783	11931	149	157	38	1.5e-06	141480	HUMAN	Multidrug resistance protein 1
14	[1]	P08183	ABCB1	393.215	3	-0.015	KQFFHAIMR		GG_191217_03_hcd	41.783	11932	149	157	35.1	1.4e-06	141480	HUMAN	Multidrug resistance protein 1
15	[1]	P08183	ABCB1	516.758	2	-0.038	Q(Gln->pyro-Glu)FFHAIMR	Gln->pyro-Glu@150	GG_191217_03_hcd	55.333	18073	150	157	35	2.5e-06	141480	HUMAN	Multidrug resistance protein 1
16	[1]	P08183	ABCB1	525.271	2	0.03	QFFHAIMR		GG_191217_03_hcd	45.55	13624	150	157	43.5	3.8e-07	141480	HUMAN	Multidrug resistance protein 1
17	[1]	P08183	ABCB1	525.271	2	0.14	QFFHAIMR		GG_191217_03_hcd	45.75	13712	150	157	45.1	5.3e-07	141480	HUMAN	Multidrug resistance protein 1
18	[1]	P08183	ABCB1	999.471	2	-0.71	Q(Gln->pyro-Glu)EIGWFDVHDVGELNTR	Gln->pyro-Glu@158	GG_191217_03_hcd	62.5	21251	158	174	30.5	3.3e-11	141480	HUMAN	Multidrug resistance protein 1
19	[1]	P08183	ABCB1	666.65	3	0.36	Q(Gln->pyro-Glu)EIGWFDVHDVGELNTR	Gln->pyro-Glu@158	GG_191217_03_hcd	62.583	21291	158	174	33.9	4.7e-08	141480	HUMAN	Multidrug resistance protein 1
20	[1]	P08183	ABCB1	999.471	2	-0.22	Q(Gln->pyro-Glu)EIGWFDVHDVGELNTR	Gln->pyro-Glu@158	GG_191217_03_hcd	62.733	21361	158	174	37.2	2e-12	141480	HUMAN	Multidrug resistance protein 1
21	[1]	P08183	ABCB1	672.325	3	0.019	QEIGWFDVHDVGELNTR		GG_191217_03_hcd	56.967	18819	158	174	56.5	5.5e-14	141480	HUMAN	Multidrug resistance protein 1
22	[1]	P08183	ABCB1	1007.98	2	-1.2	QEIGWFDVHDVGELNTR		GG_191217_03_hcd	56.983	18825	158	174	48.5	2e-13	141480	HUMAN	Multidrug resistance protein 1
23	[1]	P08183	ABCB1	672.326	3	0.29	QEIGWFDVHDVGELNTR		GG_191217_03_hcd	57.183	18914	158	174	54.5	1.7e-13	141480	HUMAN	Multidrug resistance protein 1
24	[1]	P08183	ABCB1	1007.98	2	-0.43	QEIGWFDVHDVGELNTR		GG_191217_03_hcd	57.183	18916	158	174	51.5	9.1e-11	141480	HUMAN	Multidrug resistance protein 1
25	[1]	P08183	ABCB1	672.326	3	0.29	QEIGWFDVHDVGELNTR		GG_191217_03_hcd	57.383	19004	158	174	57	3.4e-14	141480	HUMAN	Multidrug resistance protein 1
26	[1]	P08183	ABCB1	1007.98	2	0.056	QEIGWFDVHDVGELNTR		GG_191217_03_hcd	57.417	19025	158	174	38.5	3.3e-12	141480	HUMAN	Multidrug resistance protein 1
27	[1]	P08183	ABCB1	672.326	3	0.11	QEIGWFDVHDVGELNTR		GG_191217_03_hcd	57.583	19095	158	174	42	1.9e-13	141480	HUMAN	Multidrug resistance protein 1
28	[1]	P08183	ABCB1	1007.98	2	-1	QEIGWFDVHDVGELNTR		GG_191217_03_hcd	57.75	19168	158	174	16.4	3.2e-06	141480	HUMAN	Multidrug resistance protein 1
29	[1]	P08183	ABCB1	672.326	3	0.2	QEIGWFDVHDVGELNTR		GG_191217_03_hcd	57.767	19180	158	174	39	1.8e-12	141480	HUMAN	Multidrug resistance protein 1
30	[1]	P08183	ABCB1	672.326	3	0.84	QEIGWFDVHDVGELNTR		GG_191217_03_hcd	57.983	19276	158	174	36.2	1.7e-12	141480	HUMAN	Multidrug resistance protein 1
31	[1]	P08183	ABCB1	672.326	3	0.75	QEIGWFDVHDVGELNTR		GG_191217_03_hcd	58.233	19387	158	174	32.3	2.6e-10	141480	HUMAN	Multidrug resistance protein 1
32	[1]	P08183	ABCB1	672.325	3	-0.16	QEIGWFDVHDVGELNTR		GG_191217_03_hcd	58.75	19619	158	174	26.6	1.2e-07	141480	HUMAN	Multidrug resistance protein 1
33	[1]	P08183	ABCB1	672.326	3	1.1	QEIGWFDVHDVGELNTR		GG_191217_03_hcd	59	19725	158	174	21.8	2.3e-07	141480	HUMAN	Multidrug resistance protein 1
34	[1]	P08183	ABCB1	566.982	3	0.21	ILSSFTDKELLAYAK		GG_191217_03_hcd	54.067	17501	235	249	53.2	3.4e-09	141480	HUMAN	Multidrug resistance protein 1
35	[1]	P08183	ABCB1	849.969	2	-0.18	ILSSFTDKELLAYAK		GG_191217_03_hcd	54.183	17553	235	249	40.5	1.4e-08	141480	HUMAN	Multidrug resistance protein 1
36	[1]	P08183	ABCB1	566.982	3	-0.016	ILSSFTDKELLAYAK		GG_191217_03_hcd	54.283	17596	235	249	53.5	2.1e-10	141480	HUMAN	Multidrug resistance protein 1
37	[1]	P08183	ABCB1	635.362	2	0.28	AGAVAEEVLAAIR		GG_191217_03_hcd	58.65	19574	250	262	40.5	1.1e-06	141480	HUMAN	Multidrug resistance protein 1
38	[1]	P08183	ABCB1	635.362	2	0.94	AGAVAEEVLAAIR		GG_191217_03_hcd	58.85	19659	250	262	50.8	1.2e-07	141480	HUMAN	Multidrug resistance protein 1
39	[1]	P08183	ABCB1	423.91	3	-0.016	AGAVAEEVLAAIR		GG_191217_03_hcd	58.933	19701	250	262	43.9	1.7e-06	141480	HUMAN	Multidrug resistance protein 1
40	[1]	P08183	ABCB1	635.363	2	1.6	AGAVAEEVLAAIR		GG_191217_03_hcd	59.05	19754	250	262	51.4	8.6e-08	141480	HUMAN	Multidrug resistance protein 1
41	[1]	P08183	ABCB1	635.362	2	0.19	AGAVAEEVLAAIR		GG_191217_03_hcd	59.267	19845	250	262	46.2	1.7e-07	141480	HUMAN	Multidrug resistance protein 1
42	[1]	P08183	ABCB1	635.362	2	-0.11	AGAVAEEVLAAIR		GG_191217_03_hcd	59.483	19941	250	262	35.3	2e-07	141480	HUMAN	Multidrug resistance protein 1
43	[1]	P08183	ABCB1	635.362	2	-0.11	AGAVAEEVLAAIR		GG_191217_03_hcd	59.683	20027	250	262	32	2.6e-08	141480	HUMAN	Multidrug resistance protein 1
44	[1]	P08183	ABCB1	635.362	2	0.19	AGAVAEEVLAAIR		GG_191217_03_hcd	59.883	20109	250	262	33.1	3.8e-07	141480	HUMAN	Multidrug resistance protein 1
45	[1]	P08183	ABCB1	635.362	2	-0.21	AGAVAEEVLAAIR		GG_191217_03_hcd	60.083	20197	250	262	25.1	2.2e-08	141480	HUMAN	Multidrug resistance protein 1
46	[1]	P08183	ABCB1	635.362	2	-0.11	AGAVAEEVLAAIR		GG_191217_03_hcd	60.317	20300	250	262	20.6	4e-07	141480	HUMAN	Multidrug resistance protein 1
47	[1]	P08183	ABCB1	635.362	2	0.56	AGAVAEEVLAAIR		GG_191217_03_hcd	60.533	20393	250	262	18.7	2.9e-07	141480	HUMAN	Multidrug resistance protein 1
48	[1]	P08183	ABCB1	635.361	2	-0.49	AGAVAEEVLAAIR		GG_191217_03_hcd	60.75	20493	250	262	23.4	9.3e-08	141480	HUMAN	Multidrug resistance protein 1
49	[1]	P08183	ABCB1	740.389	2	0.67	IIDNKPSIDSYSK		GG_191217_03_hcd	36.317	9536	368	380	28.4	1.4e-08	141480	HUMAN	Multidrug resistance protein 1
50	[1]	P08183	ABCB1	493.928	3	0.23	IIDNKPSIDSYSK		GG_191217_03_hcd	36.433	9584	368	380	47.6	3.9e-09	141480	HUMAN	Multidrug resistance protein 1
51	[1]	P08183	ABCB1	740.389	2	0.83	IIDNKPSIDSYSK		GG_191217_03_hcd	36.517	9624	368	380	45.6	3.3e-09	141480	HUMAN	Multidrug resistance protein 1
52	[1]	P08183	ABCB1	493.928	3	0.052	IIDNKPSIDSYSK		GG_191217_03_hcd	36.617	9661	368	380	43.6	3.4e-09	141480	HUMAN	Multidrug resistance protein 1
53	[1]	P08183	ABCB1	740.389	2	1.1	IIDNKPSIDSYSK		GG_191217_03_hcd	36.7	9698	368	380	47.9	1e-09	141480	HUMAN	Multidrug resistance protein 1
54	[1]	P08183	ABCB1	740.389	2	1.3	IIDNKPSIDSYSK		GG_191217_03_hcd	36.9	9784	368	380	37.2	2.9e-10	141480	HUMAN	Multidrug resistance protein 1
55	[1]	P08183	ABCB1	740.388	2	0.43	IIDNKPSIDSYSK		GG_191217_03_hcd	37.083	9866	368	380	23.3	2.3e-06	141480	HUMAN	Multidrug resistance protein 1
56	[1]	P08183	ABCB1	498.266	2	-1.5	SGHKPDNIK		GG_191217_03_hcd	18.783	3004	381	389	33.1	1.2e-06	141480	HUMAN	Multidrug resistance protein 1
57	[1]	P08183	ABCB1	498.267	2	-1.1	SGHKPDNIK		GG_191217_03_hcd	18.95	3037	381	389	33.1	1.3e-06	141480	HUMAN	Multidrug resistance protein 1
58	[1]	P08183	ABCB1	498.267	2	-0.95	SGHKPDNIK		GG_191217_03_hcd	19.133	3071	381	389	37.5	6.6e-09	141480	HUMAN	Multidrug resistance protein 1
59	[1]	P08183	ABCB1	856.448	2	0.46	SGHKPDNIKGNLEFR		GG_191217_03_hcd	36.8	9738	381	395	35.6	7.1e-12	141480	HUMAN	Multidrug resistance protein 1
60	[1]	P08183	ABCB1	553.773	2	0.34	NVHFSYPSR		GG_191217_03_hcd	38.267	10368	396	404	31.8	4.2e-07	141480	HUMAN	Multidrug resistance protein 1
61	[1]	P08183	ABCB1	553.773	2	0.21	NVHFSYPSR		GG_191217_03_hcd	38.433	10435	396	404	31.4	1.5e-06	141480	HUMAN	Multidrug resistance protein 1
62	[1]	P08183	ABCB1	825.901	2	0.41	VQSGQTVALVGNSGC(Methylthio)GK		GG_191217_03_hcd	43.167	12537	417	433	43.5	1.1e-13	141480	HUMAN	Multidrug resistance protein 1
63	[1]	P08183	ABCB1	550.936	3	-0.033	VQSGQTVALVGNSGC(Methylthio)GK		GG_191217_03_hcd	43.233	12563	417	433	42.4	1.8e-13	141480	HUMAN	Multidrug resistance protein 1
64	[1]	P08183	ABCB1	825.9	2	-0.18	VQSGQTVALVGNSGC(Methylthio)GK		GG_191217_03_hcd	43.35	12620	417	433	61.5	2e-15	141480	HUMAN	Multidrug resistance protein 1
65	[1]	P08183	ABCB1	550.936	3	0.19	VQSGQTVALVGNSGC(Methylthio)GK		GG_191217_03_hcd	43.417	12642	417	433	47.8	3.8e-14	141480	HUMAN	Multidrug resistance protein 1
66	[1]	P08183	ABCB1	825.9	2	-0.25	VQSGQTVALVGNSGC(Methylthio)GK		GG_191217_03_hcd	43.533	12693	417	433	50.2	1.8e-15	141480	HUMAN	Multidrug resistance protein 1
67	[1]	P08183	ABCB1	825.901	2	0.34	VQSGQTVALVGNSGC(Methylthio)GK		GG_191217_03_hcd	43.733	12784	417	433	37.9	4.7e-13	141480	HUMAN	Multidrug resistance protein 1
68	[1]	P08183	ABCB1	532.282	2	-0.24	STTVQLMQR		GG_191217_03_hcd	38.3	10381	434	442	35.4	1.2e-07	141480	HUMAN	Multidrug resistance protein 1
69	[1]	P08183	ABCB1	955.944	2	0.2	LYDPTEGM(Oxidation)VSVDGQDIR	Oxidation@450	GG_191217_03_hcd	46.333	13968	443	459	22.4	9.8e-12	141480	HUMAN	Multidrug resistance protein 1
70	[1]	P08183	ABCB1	947.946	2	-0.17	LYDPTEGMVSVDGQDIR		GG_191217_03_hcd	51.067	16135	443	459	48.7	7.9e-17	141480	HUMAN	Multidrug resistance protein 1
71	[1]	P08183	ABCB1	632.3	3	0.16	LYDPTEGMVSVDGQDIR		GG_191217_03_hcd	51.233	16206	443	459	45	1.3e-16	141480	HUMAN	Multidrug resistance protein 1
72	[1]	P08183	ABCB1	947.946	2	0.097	LYDPTEGMVSVDGQDIR		GG_191217_03_hcd	51.283	16234	443	459	57	2.3e-16	141480	HUMAN	Multidrug resistance protein 1
73	[1]	P08183	ABCB1	632.3	3	0.16	LYDPTEGMVSVDGQDIR		GG_191217_03_hcd	51.467	16311	443	459	30.6	1.7e-09	141480	HUMAN	Multidrug resistance protein 1
74	[1]	P08183	ABCB1	947.946	2	-0.42	LYDPTEGMVSVDGQDIR		GG_191217_03_hcd	51.483	16324	443	459	52.2	3.9e-15	141480	HUMAN	Multidrug resistance protein 1
75	[1]	P08183	ABCB1	947.946	2	0.097	LYDPTEGMVSVDGQDIR		GG_191217_03_hcd	51.7	16416	443	459	43	1.9e-13	141480	HUMAN	Multidrug resistance protein 1
76	[1]	P08183	ABCB1	947.946	2	-0.093	LYDPTEGMVSVDGQDIR		GG_191217_03_hcd	51.933	16522	443	459	25.5	3.2e-08	141480	HUMAN	Multidrug resistance protein 1
77	[1]	P08183	ABCB1	939.196	3	0.82	FLREIIGVVSQEPVLFATTIAENIR		GG_191217_03_hcd	79.533	28343	465	489	41.9	2.4e-12	141480	HUMAN	Multidrug resistance protein 1
78	[1]	P08183	ABCB1	800.444	3	0.17	EIIGVVSQEPVLFATTIAENIR		GG_191217_03_hcd	74.217	26370	468	489	42.8	3.1e-12	141480	HUMAN	Multidrug resistance protein 1
79	[1]	P08183	ABCB1	1200.16	2	0.046	EIIGVVSQEPVLFATTIAENIR		GG_191217_03_hcd	74.333	26409	468	489	51.5	8.3e-14	141480	HUMAN	Multidrug resistance protein 1
80	[1]	P08183	ABCB1	800.446	3	2.2	EIIGVVSQEPVLFATTIAENIR		GG_191217_03_hcd	74.383	26432	468	489	57.2	1.3e-14	141480	HUMAN	Multidrug resistance protein 1
81	[1]	P08183	ABCB1	1200.16	2	-0.054	EIIGVVSQEPVLFATTIAENIR		GG_191217_03_hcd	74.517	26486	468	489	62.7	2.8e-14	141480	HUMAN	Multidrug resistance protein 1
82	[1]	P08183	ABCB1	800.445	3	1.3	EIIGVVSQEPVLFATTIAENIR		GG_191217_03_hcd	74.567	26509	468	489	57.2	2.5e-14	141480	HUMAN	Multidrug resistance protein 1
83	[1]	P08183	ABCB1	1200.16	2	0.55	EIIGVVSQEPVLFATTIAENIR		GG_191217_03_hcd	74.683	26557	468	489	49.5	4.4e-14	141480	HUMAN	Multidrug resistance protein 1
84	[1]	P08183	ABCB1	800.445	3	0.47	EIIGVVSQEPVLFATTIAENIR		GG_191217_03_hcd	74.75	26582	468	489	55.6	3.4e-13	141480	HUMAN	Multidrug resistance protein 1
85	[1]	P08183	ABCB1	800.444	3	0.4	EIIGVVSQEPVLFATTIAENIR		GG_191217_03_hcd	74.933	26648	468	489	50.9	2.4e-13	141480	HUMAN	Multidrug resistance protein 1
86	[1]	P08183	ABCB1	800.444	3	0.32	EIIGVVSQEPVLFATTIAENIR		GG_191217_03_hcd	75.1	26718	468	489	50	2.6e-14	141480	HUMAN	Multidrug resistance protein 1
87	[1]	P08183	ABCB1	800.444	3	0.4	EIIGVVSQEPVLFATTIAENIR		GG_191217_03_hcd	75.283	26784	468	489	43.8	7.9e-13	141480	HUMAN	Multidrug resistance protein 1
88	[1]	P08183	ABCB1	800.444	3	0.085	EIIGVVSQEPVLFATTIAENIR		GG_191217_03_hcd	75.55	26888	468	489	29.9	1.1e-09	141480	HUMAN	Multidrug resistance protein 1
89	[1]	P08183	ABCB1	800.445	3	0.47	EIIGVVSQEPVLFATTIAENIR		GG_191217_03_hcd	75.75	26961	468	489	34.8	3.6e-11	141480	HUMAN	Multidrug resistance protein 1
90	[1]	P08183	ABCB1	800.444	3	0.085	EIIGVVSQEPVLFATTIAENIR		GG_191217_03_hcd	75.967	27039	468	489	30.4	3.2e-10	141480	HUMAN	Multidrug resistance protein 1
91	[1]	P08183	ABCB1	800.445	3	0.77	EIIGVVSQEPVLFATTIAENIR		GG_191217_03_hcd	76.417	27211	468	489	28.5	3.5e-08	141480	HUMAN	Multidrug resistance protein 1
92	[1]	P08183	ABCB1	528.584	3	-0.55	YGRENVTMDEIEK		GG_191217_03_hcd	39.117	10733	490	502	31.9	5.1e-06	141480	HUMAN	Multidrug resistance protein 1
93	[1]	P08183	ABCB1	792.372	2	-0.39	YGRENVTMDEIEK		GG_191217_03_hcd	39.283	10812	490	502	45.6	7.4e-07	141480	HUMAN	Multidrug resistance protein 1
94	[1]	P08183	ABCB1	528.584	3	-0.21	YGRENVTMDEIEK		GG_191217_03_hcd	39.3	10816	490	502	33	2.3e-06	141480	HUMAN	Multidrug resistance protein 1
95	[1]	P08183	ABCB1	604.279	2	0.49	ENVTMDEIEK		GG_191217_03_hcd	39.25	10798	493	502	36.1	4e-06	141480	HUMAN	Multidrug resistance protein 1
96	[1]	P08183	ABCB1	604.279	2	0.09	ENVTMDEIEK		GG_191217_03_hcd	39.433	10881	493	502	35.1	2.7e-06	141480	HUMAN	Multidrug resistance protein 1
97	[1]	P08183	ABCB1	601.281	2	-0.17	EANAYDFIMK		GG_191217_03_hcd	50.617	15923	506	515	31.8	2.2e-09	141480	HUMAN	Multidrug resistance protein 1
98	[1]	P08183	ABCB1	601.282	2	0.35	EANAYDFIMK		GG_191217_03_hcd	50.833	16025	506	515	32.8	9e-11	141480	HUMAN	Multidrug resistance protein 1
99	[1]	P08183	ABCB1	601.282	2	0.55	EANAYDFIMK		GG_191217_03_hcd	51.033	16114	506	515	33.1	6.4e-10	141480	HUMAN	Multidrug resistance protein 1
100	[1]	P08183	ABCB1	601.282	2	0.048	EANAYDFIMK		GG_191217_03_hcd	51.233	16208	506	515	31.4	4.8e-08	141480	HUMAN	Multidrug resistance protein 1
101	[1]	P08183	ABCB1	601.282	2	0.048	EANAYDFIMK		GG_191217_03_hcd	51.75	16439	506	515	23.6	6.1e-07	141480	HUMAN	Multidrug resistance protein 1
102	[1]	P08183	ABCB1	471.261	3	0.0015	LPHKFDTLVGER		GG_191217_03_hcd	42.05	12050	516	527	36.2	1e-07	141480	HUMAN	Multidrug resistance protein 1
103	[1]	P08183	ABCB1	706.388	2	-0.1	LPHKFDTLVGER		GG_191217_03_hcd	42.05	12051	516	527	52.8	1e-07	141480	HUMAN	Multidrug resistance protein 1
104	[1]	P08183	ABCB1	471.261	3	0.38	LPHKFDTLVGER		GG_191217_03_hcd	42.25	12143	516	527	36.2	9e-08	141480	HUMAN	Multidrug resistance protein 1
105	[1]	P08183	ABCB1	706.388	2	0.17	LPHKFDTLVGER		GG_191217_03_hcd	42.25	12144	516	527	52.8	4.6e-08	141480	HUMAN	Multidrug resistance protein 1
106	[1]	P08183	ABCB1	706.388	2	-0.36	LPHKFDTLVGER		GG_191217_03_hcd	42.5	12255	516	527	36.3	1.8e-09	141480	HUMAN	Multidrug resistance protein 1
107	[1]	P08183	ABCB1	881.804	3	0.077	ILLLDEATSALDTESEAVVQVALDK		GG_191217_03_hcd	77.667	27680	551	575	44.9	1.4e-10	141480	HUMAN	Multidrug resistance protein 1
108	[1]	P08183	ABCB1	1322.2	2	0.29	ILLLDEATSALDTESEAVVQVALDK		GG_191217_03_hcd	77.833	27748	551	575	39.6	2.2e-11	141480	HUMAN	Multidrug resistance protein 1
109	[1]	P08183	ABCB1	881.806	3	2.6	ILLLDEATSALDTESEAVVQVALDK		GG_191217_03_hcd	77.85	27753	551	575	51.4	3.5e-11	141480	HUMAN	Multidrug resistance protein 1
110	[1]	P08183	ABCB1	661.605	4	0.14	ILLLDEATSALDTESEAVVQVALDK		GG_191217_03_hcd	77.867	27757	551	575	34.2	9.3e-07	141480	HUMAN	Multidrug resistance protein 1
111	[1]	P08183	ABCB1	1322.2	2	-1.3	ILLLDEATSALDTESEAVVQVALDK		GG_191217_03_hcd	78.017	27816	551	575	40.3	6e-10	141480	HUMAN	Multidrug resistance protein 1
112	[1]	P08183	ABCB1	881.805	3	1	ILLLDEATSALDTESEAVVQVALDK		GG_191217_03_hcd	78.033	27821	551	575	58.1	1.4e-12	141480	HUMAN	Multidrug resistance protein 1
113	[1]	P08183	ABCB1	881.804	3	0.21	ILLLDEATSALDTESEAVVQVALDK		GG_191217_03_hcd	78.2	27889	551	575	54.5	4.4e-12	141480	HUMAN	Multidrug resistance protein 1
114	[1]	P08183	ABCB1	881.804	3	0.35	ILLLDEATSALDTESEAVVQVALDK		GG_191217_03_hcd	78.383	27931	551	575	47	5.4e-10	141480	HUMAN	Multidrug resistance protein 1
115	[1]	P08183	ABCB1	881.804	3	0.0085	ILLLDEATSALDTESEAVVQVALDK		GG_191217_03_hcd	78.55	27992	551	575	53.9	3.5e-12	141480	HUMAN	Multidrug resistance protein 1
116	[1]	P08183	ABCB1	881.804	3	0.077	ILLLDEATSALDTESEAVVQVALDK		GG_191217_03_hcd	78.75	28063	551	575	49.9	4e-11	141480	HUMAN	Multidrug resistance protein 1
117	[1]	P08183	ABCB1	881.804	3	0.42	ILLLDEATSALDTESEAVVQVALDK		GG_191217_03_hcd	79.017	28155	551	575	44.9	1.2e-09	141480	HUMAN	Multidrug resistance protein 1
118	[1]	P08183	ABCB1	957.517	3	0.29	ILLLDEATSALDTESEAVVQVALDKAR		GG_191217_03_hcd	76.233	27142	551	577	43	2.5e-14	141480	HUMAN	Multidrug resistance protein 1
119	[1]	P08183	ABCB1	455.777	2	-0.7	TTIVIAHR		GG_191217_03_hcd	33.65	8394	581	588	22.9	2.8e-06	141480	HUMAN	Multidrug resistance protein 1
120	[1]	P08183	ABCB1	455.777	2	-0.34	TTIVIAHR		GG_191217_03_hcd	33.85	8481	581	588	37.2	2.7e-08	141480	HUMAN	Multidrug resistance protein 1
121	[1]	P08183	ABCB1	455.777	2	-0.21	TTIVIAHR		GG_191217_03_hcd	34.05	8572	581	588	34.5	7.8e-09	141480	HUMAN	Multidrug resistance protein 1
122	[1]	P08183	ABCB1	455.777	2	-1	TTIVIAHR		GG_191217_03_hcd	34.233	8651	581	588	28	1.3e-08	141480	HUMAN	Multidrug resistance protein 1
123	[1]	P08183	ABCB1	831.423	2	-0.16	NADVIAGFDDGVIVEK		GG_191217_03_hcd	54.417	17661	594	609	44.4	1.9e-09	141480	HUMAN	Multidrug resistance protein 1
124	[1]	P08183	ABCB1	831.423	2	0.2	NADVIAGFDDGVIVEK		GG_191217_03_hcd	54.633	17761	594	609	46	1.5e-09	141480	HUMAN	Multidrug resistance protein 1
125	[1]	P08183	ABCB1	831.423	2	0.34	NADVIAGFDDGVIVEK		GG_191217_03_hcd	54.833	17851	594	609	42.2	7.9e-09	141480	HUMAN	Multidrug resistance protein 1
126	[1]	P08183	ABCB1	831.423	2	0.57	NADVIAGFDDGVIVEK		GG_191217_03_hcd	55.05	17946	594	609	36.6	5.2e-08	141480	HUMAN	Multidrug resistance protein 1
127	[1]	P08183	ABCB1	831.422	2	-0.68	NADVIAGFDDGVIVEK		GG_191217_03_hcd	55.3	18057	594	609	36.6	2.5e-08	141480	HUMAN	Multidrug resistance protein 1
128	[1]	P08183	ABCB1	831.423	2	-0.09	NADVIAGFDDGVIVEK		GG_191217_03_hcd	55.55	18175	594	609	27.9	6.3e-08	141480	HUMAN	Multidrug resistance protein 1
129	[1]	P08183	ABCB1	472.218	2	-1	GNHDELMK		GG_191217_03_hcd	27.733	5932	610	617	28.6	1.5e-09	141480	HUMAN	Multidrug resistance protein 1
130	[1]	P08183	ABCB1	472.218	2	-1.3	GNHDELMK		GG_191217_03_hcd	27.9	5999	610	617	28.9	1.2e-09	141480	HUMAN	Multidrug resistance protein 1
131	[1]	P08183	ABCB1	472.218	2	-1.1	GNHDELMK		GG_191217_03_hcd	28.083	6058	610	617	18.2	3.9e-08	141480	HUMAN	Multidrug resistance protein 1
132	[1]	P08183	ABCB1	600.787	2	-0.37	GNHDELMKEK		GG_191217_03_hcd	27.083	5688	610	619	37.9	1.3e-07	141480	HUMAN	Multidrug resistance protein 1
133	[1]	P08183	ABCB1	400.861	3	-0.74	GNHDELMKEK		GG_191217_03_hcd	27.283	5765	610	619	23.7	5.1e-06	141480	HUMAN	Multidrug resistance protein 1
134	[1]	P08183	ABCB1	750.359	3	0.37	LVTMQTAGNEVELENAADESK		GG_191217_03_hcd	47.767	14619	625	645	54.6	4.5e-16	141480	HUMAN	Multidrug resistance protein 1
135	[1]	P08183	ABCB1	1125.03	2	-0.035	LVTMQTAGNEVELENAADESK		GG_191217_03_hcd	47.783	14631	625	645	48	4.8e-15	141480	HUMAN	Multidrug resistance protein 1
136	[1]	P08183	ABCB1	750.358	3	-0.034	LVTMQTAGNEVELENAADESK		GG_191217_03_hcd	47.967	14707	625	645	55	1.5e-15	141480	HUMAN	Multidrug resistance protein 1
137	[1]	P08183	ABCB1	1125.03	2	-0.58	LVTMQTAGNEVELENAADESK		GG_191217_03_hcd	48	14725	625	645	41.7	9.2e-12	141480	HUMAN	Multidrug resistance protein 1
138	[1]	P08183	ABCB1	946.685	4	0.073	LVTMQTAGNEVELENAADESKSEIDALEMSSNDSR		GG_191217_03_hcd	59.233	19830	625	659	57.1	2.4e-18	141480	HUMAN	Multidrug resistance protein 1
139	[1]	P08183	ABCB1	1261.91	3	-0.32	LVTMQTAGNEVELENAADESKSEIDALEMSSNDSR		GG_191217_03_hcd	59.35	19887	625	659	62.9	1.3e-20	141480	HUMAN	Multidrug resistance protein 1
140	[1]	P08183	ABCB1	946.685	4	0.65	LVTMQTAGNEVELENAADESKSEIDALEMSSNDSR		GG_191217_03_hcd	59.433	19925	625	659	56.6	7.2e-16	141480	HUMAN	Multidrug resistance protein 1
141	[1]	P08183	ABCB1	1261.91	3	-0.71	LVTMQTAGNEVELENAADESKSEIDALEMSSNDSR		GG_191217_03_hcd	59.55	19972	625	659	57	7.4e-18	141480	HUMAN	Multidrug resistance protein 1
142	[1]	P08183	ABCB1	946.685	4	0.0098	LVTMQTAGNEVELENAADESKSEIDALEMSSNDSR		GG_191217_03_hcd	59.65	20018	625	659	52.4	5.5e-15	141480	HUMAN	Multidrug resistance protein 1
143	[1]	P08183	ABCB1	1261.91	3	-2	LVTMQTAGNEVELENAADESKSEIDALEMSSNDSR		GG_191217_03_hcd	59.733	20049	625	659	37.5	2e-13	141480	HUMAN	Multidrug resistance protein 1
144	[1]	P08183	ABCB1	1261.91	3	-2.9	LVTMQTAGNEVELENAADESKSEIDALEMSSNDSR		GG_191217_03_hcd	59.95	20140	625	659	33.1	9.8e-12	141480	HUMAN	Multidrug resistance protein 1
145	[1]	P08183	ABCB1	1261.91	3	-4.2	LVTMQTAGNEVELENAADESKSEIDALEMSSNDSR		GG_191217_03_hcd	60.417	20339	625	659	21.4	3e-06	141480	HUMAN	Multidrug resistance protein 1
146	[1]	P08183	ABCB1	777.341	2	-0.044	SEIDALEMSSNDSR		GG_191217_03_hcd	43.8	12810	646	659	49	6.3e-15	141480	HUMAN	Multidrug resistance protein 1
147	[1]	P08183	ABCB1	777.341	2	0.033	SEIDALEMSSNDSR		GG_191217_03_hcd	44.017	12911	646	659	48.8	1e-14	141480	HUMAN	Multidrug resistance protein 1
148	[1]	P08183	ABCB1	777.341	2	-0.2	SEIDALEMSSNDSR		GG_191217_03_hcd	44.233	13008	646	659	37.4	1.6e-11	141480	HUMAN	Multidrug resistance protein 1
149	[1]	P08183	ABCB1	823.415	2	-0.064	EALDESIPPVSFWR		GG_191217_03_hcd	61.317	20731	686	699	32.5	7e-09	141480	HUMAN	Multidrug resistance protein 1
150	[1]	P08183	ABCB1	823.414	2	-0.14	EALDESIPPVSFWR		GG_191217_03_hcd	61.517	20814	686	699	43.6	1e-10	141480	HUMAN	Multidrug resistance protein 1
151	[1]	P08183	ABCB1	549.279	3	-0.21	EALDESIPPVSFWR		GG_191217_03_hcd	61.65	20873	686	699	34.1	1.5e-07	141480	HUMAN	Multidrug resistance protein 1
152	[1]	P08183	ABCB1	823.415	2	0.24	EALDESIPPVSFWR		GG_191217_03_hcd	61.7	20891	686	699	45.9	1.7e-10	141480	HUMAN	Multidrug resistance protein 1
153	[1]	P08183	ABCB1	549.279	3	-0.21	EALDESIPPVSFWR		GG_191217_03_hcd	61.833	20954	686	699	37.4	1.4e-09	141480	HUMAN	Multidrug resistance protein 1
154	[1]	P08183	ABCB1	823.415	2	0.39	EALDESIPPVSFWR		GG_191217_03_hcd	61.883	20975	686	699	43.6	5.4e-11	141480	HUMAN	Multidrug resistance protein 1
155	[1]	P08183	ABCB1	549.279	3	0.22	EALDESIPPVSFWR		GG_191217_03_hcd	62.05	21045	686	699	27.2	5.1e-06	141480	HUMAN	Multidrug resistance protein 1
156	[1]	P08183	ABCB1	823.414	2	-0.21	EALDESIPPVSFWR		GG_191217_03_hcd	62.1	21069	686	699	43.6	1.1e-10	141480	HUMAN	Multidrug resistance protein 1
157	[1]	P08183	ABCB1	823.414	2	-0.21	EALDESIPPVSFWR		GG_191217_03_hcd	62.3	21158	686	699	45.9	3.4e-11	141480	HUMAN	Multidrug resistance protein 1
158	[1]	P08183	ABCB1	823.415	2	0.082	EALDESIPPVSFWR		GG_191217_03_hcd	62.483	21244	686	699	39.8	4.9e-11	141480	HUMAN	Multidrug resistance protein 1
159	[1]	P08183	ABCB1	823.414	2	-0.81	EALDESIPPVSFWR		GG_191217_03_hcd	62.733	21359	686	699	32.3	2.1e-09	141480	HUMAN	Multidrug resistance protein 1
160	[1]	P08183	ABCB1	1183.9	4	1.3	IMKLNLTEWPYFVVGVFC(Methylthio)AIINGGLQPAFAIIFSKIIGVFTR		GG_191217_03_hcd	92.633	31654	700	741	45.9	1e-19	141480	HUMAN	Multidrug resistance protein 1
161	[1]	P08183	ABCB1	1090.84	4	2.7	LNLTEWPYFVVGVFC(Methylthio)AIINGGLQPAFAIIFSKIIGVFTR		GG_191217_03_hcd	93.6	31993	703	741	20.8	1.2e-10	141480	HUMAN	Multidrug resistance protein 1
162	[1]	P08183	ABCB1	1090.84	4	0.9	LNLTEWPYFVVGVFC(Methylthio)AIINGGLQPAFAIIFSKIIGVFTR		GG_191217_03_hcd	93.767	32040	703	741	41.5	2.5e-14	141480	HUMAN	Multidrug resistance protein 1
163	[1]	P08183	ABCB1	1180.65	3	-0.3	RQNSNLFSLLFLALGIISFITFFLQGFTFGK		GG_191217_03_hcd	99.8	33955	749	779	25	2.8e-06	141480	HUMAN	Multidrug resistance protein 1
164	[1]	P08183	ABCB1	1068	2	-0.82	Q(Gln->pyro-Glu)DVSWFDDPKNTTGALTTR	Gln->pyro-Glu@799	GG_191217_03_hcd	55.717	18252	799	817	37.8	9.3e-11	141480	HUMAN	Multidrug resistance protein 1
165	[1]	P08183	ABCB1	618.78	2	-0.0002	QDVSWFDDPK		GG_191217_03_hcd	47.917	14690	799	808	32.5	1.9e-09	141480	HUMAN	Multidrug resistance protein 1
166	[1]	P08183	ABCB1	618.78	2	0.097	QDVSWFDDPK		GG_191217_03_hcd	48.15	14794	799	808	37.2	1.3e-10	141480	HUMAN	Multidrug resistance protein 1
167	[1]	P08183	ABCB1	618.78	2	-0.097	QDVSWFDDPK		GG_191217_03_hcd	48.35	14889	799	808	33.1	2e-10	141480	HUMAN	Multidrug resistance protein 1
168	[1]	P08183	ABCB1	1076.52	2	0.24	QDVSWFDDPKNTTGALTTR		GG_191217_03_hcd	50.267	15756	799	817	48.7	4.7e-14	141480	HUMAN	Multidrug resistance protein 1
169	[1]	P08183	ABCB1	1076.52	2	0.012	QDVSWFDDPKNTTGALTTR		GG_191217_03_hcd	50.483	15858	799	817	54.9	1.9e-15	141480	HUMAN	Multidrug resistance protein 1
170	[1]	P08183	ABCB1	718.016	3	2.1	QDVSWFDDPKNTTGALTTR		GG_191217_03_hcd	50.5	15872	799	817	61.2	1.6e-15	141480	HUMAN	Multidrug resistance protein 1
171	[1]	P08183	ABCB1	465.255	2	-1.5	LANDAAQVK		GG_191217_03_hcd	27.167	5715	818	826	37	9.8e-07	141480	HUMAN	Multidrug resistance protein 1
172	[1]	P08183	ABCB1	465.256	2	-0.8	LANDAAQVK		GG_191217_03_hcd	27.333	5781	818	826	35.1	1.1e-06	141480	HUMAN	Multidrug resistance protein 1
173	[1]	P08183	ABCB1	465.256	2	-0.74	LANDAAQVK		GG_191217_03_hcd	27.517	5852	818	826	34.5	1.3e-06	141480	HUMAN	Multidrug resistance protein 1
174	[1]	P08183	ABCB1	424.239	2	-0.11	MLSGQALK		GG_191217_03_hcd	35.6	9226	878	885	30.6	1.8e-06	141480	HUMAN	Multidrug resistance protein 1
175	[1]	P08183	ABCB1	582.307	2	0.21	IATEAIENFR		GG_191217_03_hcd	44.967	13350	896	905	46.5	6.6e-07	141480	HUMAN	Multidrug resistance protein 1
176	[1]	P08183	ABCB1	582.307	2	0.32	IATEAIENFR		GG_191217_03_hcd	45.15	13439	896	905	51.2	5.3e-07	141480	HUMAN	Multidrug resistance protein 1
177	[1]	P08183	ABCB1	582.307	2	0.32	IATEAIENFR		GG_191217_03_hcd	45.383	13542	896	905	49.3	1.1e-06	141480	HUMAN	Multidrug resistance protein 1
178	[1]	P08183	ABCB1	582.307	2	0.63	IATEAIENFR		GG_191217_03_hcd	45.583	13634	896	905	31.4	8e-07	141480	HUMAN	Multidrug resistance protein 1
179	[1]	P08183	ABCB1	566.814	2	-0.041	TVVSLTQEQK		GG_191217_03_hcd	36.567	9641	906	915	40.8	1.2e-06	141480	HUMAN	Multidrug resistance protein 1
180	[1]	P08183	ABCB1	566.814	2	-0.16	TVVSLTQEQK		GG_191217_03_hcd	36.75	9715	906	915	38.2	4.3e-07	141480	HUMAN	Multidrug resistance protein 1
181	[1]	P08183	ABCB1	721.368	4	-0.16	TVVSLTQEQKFEHMYAQSLQVPYR		GG_191217_03_hcd	55.417	18112	906	929	46.4	7.4e-14	141480	HUMAN	Multidrug resistance protein 1
182	[1]	P08183	ABCB1	961.487	3	-1.5	TVVSLTQEQKFEHMYAQSLQVPYR		GG_191217_03_hcd	55.483	18141	906	929	54.7	2.4e-18	141480	HUMAN	Multidrug resistance protein 1
183	[1]	P08183	ABCB1	721.368	4	0.19	TVVSLTQEQKFEHMYAQSLQVPYR		GG_191217_03_hcd	55.65	18220	906	929	40.5	2.4e-14	141480	HUMAN	Multidrug resistance protein 1
184	[1]	P08183	ABCB1	721.368	4	-0.32	TVVSLTQEQKFEHMYAQSLQVPYR		GG_191217_03_hcd	55.883	18330	906	929	25.1	1.4e-06	141480	HUMAN	Multidrug resistance protein 1
185	[1]	P08183	ABCB1	892.925	2	0.2	FEHM(Oxidation)YAQSLQVPYR	Oxidation@919	GG_191217_03_hcd	44.633	13196	916	929	23.9	2.5e-07	141480	HUMAN	Multidrug resistance protein 1
186	[1]	P08183	ABCB1	884.927	2	-0.67	FEHMYAQSLQVPYR		GG_191217_03_hcd	47.75	14614	916	929	54	3.5e-14	141480	HUMAN	Multidrug resistance protein 1
187	[1]	P08183	ABCB1	884.927	2	-0.4	FEHMYAQSLQVPYR		GG_191217_03_hcd	47.95	14706	916	929	55.6	6.2e-16	141480	HUMAN	Multidrug resistance protein 1
188	[1]	P08183	ABCB1	677.892	2	0.19	ISAAHIIM(Oxidation)IIEK	Oxidation@1010	GG_191217_03_hcd	54.4	17648	1003	1014	42.3	5.6e-09	141480	HUMAN	Multidrug resistance protein 1
189	[1]	P08183	ABCB1	669.894	2	0.31	ISAAHIIMIIEK		GG_191217_03_hcd	55.35	18080	1003	1014	46	3e-10	141480	HUMAN	Multidrug resistance protein 1
190	[1]	P08183	ABCB1	669.895	2	0.4	ISAAHIIMIIEK		GG_191217_03_hcd	55.55	18173	1003	1014	43.2	1.6e-09	141480	HUMAN	Multidrug resistance protein 1
191	[1]	P08183	ABCB1	1288.41	4	-0.5	TPLIDSYSTEGLMPNTLEGNVTFGEVVFNYPTRPDIPVLQGLSLEVK		GG_191217_03_hcd	76.75	27335	1015	1061	48.1	1.4e-14	141480	HUMAN	Multidrug resistance protein 1
192	[1]	P08183	ABCB1	1030.93	5	0.17	TPLIDSYSTEGLMPNTLEGNVTFGEVVFNYPTRPDIPVLQGLSLEVK		GG_191217_03_hcd	76.8	27354	1015	1061	34.9	2.1e-10	141480	HUMAN	Multidrug resistance protein 1
193	[1]	P08183	ABCB1	1288.41	4	-0.22	TPLIDSYSTEGLMPNTLEGNVTFGEVVFNYPTRPDIPVLQGLSLEVK		GG_191217_03_hcd	76.933	27404	1015	1061	56.1	9.4e-16	141480	HUMAN	Multidrug resistance protein 1
194	[1]	P08183	ABCB1	1030.93	5	0.28	TPLIDSYSTEGLMPNTLEGNVTFGEVVFNYPTRPDIPVLQGLSLEVK		GG_191217_03_hcd	77	27430	1015	1061	26.2	1e-07	141480	HUMAN	Multidrug resistance protein 1
195	[1]	P08183	ABCB1	1288.41	4	-0.32	TPLIDSYSTEGLMPNTLEGNVTFGEVVFNYPTRPDIPVLQGLSLEVK		GG_191217_03_hcd	77.1	27467	1015	1061	52.5	2.4e-15	141480	HUMAN	Multidrug resistance protein 1
196	[1]	P08183	ABCB1	1288.41	4	-0.98	TPLIDSYSTEGLMPNTLEGNVTFGEVVFNYPTRPDIPVLQGLSLEVK		GG_191217_03_hcd	77.283	27534	1015	1061	44.1	1.2e-13	141480	HUMAN	Multidrug resistance protein 1
197	[1]	P08183	ABCB1	1288.41	4	-2.2	TPLIDSYSTEGLMPNTLEGNVTFGEVVFNYPTRPDIPVLQGLSLEVK		GG_191217_03_hcd	77.867	27756	1015	1061	23.2	2.1e-07	141480	HUMAN	Multidrug resistance protein 1
198	[1]	P08183	ABCB1	726.371	2	0.36	KGQTLALVGSSGC(Methylthio)GK		GG_191217_03_hcd	43.35	12614	1062	1076	50.9	1.5e-15	141480	HUMAN	Multidrug resistance protein 1
199	[1]	P08183	ABCB1	484.583	3	-0.26	KGQTLALVGSSGC(Methylthio)GK		GG_191217_03_hcd	43.417	12645	1062	1076	40.6	7.7e-14	141480	HUMAN	Multidrug resistance protein 1
200	[1]	P08183	ABCB1	726.371	2	0.033	KGQTLALVGSSGC(Methylthio)GK		GG_191217_03_hcd	43.517	12687	1062	1076	60.6	5.8e-18	141480	HUMAN	Multidrug resistance protein 1
201	[1]	P08183	ABCB1	484.583	3	-0.2	KGQTLALVGSSGC(Methylthio)GK		GG_191217_03_hcd	43.617	12732	1062	1076	37.2	1.9e-12	141480	HUMAN	Multidrug resistance protein 1
202	[1]	P08183	ABCB1	726.371	2	-0.22	KGQTLALVGSSGC(Methylthio)GK		GG_191217_03_hcd	43.733	12780	1062	1076	44.5	5.8e-13	141480	HUMAN	Multidrug resistance protein 1
203	[1]	P08183	ABCB1	662.323	2	0.22	GQTLALVGSSGC(Methylthio)GK		GG_191217_03_hcd	46.717	14146	1063	1076	46.5	3e-13	141480	HUMAN	Multidrug resistance protein 1
204	[1]	P08183	ABCB1	662.324	2	0.31	GQTLALVGSSGC(Methylthio)GK		GG_191217_03_hcd	46.75	14161	1063	1076	25.4	1.9e-07	141480	HUMAN	Multidrug resistance protein 1
205	[1]	P08183	ABCB1	662.324	2	0.31	GQTLALVGSSGC(Methylthio)GK		GG_191217_03_hcd	46.917	14240	1063	1076	47.5	9.4e-12	141480	HUMAN	Multidrug resistance protein 1
206	[1]	P08183	ABCB1	662.323	2	0.038	GQTLALVGSSGC(Methylthio)GK		GG_191217_03_hcd	47.117	14330	1063	1076	42	2.9e-11	141480	HUMAN	Multidrug resistance protein 1
207	[1]	P08183	ABCB1	662.323	2	0.13	GQTLALVGSSGC(Methylthio)GK		GG_191217_03_hcd	47.383	14447	1063	1076	17.2	4.3e-06	141480	HUMAN	Multidrug resistance protein 1
208	[1]	P08183	ABCB1	522.806	2	0.71	STVVQLLER		GG_191217_03_hcd	50.833	16024	1077	1085	43.4	5.8e-08	141480	HUMAN	Multidrug resistance protein 1
209	[1]	P08183	ABCB1	522.806	2	0.11	STVVQLLER		GG_191217_03_hcd	51.033	16115	1077	1085	41.8	8.2e-08	141480	HUMAN	Multidrug resistance protein 1
210	[1]	P08183	ABCB1	455.737	2	-0.12	FYDPLAGK		GG_191217_03_hcd	47.717	14596	1086	1093	30.2	1.4e-06	141480	HUMAN	Multidrug resistance protein 1
211	[1]	P08183	ABCB1	455.737	2	0.0094	FYDPLAGK		GG_191217_03_hcd	47.9	14685	1086	1093	33.4	1.1e-06	141480	HUMAN	Multidrug resistance protein 1
212	[1]	P08183	ABCB1	455.737	2	0.14	FYDPLAGK		GG_191217_03_hcd	48.117	14778	1086	1093	25.4	3.5e-06	141480	HUMAN	Multidrug resistance protein 1
213	[1]	P08183	ABCB1	1026.83	3	-0.4	AHLGIVSQEPILFDC(Methylthio)SIAENIAYGDNSR		GG_191217_03_hcd	70.033	24620	1111	1138	53.7	8.9e-14	141480	HUMAN	Multidrug resistance protein 1
214	[1]	P08183	ABCB1	1026.83	3	0.2	AHLGIVSQEPILFDC(Methylthio)SIAENIAYGDNSR		GG_191217_03_hcd	70.25	24712	1111	1138	56.7	1.4e-14	141480	HUMAN	Multidrug resistance protein 1
215	[1]	P08183	ABCB1	1026.83	3	-0.16	AHLGIVSQEPILFDC(Methylthio)SIAENIAYGDNSR		GG_191217_03_hcd	70.45	24803	1111	1138	60.2	3.8e-14	141480	HUMAN	Multidrug resistance protein 1
216	[1]	P08183	ABCB1	1026.83	3	0.07	AHLGIVSQEPILFDC(Methylthio)SIAENIAYGDNSR		GG_191217_03_hcd	70.65	24893	1111	1138	59.6	5.5e-14	141480	HUMAN	Multidrug resistance protein 1
217	[1]	P08183	ABCB1	1026.83	3	0.79	AHLGIVSQEPILFDC(Methylthio)SIAENIAYGDNSR		GG_191217_03_hcd	70.85	24978	1111	1138	60.5	1.8e-14	141480	HUMAN	Multidrug resistance protein 1
218	[1]	P08183	ABCB1	1026.83	3	0.79	AHLGIVSQEPILFDC(Methylthio)SIAENIAYGDNSR		GG_191217_03_hcd	71.033	25055	1111	1138	51.8	2.8e-13	141480	HUMAN	Multidrug resistance protein 1
219	[1]	P08183	ABCB1	1026.83	3	0.79	AHLGIVSQEPILFDC(Methylthio)SIAENIAYGDNSR		GG_191217_03_hcd	71.25	25148	1111	1138	44.8	5.2e-13	141480	HUMAN	Multidrug resistance protein 1
220	[1]	P08183	ABCB1	1026.83	3	-0.76	AHLGIVSQEPILFDC(Methylthio)SIAENIAYGDNSR		GG_191217_03_hcd	71.633	25310	1111	1138	44	9.4e-12	141480	HUMAN	Multidrug resistance protein 1
221	[1]	P08183	ABCB1	1026.83	3	-0.52	AHLGIVSQEPILFDC(Methylthio)SIAENIAYGDNSR		GG_191217_03_hcd	71.9	25422	1111	1138	45.8	1.1e-11	141480	HUMAN	Multidrug resistance protein 1
222	[1]	P08183	ABCB1	1026.83	3	2.5	AHLGIVSQEPILFDC(Methylthio)SIAENIAYGDNSR		GG_191217_03_hcd	72.1	25504	1111	1138	44.5	5.7e-13	141480	HUMAN	Multidrug resistance protein 1
223	[1]	P08183	ABCB1	1026.83	3	0.55	AHLGIVSQEPILFDC(Methylthio)SIAENIAYGDNSR		GG_191217_03_hcd	72.3	25582	1111	1138	45.6	1.2e-10	141480	HUMAN	Multidrug resistance protein 1
224	[1]	P08183	ABCB1	1026.83	3	-0.52	AHLGIVSQEPILFDC(Methylthio)SIAENIAYGDNSR		GG_191217_03_hcd	72.533	25672	1111	1138	35.5	2.2e-10	141480	HUMAN	Multidrug resistance protein 1
225	[1]	P08183	ABCB1	529.796	2	-0.14	VVSQEEIVR		GG_191217_03_hcd	35.367	9120	1139	1147	37.8	5e-07	141480	HUMAN	Multidrug resistance protein 1
226	[1]	P08183	ABCB1	529.796	2	-0.025	VVSQEEIVR		GG_191217_03_hcd	35.533	9195	1139	1147	43.9	3.3e-06	141480	HUMAN	Multidrug resistance protein 1
227	[1]	P08183	ABCB1	529.796	2	0.11	VVSQEEIVR		GG_191217_03_hcd	35.717	9277	1139	1147	36.9	3.1e-06	141480	HUMAN	Multidrug resistance protein 1
228	[1]	P08183	ABCB1	528.279	3	-0.21	EANIHAFIESLPNK		GG_191217_03_hcd	51.733	16431	1151	1164	32.5	1.6e-07	141480	HUMAN	Multidrug resistance protein 1
229	[1]	P08183	ABCB1	791.915	2	-0.2	EANIHAFIESLPNK		GG_191217_03_hcd	51.733	16436	1151	1164	40.7	1.6e-11	141480	HUMAN	Multidrug resistance protein 1
230	[1]	P08183	ABCB1	791.915	2	0.038	EANIHAFIESLPNK		GG_191217_03_hcd	51.933	16524	1151	1164	40.7	5.9e-11	141480	HUMAN	Multidrug resistance protein 1
231	[1]	P08183	ABCB1	528.279	3	0.84	EANIHAFIESLPNK		GG_191217_03_hcd	51.933	16525	1151	1164	40.3	2.6e-10	141480	HUMAN	Multidrug resistance protein 1
232	[1]	P08183	ABCB1	528.279	3	0.14	EANIHAFIESLPNK		GG_191217_03_hcd	52.133	16618	1151	1164	33.4	5.2e-07	141480	HUMAN	Multidrug resistance protein 1
233	[1]	P08183	ABCB1	791.915	2	-0.28	EANIHAFIESLPNK		GG_191217_03_hcd	52.133	16621	1151	1164	39.5	1.9e-09	141480	HUMAN	Multidrug resistance protein 1
234	[1]	P08183	ABCB1	637.838	2	-0.42	VGDKGTQLSGGQK		GG_191217_03_hcd	24.533	4804	1169	1181	39.6	7.9e-10	141480	HUMAN	Multidrug resistance protein 1
235	[1]	P08183	ABCB1	637.838	2	-0.24	VGDKGTQLSGGQK		GG_191217_03_hcd	24.7	4869	1169	1181	65.8	1.8e-08	141480	HUMAN	Multidrug resistance protein 1
236	[1]	P08183	ABCB1	425.561	3	-0.2	VGDKGTQLSGGQK		GG_191217_03_hcd	24.75	4887	1169	1181	35.9	6.2e-07	141480	HUMAN	Multidrug resistance protein 1
237	[1]	P08183	ABCB1	637.838	2	-0.42	VGDKGTQLSGGQK		GG_191217_03_hcd	24.883	4933	1169	1181	64.1	9.1e-09	141480	HUMAN	Multidrug resistance protein 1
238	[1]	P08183	ABCB1	637.838	2	-0.72	VGDKGTQLSGGQK		GG_191217_03_hcd	25.05	4995	1169	1181	36.4	9.5e-10	141480	HUMAN	Multidrug resistance protein 1
239	[1]	P08183	ABCB1	731.703	3	0.89	Q(Gln->pyro-Glu)PHILLLDEATSALDTESEK	Gln->pyro-Glu@1193	GG_191217_03_hcd	65.883	22803	1193	1212	55.1	8.1e-11	141480	HUMAN	Multidrug resistance protein 1
240	[1]	P08183	ABCB1	731.703	3	0.89	Q(Gln->pyro-Glu)PHILLLDEATSALDTESEK	Gln->pyro-Glu@1193	GG_191217_03_hcd	66.1	22895	1193	1212	40.7	9.3e-13	141480	HUMAN	Multidrug resistance protein 1
241	[1]	P08183	ABCB1	1025.86	3	-1.7	Q(Gln->pyro-Glu)PHILLLDEATSALDTESEKVVQEALDK	Gln->pyro-Glu@1193	GG_191217_03_hcd	76.233	27141	1193	1220	52.1	8e-15	141480	HUMAN	Multidrug resistance protein 1
242	[1]	P08183	ABCB1	769.649	4	0.3	Q(Gln->pyro-Glu)PHILLLDEATSALDTESEKVVQEALDK	Gln->pyro-Glu@1193	GG_191217_03_hcd	76.283	27162	1193	1220	51.6	2.2e-14	141480	HUMAN	Multidrug resistance protein 1
243	[1]	P08183	ABCB1	737.377	3	-0.41	QPHILLLDEATSALDTESEK		GG_191217_03_hcd	60.233	20262	1193	1212	43.9	9.7e-10	141480	HUMAN	Multidrug resistance protein 1
244	[1]	P08183	ABCB1	1105.56	2	0.23	QPHILLLDEATSALDTESEK		GG_191217_03_hcd	60.3	20289	1193	1212	26.2	2.3e-08	141480	HUMAN	Multidrug resistance protein 1
245	[1]	P08183	ABCB1	737.38	3	2.8	QPHILLLDEATSALDTESEK		GG_191217_03_hcd	60.417	20345	1193	1212	49	1.5e-11	141480	HUMAN	Multidrug resistance protein 1
246	[1]	P08183	ABCB1	1105.56	2	-0.1	QPHILLLDEATSALDTESEK		GG_191217_03_hcd	60.483	20375	1193	1212	52	6.3e-16	141480	HUMAN	Multidrug resistance protein 1
247	[1]	P08183	ABCB1	737.378	3	0.92	QPHILLLDEATSALDTESEK		GG_191217_03_hcd	60.617	20431	1193	1212	50.6	5.4e-10	141480	HUMAN	Multidrug resistance protein 1
248	[1]	P08183	ABCB1	737.378	3	0.25	QPHILLLDEATSALDTESEK		GG_191217_03_hcd	60.817	20517	1193	1212	40.1	4.9e-09	141480	HUMAN	Multidrug resistance protein 1
249	[1]	P08183	ABCB1	737.377	3	-0.5	QPHILLLDEATSALDTESEK		GG_191217_03_hcd	61	20600	1193	1212	33.8	2.3e-10	141480	HUMAN	Multidrug resistance protein 1
250	[1]	P08183	ABCB1	737.378	3	-0.075	QPHILLLDEATSALDTESEK		GG_191217_03_hcd	61.2	20679	1193	1212	27.9	3.2e-08	141480	HUMAN	Multidrug resistance protein 1
251	[1]	P08183	ABCB1	773.905	4	0.0014	QPHILLLDEATSALDTESEKVVQEALDK		GG_191217_03_hcd	71.433	25222	1193	1220	67.5	4.2e-13	141480	HUMAN	Multidrug resistance protein 1
252	[1]	P08183	ABCB1	1031.54	3	-0.73	QPHILLLDEATSALDTESEKVVQEALDK		GG_191217_03_hcd	71.433	25224	1193	1220	39.5	1.2e-11	141480	HUMAN	Multidrug resistance protein 1
253	[1]	P08183	ABCB1	773.907	4	2.2	QPHILLLDEATSALDTESEKVVQEALDK		GG_191217_03_hcd	71.617	25300	1193	1220	65.3	7.7e-13	141480	HUMAN	Multidrug resistance protein 1
254	[1]	P08183	ABCB1	1031.54	3	0.45	QPHILLLDEATSALDTESEKVVQEALDK		GG_191217_03_hcd	71.617	25301	1193	1220	49.5	1.3e-11	141480	HUMAN	Multidrug resistance protein 1
255	[1]	P08183	ABCB1	773.906	4	0.62	QPHILLLDEATSALDTESEKVVQEALDK		GG_191217_03_hcd	71.783	25374	1193	1220	66.9	1.9e-13	141480	HUMAN	Multidrug resistance protein 1
256	[1]	P08183	ABCB1	1031.54	3	0.45	QPHILLLDEATSALDTESEKVVQEALDK		GG_191217_03_hcd	71.8	25375	1193	1220	48	1.1e-12	141480	HUMAN	Multidrug resistance protein 1
257	[1]	P08183	ABCB1	773.906	4	1.3	QPHILLLDEATSALDTESEKVVQEALDK		GG_191217_03_hcd	72.017	25468	1193	1220	54.2	1.4e-10	141480	HUMAN	Multidrug resistance protein 1
258	[1]	P08183	ABCB1	664.754	5	0.45	QPHILLLDEATSALDTESEKVVQEALDKAR		GG_191217_03_hcd	70.767	24943	1193	1222	33	4.7e-10	141480	HUMAN	Multidrug resistance protein 1
259	[1]	P08183	ABCB1	830.69	4	0.36	QPHILLLDEATSALDTESEKVVQEALDKAR		GG_191217_03_hcd	70.817	24962	1193	1222	61.7	4.9e-16	141480	HUMAN	Multidrug resistance protein 1
260	[1]	P08183	ABCB1	830.69	4	0.57	QPHILLLDEATSALDTESEKVVQEALDKAR		GG_191217_03_hcd	71	25044	1193	1222	35.4	8.3e-10	141480	HUMAN	Multidrug resistance protein 1
261	[1]	P08183	ABCB1	479.752	2	-0.4	TC(Methylthio)IVIAHR		GG_191217_03_hcd	40.467	11345	1226	1233	28.9	1.6e-08	141480	HUMAN	Multidrug resistance protein 1
262	[1]	P08183	ABCB1	479.752	2	-0.33	TC(Methylthio)IVIAHR		GG_191217_03_hcd	40.667	11431	1226	1233	37.5	8.8e-10	141480	HUMAN	Multidrug resistance protein 1
263	[1]	P08183	ABCB1	479.752	2	0.042	TC(Methylthio)IVIAHR		GG_191217_03_hcd	40.867	11521	1226	1233	32.8	2.1e-09	141480	HUMAN	Multidrug resistance protein 1
264	[1]	P08183	ABCB1	944.518	2	-0.044	LSTIQNADLIVVFQNGR		GG_191217_03_hcd	60.45	20360	1234	1250	43.3	5.2e-12	141480	HUMAN	Multidrug resistance protein 1
265	[1]	P08183	ABCB1	630.014	3	-0.021	LSTIQNADLIVVFQNGR		GG_191217_03_hcd	60.483	20371	1234	1250	39	1.3e-08	141480	HUMAN	Multidrug resistance protein 1
266	[1]	P08183	ABCB1	944.518	2	-0.23	LSTIQNADLIVVFQNGR		GG_191217_03_hcd	60.667	20455	1234	1250	54.7	8.8e-13	141480	HUMAN	Multidrug resistance protein 1
267	[1]	P08183	ABCB1	630.014	3	0.19	LSTIQNADLIVVFQNGR		GG_191217_03_hcd	60.683	20463	1234	1250	45	8.6e-11	141480	HUMAN	Multidrug resistance protein 1
268	[1]	P08183	ABCB1	944.518	2	-0.43	LSTIQNADLIVVFQNGR		GG_191217_03_hcd	60.867	20543	1234	1250	48.6	5.9e-14	141480	HUMAN	Multidrug resistance protein 1
269	[1]	P08183	ABCB1	630.014	3	-0.021	LSTIQNADLIVVFQNGR		GG_191217_03_hcd	60.883	20550	1234	1250	40.5	1.6e-10	141480	HUMAN	Multidrug resistance protein 1
270	[1]	P08183	ABCB1	944.518	2	-0.17	LSTIQNADLIVVFQNGR		GG_191217_03_hcd	61.067	20624	1234	1250	45.4	1.6e-11	141480	HUMAN	Multidrug resistance protein 1
271	[1]	P08183	ABCB1	630.014	3	-0.4	LSTIQNADLIVVFQNGR		GG_191217_03_hcd	61.083	20630	1234	1250	37	1.5e-09	141480	HUMAN	Multidrug resistance protein 1
272	[1]	P08183	ABCB1	630.014	3	-0.5	LSTIQNADLIVVFQNGR		GG_191217_03_hcd	61.267	20709	1234	1250	30.6	1.2e-08	141480	HUMAN	Multidrug resistance protein 1
273	[1]	P08183	ABCB1	944.518	2	-0.23	LSTIQNADLIVVFQNGR		GG_191217_03_hcd	61.4	20763	1234	1250	44	3.7e-13	141480	HUMAN	Multidrug resistance protein 1
274	[1]	P08183	ABCB1	630.014	3	-0.4	LSTIQNADLIVVFQNGR		GG_191217_03_hcd	61.467	20790	1234	1250	25.9	1.1e-06	141480	HUMAN	Multidrug resistance protein 1
275	[1]	P08183	ABCB1	944.517	2	-0.82	LSTIQNADLIVVFQNGR		GG_191217_03_hcd	61.65	20875	1234	1250	37.4	1.9e-11	141480	HUMAN	Multidrug resistance protein 1
276	[1]	P08183	ABCB1	630.014	3	-0.31	LSTIQNADLIVVFQNGR		GG_191217_03_hcd	61.683	20884	1234	1250	22.9	1.4e-06	141480	HUMAN	Multidrug resistance protein 1
277	[1]	P08183	ABCB1	808.946	2	-1	VKEHGTHQQLLAQK		GG_191217_03_hcd	29.15	6460	1251	1264	30.4	4.1e-07	141480	HUMAN	Multidrug resistance protein 1
278	[1]	P08183	ABCB1	539.633	3	-0.85	VKEHGTHQQLLAQK		GG_191217_03_hcd	29.25	6498	1251	1264	40.1	9.5e-09	141480	HUMAN	Multidrug resistance protein 1
279	[1]	P08183	ABCB1	808.947	2	-0.34	VKEHGTHQQLLAQK		GG_191217_03_hcd	29.333	6534	1251	1264	40	6.7e-07	141480	HUMAN	Multidrug resistance protein 1
280	[1]	P08183	ABCB1	539.634	3	-0.16	VKEHGTHQQLLAQK		GG_191217_03_hcd	29.417	6566	1251	1264	42.2	4.1e-09	141480	HUMAN	Multidrug resistance protein 1
281	[1]	P08183	ABCB1	808.947	2	-0.044	VKEHGTHQQLLAQK		GG_191217_03_hcd	29.5	6597	1251	1264	47.9	9.5e-08	141480	HUMAN	Multidrug resistance protein 1
282	[1]	P08183	ABCB1	808.947	2	0.49	VKEHGTHQQLLAQK		GG_191217_03_hcd	29.683	6664	1251	1264	28.8	2.1e-06	141480	HUMAN	Multidrug resistance protein 1
283	[1]	P08183	ABCB1	695.365	2	-0.11	EHGTHQQLLAQK		GG_191217_03_hcd	29.433	6574	1253	1264	39.4	3.6e-09	141480	HUMAN	Multidrug resistance protein 1
284	[1]	P08183	ABCB1	695.365	2	0.25	EHGTHQQLLAQK		GG_191217_03_hcd	29.617	6639	1253	1264	26.4	1.8e-06	141480	HUMAN	Multidrug resistance protein 1
285	[1]	P08183	ABCB1	744.382	2	-0.17	GIYFSMVSVQAGTK		GG_191217_03_hcd	54.5	17700	1265	1278	44.4	7.6e-12	141480	HUMAN	Multidrug resistance protein 1
286	[1]	P08183	ABCB1	744.382	2	-0.0091	GIYFSMVSVQAGTK		GG_191217_03_hcd	54.717	17792	1265	1278	44.7	5.2e-12	141480	HUMAN	Multidrug resistance protein 1
287	[2]	P35527	KRT9	537.764	2	-0.71	QFSSSYLSR		GG_191217_03_hcd	40.05	11156	5	13	34.1	3.6e-06	62064.8	HUMAN	Keratin, type I cytoskeletal 9
288	[2]	P35527	KRT9	616.803	2	0.42	SGGGGGGGLGSGGSIR		GG_191217_03_hcd	31.517	7450	14	29	28.1	3.6e-09	62064.8	HUMAN	Keratin, type I cytoskeletal 9
289	[2]	P35527	KRT9	616.802	2	-0.37	SGGGGGGGLGSGGSIR		GG_191217_03_hcd	31.683	7520	14	29	50.9	2.4e-12	62064.8	HUMAN	Keratin, type I cytoskeletal 9
290	[2]	P35527	KRT9	616.803	2	0.62	SGGGGGGGLGSGGSIR		GG_191217_03_hcd	31.867	7594	14	29	50	2.1e-11	62064.8	HUMAN	Keratin, type I cytoskeletal 9
291	[2]	P35527	KRT9	616.802	2	-0.28	SGGGGGGGLGSGGSIR		GG_191217_03_hcd	32.067	7683	14	29	46.1	3.1e-12	62064.8	HUMAN	Keratin, type I cytoskeletal 9
292	[2]	P35527	KRT9	616.802	2	-0.18	SGGGGGGGLGSGGSIR		GG_191217_03_hcd	32.267	7771	14	29	42.7	1e-11	62064.8	HUMAN	Keratin, type I cytoskeletal 9
293	[2]	P35527	KRT9	616.803	2	0.017	SGGGGGGGLGSGGSIR		GG_191217_03_hcd	32.467	7863	14	29	35.2	5.1e-09	62064.8	HUMAN	Keratin, type I cytoskeletal 9
294	[2]	P35527	KRT9	616.803	2	0.017	SGGGGGGGLGSGGSIR		GG_191217_03_hcd	32.667	7955	14	29	35.8	4.2e-09	62064.8	HUMAN	Keratin, type I cytoskeletal 9
295	[2]	P35527	KRT9	616.802	2	-0.18	SGGGGGGGLGSGGSIR		GG_191217_03_hcd	32.867	8042	14	29	29.9	4.1e-08	62064.8	HUMAN	Keratin, type I cytoskeletal 9
296	[2]	P35527	KRT9	616.803	2	0.017	SGGGGGGGLGSGGSIR		GG_191217_03_hcd	33.45	8300	14	29	24.8	1.9e-07	62064.8	HUMAN	Keratin, type I cytoskeletal 9
297	[2]	P35527	KRT9	616.803	2	0.017	SGGGGGGGLGSGGSIR		GG_191217_03_hcd	33.733	8427	14	29	23.3	4.7e-07	62064.8	HUMAN	Keratin, type I cytoskeletal 9
298	[2]	P35527	KRT9	616.802	2	-0.28	SGGGGGGGLGSGGSIR		GG_191217_03_hcd	33.95	8525	14	29	23.1	1.8e-06	62064.8	HUMAN	Keratin, type I cytoskeletal 9
299	[2]	P35527	KRT9	491.72	2	-1.4	FSSSGGGGGGGR		GG_191217_03_hcd	16.617	2640	35	46	20.4	5.5e-10	62064.8	HUMAN	Keratin, type I cytoskeletal 9
300	[2]	P35527	KRT9	491.72	2	-1.5	FSSSGGGGGGGR		GG_191217_03_hcd	16.783	2670	35	46	26.6	4.4e-11	62064.8	HUMAN	Keratin, type I cytoskeletal 9
301	[2]	P35527	KRT9	491.72	2	-1.5	FSSSGGGGGGGR		GG_191217_03_hcd	16.967	2701	35	46	37.5	3.9e-12	62064.8	HUMAN	Keratin, type I cytoskeletal 9
302	[2]	P35527	KRT9	491.72	2	-1.5	FSSSGGGGGGGR		GG_191217_03_hcd	17.133	2730	35	46	43.6	4.2e-13	62064.8	HUMAN	Keratin, type I cytoskeletal 9
303	[2]	P35527	KRT9	491.72	2	-1.4	FSSSGGGGGGGR		GG_191217_03_hcd	17.3	2759	35	46	38.7	2.4e-12	62064.8	HUMAN	Keratin, type I cytoskeletal 9
304	[2]	P35527	KRT9	491.72	2	-1.5	FSSSGGGGGGGR		GG_191217_03_hcd	17.483	2787	35	46	44.5	2.3e-12	62064.8	HUMAN	Keratin, type I cytoskeletal 9
305	[2]	P35527	KRT9	491.72	2	-1.5	FSSSGGGGGGGR		GG_191217_03_hcd	17.65	2815	35	46	44.6	1.2e-12	62064.8	HUMAN	Keratin, type I cytoskeletal 9
306	[2]	P35527	KRT9	491.72	2	-1.3	FSSSGGGGGGGR		GG_191217_03_hcd	17.817	2843	35	46	42.6	7.1e-12	62064.8	HUMAN	Keratin, type I cytoskeletal 9
307	[2]	P35527	KRT9	491.72	2	-1.5	FSSSGGGGGGGR		GG_191217_03_hcd	18	2872	35	46	40.8	1.5e-13	62064.8	HUMAN	Keratin, type I cytoskeletal 9
308	[2]	P35527	KRT9	491.72	2	-1.7	FSSSGGGGGGGR		GG_191217_03_hcd	18.167	2901	35	46	32.3	1.7e-12	62064.8	HUMAN	Keratin, type I cytoskeletal 9
309	[2]	P35527	KRT9	491.72	2	-1.5	FSSSGGGGGGGR		GG_191217_03_hcd	18.333	2930	35	46	23.7	2.1e-09	62064.8	HUMAN	Keratin, type I cytoskeletal 9
310	[2]	P35527	KRT9	491.72	2	-1.6	FSSSGGGGGGGR		GG_191217_03_hcd	18.517	2959	35	46	23.8	2.5e-09	62064.8	HUMAN	Keratin, type I cytoskeletal 9
311	[2]	P35527	KRT9	491.72	2	-1.4	FSSSGGGGGGGR		GG_191217_03_hcd	18.683	2986	35	46	20	8.9e-07	62064.8	HUMAN	Keratin, type I cytoskeletal 9
312	[2]	P35527	KRT9	491.72	2	-1.4	FSSSGGGGGGGR		GG_191217_03_hcd	20.117	3294	35	46	18	9.2e-07	62064.8	HUMAN	Keratin, type I cytoskeletal 9
313	[2]	P35527	KRT9	491.72	2	-1.8	FSSSGGGGGGGR		GG_191217_03_hcd	20.3	3332	35	46	17.2	4.9e-07	62064.8	HUMAN	Keratin, type I cytoskeletal 9
314	[2]	P35527	KRT9	618.268	2	-0.87	FSSSSGYGGGSSR		GG_191217_03_hcd	28.067	6051	47	59	33.2	3.6e-12	62064.8	HUMAN	Keratin, type I cytoskeletal 9
315	[2]	P35527	KRT9	618.268	2	0.12	FSSSSGYGGGSSR		GG_191217_03_hcd	28.233	6115	47	59	41.7	3e-15	62064.8	HUMAN	Keratin, type I cytoskeletal 9
316	[2]	P35527	KRT9	618.268	2	-0.094	FSSSSGYGGGSSR		GG_191217_03_hcd	28.417	6180	47	59	40.7	4e-16	62064.8	HUMAN	Keratin, type I cytoskeletal 9
317	[2]	P35527	KRT9	618.268	2	-0.58	FSSSSGYGGGSSR		GG_191217_03_hcd	28.6	6246	47	59	42.6	2e-16	62064.8	HUMAN	Keratin, type I cytoskeletal 9
318	[2]	P35527	KRT9	618.268	2	-0.68	FSSSSGYGGGSSR		GG_191217_03_hcd	28.767	6314	47	59	38.2	1.3e-14	62064.8	HUMAN	Keratin, type I cytoskeletal 9
319	[2]	P35527	KRT9	618.268	2	-0.77	FSSSSGYGGGSSR		GG_191217_03_hcd	28.95	6383	47	59	29.2	1.3e-14	62064.8	HUMAN	Keratin, type I cytoskeletal 9
320	[2]	P35527	KRT9	618.268	2	-0.48	FSSSSGYGGGSSR		GG_191217_03_hcd	29.117	6446	47	59	27.1	4.9e-14	62064.8	HUMAN	Keratin, type I cytoskeletal 9
321	[2]	P35527	KRT9	618.269	2	0.8	FSSSSGYGGGSSR		GG_191217_03_hcd	29.317	6525	47	59	26.9	1.5e-13	62064.8	HUMAN	Keratin, type I cytoskeletal 9
322	[2]	P35527	KRT9	618.267	2	-0.97	FSSSSGYGGGSSR		GG_191217_03_hcd	30.117	6856	47	59	15.4	7.4e-10	62064.8	HUMAN	Keratin, type I cytoskeletal 9
323	[2]	P35527	KRT9	902.392	3	-0.12	GGGGSFGYSYGGGSGGGFSASSLGGGFGGGSR		GG_191217_03_hcd	53.967	17450	64	95	53.2	4.4e-16	62064.8	HUMAN	Keratin, type I cytoskeletal 9
324	[2]	P35527	KRT9	1353.08	2	0.027	GGGGSFGYSYGGGSGGGFSASSLGGGFGGGSR		GG_191217_03_hcd	54.05	17487	64	95	61.5	4.5e-20	62064.8	HUMAN	Keratin, type I cytoskeletal 9
325	[2]	P35527	KRT9	902.391	3	-0.52	GGGGSFGYSYGGGSGGGFSASSLGGGFGGGSR		GG_191217_03_hcd	54.183	17550	64	95	54	6.1e-15	62064.8	HUMAN	Keratin, type I cytoskeletal 9
326	[2]	P35527	KRT9	1353.08	2	-1.3	GGGGSFGYSYGGGSGGGFSASSLGGGFGGGSR		GG_191217_03_hcd	54.25	17583	64	95	39.8	1.1e-15	62064.8	HUMAN	Keratin, type I cytoskeletal 9
327	[2]	P35527	KRT9	902.392	3	-0.19	GGGGSFGYSYGGGSGGGFSASSLGGGFGGGSR		GG_191217_03_hcd	54.383	17640	64	95	52	3.9e-15	62064.8	HUMAN	Keratin, type I cytoskeletal 9
328	[2]	P35527	KRT9	1353.08	2	-0.42	GGGGSFGYSYGGGSGGGFSASSLGGGFGGGSR		GG_191217_03_hcd	54.5	17693	64	95	31	1.1e-12	62064.8	HUMAN	Keratin, type I cytoskeletal 9
329	[2]	P35527	KRT9	902.392	3	-0.042	GGGGSFGYSYGGGSGGGFSASSLGGGFGGGSR		GG_191217_03_hcd	54.583	17733	64	95	50.7	4.1e-14	62064.8	HUMAN	Keratin, type I cytoskeletal 9
330	[2]	P35527	KRT9	902.392	3	0.16	GGGGSFGYSYGGGSGGGFSASSLGGGFGGGSR		GG_191217_03_hcd	54.85	17854	64	95	42	2.4e-16	62064.8	HUMAN	Keratin, type I cytoskeletal 9
331	[2]	P35527	KRT9	902.391	3	-0.52	GGGGSFGYSYGGGSGGGFSASSLGGGFGGGSR		GG_191217_03_hcd	55.05	17948	64	95	32.1	1.8e-11	62064.8	HUMAN	Keratin, type I cytoskeletal 9
332	[2]	P35527	KRT9	902.391	3	-0.59	GGGGSFGYSYGGGSGGGFSASSLGGGFGGGSR		GG_191217_03_hcd	55.75	18264	64	95	38.6	1.4e-14	62064.8	HUMAN	Keratin, type I cytoskeletal 9
333	[2]	P35527	KRT9	902.39	3	-1.7	GGGGSFGYSYGGGSGGGFSASSLGGGFGGGSR		GG_191217_03_hcd	56.217	18481	64	95	28.4	4.5e-11	62064.8	HUMAN	Keratin, type I cytoskeletal 9
334	[2]	P35527	KRT9	902.39	3	-1.7	GGGGSFGYSYGGGSGGGFSASSLGGGFGGGSR		GG_191217_03_hcd	56.433	18579	64	95	24.8	1.2e-10	62064.8	HUMAN	Keratin, type I cytoskeletal 9
335	[2]	P35527	KRT9	902.393	3	0.77	GGGGSFGYSYGGGSGGGFSASSLGGGFGGGSR		GG_191217_03_hcd	56.917	18792	64	95	24.9	2.8e-08	62064.8	HUMAN	Keratin, type I cytoskeletal 9
336	[2]	P35527	KRT9	902.392	3	-0.19	GGGGSFGYSYGGGSGGGFSASSLGGGFGGGSR		GG_191217_03_hcd	57.467	19045	64	95	18.1	1.1e-07	62064.8	HUMAN	Keratin, type I cytoskeletal 9
337	[2]	P35527	KRT9	902.392	3	-0.19	GGGGSFGYSYGGGSGGGFSASSLGGGFGGGSR		GG_191217_03_hcd	57.717	19157	64	95	14.6	1.7e-06	62064.8	HUMAN	Keratin, type I cytoskeletal 9
338	[2]	P35527	KRT9	902.393	3	0.63	GGGGSFGYSYGGGSGGGFSASSLGGGFGGGSR		GG_191217_03_hcd	58.167	19360	64	95	21.4	4.3e-10	62064.8	HUMAN	Keratin, type I cytoskeletal 9
339	[2]	P35527	KRT9	902.391	3	-0.93	GGGGSFGYSYGGGSGGGFSASSLGGGFGGGSR		GG_191217_03_hcd	58.667	19582	64	95	20	3e-08	62064.8	HUMAN	Keratin, type I cytoskeletal 9
340	[2]	P35527	KRT9	902.391	3	-1.1	GGGGSFGYSYGGGSGGGFSASSLGGGFGGGSR		GG_191217_03_hcd	58.95	19709	64	95	15.3	2.5e-07	62064.8	HUMAN	Keratin, type I cytoskeletal 9
341	[2]	P35527	KRT9	902.392	3	0.42	GGGGSFGYSYGGGSGGGFSASSLGGGFGGGSR		GG_191217_03_hcd	60.533	20394	64	95	12.3	7.9e-07	62064.8	HUMAN	Keratin, type I cytoskeletal 9
342	[2]	P35527	KRT9	902.392	3	-0.25	GGGGSFGYSYGGGSGGGFSASSLGGGFGGGSR		GG_191217_03_hcd	61.833	20952	64	95	12.2	1.5e-07	62064.8	HUMAN	Keratin, type I cytoskeletal 9
343	[2]	P35527	KRT9	1216.28	4	0.77	GFGGASGGGYSSSGGFGGGFGGGSGGGFGGGYGSGFGGFGGFGGGAGGGDGGILTANEK		GG_191217_03_hcd	66.283	22976	96	154	49.5	5e-12	62064.8	HUMAN	Keratin, type I cytoskeletal 9
344	[2]	P35527	KRT9	541.25	2	-2.3	STM(Oxidation)QELNSR	Oxidation@157	GG_191217_03_hcd	24.817	4913	155	163	36.6	8.4e-07	62064.8	HUMAN	Keratin, type I cytoskeletal 9
345	[2]	P35527	KRT9	533.253	2	-0.14	STMQELNSR		GG_191217_03_hcd	32.083	7693	155	163	39.1	8.1e-10	62064.8	HUMAN	Keratin, type I cytoskeletal 9
346	[2]	P35527	KRT9	793.067	3	-1.1	LASYLDKVQALEEANNDLENK		GG_191217_03_hcd	53.733	17348	164	184	53.9	1.5e-13	62064.8	HUMAN	Keratin, type I cytoskeletal 9
347	[2]	P35527	KRT9	1189.1	2	0.67	LASYLDKVQALEEANNDLENK		GG_191217_03_hcd	53.8	17377	164	184	51	4.2e-16	62064.8	HUMAN	Keratin, type I cytoskeletal 9
348	[2]	P35527	KRT9	793.07	3	3.2	LASYLDKVQALEEANNDLENK		GG_191217_03_hcd	53.95	17445	164	184	54.5	3.2e-16	62064.8	HUMAN	Keratin, type I cytoskeletal 9
349	[2]	P35527	KRT9	1189.1	2	0.35	LASYLDKVQALEEANNDLENK		GG_191217_03_hcd	54.033	17479	164	184	56	2e-16	62064.8	HUMAN	Keratin, type I cytoskeletal 9
350	[2]	P35527	KRT9	793.067	3	-0.54	LASYLDKVQALEEANNDLENK		GG_191217_03_hcd	54.15	17537	164	184	57	2e-16	62064.8	HUMAN	Keratin, type I cytoskeletal 9
351	[2]	P35527	KRT9	793.067	3	-0.24	LASYLDKVQALEEANNDLENK		GG_191217_03_hcd	54.383	17643	164	184	42.7	4.4e-10	62064.8	HUMAN	Keratin, type I cytoskeletal 9
352	[2]	P35527	KRT9	832.16	4	-0.76	LASYLDKVQALEEANNDLENKIQDWYDK		GG_191217_03_hcd	63.8	21842	164	191	40.9	1.1e-11	62064.8	HUMAN	Keratin, type I cytoskeletal 9
353	[2]	P35527	KRT9	1109.21	3	-0.0016	LASYLDKVQALEEANNDLENKIQDWYDK		GG_191217_03_hcd	63.817	21856	164	191	36	4.1e-11	62064.8	HUMAN	Keratin, type I cytoskeletal 9
354	[2]	P35527	KRT9	793.886	2	0.093	VQALEEANNDLENK		GG_191217_03_hcd	40.317	11275	171	184	50.9	4e-11	62064.8	HUMAN	Keratin, type I cytoskeletal 9
355	[2]	P35527	KRT9	529.593	3	-0.043	VQALEEANNDLENK		GG_191217_03_hcd	40.483	11352	171	184	41.7	3.9e-08	62064.8	HUMAN	Keratin, type I cytoskeletal 9
356	[2]	P35527	KRT9	793.886	2	-0.071	VQALEEANNDLENK		GG_191217_03_hcd	40.517	11363	171	184	52.1	1e-11	62064.8	HUMAN	Keratin, type I cytoskeletal 9
357	[2]	P35527	KRT9	793.886	2	-0.15	VQALEEANNDLENK		GG_191217_03_hcd	40.717	11453	171	184	51	4.1e-12	62064.8	HUMAN	Keratin, type I cytoskeletal 9
358	[2]	P35527	KRT9	793.886	2	0.093	VQALEEANNDLENK		GG_191217_03_hcd	40.917	11545	171	184	42	9.8e-11	62064.8	HUMAN	Keratin, type I cytoskeletal 9
359	[2]	P35527	KRT9	845.738	3	-0.38	VQALEEANNDLENKIQDWYDK		GG_191217_03_hcd	56.667	18685	171	191	41.7	2.6e-14	62064.8	HUMAN	Keratin, type I cytoskeletal 9
360	[2]	P35527	KRT9	666.579	4	-0.068	VQALEEANNDLENKIQDWYDKK		GG_191217_03_hcd	55.35	18082	171	192	65	3.7e-18	62064.8	HUMAN	Keratin, type I cytoskeletal 9
361	[2]	P35527	KRT9	888.434	3	-2.4	VQALEEANNDLENKIQDWYDKK		GG_191217_03_hcd	55.383	18099	171	192	37	1.9e-10	62064.8	HUMAN	Keratin, type I cytoskeletal 9
362	[2]	P35527	KRT9	484.23	2	0.24	IQDWYDK		GG_191217_03_hcd	39.083	10721	185	191	27	4.5e-06	62064.8	HUMAN	Keratin, type I cytoskeletal 9
363	[2]	P35527	KRT9	548.277	2	0.098	IQDWYDKK		GG_191217_03_hcd	35.817	9320	185	192	34.8	2.9e-06	62064.8	HUMAN	Keratin, type I cytoskeletal 9
364	[2]	P35527	KRT9	548.277	2	-0.23	IQDWYDKK		GG_191217_03_hcd	36.2	9480	185	192	33.2	2e-06	62064.8	HUMAN	Keratin, type I cytoskeletal 9
365	[2]	P35527	KRT9	726.357	4	-0.92	NYSPYYNTIDDLKDQIVDLTVGNNK		GG_191217_03_hcd	67.8	23641	200	224	29.5	2.4e-08	62064.8	HUMAN	Keratin, type I cytoskeletal 9
366	[2]	P35527	KRT9	968.142	3	0.17	NYSPYYNTIDDLKDQIVDLTVGNNK		GG_191217_03_hcd	67.817	23654	200	224	45.2	4.1e-14	62064.8	HUMAN	Keratin, type I cytoskeletal 9
367	[2]	P35527	KRT9	1451.71	2	1.1	NYSPYYNTIDDLKDQIVDLTVGNNK		GG_191217_03_hcd	67.917	23695	200	224	30.9	1.7e-09	62064.8	HUMAN	Keratin, type I cytoskeletal 9
368	[2]	P35527	KRT9	726.358	4	0.43	NYSPYYNTIDDLKDQIVDLTVGNNK		GG_191217_03_hcd	67.983	23725	200	224	41	3.4e-13	62064.8	HUMAN	Keratin, type I cytoskeletal 9
369	[2]	P35527	KRT9	968.145	3	3.3	NYSPYYNTIDDLKDQIVDLTVGNNK		GG_191217_03_hcd	68	23733	200	224	42.8	8.7e-14	62064.8	HUMAN	Keratin, type I cytoskeletal 9
370	[2]	P35527	KRT9	726.358	4	0.19	NYSPYYNTIDDLKDQIVDLTVGNNK		GG_191217_03_hcd	68.15	23800	200	224	37	5.5e-12	62064.8	HUMAN	Keratin, type I cytoskeletal 9
371	[2]	P35527	KRT9	968.142	3	0.66	NYSPYYNTIDDLKDQIVDLTVGNNK		GG_191217_03_hcd	68.167	23807	200	224	51.5	9.4e-15	62064.8	HUMAN	Keratin, type I cytoskeletal 9
372	[2]	P35527	KRT9	968.142	3	0.23	NYSPYYNTIDDLKDQIVDLTVGNNK		GG_191217_03_hcd	68.35	23887	200	224	36.2	3.5e-12	62064.8	HUMAN	Keratin, type I cytoskeletal 9
373	[2]	P35527	KRT9	530.785	2	0.2	TLLDIDNTR		GG_191217_03_hcd	45.583	13639	225	233	40.5	5.1e-06	62064.8	HUMAN	Keratin, type I cytoskeletal 9
374	[2]	P35527	KRT9	457.208	2	0.054	M(Oxidation)TLDDFR	Oxidation@234	GG_191217_03_hcd	39.217	10780	234	240	23.8	8.3e-07	62064.8	HUMAN	Keratin, type I cytoskeletal 9
375	[2]	P35527	KRT9	449.21	2	-0.11	MTLDDFR		GG_191217_03_hcd	46.133	13876	234	240	31.4	5e-06	62064.8	HUMAN	Keratin, type I cytoskeletal 9
376	[2]	P35527	KRT9	662.34	2	-0.11	IKFEM(Oxidation)EQNLR	Oxidation@245	GG_191217_03_hcd	38.117	10304	241	250	40.5	9.5e-08	62064.8	HUMAN	Keratin, type I cytoskeletal 9
377	[2]	P35527	KRT9	662.34	2	0.27	IKFEM(Oxidation)EQNLR	Oxidation@245	GG_191217_03_hcd	38.3	10382	241	250	43.6	2.3e-08	62064.8	HUMAN	Keratin, type I cytoskeletal 9
378	[2]	P35527	KRT9	441.896	3	0.45	IKFEM(Oxidation)EQNLR	Oxidation@245	GG_191217_03_hcd	38.317	10392	241	250	33.6	5.9e-07	62064.8	HUMAN	Keratin, type I cytoskeletal 9
379	[2]	P35527	KRT9	436.564	3	-0.073	IKFEMEQNLR		GG_191217_03_hcd	44.617	13187	241	250	40.5	3.7e-07	62064.8	HUMAN	Keratin, type I cytoskeletal 9
380	[2]	P35527	KRT9	436.564	3	0.55	IKFEMEQNLR		GG_191217_03_hcd	44.833	13290	241	250	36.6	6.9e-07	62064.8	HUMAN	Keratin, type I cytoskeletal 9
381	[2]	P35527	KRT9	436.564	3	-0.14	IKFEMEQNLR		GG_191217_03_hcd	45.017	13375	241	250	37.7	1.4e-07	62064.8	HUMAN	Keratin, type I cytoskeletal 9
382	[2]	P35527	KRT9	654.343	2	0.39	IKFEMEQNLR		GG_191217_03_hcd	45.35	13532	241	250	36.4	1.9e-07	62064.8	HUMAN	Keratin, type I cytoskeletal 9
383	[2]	P35527	KRT9	654.343	2	0.3	IKFEMEQNLR		GG_191217_03_hcd	46.433	14018	241	250	19.8	6.8e-07	62064.8	HUMAN	Keratin, type I cytoskeletal 9
384	[2]	P35527	KRT9	541.75	2	-0.74	FEM(Oxidation)EQNLR	Oxidation@245	GG_191217_03_hcd	32.85	8034	243	250	23.1	9.2e-08	62064.8	HUMAN	Keratin, type I cytoskeletal 9
385	[2]	P35527	KRT9	541.75	2	-1.5	FEM(Oxidation)EQNLR	Oxidation@245	GG_191217_03_hcd	32.9	8060	243	250	21.2	9.3e-08	62064.8	HUMAN	Keratin, type I cytoskeletal 9
386	[2]	P35527	KRT9	533.753	2	0.092	FEMEQNLR		GG_191217_03_hcd	41	11579	243	250	28.2	2.2e-06	62064.8	HUMAN	Keratin, type I cytoskeletal 9
387	[2]	P35527	KRT9	579.299	2	0.69	QGVDADINGLR		GG_191217_03_hcd	41.45	11779	251	261	32.5	4.2e-06	62064.8	HUMAN	Keratin, type I cytoskeletal 9
388	[2]	P35527	KRT9	579.299	2	0.27	QGVDADINGLR		GG_191217_03_hcd	41.633	11861	251	261	42.1	2e-06	62064.8	HUMAN	Keratin, type I cytoskeletal 9
389	[2]	P35527	KRT9	579.299	2	0.27	QGVDADINGLR		GG_191217_03_hcd	41.817	11949	251	261	42.1	1.7e-06	62064.8	HUMAN	Keratin, type I cytoskeletal 9
390	[2]	P35527	KRT9	579.299	2	0.15	QGVDADINGLR		GG_191217_03_hcd	42.017	12032	251	261	42.9	4.5e-06	62064.8	HUMAN	Keratin, type I cytoskeletal 9
391	[2]	P35527	KRT9	579.299	2	0.38	QGVDADINGLR		GG_191217_03_hcd	42.283	12160	251	261	35.4	2.2e-06	62064.8	HUMAN	Keratin, type I cytoskeletal 9
392	[2]	P35527	KRT9	579.299	2	0.48	QGVDADINGLR		GG_191217_03_hcd	42.567	12287	251	261	28.6	3.6e-06	62064.8	HUMAN	Keratin, type I cytoskeletal 9
393	[2]	P35527	KRT9	595.292	2	0.34	Q(Gln->pyro-Glu)VLDNLTM(Oxidation)EK	Gln->pyro-Glu@262;Oxidation@269	GG_191217_03_hcd	49.45	15384	262	271	39.2	6.7e-11	62064.8	HUMAN	Keratin, type I cytoskeletal 9
394	[2]	P35527	KRT9	587.295	2	0.38	Q(Gln->pyro-Glu)VLDNLTMEK	Gln->pyro-Glu@262	GG_191217_03_hcd	53.183	17097	262	271	35.4	3.2e-08	62064.8	HUMAN	Keratin, type I cytoskeletal 9
395	[2]	P35527	KRT9	587.295	2	0.07	Q(Gln->pyro-Glu)VLDNLTMEK	Gln->pyro-Glu@262	GG_191217_03_hcd	53.4	17194	262	271	44	8.3e-10	62064.8	HUMAN	Keratin, type I cytoskeletal 9
396	[2]	P35527	KRT9	603.805	2	-0.018	QVLDNLTM(Oxidation)EK	Oxidation@269	GG_191217_03_hcd	40.767	11476	262	271	42	2.7e-09	62064.8	HUMAN	Keratin, type I cytoskeletal 9
397	[2]	P35527	KRT9	603.806	2	0.18	QVLDNLTM(Oxidation)EK	Oxidation@269	GG_191217_03_hcd	40.967	11564	262	271	45.4	2.7e-10	62064.8	HUMAN	Keratin, type I cytoskeletal 9
398	[2]	P35527	KRT9	603.806	2	0.18	QVLDNLTM(Oxidation)EK	Oxidation@269	GG_191217_03_hcd	41.15	11650	262	271	41	2.8e-10	62064.8	HUMAN	Keratin, type I cytoskeletal 9
399	[2]	P35527	KRT9	603.806	2	0.89	QVLDNLTM(Oxidation)EK	Oxidation@269	GG_191217_03_hcd	41.383	11755	262	271	26.1	1.1e-06	62064.8	HUMAN	Keratin, type I cytoskeletal 9
400	[2]	P35527	KRT9	603.806	2	0.89	QVLDNLTM(Oxidation)EK	Oxidation@269	GG_191217_03_hcd	41.383	11756	262	271	28.1	1.2e-06	62064.8	HUMAN	Keratin, type I cytoskeletal 9
401	[2]	P35527	KRT9	872.433	4	0.84	QVLDNLTM(Oxidation)EKSDLEMQYETLQEELMALKK	Oxidation@269=12	GG_191217_03_hcd	67.833	23657	262	290	42.4	1.8e-12	62064.8	HUMAN	Keratin, type I cytoskeletal 9
402	[2]	P35527	KRT9	595.808	2	0.011	QVLDNLTMEK		GG_191217_03_hcd	44.45	13113	262	271	37.9	2.7e-07	62064.8	HUMAN	Keratin, type I cytoskeletal 9
403	[2]	P35527	KRT9	595.808	2	0.43	QVLDNLTMEK		GG_191217_03_hcd	44.667	13214	262	271	39.8	1.2e-07	62064.8	HUMAN	Keratin, type I cytoskeletal 9
404	[2]	P35527	KRT9	595.808	2	0.33	QVLDNLTMEK		GG_191217_03_hcd	44.867	13307	262	271	39.8	8.3e-08	62064.8	HUMAN	Keratin, type I cytoskeletal 9
405	[2]	P35527	KRT9	872.43	4	-2.5	QVLDNLTMEKSDLEM(Oxidation)QYETLQEELMALKK	Oxidation@269|276	GG_191217_03_hcd	68.017	23742	262	290	40.9	2e-12	62064.8	HUMAN	Keratin, type I cytoskeletal 9
406	[2]	P35527	KRT9	872.431	4	-0.84	QVLDNLTMEKSDLEM(Oxidation)QYETLQEELMALKK	Oxidation@269|276	GG_191217_03_hcd	68.283	23857	262	290	23.4	2.7e-06	62064.8	HUMAN	Keratin, type I cytoskeletal 9
407	[2]	P35527	KRT9	872.431	4	-0.78	QVLDNLTMEKSDLEMQYETLQEELM(Oxidation)ALKK	Oxidation@286=83	GG_191217_03_hcd	67.483	23502	262	290	36.7	9.1e-11	62064.8	HUMAN	Keratin, type I cytoskeletal 9
408	[2]	P35527	KRT9	868.433	4	0.083	QVLDNLTMEKSDLEMQYETLQEELMALKK		GG_191217_03_hcd	68.333	23879	262	290	36.2	3.2e-12	62064.8	HUMAN	Keratin, type I cytoskeletal 9
409	[2]	P35527	KRT9	1157.57	3	-0.53	QVLDNLTMEKSDLEMQYETLQEELMALKK		GG_191217_03_hcd	68.517	23956	262	290	34.9	1.2e-11	62064.8	HUMAN	Keratin, type I cytoskeletal 9
410	[2]	P35527	KRT9	868.433	4	0.0028	QVLDNLTMEKSDLEMQYETLQEELMALKK		GG_191217_03_hcd	68.533	23964	262	290	37.5	7.1e-13	62064.8	HUMAN	Keratin, type I cytoskeletal 9
411	[2]	P35527	KRT9	868.433	4	0.0028	QVLDNLTMEKSDLEMQYETLQEELMALKK		GG_191217_03_hcd	68.717	24042	262	290	37	9e-13	62064.8	HUMAN	Keratin, type I cytoskeletal 9
412	[2]	P35527	KRT9	777.708	3	0.015	SDLEM(Oxidation)QYETLQEELM(Oxidation)ALKK	Oxidation@276;Oxidation@286	GG_191217_03_hcd	61.617	20860	272	290	40.8	1e-11	62064.8	HUMAN	Keratin, type I cytoskeletal 9
413	[2]	P35527	KRT9	777.708	3	0.25	SDLEM(Oxidation)QYETLQEELM(Oxidation)ALKK	Oxidation@276;Oxidation@286	GG_191217_03_hcd	61.817	20941	272	290	49.2	1.3e-15	62064.8	HUMAN	Keratin, type I cytoskeletal 9
414	[2]	P35527	KRT9	777.708	3	0.17	SDLEM(Oxidation)QYETLQEELM(Oxidation)ALKK	Oxidation@276;Oxidation@286	GG_191217_03_hcd	62	21027	272	290	28.8	6.9e-10	62064.8	HUMAN	Keratin, type I cytoskeletal 9
415	[2]	P35527	KRT9	729.678	3	-0.16	SDLEM(Oxidation)QYETLQEELMALK	Oxidation@276=72	GG_191217_03_hcd	68.35	23881	272	289	34	1.2e-08	62064.8	HUMAN	Keratin, type I cytoskeletal 9
416	[2]	P35527	KRT9	729.678	3	0.33	SDLEM(Oxidation)QYETLQEELMALK	Oxidation@276=73	GG_191217_03_hcd	68.55	23967	272	289	37.2	1.2e-09	62064.8	HUMAN	Keratin, type I cytoskeletal 9
417	[2]	P35527	KRT9	772.376	3	-0.57	SDLEM(Oxidation)QYETLQEELMALKK	Oxidation@276=110	GG_191217_03_hcd	63	21483	272	290	41.6	1.7e-12	62064.8	HUMAN	Keratin, type I cytoskeletal 9
418	[2]	P35527	KRT9	772.376	3	-0.18	SDLEM(Oxidation)QYETLQEELMALKK	Oxidation@276=108	GG_191217_03_hcd	63.2	21574	272	290	47.5	5.8e-13	62064.8	HUMAN	Keratin, type I cytoskeletal 9
419	[2]	P35527	KRT9	729.678	3	0.41	SDLEMQYETLQEELM(Oxidation)ALK	Oxidation@286=84	GG_191217_03_hcd	66.283	22977	272	289	31	5.8e-10	62064.8	HUMAN	Keratin, type I cytoskeletal 9
420	[2]	P35527	KRT9	729.679	3	0.92	SDLEMQYETLQEELM(Oxidation)ALK	Oxidation@286=83	GG_191217_03_hcd	66.483	23067	272	289	36	4.4e-10	62064.8	HUMAN	Keratin, type I cytoskeletal 9
421	[2]	P35527	KRT9	729.678	3	0.59	SDLEMQYETLQEELM(Oxidation)ALK	Oxidation@286=70	GG_191217_03_hcd	66.7	23162	272	289	25.9	1.4e-08	62064.8	HUMAN	Keratin, type I cytoskeletal 9
422	[2]	P35527	KRT9	772.377	3	0.3	SDLEMQYETLQEELM(Oxidation)ALKK	Oxidation@286=135	GG_191217_03_hcd	61.9	20979	272	290	44	2.3e-15	62064.8	HUMAN	Keratin, type I cytoskeletal 9
423	[2]	P35527	KRT9	772.376	3	0.22	SDLEMQYETLQEELM(Oxidation)ALKK	Oxidation@286=160	GG_191217_03_hcd	62.1	21070	272	290	61	2.6e-18	62064.8	HUMAN	Keratin, type I cytoskeletal 9
424	[2]	P35527	KRT9	772.376	3	0.052	SDLEMQYETLQEELM(Oxidation)ALKK	Oxidation@286=152	GG_191217_03_hcd	62.317	21173	272	290	53.6	7.5e-17	62064.8	HUMAN	Keratin, type I cytoskeletal 9
425	[2]	P35527	KRT9	724.347	3	0.3	SDLEMQYETLQEELMALK		GG_191217_03_hcd	68.55	23970	272	289	35.4	5.4e-11	62064.8	HUMAN	Keratin, type I cytoskeletal 9
426	[2]	P35527	KRT9	1086.02	2	0.82	SDLEMQYETLQEELMALK		GG_191217_03_hcd	68.55	23971	272	289	40.5	2.7e-12	62064.8	HUMAN	Keratin, type I cytoskeletal 9
427	[2]	P35527	KRT9	724.347	3	0.63	SDLEMQYETLQEELMALK		GG_191217_03_hcd	68.75	24055	272	289	48.2	1.3e-12	62064.8	HUMAN	Keratin, type I cytoskeletal 9
428	[2]	P35527	KRT9	1086.02	2	0.14	SDLEMQYETLQEELMALK		GG_191217_03_hcd	68.75	24056	272	289	39	2.3e-10	62064.8	HUMAN	Keratin, type I cytoskeletal 9
429	[2]	P35527	KRT9	767.043	3	-1.6	SDLEMQYETLQEELMALKK		GG_191217_03_hcd	63.25	21592	272	290	48.1	8.3e-15	62064.8	HUMAN	Keratin, type I cytoskeletal 9
430	[2]	P35527	KRT9	1150.06	2	-1.2	SDLEMQYETLQEELMALKK		GG_191217_03_hcd	63.317	21624	272	290	40.5	8.7e-14	62064.8	HUMAN	Keratin, type I cytoskeletal 9
431	[2]	P35527	KRT9	575.535	4	0.17	SDLEMQYETLQEELMALKK		GG_191217_03_hcd	63.433	21680	272	290	28.9	2.3e-12	62064.8	HUMAN	Keratin, type I cytoskeletal 9
432	[2]	P35527	KRT9	767.045	3	0.18	SDLEMQYETLQEELMALKK		GG_191217_03_hcd	63.433	21682	272	290	50	2.2e-15	62064.8	HUMAN	Keratin, type I cytoskeletal 9
433	[2]	P35527	KRT9	1150.06	2	-0.61	SDLEMQYETLQEELMALKK		GG_191217_03_hcd	63.517	21720	272	290	44.8	6.8e-15	62064.8	HUMAN	Keratin, type I cytoskeletal 9
434	[2]	P35527	KRT9	767.045	3	0.024	SDLEMQYETLQEELMALKK		GG_191217_03_hcd	63.633	21768	272	290	51.2	3.7e-13	62064.8	HUMAN	Keratin, type I cytoskeletal 9
435	[2]	P35527	KRT9	767.045	3	0.66	SDLEMQYETLQEELMALKK		GG_191217_03_hcd	63.85	21865	272	290	35.5	5.2e-12	62064.8	HUMAN	Keratin, type I cytoskeletal 9
436	[2]	P35527	KRT9	1118.22	3	-0.4	NHKEEMSQLTGQNSGDVNVEINVAPGKDLTK		GG_191217_03_hcd	47	14275	291	321	34.8	3.9e-09	62064.8	HUMAN	Keratin, type I cytoskeletal 9
437	[2]	P35527	KRT9	838.916	4	-0.54	NHKEEMSQLTGQNSGDVNVEINVAPGKDLTK		GG_191217_03_hcd	47.067	14304	291	321	33.6	3.7e-13	62064.8	HUMAN	Keratin, type I cytoskeletal 9
438	[2]	P35527	KRT9	1118.22	3	0.37	NHKEEMSQLTGQNSGDVNVEINVAPGKDLTK		GG_191217_03_hcd	47.217	14369	291	321	40.1	2.1e-12	62064.8	HUMAN	Keratin, type I cytoskeletal 9
439	[2]	P35527	KRT9	838.916	4	-0.75	NHKEEMSQLTGQNSGDVNVEINVAPGKDLTK		GG_191217_03_hcd	47.333	14422	291	321	37	3.6e-12	62064.8	HUMAN	Keratin, type I cytoskeletal 9
440	[2]	P35527	KRT9	838.917	4	0.42	NHKEEMSQLTGQNSGDVNVEINVAPGKDLTK		GG_191217_03_hcd	47.533	14514	291	321	23.6	1.3e-08	62064.8	HUMAN	Keratin, type I cytoskeletal 9
441	[2]	P35527	KRT9	617.981	3	0.16	TLNDMRQEYEQLIAK		GG_191217_03_hcd	52.95	16988	322	336	27.9	2.1e-06	62064.8	HUMAN	Keratin, type I cytoskeletal 9
442	[2]	P35527	KRT9	926.467	2	-0.39	TLNDMRQEYEQLIAK		GG_191217_03_hcd	52.95	16992	322	336	31.4	1.1e-06	62064.8	HUMAN	Keratin, type I cytoskeletal 9
443	[2]	P35527	KRT9	926.466	2	-0.59	TLNDMRQEYEQLIAK		GG_191217_03_hcd	53.167	17092	322	336	31.4	9e-07	62064.8	HUMAN	Keratin, type I cytoskeletal 9
444	[2]	P35527	KRT9	552.782	2	0.12	Q(Gln->pyro-Glu)EYEQLIAK	Gln->pyro-Glu@328	GG_191217_03_hcd	48.833	15107	328	336	28.5	8.7e-08	62064.8	HUMAN	Keratin, type I cytoskeletal 9
445	[2]	P35527	KRT9	561.295	2	-0.15	QEYEQLIAK		GG_191217_03_hcd	40.683	11443	328	336	33.9	5.5e-07	62064.8	HUMAN	Keratin, type I cytoskeletal 9
446	[2]	P35527	KRT9	561.296	2	0.27	QEYEQLIAK		GG_191217_03_hcd	40.883	11529	328	336	34.5	6.5e-07	62064.8	HUMAN	Keratin, type I cytoskeletal 9
447	[2]	P35527	KRT9	561.296	2	0.17	QEYEQLIAK		GG_191217_03_hcd	41.067	11616	328	336	34.5	8.7e-07	62064.8	HUMAN	Keratin, type I cytoskeletal 9
448	[2]	P35527	KRT9	561.296	2	0.61	QEYEQLIAK		GG_191217_03_hcd	41.267	11700	328	336	30.8	1.2e-06	62064.8	HUMAN	Keratin, type I cytoskeletal 9
449	[2]	P35527	KRT9	848.908	4	-0.23	KDIENQYETQITQIEHEVSSSGQEVQSSAK		GG_191217_03_hcd	56.233	18485	339	368	57.8	2.3e-15	62064.8	HUMAN	Keratin, type I cytoskeletal 9
450	[2]	P35527	KRT9	1131.54	3	-0.63	KDIENQYETQITQIEHEVSSSGQEVQSSAK		GG_191217_03_hcd	56.233	18489	339	368	62.9	4.9e-16	62064.8	HUMAN	Keratin, type I cytoskeletal 9
451	[2]	P35527	KRT9	1131.54	3	0.12	KDIENQYETQITQIEHEVSSSGQEVQSSAK		GG_191217_03_hcd	56.45	18587	339	368	55	8.1e-14	62064.8	HUMAN	Keratin, type I cytoskeletal 9
452	[2]	P35527	KRT9	848.907	4	-0.44	KDIENQYETQITQIEHEVSSSGQEVQSSAK		GG_191217_03_hcd	56.483	18601	339	368	58.6	1.1e-16	62064.8	HUMAN	Keratin, type I cytoskeletal 9
453	[2]	P35527	KRT9	1088.84	3	-1.8	DIENQYETQITQIEHEVSSSGQEVQSSAK		GG_191217_03_hcd	60.417	20340	340	368	47.8	7.5e-11	62064.8	HUMAN	Keratin, type I cytoskeletal 9
454	[2]	P35527	KRT9	816.884	4	0.13	DIENQYETQITQIEHEVSSSGQEVQSSAK		GG_191217_03_hcd	60.483	20370	340	368	58.1	4.9e-14	62064.8	HUMAN	Keratin, type I cytoskeletal 9
455	[2]	P35527	KRT9	1088.84	3	0.98	DIENQYETQITQIEHEVSSSGQEVQSSAK		GG_191217_03_hcd	60.617	20430	340	368	55.2	6.5e-16	62064.8	HUMAN	Keratin, type I cytoskeletal 9
456	[2]	P35527	KRT9	816.884	4	0.36	DIENQYETQITQIEHEVSSSGQEVQSSAK		GG_191217_03_hcd	60.683	20462	340	368	59	7.9e-16	62064.8	HUMAN	Keratin, type I cytoskeletal 9
457	[2]	P35527	KRT9	1088.84	3	0.98	DIENQYETQITQIEHEVSSSGQEVQSSAK		GG_191217_03_hcd	60.8	20516	340	368	62	9e-17	62064.8	HUMAN	Keratin, type I cytoskeletal 9
458	[2]	P35527	KRT9	816.884	4	-0.31	DIENQYETQITQIEHEVSSSGQEVQSSAK		GG_191217_03_hcd	60.883	20548	340	368	55.4	7.1e-15	62064.8	HUMAN	Keratin, type I cytoskeletal 9
459	[2]	P35527	KRT9	1088.84	3	-0.033	DIENQYETQITQIEHEVSSSGQEVQSSAK		GG_191217_03_hcd	61	20597	340	368	45.2	4.1e-12	62064.8	HUMAN	Keratin, type I cytoskeletal 9
460	[2]	P35527	KRT9	613.327	3	0.1	HGVQELEIELQSQLSK		GG_191217_03_hcd	55.433	18125	375	390	44.9	2.4e-09	62064.8	HUMAN	Keratin, type I cytoskeletal 9
461	[2]	P35527	KRT9	919.486	2	-0.084	HGVQELEIELQSQLSK		GG_191217_03_hcd	55.55	18172	375	390	59.5	3.1e-12	62064.8	HUMAN	Keratin, type I cytoskeletal 9
462	[2]	P35527	KRT9	613.327	3	0.51	HGVQELEIELQSQLSK		GG_191217_03_hcd	55.633	18216	375	390	54.5	4.3e-10	62064.8	HUMAN	Keratin, type I cytoskeletal 9
463	[2]	P35527	KRT9	919.486	2	-0.49	HGVQELEIELQSQLSK		GG_191217_03_hcd	55.767	18274	375	390	58.8	1e-12	62064.8	HUMAN	Keratin, type I cytoskeletal 9
464	[2]	P35527	KRT9	613.327	3	0.2	HGVQELEIELQSQLSK		GG_191217_03_hcd	55.867	18319	375	390	52.9	6.7e-10	62064.8	HUMAN	Keratin, type I cytoskeletal 9
465	[2]	P35527	KRT9	919.486	2	-0.36	HGVQELEIELQSQLSK		GG_191217_03_hcd	55.967	18368	375	390	36.5	2.3e-08	62064.8	HUMAN	Keratin, type I cytoskeletal 9
466	[2]	P35527	KRT9	613.326	3	-0.79	HGVQELEIELQSQLSK		GG_191217_03_hcd	56.067	18410	375	390	49.1	3e-11	62064.8	HUMAN	Keratin, type I cytoskeletal 9
467	[2]	P35527	KRT9	613.326	3	-1.9	HGVQELEIELQSQLSK		GG_191217_03_hcd	56.283	18513	375	390	45.2	3.6e-10	62064.8	HUMAN	Keratin, type I cytoskeletal 9
468	[2]	P35527	KRT9	613.326	3	-0.39	HGVQELEIELQSQLSK		GG_191217_03_hcd	56.533	18620	375	390	43.4	6.2e-10	62064.8	HUMAN	Keratin, type I cytoskeletal 9
469	[2]	P35527	KRT9	613.327	3	-0.29	HGVQELEIELQSQLSK		GG_191217_03_hcd	56.717	18707	375	390	39.8	3.3e-09	62064.8	HUMAN	Keratin, type I cytoskeletal 9
470	[2]	P35527	KRT9	613.327	3	0.0048	HGVQELEIELQSQLSK		GG_191217_03_hcd	56.933	18801	375	390	31.8	9e-09	62064.8	HUMAN	Keratin, type I cytoskeletal 9
471	[2]	P35527	KRT9	613.327	3	0.51	HGVQELEIELQSQLSK		GG_191217_03_hcd	57.183	18912	375	390	31.2	3e-09	62064.8	HUMAN	Keratin, type I cytoskeletal 9
472	[2]	P35527	KRT9	613.327	3	-0.29	HGVQELEIELQSQLSK		GG_191217_03_hcd	57.517	19064	375	390	34.8	1.5e-07	62064.8	HUMAN	Keratin, type I cytoskeletal 9
473	[2]	P35527	KRT9	613.327	3	0.2	HGVQELEIELQSQLSK		GG_191217_03_hcd	57.733	19165	375	390	36.1	1.3e-07	62064.8	HUMAN	Keratin, type I cytoskeletal 9
474	[2]	P35527	KRT9	613.327	3	0.61	HGVQELEIELQSQLSK		GG_191217_03_hcd	58	19280	375	390	36.9	1.4e-07	62064.8	HUMAN	Keratin, type I cytoskeletal 9
475	[2]	P35527	KRT9	613.327	3	-0.29	HGVQELEIELQSQLSK		GG_191217_03_hcd	58.3	19416	375	390	27.6	3.7e-07	62064.8	HUMAN	Keratin, type I cytoskeletal 9
476	[2]	P35527	KRT9	613.326	3	-0.7	HGVQELEIELQSQLSK		GG_191217_03_hcd	58.517	19515	375	390	31.1	1.2e-07	62064.8	HUMAN	Keratin, type I cytoskeletal 9
477	[2]	P35527	KRT9	613.327	3	0.3	HGVQELEIELQSQLSK		GG_191217_03_hcd	58.733	19606	375	390	24.4	7.5e-07	62064.8	HUMAN	Keratin, type I cytoskeletal 9
478	[2]	P35527	KRT9	613.326	3	-0.39	HGVQELEIELQSQLSK		GG_191217_03_hcd	59.467	19935	375	390	23.4	7.3e-07	62064.8	HUMAN	Keratin, type I cytoskeletal 9
479	[2]	P35527	KRT9	613.327	3	-0.19	HGVQELEIELQSQLSK		GG_191217_03_hcd	59.783	20071	375	390	21.4	2.6e-06	62064.8	HUMAN	Keratin, type I cytoskeletal 9
480	[2]	P35527	KRT9	656.025	3	-0.028	HGVQELEIELQSQLSKK		GG_191217_03_hcd	53.117	17063	375	391	52.6	5.2e-13	62064.8	HUMAN	Keratin, type I cytoskeletal 9
481	[2]	P35527	KRT9	983.534	2	0.3	HGVQELEIELQSQLSKK		GG_191217_03_hcd	53.217	17114	375	391	48.2	1.1e-14	62064.8	HUMAN	Keratin, type I cytoskeletal 9
482	[2]	P35527	KRT9	656.025	3	0.17	HGVQELEIELQSQLSKK		GG_191217_03_hcd	53.317	17161	375	391	55.5	2.1e-12	62064.8	HUMAN	Keratin, type I cytoskeletal 9
483	[2]	P35527	KRT9	983.533	2	-0.45	HGVQELEIELQSQLSKK		GG_191217_03_hcd	53.45	17218	375	391	17.9	2.3e-07	62064.8	HUMAN	Keratin, type I cytoskeletal 9
484	[2]	P35527	KRT9	656.025	3	0.064	HGVQELEIELQSQLSKK		GG_191217_03_hcd	53.517	17252	375	391	47.6	5.3e-13	62064.8	HUMAN	Keratin, type I cytoskeletal 9
485	[2]	P35527	KRT9	656.025	3	0.17	HGVQELEIELQSQLSKK		GG_191217_03_hcd	53.783	17370	375	391	26.6	4.4e-10	62064.8	HUMAN	Keratin, type I cytoskeletal 9
486	[2]	P35527	KRT9	914.768	3	0.11	YC(Methylthio)GQLQM(Oxidation)IQEQISNLEAQITDVR	Oxidation@411	GG_191217_03_hcd	76.017	27058	405	427	46	3.3e-11	62064.8	HUMAN	Keratin, type I cytoskeletal 9
487	[2]	P35527	KRT9	909.437	3	0.35	YC(Methylthio)GQLQMIQEQISNLEAQITDVR		GG_191217_03_hcd	78.117	27854	405	427	30.7	7e-08	62064.8	HUMAN	Keratin, type I cytoskeletal 9
488	[2]	P35527	KRT9	909.436	3	0.0052	YC(Methylthio)GQLQMIQEQISNLEAQITDVR		GG_191217_03_hcd	78.317	27909	405	427	53.9	4.6e-14	62064.8	HUMAN	Keratin, type I cytoskeletal 9
489	[2]	P35527	KRT9	695.34	3	0.62	QEIEC(Methylthio)QNQEYSLLLSIK		GG_191217_03_hcd	63.15	21547	428	444	28.2	1.6e-08	62064.8	HUMAN	Keratin, type I cytoskeletal 9
490	[2]	P35527	KRT9	695.339	3	-0.07	QEIEC(Methylthio)QNQEYSLLLSIK		GG_191217_03_hcd	63.483	21700	428	444	19.6	7e-07	62064.8	HUMAN	Keratin, type I cytoskeletal 9
491	[2]	P35527	KRT9	960.789	3	-0.0038	LEKEIETYHNLLEGGQEDFESSGAGK		GG_191217_03_hcd	50.65	15936	447	472	50.5	3.9e-12	62064.8	HUMAN	Keratin, type I cytoskeletal 9
492	[2]	P35527	KRT9	960.789	3	-0.0038	LEKEIETYHNLLEGGQEDFESSGAGK		GG_191217_03_hcd	50.883	16043	447	472	50.4	1e-12	62064.8	HUMAN	Keratin, type I cytoskeletal 9
493	[2]	P35527	KRT9	1255.57	2	-1.7	EIETYHNLLEGGQEDFESSGAGK		GG_191217_03_hcd	50.05	15654	450	472	49	1.1e-12	62064.8	HUMAN	Keratin, type I cytoskeletal 9
494	[2]	P35527	KRT9	837.382	3	-0.4	EIETYHNLLEGGQEDFESSGAGK		GG_191217_03_hcd	50.05	15660	450	472	49.5	1.2e-10	62064.8	HUMAN	Keratin, type I cytoskeletal 9
495	[2]	P35527	KRT9	1255.57	2	-0.05	EIETYHNLLEGGQEDFESSGAGK		GG_191217_03_hcd	50.233	15748	450	472	59.8	2.4e-15	62064.8	HUMAN	Keratin, type I cytoskeletal 9
496	[2]	P35527	KRT9	837.383	3	0.63	EIETYHNLLEGGQEDFESSGAGK		GG_191217_03_hcd	50.283	15765	450	472	47.9	3.5e-11	62064.8	HUMAN	Keratin, type I cytoskeletal 9
497	[2]	P35527	KRT9	1255.57	2	-0.44	EIETYHNLLEGGQEDFESSGAGK		GG_191217_03_hcd	50.45	15844	450	472	44.4	1.1e-11	62064.8	HUMAN	Keratin, type I cytoskeletal 9
498	[2]	P35527	KRT9	837.382	3	-0.32	EIETYHNLLEGGQEDFESSGAGK		GG_191217_03_hcd	50.517	15874	450	472	53.4	1.7e-11	62064.8	HUMAN	Keratin, type I cytoskeletal 9
499	[2]	P35527	KRT9	837.382	3	-0.25	EIETYHNLLEGGQEDFESSGAGK		GG_191217_03_hcd	50.75	15982	450	472	49	2.7e-10	62064.8	HUMAN	Keratin, type I cytoskeletal 9
500	[2]	P35527	KRT9	837.382	3	-0.1	EIETYHNLLEGGQEDFESSGAGK		GG_191217_03_hcd	50.983	16096	450	472	44.8	1.9e-09	62064.8	HUMAN	Keratin, type I cytoskeletal 9
501	[2]	P35527	KRT9	837.381	3	-0.9	EIETYHNLLEGGQEDFESSGAGK		GG_191217_03_hcd	51.217	16197	450	472	39	5.2e-08	62064.8	HUMAN	Keratin, type I cytoskeletal 9
502	[2]	P35527	KRT9	837.379	3	-3.4	EIETYHNLLEGGQEDFESSGAGK		GG_191217_03_hcd	51.483	16321	450	472	35.6	1.1e-09	62064.8	HUMAN	Keratin, type I cytoskeletal 9
503	[2]	P35527	KRT9	896.367	2	-0.55	GGSGGSYGGGGSGGGYGGGSGSR		GG_191217_03_hcd	27.017	5665	491	513	40	2.6e-14	62064.8	HUMAN	Keratin, type I cytoskeletal 9
504	[2]	P35527	KRT9	896.367	2	-0.68	GGSGGSYGGGGSGGGYGGGSGSR		GG_191217_03_hcd	27.2	5731	491	513	61.5	2.3e-23	62064.8	HUMAN	Keratin, type I cytoskeletal 9
505	[2]	P35527	KRT9	896.367	2	-0.27	GGSGGSYGGGGSGGGYGGGSGSR		GG_191217_03_hcd	27.383	5799	491	513	64.7	2.6e-31	62064.8	HUMAN	Keratin, type I cytoskeletal 9
506	[2]	P35527	KRT9	896.367	2	-0.47	GGSGGSYGGGGSGGGYGGGSGSR		GG_191217_03_hcd	27.567	5871	491	513	64.3	9.3e-30	62064.8	HUMAN	Keratin, type I cytoskeletal 9
507	[2]	P35527	KRT9	896.367	2	-0.82	GGSGGSYGGGGSGGGYGGGSGSR		GG_191217_03_hcd	27.75	5937	491	513	53.1	7e-22	62064.8	HUMAN	Keratin, type I cytoskeletal 9
508	[2]	P35527	KRT9	896.366	2	-1.2	GGSGGSYGGGGSGGGYGGGSGSR		GG_191217_03_hcd	27.917	6003	491	513	50.4	2.8e-23	62064.8	HUMAN	Keratin, type I cytoskeletal 9
509	[2]	P35527	KRT9	896.367	2	-0.95	GGSGGSYGGGGSGGGYGGGSGSR		GG_191217_03_hcd	28.083	6060	491	513	44.8	4.4e-18	62064.8	HUMAN	Keratin, type I cytoskeletal 9
510	[2]	P35527	KRT9	896.367	2	-0.75	GGSGGSYGGGGSGGGYGGGSGSR		GG_191217_03_hcd	28.25	6121	491	513	35.7	9.3e-18	62064.8	HUMAN	Keratin, type I cytoskeletal 9
511	[2]	P35527	KRT9	896.367	2	-1	GGSGGSYGGGGSGGGYGGGSGSR		GG_191217_03_hcd	28.433	6190	491	513	40.6	4.7e-22	62064.8	HUMAN	Keratin, type I cytoskeletal 9
512	[2]	P35527	KRT9	896.367	2	-1	GGSGGSYGGGGSGGGYGGGSGSR		GG_191217_03_hcd	28.617	6258	491	513	36.4	1.4e-13	62064.8	HUMAN	Keratin, type I cytoskeletal 9
513	[2]	P35527	KRT9	896.366	2	-1.1	GGSGGSYGGGGSGGGYGGGSGSR		GG_191217_03_hcd	28.833	6339	491	513	34.9	6.3e-10	62064.8	HUMAN	Keratin, type I cytoskeletal 9
514	[2]	P35527	KRT9	896.366	2	-1.3	GGSGGSYGGGGSGGGYGGGSGSR		GG_191217_03_hcd	29	6404	491	513	31.6	8.5e-17	62064.8	HUMAN	Keratin, type I cytoskeletal 9
515	[2]	P35527	KRT9	896.366	2	-1.1	GGSGGSYGGGGSGGGYGGGSGSR		GG_191217_03_hcd	29.2	6482	491	513	30.1	3.2e-07	62064.8	HUMAN	Keratin, type I cytoskeletal 9
516	[2]	P35527	KRT9	896.367	2	-0.55	GGSGGSYGGGGSGGGYGGGSGSR		GG_191217_03_hcd	29.517	6601	491	513	11.5	2.5e-06	62064.8	HUMAN	Keratin, type I cytoskeletal 9
517	[2]	P35527	KRT9	896.367	2	-0.47	GGSGGSYGGGGSGGGYGGGSGSR		GG_191217_03_hcd	29.7	6677	491	513	20.6	6.9e-09	62064.8	HUMAN	Keratin, type I cytoskeletal 9
518	[2]	P35527	KRT9	1075.1	3	-0.98	GGSGGSHGGGSGFGGESGGSYGGGEEASGSGGGYGGGSGK		GG_191217_03_hcd	35.333	9110	580	619	35.8	1.4e-14	62064.8	HUMAN	Keratin, type I cytoskeletal 9
519	[2]	P35527	KRT9	1075.1	3	-0.53	GGSGGSHGGGSGFGGESGGSYGGGEEASGSGGGYGGGSGK		GG_191217_03_hcd	35.55	9200	580	619	47.4	2.7e-18	62064.8	HUMAN	Keratin, type I cytoskeletal 9
520	[2]	P35527	KRT9	1075.1	3	-0.073	GGSGGSHGGGSGFGGESGGSYGGGEEASGSGGGYGGGSGK		GG_191217_03_hcd	35.733	9284	580	619	45	2.6e-15	62064.8	HUMAN	Keratin, type I cytoskeletal 9
521	[2]	P35527	KRT9	1075.1	3	0.38	GGSGGSHGGGSGFGGESGGSYGGGEEASGSGGGYGGGSGK		GG_191217_03_hcd	35.983	9392	580	619	48.9	2e-16	62064.8	HUMAN	Keratin, type I cytoskeletal 9
522	[2]	P35527	KRT9	1075.1	3	-0.18	GGSGGSHGGGSGFGGESGGSYGGGEEASGSGGGYGGGSGK		GG_191217_03_hcd	36.217	9494	580	619	32.1	1e-13	62064.8	HUMAN	Keratin, type I cytoskeletal 9
523	[2]	P35527	KRT9	1075.1	3	-0.75	GGSGGSHGGGSGFGGESGGSYGGGEEASGSGGGYGGGSGK		GG_191217_03_hcd	36.417	9577	580	619	26	8.7e-11	62064.8	HUMAN	Keratin, type I cytoskeletal 9
524	[2]	P35527	KRT9	1075.1	3	0.49	GGSGGSHGGGSGFGGESGGSYGGGEEASGSGGGYGGGSGK		GG_191217_03_hcd	36.917	9787	580	619	15.2	3.4e-07	62064.8	HUMAN	Keratin, type I cytoskeletal 9
525	[2]	P35527	KRT9	1075.1	3	-0.073	GGSGGSHGGGSGFGGESGGSYGGGEEASGSGGGYGGGSGK		GG_191217_03_hcd	37.117	9876	580	619	14.9	4.9e-07	62064.8	HUMAN	Keratin, type I cytoskeletal 9
526	[3]	P04264	KRT1	829.4	2	0.45	SGGGFSSGSAGIINYQR		GG_191217_03_hcd	44.817	13281	13	29	53.5	4.3e-16	66039.2	HUMAN	Keratin, type II cytoskeletal 1
527	[3]	P04264	KRT1	829.4	2	-0.14	SGGGFSSGSAGIINYQR		GG_191217_03_hcd	45.017	13373	13	29	60.5	7.1e-16	66039.2	HUMAN	Keratin, type II cytoskeletal 1
528	[3]	P04264	KRT1	829.4	2	-0.21	SGGGFSSGSAGIINYQR		GG_191217_03_hcd	45.233	13470	13	29	47.4	3.1e-12	66039.2	HUMAN	Keratin, type II cytoskeletal 1
529	[3]	P04264	KRT1	877.854	2	-0.14	FSSC(Methylthio)GGGGGSFGAGGGFGSR		GG_191217_03_hcd	48.017	14735	46	65	49.9	3e-19	66039.2	HUMAN	Keratin, type II cytoskeletal 1
530	[3]	P04264	KRT1	877.853	2	-1.2	FSSC(Methylthio)GGGGGSFGAGGGFGSR		GG_191217_03_hcd	48.4	14914	46	65	45.4	4.5e-18	66039.2	HUMAN	Keratin, type II cytoskeletal 1
531	[3]	P04264	KRT1	877.854	2	-0.21	FSSC(Methylthio)GGGGGSFGAGGGFGSR		GG_191217_03_hcd	48.617	15012	46	65	42.8	2.4e-17	66039.2	HUMAN	Keratin, type II cytoskeletal 1
532	[3]	P04264	KRT1	877.854	2	-0.55	FSSC(Methylthio)GGGGGSFGAGGGFGSR		GG_191217_03_hcd	48.983	15176	46	65	19.9	2.7e-10	66039.2	HUMAN	Keratin, type II cytoskeletal 1
533	[3]	P04264	KRT1	692.349	2	0.22	SLNNQFASFIDK		GG_191217_03_hcd	53.933	17436	186	197	44.4	2.3e-08	66039.2	HUMAN	Keratin, type II cytoskeletal 1
534	[3]	P04264	KRT1	692.349	2	0.74	SLNNQFASFIDK		GG_191217_03_hcd	54.15	17535	186	197	45	1.2e-08	66039.2	HUMAN	Keratin, type II cytoskeletal 1
535	[3]	P04264	KRT1	692.35	2	1.7	SLNNQFASFIDK		GG_191217_03_hcd	54.35	17625	186	197	42.8	8.1e-10	66039.2	HUMAN	Keratin, type II cytoskeletal 1
536	[3]	P04264	KRT1	692.349	2	0.39	SLNNQFASFIDK		GG_191217_03_hcd	54.55	17717	186	197	41.2	4e-09	66039.2	HUMAN	Keratin, type II cytoskeletal 1
537	[3]	P04264	KRT1	692.349	2	0.3	SLNNQFASFIDK		GG_191217_03_hcd	54.75	17809	186	197	43.5	3e-08	66039.2	HUMAN	Keratin, type II cytoskeletal 1
538	[3]	P04264	KRT1	692.349	2	0.56	SLNNQFASFIDK		GG_191217_03_hcd	54.95	17901	186	197	41.1	5.2e-09	66039.2	HUMAN	Keratin, type II cytoskeletal 1
539	[3]	P04264	KRT1	692.349	2	-0.23	SLNNQFASFIDK		GG_191217_03_hcd	55.233	18029	186	197	36	8.4e-08	66039.2	HUMAN	Keratin, type II cytoskeletal 1
540	[3]	P04264	KRT1	692.349	2	-0.06	SLNNQFASFIDK		GG_191217_03_hcd	55.45	18130	186	197	35.7	2e-07	66039.2	HUMAN	Keratin, type II cytoskeletal 1
541	[3]	P04264	KRT1	692.349	2	0.56	SLNNQFASFIDK		GG_191217_03_hcd	55.883	18325	186	197	31.4	2.5e-07	66039.2	HUMAN	Keratin, type II cytoskeletal 1
542	[3]	P04264	KRT1	546.958	3	-0.11	SLNNQFASFIDKVR		GG_191217_03_hcd	56.85	18763	186	199	48.5	8.4e-10	66039.2	HUMAN	Keratin, type II cytoskeletal 1
543	[3]	P04264	KRT1	819.933	2	-0.029	SLNNQFASFIDKVR		GG_191217_03_hcd	56.867	18768	186	199	52.9	4.9e-12	66039.2	HUMAN	Keratin, type II cytoskeletal 1
544	[3]	P04264	KRT1	546.958	3	0.11	SLNNQFASFIDKVR		GG_191217_03_hcd	57.05	18853	186	199	56.6	9.3e-12	66039.2	HUMAN	Keratin, type II cytoskeletal 1
545	[3]	P04264	KRT1	819.933	2	-0.1	SLNNQFASFIDKVR		GG_191217_03_hcd	57.05	18854	186	199	58.2	1.7e-09	66039.2	HUMAN	Keratin, type II cytoskeletal 1
546	[3]	P04264	KRT1	819.933	2	-0.25	SLNNQFASFIDKVR		GG_191217_03_hcd	57.117	18887	186	199	45	1e-06	66039.2	HUMAN	Keratin, type II cytoskeletal 1
547	[3]	P04264	KRT1	546.958	3	0.22	SLNNQFASFIDKVR		GG_191217_03_hcd	57.25	18944	186	199	56.6	3.1e-11	66039.2	HUMAN	Keratin, type II cytoskeletal 1
548	[3]	P04264	KRT1	819.934	2	0.12	SLNNQFASFIDKVR		GG_191217_03_hcd	57.25	18948	186	199	51	2.9e-11	66039.2	HUMAN	Keratin, type II cytoskeletal 1
549	[3]	P04264	KRT1	546.958	3	-0.11	SLNNQFASFIDKVR		GG_191217_03_hcd	57.45	19036	186	199	26.2	6.1e-10	66039.2	HUMAN	Keratin, type II cytoskeletal 1
550	[3]	P04264	KRT1	546.958	3	-0.44	SLNNQFASFIDKVR		GG_191217_03_hcd	57.667	19132	186	199	24.2	5.6e-07	66039.2	HUMAN	Keratin, type II cytoskeletal 1
551	[3]	P04264	KRT1	738.397	2	0.38	FLEQQNQVLQTK		GG_191217_03_hcd	41.717	11900	200	211	43.4	8.8e-10	66039.2	HUMAN	Keratin, type II cytoskeletal 1
552	[3]	P04264	KRT1	492.599	3	-0.86	FLEQQNQVLQTK		GG_191217_03_hcd	41.833	11956	200	211	28.4	5.2e-06	66039.2	HUMAN	Keratin, type II cytoskeletal 1
553	[3]	P04264	KRT1	738.397	2	1.3	FLEQQNQVLQTK		GG_191217_03_hcd	41.933	12000	200	211	44.9	1e-10	66039.2	HUMAN	Keratin, type II cytoskeletal 1
554	[3]	P04264	KRT1	492.6	3	0.019	FLEQQNQVLQTK		GG_191217_03_hcd	42.033	12044	200	211	33.9	1.4e-06	66039.2	HUMAN	Keratin, type II cytoskeletal 1
555	[3]	P04264	KRT1	738.397	2	1	FLEQQNQVLQTK		GG_191217_03_hcd	42.15	12094	200	211	43.5	1.4e-09	66039.2	HUMAN	Keratin, type II cytoskeletal 1
556	[3]	P04264	KRT1	738.396	2	0.28	FLEQQNQVLQTK		GG_191217_03_hcd	42.35	12185	200	211	39.2	1.7e-09	66039.2	HUMAN	Keratin, type II cytoskeletal 1
557	[3]	P04264	KRT1	738.396	2	-0.044	FLEQQNQVLQTK		GG_191217_03_hcd	42.55	12276	200	211	35.8	1.2e-08	66039.2	HUMAN	Keratin, type II cytoskeletal 1
558	[3]	P04264	KRT1	738.396	2	-0.37	FLEQQNQVLQTK		GG_191217_03_hcd	42.717	12347	200	211	38.2	5.4e-09	66039.2	HUMAN	Keratin, type II cytoskeletal 1
559	[3]	P04264	KRT1	738.396	2	-0.13	FLEQQNQVLQTK		GG_191217_03_hcd	42.9	12416	200	211	35.8	6.8e-09	66039.2	HUMAN	Keratin, type II cytoskeletal 1
560	[3]	P04264	KRT1	738.396	2	-0.21	FLEQQNQVLQTK		GG_191217_03_hcd	43.25	12569	200	211	38.4	1.7e-09	66039.2	HUMAN	Keratin, type II cytoskeletal 1
561	[3]	P04264	KRT1	738.395	2	-1.5	FLEQQNQVLQTK		GG_191217_03_hcd	43.433	12650	200	211	43.1	9.8e-09	66039.2	HUMAN	Keratin, type II cytoskeletal 1
562	[3]	P04264	KRT1	738.395	2	-1.2	FLEQQNQVLQTK		GG_191217_03_hcd	43.667	12749	200	211	32	5.2e-08	66039.2	HUMAN	Keratin, type II cytoskeletal 1
563	[3]	P04264	KRT1	738.396	2	-0.13	FLEQQNQVLQTK		GG_191217_03_hcd	43.9	12858	200	211	43.5	5.8e-08	66039.2	HUMAN	Keratin, type II cytoskeletal 1
564	[3]	P04264	KRT1	978.176	3	-0.76	FLEQQNQVLQTKWELLQQVDTSTR		GG_191217_03_hcd	59.417	19917	200	223	40.2	5.6e-14	66039.2	HUMAN	Keratin, type II cytoskeletal 1
565	[3]	P04264	KRT1	978.176	3	-0.95	FLEQQNQVLQTKWELLQQVDTSTR		GG_191217_03_hcd	59.6	19995	200	223	32	6.9e-12	66039.2	HUMAN	Keratin, type II cytoskeletal 1
566	[3]	P04264	KRT1	738.378	2	-0.041	WELLQQVDTSTR		GG_191217_03_hcd	51.883	16501	212	223	36.8	3.7e-11	66039.2	HUMAN	Keratin, type II cytoskeletal 1
567	[3]	P04264	KRT1	738.377	2	-1.5	WELLQQVDTSTR		GG_191217_03_hcd	53.067	17046	212	223	44.5	5.2e-09	66039.2	HUMAN	Keratin, type II cytoskeletal 1
568	[3]	P04264	KRT1	492.588	3	-0.27	WELLQQVDTSTR		GG_191217_03_hcd	53.117	17067	212	223	32.4	1.7e-06	66039.2	HUMAN	Keratin, type II cytoskeletal 1
569	[3]	P04264	KRT1	738.377	2	-1.3	WELLQQVDTSTR		GG_191217_03_hcd	53.25	17131	212	223	38.1	1.3e-07	66039.2	HUMAN	Keratin, type II cytoskeletal 1
570	[3]	P04264	KRT1	492.588	3	0.16	WELLQQVDTSTR		GG_191217_03_hcd	53.333	17162	212	223	39.2	1.4e-07	66039.2	HUMAN	Keratin, type II cytoskeletal 1
571	[3]	P04264	KRT1	738.378	2	-0.79	WELLQQVDTSTR		GG_191217_03_hcd	53.417	17206	212	223	41.3	1.3e-09	66039.2	HUMAN	Keratin, type II cytoskeletal 1
572	[3]	P04264	KRT1	738.377	2	-1.4	WELLQQVDTSTR		GG_191217_03_hcd	53.65	17312	212	223	39.7	1.8e-10	66039.2	HUMAN	Keratin, type II cytoskeletal 1
573	[3]	P04264	KRT1	738.375	2	-4.2	WELLQQVDTSTR		GG_191217_03_hcd	55.2	18014	212	223	35.5	1.3e-09	66039.2	HUMAN	Keratin, type II cytoskeletal 1
574	[3]	P04264	KRT1	738.377	2	-1.5	WELLQQVDTSTR		GG_191217_03_hcd	55.417	18116	212	223	37.1	7.6e-10	66039.2	HUMAN	Keratin, type II cytoskeletal 1
575	[3]	P04264	KRT1	738.375	2	-3.6	WELLQQVDTSTR		GG_191217_03_hcd	57.133	18892	212	223	27.1	1.8e-07	66039.2	HUMAN	Keratin, type II cytoskeletal 1
576	[3]	P04264	KRT1	738.377	2	-1.2	WELLQQVDTSTR		GG_191217_03_hcd	57.467	19041	212	223	28.9	4e-09	66039.2	HUMAN	Keratin, type II cytoskeletal 1
577	[3]	P04264	KRT1	738.377	2	-1.4	WELLQQVDTSTR		GG_191217_03_hcd	58.7	19596	212	223	28.2	8.5e-08	66039.2	HUMAN	Keratin, type II cytoskeletal 1
578	[3]	P04264	KRT1	738.377	2	-1.5	WELLQQVDTSTR		GG_191217_03_hcd	59.067	19759	212	223	28.7	6.2e-09	66039.2	HUMAN	Keratin, type II cytoskeletal 1
579	[3]	P04264	KRT1	738.378	2	0.041	WELLQQVDTSTR		GG_191217_03_hcd	59.3	19862	212	223	31.4	4.5e-09	66039.2	HUMAN	Keratin, type II cytoskeletal 1
580	[3]	P04264	KRT1	738.377	2	-1.9	WELLQQVDTSTR		GG_191217_03_hcd	59.533	19964	212	223	28.5	8.7e-10	66039.2	HUMAN	Keratin, type II cytoskeletal 1
581	[3]	P04264	KRT1	738.376	2	-2.4	WELLQQVDTSTR		GG_191217_03_hcd	59.75	20053	212	223	31.5	6.8e-11	66039.2	HUMAN	Keratin, type II cytoskeletal 1
582	[3]	P04264	KRT1	738.376	2	-2.3	WELLQQVDTSTR		GG_191217_03_hcd	62.133	21087	212	223	26.9	2.7e-08	66039.2	HUMAN	Keratin, type II cytoskeletal 1
583	[3]	P04264	KRT1	665.331	3	0.61	THNLEPYFESFINNLR		GG_191217_03_hcd	64.35	22099	224	239	43	1.3e-12	66039.2	HUMAN	Keratin, type II cytoskeletal 1
584	[3]	P04264	KRT1	997.491	2	-1.4	THNLEPYFESFINNLR		GG_191217_03_hcd	64.45	22146	224	239	40.6	3.5e-12	66039.2	HUMAN	Keratin, type II cytoskeletal 1
585	[3]	P04264	KRT1	665.332	3	1.7	THNLEPYFESFINNLR		GG_191217_03_hcd	64.55	22188	224	239	50	1.8e-13	66039.2	HUMAN	Keratin, type II cytoskeletal 1
586	[3]	P04264	KRT1	997.491	2	-0.64	THNLEPYFESFINNLR		GG_191217_03_hcd	64.667	22246	224	239	41.2	5.9e-13	66039.2	HUMAN	Keratin, type II cytoskeletal 1
587	[3]	P04264	KRT1	665.332	3	2.5	THNLEPYFESFINNLR		GG_191217_03_hcd	64.75	22287	224	239	50.5	2.9e-14	66039.2	HUMAN	Keratin, type II cytoskeletal 1
588	[3]	P04264	KRT1	665.331	3	0.7	THNLEPYFESFINNLR		GG_191217_03_hcd	64.933	22367	224	239	52.9	9.4e-14	66039.2	HUMAN	Keratin, type II cytoskeletal 1
589	[3]	P04264	KRT1	665.331	3	0.52	THNLEPYFESFINNLR		GG_191217_03_hcd	65.133	22457	224	239	45.5	2.6e-11	66039.2	HUMAN	Keratin, type II cytoskeletal 1
590	[3]	P04264	KRT1	665.331	3	0.25	THNLEPYFESFINNLR		GG_191217_03_hcd	65.433	22594	224	239	46.4	2.1e-11	66039.2	HUMAN	Keratin, type II cytoskeletal 1
591	[3]	P04264	KRT1	665.331	3	0.7	THNLEPYFESFINNLR		GG_191217_03_hcd	65.65	22697	224	239	44.8	3.1e-11	66039.2	HUMAN	Keratin, type II cytoskeletal 1
592	[3]	P04264	KRT1	665.331	3	0.7	THNLEPYFESFINNLR		GG_191217_03_hcd	65.85	22788	224	239	40.1	6e-12	66039.2	HUMAN	Keratin, type II cytoskeletal 1
593	[3]	P04264	KRT1	665.331	3	0.52	THNLEPYFESFINNLR		GG_191217_03_hcd	66.083	22886	224	239	44.1	2e-11	66039.2	HUMAN	Keratin, type II cytoskeletal 1
594	[3]	P04264	KRT1	665.331	3	0.8	THNLEPYFESFINNLR		GG_191217_03_hcd	66.3	22988	224	239	33.5	4.1e-11	66039.2	HUMAN	Keratin, type II cytoskeletal 1
595	[3]	P04264	KRT1	665.331	3	0.52	THNLEPYFESFINNLR		GG_191217_03_hcd	66.5	23073	224	239	47.3	2.6e-11	66039.2	HUMAN	Keratin, type II cytoskeletal 1
596	[3]	P04264	KRT1	665.331	3	0.7	THNLEPYFESFINNLR		GG_191217_03_hcd	66.683	23156	224	239	43.9	1.4e-11	66039.2	HUMAN	Keratin, type II cytoskeletal 1
597	[3]	P04264	KRT1	665.331	3	0.7	THNLEPYFESFINNLR		GG_191217_03_hcd	66.867	23237	224	239	44.6	2.8e-09	66039.2	HUMAN	Keratin, type II cytoskeletal 1
598	[3]	P04264	KRT1	665.331	3	0.89	THNLEPYFESFINNLR		GG_191217_03_hcd	67.067	23327	224	239	41.4	9.7e-12	66039.2	HUMAN	Keratin, type II cytoskeletal 1
599	[3]	P04264	KRT1	665.331	3	0.43	THNLEPYFESFINNLR		GG_191217_03_hcd	67.267	23410	224	239	43.6	6e-11	66039.2	HUMAN	Keratin, type II cytoskeletal 1
600	[3]	P04264	KRT1	665.331	3	0.43	THNLEPYFESFINNLR		GG_191217_03_hcd	67.45	23490	224	239	44.7	3.2e-11	66039.2	HUMAN	Keratin, type II cytoskeletal 1
601	[3]	P04264	KRT1	665.331	3	0.43	THNLEPYFESFINNLR		GG_191217_03_hcd	67.65	23578	224	239	41	2.1e-12	66039.2	HUMAN	Keratin, type II cytoskeletal 1
602	[3]	P04264	KRT1	665.331	3	0.8	THNLEPYFESFINNLR		GG_191217_03_hcd	67.883	23678	224	239	33.5	2.3e-10	66039.2	HUMAN	Keratin, type II cytoskeletal 1
603	[3]	P04264	KRT1	665.331	3	0.98	THNLEPYFESFINNLR		GG_191217_03_hcd	68.1	23774	224	239	38.4	4.5e-11	66039.2	HUMAN	Keratin, type II cytoskeletal 1
604	[3]	P04264	KRT1	665.331	3	0.98	THNLEPYFESFINNLR		GG_191217_03_hcd	68.283	23856	224	239	40.2	4.9e-12	66039.2	HUMAN	Keratin, type II cytoskeletal 1
605	[3]	P04264	KRT1	665.331	3	0.89	THNLEPYFESFINNLR		GG_191217_03_hcd	68.5	23945	224	239	39	5.4e-12	66039.2	HUMAN	Keratin, type II cytoskeletal 1
606	[3]	P04264	KRT1	665.331	3	1.3	THNLEPYFESFINNLR		GG_191217_03_hcd	68.917	24133	224	239	24.8	2.2e-09	66039.2	HUMAN	Keratin, type II cytoskeletal 1
607	[3]	P04264	KRT1	665.331	3	0.52	THNLEPYFESFINNLR		GG_191217_03_hcd	69.15	24237	224	239	28.6	7.7e-09	66039.2	HUMAN	Keratin, type II cytoskeletal 1
608	[3]	P04264	KRT1	665.331	3	0.98	THNLEPYFESFINNLR		GG_191217_03_hcd	70.533	24842	224	239	19.1	3.5e-06	66039.2	HUMAN	Keratin, type II cytoskeletal 1
609	[3]	P04264	KRT1	665.331	3	1.1	THNLEPYFESFINNLR		GG_191217_03_hcd	72.183	25534	224	239	15.2	8.2e-07	66039.2	HUMAN	Keratin, type II cytoskeletal 1
610	[3]	P04264	KRT1	538.275	4	0.36	THNLEPYFESFINNLRR		GG_191217_03_hcd	62.117	21075	224	240	44.6	1e-10	66039.2	HUMAN	Keratin, type II cytoskeletal 1
611	[3]	P04264	KRT1	717.364	3	0.3	THNLEPYFESFINNLRR		GG_191217_03_hcd	62.15	21092	224	240	51.1	6.6e-13	66039.2	HUMAN	Keratin, type II cytoskeletal 1
612	[3]	P04264	KRT1	538.275	4	0.23	THNLEPYFESFINNLRR		GG_191217_03_hcd	62.317	21172	224	240	42.1	5.1e-10	66039.2	HUMAN	Keratin, type II cytoskeletal 1
613	[3]	P04264	KRT1	717.364	3	0.22	THNLEPYFESFINNLRR		GG_191217_03_hcd	62.35	21187	224	240	54.2	5.9e-13	66039.2	HUMAN	Keratin, type II cytoskeletal 1
614	[3]	P04264	KRT1	717.364	3	-0.13	THNLEPYFESFINNLRR		GG_191217_03_hcd	62.717	21348	224	240	23.8	6.4e-08	66039.2	HUMAN	Keratin, type II cytoskeletal 1
615	[3]	P04264	KRT1	588.304	2	-0.0063	VDQLKSDQSR		GG_191217_03_hcd	23.117	4293	242	251	19.7	4.1e-06	66039.2	HUMAN	Keratin, type II cytoskeletal 1
616	[3]	P04264	KRT1	588.305	2	0.32	VDQLKSDQSR		GG_191217_03_hcd	23.317	4370	242	251	19.9	1.1e-06	66039.2	HUMAN	Keratin, type II cytoskeletal 1
617	[3]	P04264	KRT1	673.301	3	1.5	LDSELKNM(Oxidation)QDM(Oxidation)VEDYR	Oxidation@259;Oxidation@262	GG_191217_03_hcd	39.083	10722	252	267	30.8	5.1e-12	66039.2	HUMAN	Keratin, type II cytoskeletal 1
618	[3]	P04264	KRT1	1009.45	2	0.95	LDSELKNM(Oxidation)QDM(Oxidation)VEDYR	Oxidation@259;Oxidation@262	GG_191217_03_hcd	39.1	10726	252	267	18.1	3.4e-06	66039.2	HUMAN	Keratin, type II cytoskeletal 1
619	[3]	P04264	KRT1	673.3	3	0.26	LDSELKNM(Oxidation)QDM(Oxidation)VEDYR	Oxidation@259;Oxidation@262	GG_191217_03_hcd	39.267	10800	252	267	45.2	1.3e-12	66039.2	HUMAN	Keratin, type II cytoskeletal 1
620	[3]	P04264	KRT1	1009.45	2	-0.084	LDSELKNM(Oxidation)QDM(Oxidation)VEDYR	Oxidation@259;Oxidation@262	GG_191217_03_hcd	39.283	10813	252	267	40.2	1.6e-10	66039.2	HUMAN	Keratin, type II cytoskeletal 1
621	[3]	P04264	KRT1	673.3	3	0.26	LDSELKNM(Oxidation)QDM(Oxidation)VEDYR	Oxidation@259;Oxidation@262	GG_191217_03_hcd	39.483	10897	252	267	27.6	5.2e-07	66039.2	HUMAN	Keratin, type II cytoskeletal 1
622	[3]	P04264	KRT1	667.968	3	0.14	LDSELKNM(Oxidation)QDMVEDYR	Oxidation@259=51	GG_191217_03_hcd	42.95	12440	252	267	33.1	1.1e-11	66039.2	HUMAN	Keratin, type II cytoskeletal 1
623	[3]	P04264	KRT1	1001.45	2	-1.2	LDSELKNM(Oxidation)QDMVEDYR	Oxidation@259=34	GG_191217_03_hcd	42.983	12452	252	267	40.8	8.5e-11	66039.2	HUMAN	Keratin, type II cytoskeletal 1
624	[3]	P04264	KRT1	667.968	3	0.32	LDSELKNM(Oxidation)QDMVEDYR	Oxidation@259=35	GG_191217_03_hcd	43.2	12548	252	267	21.2	1.2e-08	66039.2	HUMAN	Keratin, type II cytoskeletal 1
625	[3]	P04264	KRT1	662.637	3	0.48	LDSELKNMQDMVEDYR		GG_191217_03_hcd	53.95	17442	252	267	40.7	1.9e-10	66039.2	HUMAN	Keratin, type II cytoskeletal 1
626	[3]	P04264	KRT1	993.451	2	-0.11	LDSELKNMQDMVEDYR		GG_191217_03_hcd	54.033	17486	252	267	42	2.7e-11	66039.2	HUMAN	Keratin, type II cytoskeletal 1
627	[3]	P04264	KRT1	662.637	3	0.48	LDSELKNMQDMVEDYR		GG_191217_03_hcd	54.15	17539	252	267	35.4	2.3e-12	66039.2	HUMAN	Keratin, type II cytoskeletal 1
628	[3]	P04264	KRT1	666.764	2	1.2	NM(Oxidation)QDM(Oxidation)VEDYR	Oxidation@259;Oxidation@262	GG_191217_03_hcd	32.033	7671	258	267	28.8	1.3e-10	66039.2	HUMAN	Keratin, type II cytoskeletal 1
629	[3]	P04264	KRT1	666.764	2	0.44	NM(Oxidation)QDM(Oxidation)VEDYR	Oxidation@259;Oxidation@262	GG_191217_03_hcd	32.233	7763	258	267	33.8	9.8e-10	66039.2	HUMAN	Keratin, type II cytoskeletal 1
630	[3]	P04264	KRT1	658.766	2	0.016	NM(Oxidation)QDMVEDYR	Oxidation@259=46	GG_191217_03_hcd	36.8	9737	258	267	31.4	8.2e-09	66039.2	HUMAN	Keratin, type II cytoskeletal 1
631	[3]	P04264	KRT1	658.766	2	0.016	NM(Oxidation)QDMVEDYR	Oxidation@259=39	GG_191217_03_hcd	37.017	9832	258	267	34.6	9.5e-08	66039.2	HUMAN	Keratin, type II cytoskeletal 1
632	[3]	P04264	KRT1	658.766	2	-0.17	NM(Oxidation)QDMVEDYR	Oxidation@259=55	GG_191217_03_hcd	37.2	9911	258	267	26.3	2.4e-10	66039.2	HUMAN	Keratin, type II cytoskeletal 1
633	[3]	P04264	KRT1	658.765	2	-1.3	NM(Oxidation)QDMVEDYR	Oxidation@259|262	GG_191217_03_hcd	43.617	12727	258	267	25.8	6.6e-08	66039.2	HUMAN	Keratin, type II cytoskeletal 1
634	[3]	P04264	KRT1	658.766	2	-0.075	NM(Oxidation)QDMVEDYR	Oxidation@259=7	GG_191217_03_hcd	43.867	12844	258	267	24.9	5.1e-11	66039.2	HUMAN	Keratin, type II cytoskeletal 1
635	[3]	P04264	KRT1	658.766	2	-0.17	NM(Oxidation)QDMVEDYR	Oxidation@259=14	GG_191217_03_hcd	44.1	12954	258	267	28.8	9.6e-07	66039.2	HUMAN	Keratin, type II cytoskeletal 1
636	[3]	P04264	KRT1	658.766	2	0.94	NM(Oxidation)QDMVEDYR	Oxidation@259=24	GG_191217_03_hcd	44.35	13068	258	267	23	1.2e-06	66039.2	HUMAN	Keratin, type II cytoskeletal 1
637	[3]	P04264	KRT1	658.766	2	-0.17	NMQDM(Oxidation)VEDYR	Oxidation@262=69	GG_191217_03_hcd	38.167	10325	258	267	29.4	6.6e-12	66039.2	HUMAN	Keratin, type II cytoskeletal 1
638	[3]	P04264	KRT1	658.766	2	0.11	NMQDM(Oxidation)VEDYR	Oxidation@262=71	GG_191217_03_hcd	38.333	10396	258	267	33.1	7.4e-13	66039.2	HUMAN	Keratin, type II cytoskeletal 1
639	[3]	P04264	KRT1	658.766	2	0.016	NMQDM(Oxidation)VEDYR	Oxidation@262=59	GG_191217_03_hcd	38.517	10472	258	267	36.5	3.4e-11	66039.2	HUMAN	Keratin, type II cytoskeletal 1
640	[3]	P04264	KRT1	658.766	2	0.67	NMQDM(Oxidation)VEDYR	Oxidation@262=50	GG_191217_03_hcd	38.733	10566	258	267	36.5	5e-10	66039.2	HUMAN	Keratin, type II cytoskeletal 1
641	[3]	P04264	KRT1	658.766	2	0.85	NMQDM(Oxidation)VEDYR	Oxidation@262=54	GG_191217_03_hcd	38.933	10653	258	267	37.5	2.2e-10	66039.2	HUMAN	Keratin, type II cytoskeletal 1
642	[3]	P04264	KRT1	658.766	2	0.67	NMQDM(Oxidation)VEDYR	Oxidation@262=65	GG_191217_03_hcd	39.133	10746	258	267	38.5	8e-12	66039.2	HUMAN	Keratin, type II cytoskeletal 1
643	[3]	P04264	KRT1	658.766	2	0.016	NMQDM(Oxidation)VEDYR	Oxidation@262=27	GG_191217_03_hcd	39.383	10855	258	267	23.7	6.2e-08	66039.2	HUMAN	Keratin, type II cytoskeletal 1
644	[3]	P04264	KRT1	650.769	2	0.52	NMQDMVEDYR		GG_191217_03_hcd	44.417	13093	258	267	38.1	2.5e-10	66039.2	HUMAN	Keratin, type II cytoskeletal 1
645	[3]	P04264	KRT1	650.769	2	1.4	NMQDMVEDYR		GG_191217_03_hcd	44.6	13183	258	267	42.9	4.9e-11	66039.2	HUMAN	Keratin, type II cytoskeletal 1
646	[3]	P04264	KRT1	650.769	2	1.6	NMQDMVEDYR		GG_191217_03_hcd	44.8	13275	258	267	40.9	6.7e-11	66039.2	HUMAN	Keratin, type II cytoskeletal 1
647	[3]	P04264	KRT1	650.769	2	0.24	NMQDMVEDYR		GG_191217_03_hcd	45.05	13390	258	267	34.4	8.3e-11	66039.2	HUMAN	Keratin, type II cytoskeletal 1
648	[3]	P04264	KRT1	436.889	3	-0.88	NKYEDEINKR		GG_191217_03_hcd	30.417	6985	268	277	29.4	4e-07	66039.2	HUMAN	Keratin, type II cytoskeletal 1
649	[3]	P04264	KRT1	654.831	2	-0.39	NKYEDEINKR		GG_191217_03_hcd	30.433	6994	268	277	38.8	1.9e-07	66039.2	HUMAN	Keratin, type II cytoskeletal 1
650	[3]	P04264	KRT1	436.89	3	0.32	NKYEDEINKR		GG_191217_03_hcd	30.6	7068	268	277	43.9	5.4e-08	66039.2	HUMAN	Keratin, type II cytoskeletal 1
651	[3]	P04264	KRT1	654.832	2	1.3	NKYEDEINKR		GG_191217_03_hcd	30.617	7079	268	277	38.9	7.3e-07	66039.2	HUMAN	Keratin, type II cytoskeletal 1
652	[3]	P04264	KRT1	436.89	3	0.59	NKYEDEINKR		GG_191217_03_hcd	30.783	7152	268	277	43	1.9e-07	66039.2	HUMAN	Keratin, type II cytoskeletal 1
653	[3]	P04264	KRT1	654.832	2	1.5	NKYEDEINKR		GG_191217_03_hcd	30.817	7166	268	277	37.9	9.1e-07	66039.2	HUMAN	Keratin, type II cytoskeletal 1
654	[3]	P04264	KRT1	436.889	3	-0.67	NKYEDEINKR		GG_191217_03_hcd	30.967	7227	268	277	40.6	3.2e-07	66039.2	HUMAN	Keratin, type II cytoskeletal 1
655	[3]	P04264	KRT1	654.83	2	-0.5	NKYEDEINKR		GG_191217_03_hcd	31.017	7246	268	277	40.4	3.1e-07	66039.2	HUMAN	Keratin, type II cytoskeletal 1
656	[3]	P04264	KRT1	436.89	3	-0.098	NKYEDEINKR		GG_191217_03_hcd	31.15	7298	268	277	28.6	1.8e-06	66039.2	HUMAN	Keratin, type II cytoskeletal 1
657	[3]	P04264	KRT1	654.831	2	-0.39	NKYEDEINKR		GG_191217_03_hcd	31.2	7319	268	277	36	6.9e-08	66039.2	HUMAN	Keratin, type II cytoskeletal 1
658	[3]	P04264	KRT1	654.831	2	-0.21	NKYEDEINKR		GG_191217_03_hcd	31.367	7386	268	277	30.4	6.6e-07	66039.2	HUMAN	Keratin, type II cytoskeletal 1
659	[3]	P04264	KRT1	654.83	2	-0.96	NKYEDEINKR		GG_191217_03_hcd	31.567	7471	268	277	31.4	1.2e-06	66039.2	HUMAN	Keratin, type II cytoskeletal 1
660	[3]	P04264	KRT1	633.322	2	-0.26	TNAENEFVTIK		GG_191217_03_hcd	43.733	12783	278	288	34.5	4.9e-08	66039.2	HUMAN	Keratin, type II cytoskeletal 1
661	[3]	P04264	KRT1	633.322	2	0.42	TNAENEFVTIK		GG_191217_03_hcd	43.95	12883	278	288	36.3	1.3e-07	66039.2	HUMAN	Keratin, type II cytoskeletal 1
662	[3]	P04264	KRT1	633.322	2	0.42	TNAENEFVTIK		GG_191217_03_hcd	44.15	12973	278	288	35.5	3.9e-08	66039.2	HUMAN	Keratin, type II cytoskeletal 1
663	[3]	P04264	KRT1	633.322	2	-0.067	TNAENEFVTIK		GG_191217_03_hcd	44.35	13062	278	288	35.5	4.6e-09	66039.2	HUMAN	Keratin, type II cytoskeletal 1
664	[3]	P04264	KRT1	633.322	2	0.14	TNAENEFVTIK		GG_191217_03_hcd	44.55	13160	278	288	23.8	2.4e-06	66039.2	HUMAN	Keratin, type II cytoskeletal 1
665	[3]	P04264	KRT1	633.323	2	0.52	TNAENEFVTIK		GG_191217_03_hcd	44.783	13268	278	288	29.5	9.2e-08	66039.2	HUMAN	Keratin, type II cytoskeletal 1
666	[3]	P04264	KRT1	697.369	2	-1.1	TNAENEFVTIKK		GG_191217_03_hcd	39.2	10776	278	289	36.8	1.2e-08	66039.2	HUMAN	Keratin, type II cytoskeletal 1
667	[3]	P04264	KRT1	465.249	3	-0.21	TNAENEFVTIKK		GG_191217_03_hcd	39.217	10778	278	289	33.5	3.7e-08	66039.2	HUMAN	Keratin, type II cytoskeletal 1
668	[3]	P04264	KRT1	697.37	2	1	TNAENEFVTIKK		GG_191217_03_hcd	39.4	10859	278	289	45.2	2e-10	66039.2	HUMAN	Keratin, type II cytoskeletal 1
669	[3]	P04264	KRT1	465.249	3	0.65	TNAENEFVTIKK		GG_191217_03_hcd	39.4	10860	278	289	39.7	5.5e-10	66039.2	HUMAN	Keratin, type II cytoskeletal 1
670	[3]	P04264	KRT1	697.37	2	-0.048	TNAENEFVTIKK		GG_191217_03_hcd	39.583	10944	278	289	42.1	4.5e-10	66039.2	HUMAN	Keratin, type II cytoskeletal 1
671	[3]	P04264	KRT1	465.249	3	-0.082	TNAENEFVTIKK		GG_191217_03_hcd	39.583	10945	278	289	40.4	9.3e-10	66039.2	HUMAN	Keratin, type II cytoskeletal 1
672	[3]	P04264	KRT1	697.369	2	-0.58	TNAENEFVTIKK		GG_191217_03_hcd	39.8	11042	278	289	41.5	2.4e-09	66039.2	HUMAN	Keratin, type II cytoskeletal 1
673	[3]	P04264	KRT1	697.369	2	-0.67	TNAENEFVTIKK		GG_191217_03_hcd	40.033	11144	278	289	36	6.4e-08	66039.2	HUMAN	Keratin, type II cytoskeletal 1
674	[3]	P04264	KRT1	697.37	2	0.57	TNAENEFVTIKK		GG_191217_03_hcd	40.217	11228	278	289	36.6	2.7e-09	66039.2	HUMAN	Keratin, type II cytoskeletal 1
675	[3]	P04264	KRT1	564.274	2	0.06	KDVDGAYMTK		GG_191217_03_hcd	29.717	6685	289	298	36.9	2.2e-08	66039.2	HUMAN	Keratin, type II cytoskeletal 1
676	[3]	P04264	KRT1	564.274	2	-0.047	KDVDGAYMTK		GG_191217_03_hcd	29.917	6773	289	298	39.2	1.1e-09	66039.2	HUMAN	Keratin, type II cytoskeletal 1
677	[3]	P04264	KRT1	508.223	2	-0.87	DVDGAYM(Oxidation)TK	Oxidation@296	GG_191217_03_hcd	27.067	5680	290	298	35	2.1e-15	66039.2	HUMAN	Keratin, type II cytoskeletal 1
678	[3]	P04264	KRT1	508.223	2	-0.81	DVDGAYM(Oxidation)TK	Oxidation@296	GG_191217_03_hcd	27.233	5743	290	298	36	1.7e-14	66039.2	HUMAN	Keratin, type II cytoskeletal 1
679	[3]	P04264	KRT1	508.224	2	-0.46	DVDGAYM(Oxidation)TK	Oxidation@296	GG_191217_03_hcd	27.4	5809	290	298	29.1	3.9e-10	66039.2	HUMAN	Keratin, type II cytoskeletal 1
680	[3]	P04264	KRT1	508.224	2	-0.28	DVDGAYM(Oxidation)TK	Oxidation@296	GG_191217_03_hcd	32.317	7800	290	298	18.8	3.8e-08	66039.2	HUMAN	Keratin, type II cytoskeletal 1
681	[3]	P04264	KRT1	508.224	2	-0.1	DVDGAYM(Oxidation)TK	Oxidation@296	GG_191217_03_hcd	32.533	7896	290	298	17.9	3.9e-07	66039.2	HUMAN	Keratin, type II cytoskeletal 1
682	[3]	P04264	KRT1	508.224	2	-0.34	DVDGAYM(Oxidation)TK	Oxidation@296	GG_191217_03_hcd	32.95	8082	290	298	23.8	3.9e-10	66039.2	HUMAN	Keratin, type II cytoskeletal 1
683	[3]	P04264	KRT1	508.224	2	-0.46	DVDGAYM(Oxidation)TK	Oxidation@296	GG_191217_03_hcd	33.167	8175	290	298	25.4	1.1e-10	66039.2	HUMAN	Keratin, type II cytoskeletal 1
684	[3]	P04264	KRT1	500.226	2	-0.37	DVDGAYMTK		GG_191217_03_hcd	33.067	8127	290	298	29	9.3e-08	66039.2	HUMAN	Keratin, type II cytoskeletal 1
685	[3]	P04264	KRT1	500.226	2	0.13	DVDGAYMTK		GG_191217_03_hcd	33.233	8206	290	298	28.7	1.2e-07	66039.2	HUMAN	Keratin, type II cytoskeletal 1
686	[3]	P04264	KRT1	500.226	2	0.55	DVDGAYMTK		GG_191217_03_hcd	33.433	8293	290	298	31.8	3e-08	66039.2	HUMAN	Keratin, type II cytoskeletal 1
687	[3]	P04264	KRT1	500.226	2	-0.05	DVDGAYMTK		GG_191217_03_hcd	33.633	8383	290	298	31.2	3.5e-08	66039.2	HUMAN	Keratin, type II cytoskeletal 1
688	[3]	P04264	KRT1	500.226	2	-0.37	DVDGAYMTK		GG_191217_03_hcd	33.817	8468	290	298	30.6	5.3e-08	66039.2	HUMAN	Keratin, type II cytoskeletal 1
689	[3]	P04264	KRT1	1140.56	4	3.6	LDNLQQEIDFLTALYQAELSQM(Oxidation)QTQISETNVILSM(Oxidation)DNNR	Oxidation@326;Oxidation@339	GG_191217_03_hcd	79.35	28278	305	343	50.6	1.3e-17	66039.2	HUMAN	Keratin, type II cytoskeletal 1
690	[3]	P04264	KRT1	1520.4	3	1.8	LDNLQQEIDFLTALYQAELSQM(Oxidation)QTQISETNVILSM(Oxidation)DNNR	Oxidation@326;Oxidation@339	GG_191217_03_hcd	79.467	28320	305	343	40.4	9.7e-13	66039.2	HUMAN	Keratin, type II cytoskeletal 1
691	[3]	P04264	KRT1	1140.55	4	0.096	LDNLQQEIDFLTALYQAELSQM(Oxidation)QTQISETNVILSM(Oxidation)DNNR	Oxidation@326;Oxidation@339	GG_191217_03_hcd	79.533	28342	305	343	60.8	1.5e-18	66039.2	HUMAN	Keratin, type II cytoskeletal 1
692	[3]	P04264	KRT1	1136.56	4	3.1	LDNLQQEIDFLTALYQAELSQM(Oxidation)QTQISETNVILSMDNNR	Oxidation@326=102	GG_191217_03_hcd	80.317	28614	305	343	51.5	7.3e-15	66039.2	HUMAN	Keratin, type II cytoskeletal 1
693	[3]	P04264	KRT1	1515.07	3	2.8	LDNLQQEIDFLTALYQAELSQM(Oxidation)QTQISETNVILSMDNNR	Oxidation@326=87	GG_191217_03_hcd	80.467	28662	305	343	51.1	1.5e-12	66039.2	HUMAN	Keratin, type II cytoskeletal 1
694	[3]	P04264	KRT1	1136.55	4	0.26	LDNLQQEIDFLTALYQAELSQM(Oxidation)QTQISETNVILSMDNNR	Oxidation@326=102	GG_191217_03_hcd	80.5	28672	305	343	62.2	8.8e-16	66039.2	HUMAN	Keratin, type II cytoskeletal 1
695	[3]	P04264	KRT1	1136.56	4	3.4	LDNLQQEIDFLTALYQAELSQMQTQISETNVILSM(Oxidation)DNNR	Oxidation@339=92	GG_191217_03_hcd	84.367	29755	305	343	47.5	5.8e-16	66039.2	HUMAN	Keratin, type II cytoskeletal 1
696	[3]	P04264	KRT1	1515.07	3	0.5	LDNLQQEIDFLTALYQAELSQMQTQISETNVILSM(Oxidation)DNNR	Oxidation@339=112	GG_191217_03_hcd	84.45	29776	305	343	46.1	2.1e-16	66039.2	HUMAN	Keratin, type II cytoskeletal 1
697	[3]	P04264	KRT1	1136.56	4	1.3	LDNLQQEIDFLTALYQAELSQMQTQISETNVILSM(Oxidation)DNNR	Oxidation@339=112	GG_191217_03_hcd	84.533	29803	305	343	56.2	8.7e-19	66039.2	HUMAN	Keratin, type II cytoskeletal 1
698	[3]	P04264	KRT1	1132.56	4	-0.64	LDNLQQEIDFLTALYQAELSQMQTQISETNVILSMDNNR		GG_191217_03_hcd	85.033	29941	305	343	60.9	9.8e-18	66039.2	HUMAN	Keratin, type II cytoskeletal 1
699	[3]	P04264	KRT1	1509.74	3	0.48	LDNLQQEIDFLTALYQAELSQMQTQISETNVILSMDNNR		GG_191217_03_hcd	85.067	29951	305	343	58.4	5.9e-17	66039.2	HUMAN	Keratin, type II cytoskeletal 1
700	[3]	P04264	KRT1	1132.56	4	2.4	LDNLQQEIDFLTALYQAELSQMQTQISETNVILSMDNNR		GG_191217_03_hcd	85.217	29991	305	343	69	5.5e-18	66039.2	HUMAN	Keratin, type II cytoskeletal 1
701	[3]	P04264	KRT1	1509.74	3	-0.57	LDNLQQEIDFLTALYQAELSQMQTQISETNVILSMDNNR		GG_191217_03_hcd	85.233	30000	305	343	69.6	2.4e-17	66039.2	HUMAN	Keratin, type II cytoskeletal 1
702	[3]	P04264	KRT1	1132.56	4	0.98	LDNLQQEIDFLTALYQAELSQMQTQISETNVILSMDNNR		GG_191217_03_hcd	85.383	30035	305	343	66	1.3e-18	66039.2	HUMAN	Keratin, type II cytoskeletal 1
703	[3]	P04264	KRT1	1509.74	3	-0.49	LDNLQQEIDFLTALYQAELSQMQTQISETNVILSMDNNR		GG_191217_03_hcd	85.417	30044	305	343	50.1	4.5e-14	66039.2	HUMAN	Keratin, type II cytoskeletal 1
704	[3]	P04264	KRT1	1132.55	4	-2	LDNLQQEIDFLTALYQAELSQMQTQISETNVILSMDNNR		GG_191217_03_hcd	85.567	30089	305	343	52.9	4.1e-14	66039.2	HUMAN	Keratin, type II cytoskeletal 1
705	[3]	P04264	KRT1	1132.56	4	2.3	LDNLQQEIDFLTALYQAELSQMQTQISETNVILSMDNNR		GG_191217_03_hcd	85.767	30138	305	343	38	1.5e-16	66039.2	HUMAN	Keratin, type II cytoskeletal 1
706	[3]	P04264	KRT1	651.862	2	1.5	SLDLDSIIAEVK		GG_191217_03_hcd	55.167	18003	344	355	38	1.1e-06	66039.2	HUMAN	Keratin, type II cytoskeletal 1
707	[3]	P04264	KRT1	651.861	2	0.38	SLDLDSIIAEVK		GG_191217_03_hcd	63.633	21769	344	355	44.1	1.4e-06	66039.2	HUMAN	Keratin, type II cytoskeletal 1
708	[3]	P04264	KRT1	651.863	2	2.3	SLDLDSIIAEVK		GG_191217_03_hcd	63.833	21863	344	355	44	3e-06	66039.2	HUMAN	Keratin, type II cytoskeletal 1
709	[3]	P04264	KRT1	651.862	2	0.57	SLDLDSIIAEVK		GG_191217_03_hcd	64.017	21949	344	355	44.1	3.6e-06	66039.2	HUMAN	Keratin, type II cytoskeletal 1
710	[3]	P04264	KRT1	651.861	2	0.38	SLDLDSIIAEVK		GG_191217_03_hcd	64.45	22145	344	355	39	3.1e-06	66039.2	HUMAN	Keratin, type II cytoskeletal 1
711	[3]	P04264	KRT1	651.862	2	0.86	SLDLDSIIAEVK		GG_191217_03_hcd	64.683	22252	344	355	40.1	2.9e-06	66039.2	HUMAN	Keratin, type II cytoskeletal 1
712	[3]	P04264	KRT1	651.862	2	0.86	SLDLDSIIAEVK		GG_191217_03_hcd	64.883	22342	344	355	39.5	1.9e-06	66039.2	HUMAN	Keratin, type II cytoskeletal 1
713	[3]	P04264	KRT1	651.861	2	-0.077	SLDLDSIIAEVK		GG_191217_03_hcd	65.5	22629	344	355	28.2	4.2e-07	66039.2	HUMAN	Keratin, type II cytoskeletal 1
714	[3]	P04264	KRT1	651.862	2	0.95	SLDLDSIIAEVK		GG_191217_03_hcd	65.733	22733	344	355	34.4	1.9e-07	66039.2	HUMAN	Keratin, type II cytoskeletal 1
715	[3]	P04264	KRT1	651.862	2	0.66	SLDLDSIIAEVK		GG_191217_03_hcd	65.983	22844	344	355	33.6	2.5e-07	66039.2	HUMAN	Keratin, type II cytoskeletal 1
716	[3]	P04264	KRT1	651.861	2	0.11	SLDLDSIIAEVK		GG_191217_03_hcd	66.233	22953	344	355	32.3	3.6e-06	66039.2	HUMAN	Keratin, type II cytoskeletal 1
717	[3]	P04264	KRT1	651.862	2	0.57	SLDLDSIIAEVK		GG_191217_03_hcd	66.667	23150	344	355	28.8	3.4e-06	66039.2	HUMAN	Keratin, type II cytoskeletal 1
718	[3]	P04264	KRT1	651.861	2	0.29	SLDLDSIIAEVK		GG_191217_03_hcd	66.883	23245	344	355	25.6	3.2e-06	66039.2	HUMAN	Keratin, type II cytoskeletal 1
719	[3]	P04264	KRT1	533.264	2	-0.52	AQYEDIAQK		GG_191217_03_hcd	32.433	7850	356	364	29.6	7.6e-08	66039.2	HUMAN	Keratin, type II cytoskeletal 1
720	[3]	P04264	KRT1	670.838	2	0.095	SKAEAESLYQSK		GG_191217_03_hcd	31.75	7544	365	376	30.9	2.8e-08	66039.2	HUMAN	Keratin, type II cytoskeletal 1
721	[3]	P04264	KRT1	670.839	2	0.54	SKAEAESLYQSK		GG_191217_03_hcd	31.95	7633	365	376	51	2.9e-09	66039.2	HUMAN	Keratin, type II cytoskeletal 1
722	[3]	P04264	KRT1	447.561	3	-0.59	SKAEAESLYQSK		GG_191217_03_hcd	32	7655	365	376	27.9	6.8e-09	66039.2	HUMAN	Keratin, type II cytoskeletal 1
723	[3]	P04264	KRT1	670.839	2	0.74	SKAEAESLYQSK		GG_191217_03_hcd	32.133	7717	365	376	50.5	2e-09	66039.2	HUMAN	Keratin, type II cytoskeletal 1
724	[3]	P04264	KRT1	670.838	2	0.095	SKAEAESLYQSK		GG_191217_03_hcd	32.333	7806	365	376	48.9	4.2e-09	66039.2	HUMAN	Keratin, type II cytoskeletal 1
725	[3]	P04264	KRT1	670.838	2	0.27	SKAEAESLYQSK		GG_191217_03_hcd	32.533	7893	365	376	43.1	4.1e-08	66039.2	HUMAN	Keratin, type II cytoskeletal 1
726	[3]	P04264	KRT1	670.838	2	0.095	SKAEAESLYQSK		GG_191217_03_hcd	32.733	7981	365	376	39.4	1.5e-07	66039.2	HUMAN	Keratin, type II cytoskeletal 1
727	[3]	P04264	KRT1	670.838	2	-0.28	SKAEAESLYQSK		GG_191217_03_hcd	32.933	8068	365	376	42.9	2.8e-09	66039.2	HUMAN	Keratin, type II cytoskeletal 1
728	[3]	P04264	KRT1	670.838	2	0.36	SKAEAESLYQSK		GG_191217_03_hcd	33.133	8163	365	376	34.9	1.3e-06	66039.2	HUMAN	Keratin, type II cytoskeletal 1
729	[3]	P04264	KRT1	563.274	2	-0.5	AEAESLYQSK		GG_191217_03_hcd	32.883	8052	367	376	37.3	3.1e-08	66039.2	HUMAN	Keratin, type II cytoskeletal 1
730	[3]	P04264	KRT1	563.275	2	0.14	AEAESLYQSK		GG_191217_03_hcd	33.067	8134	367	376	42	4.4e-08	66039.2	HUMAN	Keratin, type II cytoskeletal 1
731	[3]	P04264	KRT1	563.275	2	0.034	AEAESLYQSK		GG_191217_03_hcd	33.25	8216	367	376	36.4	4.9e-08	66039.2	HUMAN	Keratin, type II cytoskeletal 1
732	[3]	P04264	KRT1	563.275	2	0.034	AEAESLYQSK		GG_191217_03_hcd	33.467	8309	367	376	34.6	1.9e-07	66039.2	HUMAN	Keratin, type II cytoskeletal 1
733	[3]	P04264	KRT1	563.274	2	-0.62	AEAESLYQSK		GG_191217_03_hcd	33.65	8392	367	376	30.4	1.2e-07	66039.2	HUMAN	Keratin, type II cytoskeletal 1
734	[3]	P04264	KRT1	590.304	2	1.1	YEELQITAGR		GG_191217_03_hcd	42.133	12085	377	386	42.5	3.4e-08	66039.2	HUMAN	Keratin, type II cytoskeletal 1
735	[3]	P04264	KRT1	590.306	2	3.4	YEELQITAGR		GG_191217_03_hcd	42.333	12183	377	386	43	3.7e-07	66039.2	HUMAN	Keratin, type II cytoskeletal 1
736	[3]	P04264	KRT1	590.305	2	2.5	YEELQITAGR		GG_191217_03_hcd	42.533	12274	377	386	43	3.7e-07	66039.2	HUMAN	Keratin, type II cytoskeletal 1
737	[3]	P04264	KRT1	590.304	2	0.28	YEELQITAGR		GG_191217_03_hcd	42.717	12342	377	386	44.5	1.7e-07	66039.2	HUMAN	Keratin, type II cytoskeletal 1
738	[3]	P04264	KRT1	590.304	2	0.064	YEELQITAGR		GG_191217_03_hcd	42.883	12411	377	386	44.5	2.6e-07	66039.2	HUMAN	Keratin, type II cytoskeletal 1
739	[3]	P04264	KRT1	590.304	2	0.28	YEELQITAGR		GG_191217_03_hcd	43.067	12493	377	386	44.9	7.9e-08	66039.2	HUMAN	Keratin, type II cytoskeletal 1
740	[3]	P04264	KRT1	590.304	2	0.064	YEELQITAGR		GG_191217_03_hcd	43.267	12580	377	386	46.1	1.6e-07	66039.2	HUMAN	Keratin, type II cytoskeletal 1
741	[3]	P04264	KRT1	590.304	2	0.69	YEELQITAGR		GG_191217_03_hcd	43.667	12755	377	386	44.5	6.2e-08	66039.2	HUMAN	Keratin, type II cytoskeletal 1
742	[3]	P04264	KRT1	590.304	2	0.28	YEELQITAGR		GG_191217_03_hcd	43.9	12855	377	386	40.3	4.7e-09	66039.2	HUMAN	Keratin, type II cytoskeletal 1
743	[3]	P04264	KRT1	590.304	2	0.18	YEELQITAGR		GG_191217_03_hcd	44.117	12958	377	386	42.4	7.4e-08	66039.2	HUMAN	Keratin, type II cytoskeletal 1
744	[3]	P04264	KRT1	590.304	2	-0.24	YEELQITAGR		GG_191217_03_hcd	44.317	13054	377	386	41.1	6.2e-08	66039.2	HUMAN	Keratin, type II cytoskeletal 1
745	[3]	P04264	KRT1	590.304	2	0.18	YEELQITAGR		GG_191217_03_hcd	44.55	13159	377	386	35.8	1.2e-07	66039.2	HUMAN	Keratin, type II cytoskeletal 1
746	[3]	P04264	KRT1	590.304	2	0.28	YEELQITAGR		GG_191217_03_hcd	44.917	13323	377	386	38.5	2e-07	66039.2	HUMAN	Keratin, type II cytoskeletal 1
747	[3]	P04264	KRT1	590.304	2	0.28	YEELQITAGR		GG_191217_03_hcd	45.35	13530	377	386	35	3.8e-08	66039.2	HUMAN	Keratin, type II cytoskeletal 1
748	[3]	P04264	KRT1	590.304	2	0.69	YEELQITAGR		GG_191217_03_hcd	45.967	13799	377	386	35.1	1.2e-07	66039.2	HUMAN	Keratin, type II cytoskeletal 1
749	[3]	P04264	KRT1	590.303	2	-0.65	YEELQITAGR		GG_191217_03_hcd	46.267	13941	377	386	37.3	1.7e-06	66039.2	HUMAN	Keratin, type II cytoskeletal 1
750	[3]	P04264	KRT1	590.304	2	-0.14	YEELQITAGR		GG_191217_03_hcd	46.5	14043	377	386	38	1.3e-06	66039.2	HUMAN	Keratin, type II cytoskeletal 1
751	[3]	P04264	KRT1	590.304	2	0.064	YEELQITAGR		GG_191217_03_hcd	46.817	14190	377	386	30.4	2e-06	66039.2	HUMAN	Keratin, type II cytoskeletal 1
752	[3]	P04264	KRT1	590.304	2	0.59	YEELQITAGR		GG_191217_03_hcd	47.033	14292	377	386	35.3	1.5e-07	66039.2	HUMAN	Keratin, type II cytoskeletal 1
753	[3]	P04264	KRT1	590.304	2	0.064	YEELQITAGR		GG_191217_03_hcd	47.233	14378	377	386	36.4	3.1e-06	66039.2	HUMAN	Keratin, type II cytoskeletal 1
754	[3]	P04264	KRT1	590.304	2	-0.34	YEELQITAGR		GG_191217_03_hcd	51.767	16451	377	386	22.4	2.2e-08	66039.2	HUMAN	Keratin, type II cytoskeletal 1
755	[3]	P04264	KRT1	590.304	2	0.18	YEELQITAGR		GG_191217_03_hcd	52.017	16562	377	386	31.4	7.5e-08	66039.2	HUMAN	Keratin, type II cytoskeletal 1
756	[3]	P04264	KRT1	590.304	2	0.79	YEELQITAGR		GG_191217_03_hcd	52.517	16795	377	386	23.4	4.1e-07	66039.2	HUMAN	Keratin, type II cytoskeletal 1
757	[3]	P04264	KRT1	590.304	2	0.69	YEELQITAGR		GG_191217_03_hcd	57.083	18872	377	386	23.8	9.7e-08	66039.2	HUMAN	Keratin, type II cytoskeletal 1
758	[3]	P04264	KRT1	590.304	2	0.064	YEELQITAGR		GG_191217_03_hcd	57.367	19001	377	386	25.2	1.9e-08	66039.2	HUMAN	Keratin, type II cytoskeletal 1
759	[3]	P04264	KRT1	590.305	2	2	YEELQITAGR		GG_191217_03_hcd	57.683	19142	377	386	24.3	1.5e-08	66039.2	HUMAN	Keratin, type II cytoskeletal 1
760	[3]	P04264	KRT1	590.305	2	1.3	YEELQITAGR		GG_191217_03_hcd	57.917	19242	377	386	22.2	7.2e-07	66039.2	HUMAN	Keratin, type II cytoskeletal 1
761	[3]	P04264	KRT1	590.304	2	-0.44	YEELQITAGR		GG_191217_03_hcd	59.05	19752	377	386	21.6	4.8e-07	66039.2	HUMAN	Keratin, type II cytoskeletal 1
762	[3]	P04264	KRT1	590.304	2	-0.14	YEELQITAGR		GG_191217_03_hcd	59.467	19936	377	386	23	5e-06	66039.2	HUMAN	Keratin, type II cytoskeletal 1
763	[3]	P04264	KRT1	590.305	2	1.2	YEELQITAGR		GG_191217_03_hcd	59.967	20148	377	386	20.6	2.6e-06	66039.2	HUMAN	Keratin, type II cytoskeletal 1
764	[3]	P04264	KRT1	590.304	2	-0.44	YEELQITAGR		GG_191217_03_hcd	60.183	20243	377	386	22.8	2.3e-06	66039.2	HUMAN	Keratin, type II cytoskeletal 1
765	[3]	P04264	KRT1	590.303	2	-2	YEELQITAGR		GG_191217_03_hcd	60.733	20482	377	386	21.3	1.1e-06	66039.2	HUMAN	Keratin, type II cytoskeletal 1
766	[3]	P04264	KRT1	590.304	2	-0.24	YEELQITAGR		GG_191217_03_hcd	61.183	20674	377	386	25.1	2.9e-07	66039.2	HUMAN	Keratin, type II cytoskeletal 1
767	[3]	P04264	KRT1	590.304	2	0.18	YEELQITAGR		GG_191217_03_hcd	61.617	20857	377	386	26	8.4e-08	66039.2	HUMAN	Keratin, type II cytoskeletal 1
768	[3]	P04264	KRT1	590.304	2	0.49	YEELQITAGR		GG_191217_03_hcd	66.933	23266	377	386	18.5	1.2e-06	66039.2	HUMAN	Keratin, type II cytoskeletal 1
769	[3]	P04264	KRT1	590.304	2	0.39	YEELQITAGR		GG_191217_03_hcd	67.5	23512	377	386	19	3.3e-06	66039.2	HUMAN	Keratin, type II cytoskeletal 1
770	[3]	P04264	KRT1	590.304	2	0.18	YEELQITAGR		GG_191217_03_hcd	69.333	24318	377	386	21.7	2.4e-06	66039.2	HUMAN	Keratin, type II cytoskeletal 1
771	[3]	P04264	KRT1	590.304	2	0.18	YEELQITAGR		GG_191217_03_hcd	74.783	26592	377	386	16.7	4.8e-06	66039.2	HUMAN	Keratin, type II cytoskeletal 1
772	[3]	P04264	KRT1	590.304	2	0.28	YEELQITAGR		GG_191217_03_hcd	76.267	27156	377	386	21.6	3.5e-08	66039.2	HUMAN	Keratin, type II cytoskeletal 1
773	[3]	P04264	KRT1	651.854	2	-0.078	NSKIEISELNR		GG_191217_03_hcd	39.65	10975	393	403	48.1	6e-07	66039.2	HUMAN	Keratin, type II cytoskeletal 1
774	[3]	P04264	KRT1	651.854	2	-0.74	NSKIEISELNR		GG_191217_03_hcd	39.867	11072	393	403	52.2	3.4e-07	66039.2	HUMAN	Keratin, type II cytoskeletal 1
775	[3]	P04264	KRT1	651.854	2	-0.37	NSKIEISELNR		GG_191217_03_hcd	40.1	11179	393	403	24	3e-06	66039.2	HUMAN	Keratin, type II cytoskeletal 1
776	[3]	P04264	KRT1	401.235	3	-0.2	LRSEIDNVKK		GG_191217_03_hcd	29.65	6654	408	417	24.9	3.2e-06	66039.2	HUMAN	Keratin, type II cytoskeletal 1
777	[3]	P04264	KRT1	922.976	2	-1.1	KQISNLQQSISDAEQR		GG_191217_03_hcd	41.4	11760	417	432	51.5	6.2e-12	66039.2	HUMAN	Keratin, type II cytoskeletal 1
778	[3]	P04264	KRT1	615.654	3	0.33	KQISNLQQSISDAEQR		GG_191217_03_hcd	41.417	11769	417	432	38.4	1.3e-07	66039.2	HUMAN	Keratin, type II cytoskeletal 1
779	[3]	P04264	KRT1	922.977	2	-0.13	KQISNLQQSISDAEQR		GG_191217_03_hcd	41.583	11842	417	432	61.2	2.9e-11	66039.2	HUMAN	Keratin, type II cytoskeletal 1
780	[3]	P04264	KRT1	615.654	3	0.026	KQISNLQQSISDAEQR		GG_191217_03_hcd	41.617	11852	417	432	42.8	1.2e-08	66039.2	HUMAN	Keratin, type II cytoskeletal 1
781	[3]	P04264	KRT1	615.654	3	0.14	KQISNLQQSISDAEQR		GG_191217_03_hcd	41.817	11945	417	432	29.7	2.8e-09	66039.2	HUMAN	Keratin, type II cytoskeletal 1
782	[3]	P04264	KRT1	850.416	2	0.033	Q(Gln->pyro-Glu)ISNLQQSISDAEQR	Gln->pyro-Glu@418	GG_191217_03_hcd	53.8	17376	418	432	48.2	1.5e-10	66039.2	HUMAN	Keratin, type II cytoskeletal 1
783	[3]	P04264	KRT1	567.28	3	-0.083	Q(Gln->pyro-Glu)ISNLQQSISDAEQR	Gln->pyro-Glu@418	GG_191217_03_hcd	53.9	17419	418	432	19.4	5.6e-08	66039.2	HUMAN	Keratin, type II cytoskeletal 1
784	[3]	P04264	KRT1	850.416	2	-0.11	Q(Gln->pyro-Glu)ISNLQQSISDAEQR	Gln->pyro-Glu@418	GG_191217_03_hcd	54.017	17477	418	432	50	1e-12	66039.2	HUMAN	Keratin, type II cytoskeletal 1
785	[3]	P04264	KRT1	850.415	2	-0.76	Q(Gln->pyro-Glu)ISNLQQSISDAEQR	Gln->pyro-Glu@418	GG_191217_03_hcd	54.233	17578	418	432	28.9	7.8e-09	66039.2	HUMAN	Keratin, type II cytoskeletal 1
786	[3]	P04264	KRT1	850.416	2	0.033	Q(Gln->pyro-Glu)ISNLQQSISDAEQR	Gln->pyro-Glu@418	GG_191217_03_hcd	54.5	17697	418	432	23.8	4.8e-07	66039.2	HUMAN	Keratin, type II cytoskeletal 1
787	[3]	P04264	KRT1	771.388	3	0.12	Q(Gln->pyro-Glu)ISNLQQSISDAEQRGENALK	Gln->pyro-Glu@418	GG_191217_03_hcd	60.417	20341	418	438	21.1	6.8e-08	66039.2	HUMAN	Keratin, type II cytoskeletal 1
788	[3]	P04264	KRT1	876.107	3	-0.52	Q(Gln->pyro-Glu)ISNLQQSISDAEQRGENALKDAK	Gln->pyro-Glu@418	GG_191217_03_hcd	60.55	20402	418	441	38.8	4.3e-09	66039.2	HUMAN	Keratin, type II cytoskeletal 1
789	[3]	P04264	KRT1	876.107	3	-0.32	Q(Gln->pyro-Glu)ISNLQQSISDAEQRGENALKDAK	Gln->pyro-Glu@418	GG_191217_03_hcd	60.733	20485	418	441	37.2	3.6e-09	66039.2	HUMAN	Keratin, type II cytoskeletal 1
790	[3]	P04264	KRT1	858.929	2	-0.28	QISNLQQSISDAEQR		GG_191217_03_hcd	44.917	13329	418	432	48.5	5e-10	66039.2	HUMAN	Keratin, type II cytoskeletal 1
791	[3]	P04264	KRT1	572.955	3	0.064	QISNLQQSISDAEQR		GG_191217_03_hcd	44.967	13351	418	432	38.1	2.1e-08	66039.2	HUMAN	Keratin, type II cytoskeletal 1
792	[3]	P04264	KRT1	858.929	2	-0.14	QISNLQQSISDAEQR		GG_191217_03_hcd	45.133	13425	418	432	50.1	1.6e-10	66039.2	HUMAN	Keratin, type II cytoskeletal 1
793	[3]	P04264	KRT1	572.955	3	0.27	QISNLQQSISDAEQR		GG_191217_03_hcd	45.183	13452	418	432	40.6	5.2e-08	66039.2	HUMAN	Keratin, type II cytoskeletal 1
794	[3]	P04264	KRT1	858.929	2	-0.066	QISNLQQSISDAEQR		GG_191217_03_hcd	45.35	13524	418	432	49.9	3.3e-10	66039.2	HUMAN	Keratin, type II cytoskeletal 1
795	[3]	P04264	KRT1	572.955	3	0.17	QISNLQQSISDAEQR		GG_191217_03_hcd	45.417	13556	418	432	40.3	7.5e-08	66039.2	HUMAN	Keratin, type II cytoskeletal 1
796	[3]	P04264	KRT1	858.929	2	-0.5	QISNLQQSISDAEQR		GG_191217_03_hcd	45.55	13623	418	432	50.6	1.2e-10	66039.2	HUMAN	Keratin, type II cytoskeletal 1
797	[3]	P04264	KRT1	572.955	3	-0.25	QISNLQQSISDAEQR		GG_191217_03_hcd	45.6	13646	418	432	42.9	8.5e-09	66039.2	HUMAN	Keratin, type II cytoskeletal 1
798	[3]	P04264	KRT1	858.928	2	-1.6	QISNLQQSISDAEQR		GG_191217_03_hcd	46.167	13893	418	432	41	5.4e-09	66039.2	HUMAN	Keratin, type II cytoskeletal 1
799	[3]	P04264	KRT1	858.929	2	-0.36	QISNLQQSISDAEQR		GG_191217_03_hcd	46.5	14046	418	432	43.1	1.4e-09	66039.2	HUMAN	Keratin, type II cytoskeletal 1
800	[3]	P04264	KRT1	858.93	2	0.5	QISNLQQSISDAEQR		GG_191217_03_hcd	46.75	14159	418	432	38.2	2.1e-08	66039.2	HUMAN	Keratin, type II cytoskeletal 1
801	[3]	P04264	KRT1	858.928	2	-1.1	QISNLQQSISDAEQR		GG_191217_03_hcd	46.967	14260	418	432	29.5	3e-08	66039.2	HUMAN	Keratin, type II cytoskeletal 1
802	[3]	P04264	KRT1	858.93	2	1.2	QISNLQQSISDAEQR		GG_191217_03_hcd	47.7	14591	418	432	33.2	1.7e-08	66039.2	HUMAN	Keratin, type II cytoskeletal 1
803	[3]	P04264	KRT1	858.929	2	-0.71	QISNLQQSISDAEQR		GG_191217_03_hcd	53.967	17453	418	432	20.7	7e-07	66039.2	HUMAN	Keratin, type II cytoskeletal 1
804	[3]	P04264	KRT1	777.063	3	-0.002	QISNLQQSISDAEQRGENALK		GG_191217_03_hcd	53.617	17291	418	438	52.3	4.5e-11	66039.2	HUMAN	Keratin, type II cytoskeletal 1
805	[3]	P04264	KRT1	1165.09	2	0.052	QISNLQQSISDAEQRGENALK		GG_191217_03_hcd	53.817	17385	418	438	22.2	6.9e-08	66039.2	HUMAN	Keratin, type II cytoskeletal 1
806	[3]	P04264	KRT1	777.063	3	0.54	QISNLQQSISDAEQRGENALK		GG_191217_03_hcd	53.833	17389	418	438	55.9	6.4e-12	66039.2	HUMAN	Keratin, type II cytoskeletal 1
807	[3]	P04264	KRT1	661.589	4	0.24	QISNLQQSISDAEQRGENALKDAK		GG_191217_03_hcd	54.65	17766	418	441	49.1	2.9e-10	66039.2	HUMAN	Keratin, type II cytoskeletal 1
808	[3]	P04264	KRT1	881.783	3	0.2	QISNLQQSISDAEQRGENALKDAK		GG_191217_03_hcd	54.717	17794	418	441	52.6	6.6e-11	66039.2	HUMAN	Keratin, type II cytoskeletal 1
809	[3]	P04264	KRT1	661.59	4	1.2	QISNLQQSISDAEQRGENALKDAK		GG_191217_03_hcd	54.867	17865	418	441	44.2	1.2e-10	66039.2	HUMAN	Keratin, type II cytoskeletal 1
810	[3]	P04264	KRT1	881.784	3	0.96	QISNLQQSISDAEQRGENALKDAK		GG_191217_03_hcd	54.933	17890	418	441	47	5.2e-11	66039.2	HUMAN	Keratin, type II cytoskeletal 1
811	[3]	P04264	KRT1	800.42	2	0.067	NKLNDLEDALQQAK		GG_191217_03_hcd	49.683	15490	442	455	46	1.1e-09	66039.2	HUMAN	Keratin, type II cytoskeletal 1
812	[3]	P04264	KRT1	533.949	3	0.095	NKLNDLEDALQQAK		GG_191217_03_hcd	49.733	15505	442	455	43.1	3.6e-09	66039.2	HUMAN	Keratin, type II cytoskeletal 1
813	[3]	P04264	KRT1	800.42	2	-0.083	NKLNDLEDALQQAK		GG_191217_03_hcd	49.9	15582	442	455	36.5	1.6e-08	66039.2	HUMAN	Keratin, type II cytoskeletal 1
814	[3]	P04264	KRT1	533.949	3	0.095	NKLNDLEDALQQAK		GG_191217_03_hcd	49.917	15595	442	455	43.1	2.8e-09	66039.2	HUMAN	Keratin, type II cytoskeletal 1
815	[3]	P04264	KRT1	800.42	2	-0.23	NKLNDLEDALQQAK		GG_191217_03_hcd	50.1	15684	442	455	44.1	4.6e-10	66039.2	HUMAN	Keratin, type II cytoskeletal 1
816	[3]	P04264	KRT1	533.949	3	0.095	NKLNDLEDALQQAK		GG_191217_03_hcd	50.15	15701	442	455	41.7	2.5e-09	66039.2	HUMAN	Keratin, type II cytoskeletal 1
817	[3]	P04264	KRT1	800.42	2	-0.083	NKLNDLEDALQQAK		GG_191217_03_hcd	50.317	15782	442	455	42.5	8.3e-10	66039.2	HUMAN	Keratin, type II cytoskeletal 1
818	[3]	P04264	KRT1	533.95	3	0.45	NKLNDLEDALQQAK		GG_191217_03_hcd	50.35	15799	442	455	40.1	3.7e-08	66039.2	HUMAN	Keratin, type II cytoskeletal 1
819	[3]	P04264	KRT1	800.42	2	-0.55	NKLNDLEDALQQAK		GG_191217_03_hcd	50.55	15892	442	455	39.3	1.5e-09	66039.2	HUMAN	Keratin, type II cytoskeletal 1
820	[3]	P04264	KRT1	728.713	3	0.04	NKLNDLEDALQQAKEDLAR		GG_191217_03_hcd	59.75	20050	442	460	67.5	6.7e-14	66039.2	HUMAN	Keratin, type II cytoskeletal 1
821	[3]	P04264	KRT1	546.787	4	-0.5	NKLNDLEDALQQAKEDLAR		GG_191217_03_hcd	59.783	20065	442	460	50.5	2.8e-09	66039.2	HUMAN	Keratin, type II cytoskeletal 1
822	[3]	P04264	KRT1	1092.57	2	-0.21	NKLNDLEDALQQAKEDLAR		GG_191217_03_hcd	59.8	20076	442	460	58.1	6.1e-12	66039.2	HUMAN	Keratin, type II cytoskeletal 1
823	[3]	P04264	KRT1	728.716	3	4	NKLNDLEDALQQAKEDLAR		GG_191217_03_hcd	59.933	20137	442	460	68.1	5e-14	66039.2	HUMAN	Keratin, type II cytoskeletal 1
824	[3]	P04264	KRT1	546.787	4	0.62	NKLNDLEDALQQAKEDLAR		GG_191217_03_hcd	59.967	20150	442	460	61.8	2.2e-10	66039.2	HUMAN	Keratin, type II cytoskeletal 1
825	[3]	P04264	KRT1	1092.57	2	-0.21	NKLNDLEDALQQAKEDLAR		GG_191217_03_hcd	60	20165	442	460	65.3	7.8e-14	66039.2	HUMAN	Keratin, type II cytoskeletal 1
826	[3]	P04264	KRT1	728.714	3	0.88	NKLNDLEDALQQAKEDLAR		GG_191217_03_hcd	60.15	20227	442	460	66.5	1.9e-13	66039.2	HUMAN	Keratin, type II cytoskeletal 1
827	[3]	P04264	KRT1	546.787	4	-0.17	NKLNDLEDALQQAKEDLAR		GG_191217_03_hcd	60.167	20238	442	460	51.5	2.2e-11	66039.2	HUMAN	Keratin, type II cytoskeletal 1
828	[3]	P04264	KRT1	1092.57	2	-0.21	NKLNDLEDALQQAKEDLAR		GG_191217_03_hcd	60.2	20250	442	460	30.1	2e-09	66039.2	HUMAN	Keratin, type II cytoskeletal 1
829	[3]	P04264	KRT1	728.713	3	-0.043	NKLNDLEDALQQAKEDLAR		GG_191217_03_hcd	60.217	20255	442	460	38.9	9.8e-10	66039.2	HUMAN	Keratin, type II cytoskeletal 1
830	[3]	P04264	KRT1	728.713	3	0.12	NKLNDLEDALQQAKEDLAR		GG_191217_03_hcd	60.333	20304	442	460	46.5	3.5e-12	66039.2	HUMAN	Keratin, type II cytoskeletal 1
831	[3]	P04264	KRT1	546.787	4	-0.28	NKLNDLEDALQQAKEDLAR		GG_191217_03_hcd	60.367	20322	442	460	28.7	1.7e-08	66039.2	HUMAN	Keratin, type II cytoskeletal 1
832	[3]	P04264	KRT1	728.714	3	0.88	NKLNDLEDALQQAKEDLAR		GG_191217_03_hcd	60.517	20385	442	460	48	2e-12	66039.2	HUMAN	Keratin, type II cytoskeletal 1
833	[3]	P04264	KRT1	728.713	3	-0.043	NKLNDLEDALQQAKEDLAR		GG_191217_03_hcd	60.733	20486	442	460	42.6	5.2e-12	66039.2	HUMAN	Keratin, type II cytoskeletal 1
834	[3]	P04264	KRT1	728.711	3	-3.4	NKLNDLEDALQQAKEDLAR		GG_191217_03_hcd	61.217	20687	442	460	44.6	6.9e-11	66039.2	HUMAN	Keratin, type II cytoskeletal 1
835	[3]	P04264	KRT1	679.352	2	0.5	LNDLEDALQQAK		GG_191217_03_hcd	48.117	14783	444	455	42.3	4.1e-09	66039.2	HUMAN	Keratin, type II cytoskeletal 1
836	[3]	P04264	KRT1	679.352	2	0.13	LNDLEDALQQAK		GG_191217_03_hcd	48.35	14887	444	455	44.5	4.4e-09	66039.2	HUMAN	Keratin, type II cytoskeletal 1
837	[3]	P04264	KRT1	679.352	2	0.043	LNDLEDALQQAK		GG_191217_03_hcd	48.55	14978	444	455	46.7	3.1e-09	66039.2	HUMAN	Keratin, type II cytoskeletal 1
838	[3]	P04264	KRT1	679.351	2	-0.22	LNDLEDALQQAK		GG_191217_03_hcd	48.817	15098	444	455	41.7	1.9e-08	66039.2	HUMAN	Keratin, type II cytoskeletal 1
839	[3]	P04264	KRT1	679.352	2	0.59	LNDLEDALQQAK		GG_191217_03_hcd	49.1	15228	444	455	31.1	2.6e-08	66039.2	HUMAN	Keratin, type II cytoskeletal 1
840	[3]	P04264	KRT1	648.001	3	-0.079	LNDLEDALQQAKEDLAR		GG_191217_03_hcd	59.983	20155	444	460	64	1.3e-12	66039.2	HUMAN	Keratin, type II cytoskeletal 1
841	[3]	P04264	KRT1	971.496	2	-1.8	LNDLEDALQQAKEDLAR		GG_191217_03_hcd	60.017	20173	444	460	53.8	1.4e-10	66039.2	HUMAN	Keratin, type II cytoskeletal 1
842	[3]	P04264	KRT1	648.001	3	0.86	LNDLEDALQQAKEDLAR		GG_191217_03_hcd	60.167	20237	444	460	72.8	6.2e-11	66039.2	HUMAN	Keratin, type II cytoskeletal 1
843	[3]	P04264	KRT1	971.497	2	-0.45	LNDLEDALQQAKEDLAR		GG_191217_03_hcd	60.217	20254	444	460	63.5	3.4e-12	66039.2	HUMAN	Keratin, type II cytoskeletal 1
844	[3]	P04264	KRT1	648.001	3	-0.079	LNDLEDALQQAKEDLAR		GG_191217_03_hcd	60.367	20320	444	460	67.5	4.9e-11	66039.2	HUMAN	Keratin, type II cytoskeletal 1
845	[3]	P04264	KRT1	648.001	3	0.014	LNDLEDALQQAKEDLAR		GG_191217_03_hcd	60.583	20415	444	460	34.8	1.3e-09	66039.2	HUMAN	Keratin, type II cytoskeletal 1
846	[3]	P04264	KRT1	648	3	-0.45	LNDLEDALQQAKEDLAR		GG_191217_03_hcd	61.217	20685	444	460	25.1	8.7e-07	66039.2	HUMAN	Keratin, type II cytoskeletal 1
847	[3]	P04264	KRT1	513.932	3	-1	LLRDYQELM(Oxidation)NTK	Oxidation@469	GG_191217_03_hcd	39.9	11089	461	472	29.8	1.7e-09	66039.2	HUMAN	Keratin, type II cytoskeletal 1
848	[3]	P04264	KRT1	770.395	2	-0.44	LLRDYQELM(Oxidation)NTK	Oxidation@469	GG_191217_03_hcd	40.117	11186	461	472	30.2	1.9e-07	66039.2	HUMAN	Keratin, type II cytoskeletal 1
849	[3]	P04264	KRT1	513.933	3	-0.39	LLRDYQELM(Oxidation)NTK	Oxidation@469	GG_191217_03_hcd	40.117	11189	461	472	26.3	4.9e-09	66039.2	HUMAN	Keratin, type II cytoskeletal 1
850	[3]	P04264	KRT1	508.601	3	-0.048	LLRDYQELMNTK		GG_191217_03_hcd	46.15	13881	461	472	38.5	2e-06	66039.2	HUMAN	Keratin, type II cytoskeletal 1
851	[3]	P04264	KRT1	762.398	2	-0.33	LLRDYQELMNTK		GG_191217_03_hcd	46.317	13962	461	472	42.7	4.3e-06	66039.2	HUMAN	Keratin, type II cytoskeletal 1
852	[3]	P04264	KRT1	508.601	3	0.07	LLRDYQELMNTK		GG_191217_03_hcd	46.35	13980	461	472	38.1	6.9e-07	66039.2	HUMAN	Keratin, type II cytoskeletal 1
853	[3]	P04264	KRT1	579.261	2	0.007	DYQELM(Oxidation)NTK	Oxidation@469	GG_191217_03_hcd	32.133	7712	464	472	29.4	1.4e-08	66039.2	HUMAN	Keratin, type II cytoskeletal 1
854	[3]	P04264	KRT1	579.261	2	-0.097	DYQELM(Oxidation)NTK	Oxidation@469	GG_191217_03_hcd	32.35	7808	464	472	37	1.5e-08	66039.2	HUMAN	Keratin, type II cytoskeletal 1
855	[3]	P04264	KRT1	579.261	2	0.11	DYQELM(Oxidation)NTK	Oxidation@469	GG_191217_03_hcd	32.533	7891	464	472	37	2.7e-08	66039.2	HUMAN	Keratin, type II cytoskeletal 1
856	[3]	P04264	KRT1	579.261	2	0.007	DYQELM(Oxidation)NTK	Oxidation@469	GG_191217_03_hcd	32.717	7976	464	472	38.3	1.2e-09	66039.2	HUMAN	Keratin, type II cytoskeletal 1
857	[3]	P04264	KRT1	579.261	2	-0.41	DYQELM(Oxidation)NTK	Oxidation@469	GG_191217_03_hcd	32.9	8055	464	472	31.4	5.7e-07	66039.2	HUMAN	Keratin, type II cytoskeletal 1
858	[3]	P04264	KRT1	571.263	2	-0.17	DYQELMNTK		GG_191217_03_hcd	40.717	11454	464	472	34.7	1.1e-09	66039.2	HUMAN	Keratin, type II cytoskeletal 1
859	[3]	P04264	KRT1	571.264	2	0.69	DYQELMNTK		GG_191217_03_hcd	40.9	11539	464	472	35.3	1.4e-09	66039.2	HUMAN	Keratin, type II cytoskeletal 1
860	[3]	P04264	KRT1	571.264	2	0.58	DYQELMNTK		GG_191217_03_hcd	41.1	11625	464	472	36.3	3.3e-08	66039.2	HUMAN	Keratin, type II cytoskeletal 1
861	[3]	P04264	KRT1	571.264	2	0.37	DYQELMNTK		GG_191217_03_hcd	41.267	11705	464	472	29.8	1.3e-08	66039.2	HUMAN	Keratin, type II cytoskeletal 1
862	[3]	P04264	KRT1	571.263	2	0.055	DYQELMNTK		GG_191217_03_hcd	41.483	11794	464	472	26.5	3e-07	66039.2	HUMAN	Keratin, type II cytoskeletal 1
863	[3]	P04264	KRT1	639.359	2	0.11	LALDLEIATYR		GG_191217_03_hcd	57.883	19231	473	483	44.4	5.1e-08	66039.2	HUMAN	Keratin, type II cytoskeletal 1
864	[3]	P04264	KRT1	639.36	2	1.5	LALDLEIATYR		GG_191217_03_hcd	58.1	19332	473	483	51.1	1.2e-07	66039.2	HUMAN	Keratin, type II cytoskeletal 1
865	[3]	P04264	KRT1	639.359	2	1.3	LALDLEIATYR		GG_191217_03_hcd	58.317	19427	473	483	51.7	7e-08	66039.2	HUMAN	Keratin, type II cytoskeletal 1
866	[3]	P04264	KRT1	639.359	2	0.88	LALDLEIATYR		GG_191217_03_hcd	58.533	19521	473	483	51.1	1.5e-07	66039.2	HUMAN	Keratin, type II cytoskeletal 1
867	[3]	P04264	KRT1	639.359	2	0.21	LALDLEIATYR		GG_191217_03_hcd	58.717	19603	473	483	51.1	3e-07	66039.2	HUMAN	Keratin, type II cytoskeletal 1
868	[3]	P04264	KRT1	639.358	2	-0.75	LALDLEIATYR		GG_191217_03_hcd	58.933	19700	473	483	49.5	3.2e-07	66039.2	HUMAN	Keratin, type II cytoskeletal 1
869	[3]	P04264	KRT1	639.359	2	-0.17	LALDLEIATYR		GG_191217_03_hcd	59.133	19785	473	483	49.5	4.9e-08	66039.2	HUMAN	Keratin, type II cytoskeletal 1
870	[3]	P04264	KRT1	639.359	2	0.11	LALDLEIATYR		GG_191217_03_hcd	59.317	19873	473	483	51.1	1.3e-07	66039.2	HUMAN	Keratin, type II cytoskeletal 1
871	[3]	P04264	KRT1	639.359	2	0.019	LALDLEIATYR		GG_191217_03_hcd	59.517	19958	473	483	51.1	1.2e-07	66039.2	HUMAN	Keratin, type II cytoskeletal 1
872	[3]	P04264	KRT1	639.359	2	-0.075	LALDLEIATYR		GG_191217_03_hcd	59.717	20037	473	483	48.8	1.6e-08	66039.2	HUMAN	Keratin, type II cytoskeletal 1
873	[3]	P04264	KRT1	639.359	2	0.11	LALDLEIATYR		GG_191217_03_hcd	59.883	20112	473	483	53	2e-08	66039.2	HUMAN	Keratin, type II cytoskeletal 1
874	[3]	P04264	KRT1	639.359	2	0.019	LALDLEIATYR		GG_191217_03_hcd	60.1	20205	473	483	50.6	1.7e-08	66039.2	HUMAN	Keratin, type II cytoskeletal 1
875	[3]	P04264	KRT1	639.359	2	0.11	LALDLEIATYR		GG_191217_03_hcd	60.283	20286	473	483	48.8	4.5e-08	66039.2	HUMAN	Keratin, type II cytoskeletal 1
876	[3]	P04264	KRT1	639.359	2	0.019	LALDLEIATYR		GG_191217_03_hcd	60.5	20376	473	483	50	1.7e-08	66039.2	HUMAN	Keratin, type II cytoskeletal 1
877	[3]	P04264	KRT1	639.359	2	0.41	LALDLEIATYR		GG_191217_03_hcd	60.683	20464	473	483	48.4	1.2e-08	66039.2	HUMAN	Keratin, type II cytoskeletal 1
878	[3]	P04264	KRT1	639.359	2	-0.17	LALDLEIATYR		GG_191217_03_hcd	60.883	20549	473	483	51.5	3e-08	66039.2	HUMAN	Keratin, type II cytoskeletal 1
879	[3]	P04264	KRT1	639.359	2	-0.17	LALDLEIATYR		GG_191217_03_hcd	61.067	20627	473	483	45.3	3.4e-08	66039.2	HUMAN	Keratin, type II cytoskeletal 1
880	[3]	P04264	KRT1	639.359	2	-0.17	LALDLEIATYR		GG_191217_03_hcd	61.25	20707	473	483	47.6	2.1e-08	66039.2	HUMAN	Keratin, type II cytoskeletal 1
881	[3]	P04264	KRT1	639.359	2	0.019	LALDLEIATYR		GG_191217_03_hcd	61.433	20778	473	483	48.6	3.5e-08	66039.2	HUMAN	Keratin, type II cytoskeletal 1
882	[3]	P04264	KRT1	639.359	2	0.019	LALDLEIATYR		GG_191217_03_hcd	61.617	20861	473	483	45.6	3.1e-08	66039.2	HUMAN	Keratin, type II cytoskeletal 1
883	[3]	P04264	KRT1	639.359	2	0.11	LALDLEIATYR		GG_191217_03_hcd	61.817	20942	473	483	47.2	1.5e-08	66039.2	HUMAN	Keratin, type II cytoskeletal 1
884	[3]	P04264	KRT1	639.359	2	0.32	LALDLEIATYR		GG_191217_03_hcd	62.017	21028	473	483	42.7	2.2e-07	66039.2	HUMAN	Keratin, type II cytoskeletal 1
885	[3]	P04264	KRT1	639.359	2	-0.075	LALDLEIATYR		GG_191217_03_hcd	62.2	21117	473	483	42.3	7.8e-08	66039.2	HUMAN	Keratin, type II cytoskeletal 1
886	[3]	P04264	KRT1	639.359	2	0.019	LALDLEIATYR		GG_191217_03_hcd	62.417	21218	473	483	43.8	6.4e-08	66039.2	HUMAN	Keratin, type II cytoskeletal 1
887	[3]	P04264	KRT1	639.359	2	0.21	LALDLEIATYR		GG_191217_03_hcd	62.633	21317	473	483	44.2	1.1e-08	66039.2	HUMAN	Keratin, type II cytoskeletal 1
888	[3]	P04264	KRT1	639.359	2	0.41	LALDLEIATYR		GG_191217_03_hcd	62.867	21420	473	483	42.3	1.7e-08	66039.2	HUMAN	Keratin, type II cytoskeletal 1
889	[3]	P04264	KRT1	639.359	2	0.21	LALDLEIATYR		GG_191217_03_hcd	63.067	21514	473	483	44	9.2e-09	66039.2	HUMAN	Keratin, type II cytoskeletal 1
890	[3]	P04264	KRT1	639.359	2	0.41	LALDLEIATYR		GG_191217_03_hcd	63.3	21617	473	483	42	1.4e-08	66039.2	HUMAN	Keratin, type II cytoskeletal 1
891	[3]	P04264	KRT1	639.359	2	0.21	LALDLEIATYR		GG_191217_03_hcd	63.533	21721	473	483	34.9	4.9e-08	66039.2	HUMAN	Keratin, type II cytoskeletal 1
892	[3]	P04264	KRT1	639.359	2	0.11	LALDLEIATYR		GG_191217_03_hcd	63.867	21879	473	483	34.9	2.6e-07	66039.2	HUMAN	Keratin, type II cytoskeletal 1
893	[3]	P04264	KRT1	639.359	2	0.5	LALDLEIATYR		GG_191217_03_hcd	64.083	21978	473	483	36.5	1.7e-07	66039.2	HUMAN	Keratin, type II cytoskeletal 1
894	[3]	P04264	KRT1	639.359	2	-0.26	LALDLEIATYR		GG_191217_03_hcd	64.283	22069	473	483	29.6	2.5e-06	66039.2	HUMAN	Keratin, type II cytoskeletal 1
895	[3]	P04264	KRT1	639.358	2	-0.75	LALDLEIATYR		GG_191217_03_hcd	64.617	22218	473	483	35.4	3.6e-08	66039.2	HUMAN	Keratin, type II cytoskeletal 1
896	[3]	P04264	KRT1	639.359	2	0.11	LALDLEIATYR		GG_191217_03_hcd	64.833	22321	473	483	38.5	5.2e-08	66039.2	HUMAN	Keratin, type II cytoskeletal 1
897	[3]	P04264	KRT1	639.359	2	0.5	LALDLEIATYR		GG_191217_03_hcd	65.517	22637	473	483	36	1.2e-07	66039.2	HUMAN	Keratin, type II cytoskeletal 1
898	[3]	P04264	KRT1	639.359	2	0.21	LALDLEIATYR		GG_191217_03_hcd	65.783	22753	473	483	40.5	8.7e-09	66039.2	HUMAN	Keratin, type II cytoskeletal 1
899	[3]	P04264	KRT1	639.358	2	-0.94	LALDLEIATYR		GG_191217_03_hcd	65.983	22845	473	483	37.8	3e-09	66039.2	HUMAN	Keratin, type II cytoskeletal 1
900	[3]	P04264	KRT1	639.359	2	0.69	LALDLEIATYR		GG_191217_03_hcd	66.183	22933	473	483	37.2	1.6e-08	66039.2	HUMAN	Keratin, type II cytoskeletal 1
901	[3]	P04264	KRT1	639.359	2	0.41	LALDLEIATYR		GG_191217_03_hcd	66.4	23033	473	483	39.1	1e-07	66039.2	HUMAN	Keratin, type II cytoskeletal 1
902	[3]	P04264	KRT1	639.359	2	0.32	LALDLEIATYR		GG_191217_03_hcd	66.6	23121	473	483	39.9	1.9e-08	66039.2	HUMAN	Keratin, type II cytoskeletal 1
903	[3]	P04264	KRT1	639.359	2	0.88	LALDLEIATYR		GG_191217_03_hcd	66.817	23212	473	483	41.3	4e-08	66039.2	HUMAN	Keratin, type II cytoskeletal 1
904	[3]	P04264	KRT1	639.359	2	0.32	LALDLEIATYR		GG_191217_03_hcd	67	23300	473	483	36.8	1.4e-08	66039.2	HUMAN	Keratin, type II cytoskeletal 1
905	[3]	P04264	KRT1	639.359	2	0.6	LALDLEIATYR		GG_191217_03_hcd	67.2	23388	473	483	35.6	4.8e-08	66039.2	HUMAN	Keratin, type II cytoskeletal 1
906	[3]	P04264	KRT1	639.359	2	0.21	LALDLEIATYR		GG_191217_03_hcd	67.4	23468	473	483	42.1	3.6e-08	66039.2	HUMAN	Keratin, type II cytoskeletal 1
907	[3]	P04264	KRT1	639.359	2	0.32	LALDLEIATYR		GG_191217_03_hcd	67.617	23560	473	483	40.7	1.5e-08	66039.2	HUMAN	Keratin, type II cytoskeletal 1
908	[3]	P04264	KRT1	639.359	2	0.41	LALDLEIATYR		GG_191217_03_hcd	67.833	23660	473	483	37.9	1.7e-07	66039.2	HUMAN	Keratin, type II cytoskeletal 1
909	[3]	P04264	KRT1	639.359	2	0.5	LALDLEIATYR		GG_191217_03_hcd	68.033	23745	473	483	38	6.8e-09	66039.2	HUMAN	Keratin, type II cytoskeletal 1
910	[3]	P04264	KRT1	639.359	2	0.41	LALDLEIATYR		GG_191217_03_hcd	68.233	23834	473	483	40.9	7.6e-08	66039.2	HUMAN	Keratin, type II cytoskeletal 1
911	[3]	P04264	KRT1	639.359	2	0.019	LALDLEIATYR		GG_191217_03_hcd	68.433	23919	473	483	39	8.4e-08	66039.2	HUMAN	Keratin, type II cytoskeletal 1
912	[3]	P04264	KRT1	639.359	2	-0.17	LALDLEIATYR		GG_191217_03_hcd	68.617	24001	473	483	37	1.1e-08	66039.2	HUMAN	Keratin, type II cytoskeletal 1
913	[3]	P04264	KRT1	639.359	2	0.41	LALDLEIATYR		GG_191217_03_hcd	69.867	24553	473	483	35.4	1.7e-09	66039.2	HUMAN	Keratin, type II cytoskeletal 1
914	[3]	P04264	KRT1	639.359	2	-0.17	LALDLEIATYR		GG_191217_03_hcd	70.05	24626	473	483	33.6	1.2e-09	66039.2	HUMAN	Keratin, type II cytoskeletal 1
915	[3]	P04264	KRT1	639.359	2	0.41	LALDLEIATYR		GG_191217_03_hcd	71.717	25347	473	483	39.5	3.7e-09	66039.2	HUMAN	Keratin, type II cytoskeletal 1
916	[3]	P04264	KRT1	639.359	2	0.5	LALDLEIATYR		GG_191217_03_hcd	71.917	25423	473	483	38.6	7e-08	66039.2	HUMAN	Keratin, type II cytoskeletal 1
917	[3]	P04264	KRT1	639.359	2	0.11	LALDLEIATYR		GG_191217_03_hcd	72.1	25501	473	483	36	1.1e-08	66039.2	HUMAN	Keratin, type II cytoskeletal 1
918	[3]	P04264	KRT1	639.359	2	0.41	LALDLEIATYR		GG_191217_03_hcd	72.283	25573	473	483	32.5	3.6e-08	66039.2	HUMAN	Keratin, type II cytoskeletal 1
919	[3]	P04264	KRT1	639.359	2	0.21	LALDLEIATYR		GG_191217_03_hcd	72.467	25645	473	483	35.5	2.3e-08	66039.2	HUMAN	Keratin, type II cytoskeletal 1
920	[3]	P04264	KRT1	639.359	2	0.5	LALDLEIATYR		GG_191217_03_hcd	73.7	26168	473	483	34	1.2e-08	66039.2	HUMAN	Keratin, type II cytoskeletal 1
921	[3]	P04264	KRT1	639.359	2	0.32	LALDLEIATYR		GG_191217_03_hcd	73.9	26243	473	483	37	1.9e-07	66039.2	HUMAN	Keratin, type II cytoskeletal 1
922	[3]	P04264	KRT1	639.359	2	0.41	LALDLEIATYR		GG_191217_03_hcd	74.067	26313	473	483	37.4	8e-09	66039.2	HUMAN	Keratin, type II cytoskeletal 1
923	[3]	P04264	KRT1	639.359	2	0.69	LALDLEIATYR		GG_191217_03_hcd	74.233	26378	473	483	40.6	7.8e-08	66039.2	HUMAN	Keratin, type II cytoskeletal 1
924	[3]	P04264	KRT1	639.359	2	0.88	LALDLEIATYR		GG_191217_03_hcd	74.417	26444	473	483	36.3	4.3e-09	66039.2	HUMAN	Keratin, type II cytoskeletal 1
925	[3]	P04264	KRT1	639.359	2	0.21	LALDLEIATYR		GG_191217_03_hcd	74.617	26525	473	483	38	1.8e-07	66039.2	HUMAN	Keratin, type II cytoskeletal 1
926	[3]	P04264	KRT1	639.359	2	0.5	LALDLEIATYR		GG_191217_03_hcd	74.783	26594	473	483	35.5	1.6e-08	66039.2	HUMAN	Keratin, type II cytoskeletal 1
927	[3]	P04264	KRT1	639.359	2	0.32	LALDLEIATYR		GG_191217_03_hcd	74.967	26662	473	483	39	6.6e-08	66039.2	HUMAN	Keratin, type II cytoskeletal 1
928	[3]	P04264	KRT1	639.359	2	0.32	LALDLEIATYR		GG_191217_03_hcd	75.133	26731	473	483	38.8	8.1e-08	66039.2	HUMAN	Keratin, type II cytoskeletal 1
929	[3]	P04264	KRT1	639.359	2	0.32	LALDLEIATYR		GG_191217_03_hcd	75.333	26802	473	483	38	3.7e-09	66039.2	HUMAN	Keratin, type II cytoskeletal 1
930	[3]	P04264	KRT1	639.359	2	0.5	LALDLEIATYR		GG_191217_03_hcd	75.5	26870	473	483	36.4	4.9e-09	66039.2	HUMAN	Keratin, type II cytoskeletal 1
931	[3]	P04264	KRT1	639.359	2	0.69	LALDLEIATYR		GG_191217_03_hcd	75.683	26938	473	483	35	6.4e-09	66039.2	HUMAN	Keratin, type II cytoskeletal 1
932	[3]	P04264	KRT1	639.359	2	0.11	LALDLEIATYR		GG_191217_03_hcd	75.867	27005	473	483	36.2	6e-09	66039.2	HUMAN	Keratin, type II cytoskeletal 1
933	[3]	P04264	KRT1	639.359	2	0.6	LALDLEIATYR		GG_191217_03_hcd	76.033	27069	473	483	37.8	5.7e-09	66039.2	HUMAN	Keratin, type II cytoskeletal 1
934	[3]	P04264	KRT1	639.359	2	0.6	LALDLEIATYR		GG_191217_03_hcd	76.217	27135	473	483	35.4	5e-08	66039.2	HUMAN	Keratin, type II cytoskeletal 1
935	[3]	P04264	KRT1	639.359	2	0.41	LALDLEIATYR		GG_191217_03_hcd	76.4	27202	473	483	39.1	7.9e-08	66039.2	HUMAN	Keratin, type II cytoskeletal 1
936	[3]	P04264	KRT1	639.359	2	0.32	LALDLEIATYR		GG_191217_03_hcd	76.583	27275	473	483	38.2	1.5e-07	66039.2	HUMAN	Keratin, type II cytoskeletal 1
937	[3]	P04264	KRT1	639.359	2	0.11	LALDLEIATYR		GG_191217_03_hcd	76.783	27348	473	483	39.2	1.1e-07	66039.2	HUMAN	Keratin, type II cytoskeletal 1
938	[3]	P04264	KRT1	639.359	2	0.21	LALDLEIATYR		GG_191217_03_hcd	76.967	27417	473	483	38.2	1.6e-08	66039.2	HUMAN	Keratin, type II cytoskeletal 1
939	[3]	P04264	KRT1	639.359	2	0.41	LALDLEIATYR		GG_191217_03_hcd	77.15	27485	473	483	34.5	4.5e-08	66039.2	HUMAN	Keratin, type II cytoskeletal 1
940	[3]	P04264	KRT1	639.359	2	0.32	LALDLEIATYR		GG_191217_03_hcd	77.333	27549	473	483	38.6	8.5e-09	66039.2	HUMAN	Keratin, type II cytoskeletal 1
941	[3]	P04264	KRT1	639.359	2	0.019	LALDLEIATYR		GG_191217_03_hcd	77.5	27615	473	483	38.4	1.8e-08	66039.2	HUMAN	Keratin, type II cytoskeletal 1
942	[3]	P04264	KRT1	639.359	2	0.5	LALDLEIATYR		GG_191217_03_hcd	77.683	27681	473	483	36.6	1.7e-08	66039.2	HUMAN	Keratin, type II cytoskeletal 1
943	[3]	P04264	KRT1	639.359	2	0.5	LALDLEIATYR		GG_191217_03_hcd	77.85	27754	473	483	40.9	3.1e-09	66039.2	HUMAN	Keratin, type II cytoskeletal 1
944	[3]	P04264	KRT1	639.359	2	0.32	LALDLEIATYR		GG_191217_03_hcd	78.033	27823	473	483	37.1	1.5e-07	66039.2	HUMAN	Keratin, type II cytoskeletal 1
945	[3]	P04264	KRT1	639.359	2	0.32	LALDLEIATYR		GG_191217_03_hcd	78.217	27891	473	483	34.5	3e-08	66039.2	HUMAN	Keratin, type II cytoskeletal 1
946	[3]	P04264	KRT1	639.359	2	0.32	LALDLEIATYR		GG_191217_03_hcd	78.383	27935	473	483	34.5	5.9e-08	66039.2	HUMAN	Keratin, type II cytoskeletal 1
947	[3]	P04264	KRT1	639.359	2	0.21	LALDLEIATYR		GG_191217_03_hcd	78.583	28002	473	483	38.2	2e-08	66039.2	HUMAN	Keratin, type II cytoskeletal 1
948	[3]	P04264	KRT1	639.359	2	0.6	LALDLEIATYR		GG_191217_03_hcd	78.75	28059	473	483	38.1	1.3e-08	66039.2	HUMAN	Keratin, type II cytoskeletal 1
949	[3]	P04264	KRT1	639.359	2	0.6	LALDLEIATYR		GG_191217_03_hcd	78.917	28123	473	483	39.5	6.3e-08	66039.2	HUMAN	Keratin, type II cytoskeletal 1
950	[3]	P04264	KRT1	639.359	2	0.21	LALDLEIATYR		GG_191217_03_hcd	79.1	28188	473	483	33.5	1.1e-07	66039.2	HUMAN	Keratin, type II cytoskeletal 1
951	[3]	P04264	KRT1	639.359	2	0.41	LALDLEIATYR		GG_191217_03_hcd	79.283	28254	473	483	37.5	3.1e-08	66039.2	HUMAN	Keratin, type II cytoskeletal 1
952	[3]	P04264	KRT1	639.359	2	0.6	LALDLEIATYR		GG_191217_03_hcd	79.467	28319	473	483	34.6	8.1e-08	66039.2	HUMAN	Keratin, type II cytoskeletal 1
953	[3]	P04264	KRT1	639.359	2	0.6	LALDLEIATYR		GG_191217_03_hcd	79.65	28382	473	483	38	1.1e-08	66039.2	HUMAN	Keratin, type II cytoskeletal 1
954	[3]	P04264	KRT1	639.359	2	0.5	LALDLEIATYR		GG_191217_03_hcd	79.833	28446	473	483	39.2	5e-08	66039.2	HUMAN	Keratin, type II cytoskeletal 1
955	[3]	P04264	KRT1	639.359	2	0.21	LALDLEIATYR		GG_191217_03_hcd	80.017	28508	473	483	39.5	1e-08	66039.2	HUMAN	Keratin, type II cytoskeletal 1
956	[3]	P04264	KRT1	639.359	2	0.41	LALDLEIATYR		GG_191217_03_hcd	80.183	28567	473	483	39.5	2.7e-08	66039.2	HUMAN	Keratin, type II cytoskeletal 1
957	[3]	P04264	KRT1	639.359	2	0.11	LALDLEIATYR		GG_191217_03_hcd	80.35	28625	473	483	35.1	6e-09	66039.2	HUMAN	Keratin, type II cytoskeletal 1
958	[3]	P04264	KRT1	639.359	2	0.41	LALDLEIATYR		GG_191217_03_hcd	80.533	28685	473	483	37.9	2.5e-09	66039.2	HUMAN	Keratin, type II cytoskeletal 1
959	[3]	P04264	KRT1	639.359	2	0.41	LALDLEIATYR		GG_191217_03_hcd	80.717	28738	473	483	37.6	3.8e-08	66039.2	HUMAN	Keratin, type II cytoskeletal 1
960	[3]	P04264	KRT1	639.359	2	0.019	LALDLEIATYR		GG_191217_03_hcd	80.883	28794	473	483	37.7	1.6e-09	66039.2	HUMAN	Keratin, type II cytoskeletal 1
961	[3]	P04264	KRT1	639.359	2	0.6	LALDLEIATYR		GG_191217_03_hcd	81.067	28849	473	483	39.5	3.6e-08	66039.2	HUMAN	Keratin, type II cytoskeletal 1
962	[3]	P04264	KRT1	639.359	2	0.69	LALDLEIATYR		GG_191217_03_hcd	81.233	28901	473	483	38.4	2.5e-08	66039.2	HUMAN	Keratin, type II cytoskeletal 1
963	[3]	P04264	KRT1	639.359	2	0.32	LALDLEIATYR		GG_191217_03_hcd	81.417	28953	473	483	38.3	5.2e-09	66039.2	HUMAN	Keratin, type II cytoskeletal 1
964	[3]	P04264	KRT1	639.359	2	0.5	LALDLEIATYR		GG_191217_03_hcd	81.6	29008	473	483	36.1	6.7e-09	66039.2	HUMAN	Keratin, type II cytoskeletal 1
965	[3]	P04264	KRT1	639.359	2	0.32	LALDLEIATYR		GG_191217_03_hcd	81.767	29057	473	483	37.4	1.2e-07	66039.2	HUMAN	Keratin, type II cytoskeletal 1
966	[3]	P04264	KRT1	639.359	2	0.32	LALDLEIATYR		GG_191217_03_hcd	81.95	29111	473	483	32.6	3e-08	66039.2	HUMAN	Keratin, type II cytoskeletal 1
967	[3]	P04264	KRT1	639.359	2	0.5	LALDLEIATYR		GG_191217_03_hcd	82.117	29163	473	483	34.9	5.2e-09	66039.2	HUMAN	Keratin, type II cytoskeletal 1
968	[3]	P04264	KRT1	639.359	2	0.019	LALDLEIATYR		GG_191217_03_hcd	82.3	29211	473	483	32.4	3.9e-08	66039.2	HUMAN	Keratin, type II cytoskeletal 1
969	[3]	P04264	KRT1	639.359	2	0.21	LALDLEIATYR		GG_191217_03_hcd	82.467	29262	473	483	33.1	1.9e-07	66039.2	HUMAN	Keratin, type II cytoskeletal 1
970	[3]	P04264	KRT1	639.359	2	0.32	LALDLEIATYR		GG_191217_03_hcd	82.633	29312	473	483	36.5	7.4e-08	66039.2	HUMAN	Keratin, type II cytoskeletal 1
971	[3]	P04264	KRT1	639.359	2	0.21	LALDLEIATYR		GG_191217_03_hcd	82.8	29356	473	483	36.5	7.9e-08	66039.2	HUMAN	Keratin, type II cytoskeletal 1
972	[3]	P04264	KRT1	639.359	2	0.6	LALDLEIATYR		GG_191217_03_hcd	82.983	29409	473	483	36.7	3e-08	66039.2	HUMAN	Keratin, type II cytoskeletal 1
973	[3]	P04264	KRT1	639.359	2	0.5	LALDLEIATYR		GG_191217_03_hcd	83.15	29454	473	483	33	1.9e-07	66039.2	HUMAN	Keratin, type II cytoskeletal 1
974	[3]	P04264	KRT1	639.359	2	0.41	LALDLEIATYR		GG_191217_03_hcd	83.317	29499	473	483	37.4	2.8e-07	66039.2	HUMAN	Keratin, type II cytoskeletal 1
975	[3]	P04264	KRT1	639.359	2	0.32	LALDLEIATYR		GG_191217_03_hcd	83.5	29545	473	483	35.4	1e-08	66039.2	HUMAN	Keratin, type II cytoskeletal 1
976	[3]	P04264	KRT1	639.359	2	0.32	LALDLEIATYR		GG_191217_03_hcd	83.667	29586	473	483	36.9	2.6e-07	66039.2	HUMAN	Keratin, type II cytoskeletal 1
977	[3]	P04264	KRT1	639.359	2	0.11	LALDLEIATYR		GG_191217_03_hcd	83.85	29632	473	483	35	2.9e-07	66039.2	HUMAN	Keratin, type II cytoskeletal 1
978	[3]	P04264	KRT1	639.359	2	0.21	LALDLEIATYR		GG_191217_03_hcd	84.017	29675	473	483	30.9	6.6e-08	66039.2	HUMAN	Keratin, type II cytoskeletal 1
979	[3]	P04264	KRT1	639.359	2	0.41	LALDLEIATYR		GG_191217_03_hcd	84.183	29723	473	483	34.4	1.1e-08	66039.2	HUMAN	Keratin, type II cytoskeletal 1
980	[3]	P04264	KRT1	639.359	2	0.41	LALDLEIATYR		GG_191217_03_hcd	84.367	29756	473	483	37	1.4e-08	66039.2	HUMAN	Keratin, type II cytoskeletal 1
981	[3]	P04264	KRT1	639.359	2	0.21	LALDLEIATYR		GG_191217_03_hcd	84.55	29804	473	483	36.1	4.8e-08	66039.2	HUMAN	Keratin, type II cytoskeletal 1
982	[3]	P04264	KRT1	639.359	2	0.11	LALDLEIATYR		GG_191217_03_hcd	84.717	29854	473	483	36	2.3e-08	66039.2	HUMAN	Keratin, type II cytoskeletal 1
983	[3]	P04264	KRT1	639.359	2	0.32	LALDLEIATYR		GG_191217_03_hcd	84.9	29900	473	483	34	2.2e-08	66039.2	HUMAN	Keratin, type II cytoskeletal 1
984	[3]	P04264	KRT1	639.359	2	0.6	LALDLEIATYR		GG_191217_03_hcd	85.067	29949	473	483	31.9	1.3e-07	66039.2	HUMAN	Keratin, type II cytoskeletal 1
985	[3]	P04264	KRT1	639.359	2	0.21	LALDLEIATYR		GG_191217_03_hcd	85.233	29998	473	483	32.5	7.9e-08	66039.2	HUMAN	Keratin, type II cytoskeletal 1
986	[3]	P04264	KRT1	639.359	2	0.32	LALDLEIATYR		GG_191217_03_hcd	85.4	30042	473	483	35.5	4.4e-08	66039.2	HUMAN	Keratin, type II cytoskeletal 1
987	[3]	P04264	KRT1	639.359	2	0.5	LALDLEIATYR		GG_191217_03_hcd	85.567	30091	473	483	33	7e-08	66039.2	HUMAN	Keratin, type II cytoskeletal 1
988	[3]	P04264	KRT1	639.359	2	0.41	LALDLEIATYR		GG_191217_03_hcd	85.75	30131	473	483	31.1	1.1e-07	66039.2	HUMAN	Keratin, type II cytoskeletal 1
989	[3]	P04264	KRT1	639.359	2	0.11	LALDLEIATYR		GG_191217_03_hcd	85.917	30175	473	483	36.1	8.5e-08	66039.2	HUMAN	Keratin, type II cytoskeletal 1
990	[3]	P04264	KRT1	639.359	2	0.11	LALDLEIATYR		GG_191217_03_hcd	86.1	30215	473	483	32.5	6.1e-08	66039.2	HUMAN	Keratin, type II cytoskeletal 1
991	[3]	P04264	KRT1	639.359	2	0.32	LALDLEIATYR		GG_191217_03_hcd	86.267	30261	473	483	33.6	1.6e-08	66039.2	HUMAN	Keratin, type II cytoskeletal 1
992	[3]	P04264	KRT1	639.359	2	0.019	LALDLEIATYR		GG_191217_03_hcd	86.45	30302	473	483	29.6	3.7e-07	66039.2	HUMAN	Keratin, type II cytoskeletal 1
993	[3]	P04264	KRT1	639.359	2	0.21	LALDLEIATYR		GG_191217_03_hcd	86.617	30341	473	483	32.4	6.4e-08	66039.2	HUMAN	Keratin, type II cytoskeletal 1
994	[3]	P04264	KRT1	639.359	2	0.41	LALDLEIATYR		GG_191217_03_hcd	86.783	30382	473	483	35.5	2.3e-08	66039.2	HUMAN	Keratin, type II cytoskeletal 1
995	[3]	P04264	KRT1	639.359	2	0.21	LALDLEIATYR		GG_191217_03_hcd	86.967	30425	473	483	26.6	9.3e-07	66039.2	HUMAN	Keratin, type II cytoskeletal 1
996	[3]	P04264	KRT1	639.359	2	0.11	LALDLEIATYR		GG_191217_03_hcd	87.133	30463	473	483	29.9	4.2e-07	66039.2	HUMAN	Keratin, type II cytoskeletal 1
997	[3]	P04264	KRT1	639.359	2	0.32	LALDLEIATYR		GG_191217_03_hcd	87.3	30502	473	483	32.4	7.6e-08	66039.2	HUMAN	Keratin, type II cytoskeletal 1
998	[3]	P04264	KRT1	639.359	2	0.21	LALDLEIATYR		GG_191217_03_hcd	87.483	30546	473	483	32.6	4.5e-08	66039.2	HUMAN	Keratin, type II cytoskeletal 1
999	[3]	P04264	KRT1	639.359	2	0.21	LALDLEIATYR		GG_191217_03_hcd	87.65	30584	473	483	29.7	3.9e-07	66039.2	HUMAN	Keratin, type II cytoskeletal 1
1000	[3]	P04264	KRT1	639.359	2	0.5	LALDLEIATYR		GG_191217_03_hcd	87.817	30618	473	483	28.8	3.3e-06	66039.2	HUMAN	Keratin, type II cytoskeletal 1
1001	[3]	P04264	KRT1	639.359	2	0.32	LALDLEIATYR		GG_191217_03_hcd	88	30655	473	483	32.4	1.2e-07	66039.2	HUMAN	Keratin, type II cytoskeletal 1
1002	[3]	P04264	KRT1	639.359	2	0.41	LALDLEIATYR		GG_191217_03_hcd	88.167	30693	473	483	34.1	1.6e-08	66039.2	HUMAN	Keratin, type II cytoskeletal 1
1003	[3]	P04264	KRT1	639.359	2	0.5	LALDLEIATYR		GG_191217_03_hcd	88.333	30732	473	483	35	6.5e-08	66039.2	HUMAN	Keratin, type II cytoskeletal 1
1004	[3]	P04264	KRT1	639.359	2	0.21	LALDLEIATYR		GG_191217_03_hcd	88.5	30769	473	483	30.9	3.6e-07	66039.2	HUMAN	Keratin, type II cytoskeletal 1
1005	[3]	P04264	KRT1	639.359	2	0.32	LALDLEIATYR		GG_191217_03_hcd	88.683	30807	473	483	33.1	9.7e-08	66039.2	HUMAN	Keratin, type II cytoskeletal 1
1006	[3]	P04264	KRT1	639.359	2	0.21	LALDLEIATYR		GG_191217_03_hcd	88.867	30853	473	483	31.4	2.6e-07	66039.2	HUMAN	Keratin, type II cytoskeletal 1
1007	[3]	P04264	KRT1	639.359	2	0.41	LALDLEIATYR		GG_191217_03_hcd	89.033	30891	473	483	32.1	1.3e-07	66039.2	HUMAN	Keratin, type II cytoskeletal 1
1008	[3]	P04264	KRT1	639.359	2	0.11	LALDLEIATYR		GG_191217_03_hcd	89.2	30926	473	483	30.9	1.1e-07	66039.2	HUMAN	Keratin, type II cytoskeletal 1
1009	[3]	P04264	KRT1	639.359	2	0.69	LALDLEIATYR		GG_191217_03_hcd	89.383	30963	473	483	27.1	5.5e-07	66039.2	HUMAN	Keratin, type II cytoskeletal 1
1010	[3]	P04264	KRT1	639.359	2	0.41	LALDLEIATYR		GG_191217_03_hcd	89.55	31001	473	483	27	9.9e-07	66039.2	HUMAN	Keratin, type II cytoskeletal 1
1011	[3]	P04264	KRT1	639.359	2	0.21	LALDLEIATYR		GG_191217_03_hcd	89.733	31040	473	483	24.1	2e-07	66039.2	HUMAN	Keratin, type II cytoskeletal 1
1012	[3]	P04264	KRT1	639.359	2	0.019	LALDLEIATYR		GG_191217_03_hcd	89.9	31077	473	483	29.1	5.1e-07	66039.2	HUMAN	Keratin, type II cytoskeletal 1
1013	[3]	P04264	KRT1	639.359	2	0.32	LALDLEIATYR		GG_191217_03_hcd	90.067	31114	473	483	27.5	6.7e-07	66039.2	HUMAN	Keratin, type II cytoskeletal 1
1014	[3]	P04264	KRT1	639.359	2	0.41	LALDLEIATYR		GG_191217_03_hcd	90.25	31152	473	483	24	7.2e-08	66039.2	HUMAN	Keratin, type II cytoskeletal 1
1015	[3]	P04264	KRT1	639.359	2	0.41	LALDLEIATYR		GG_191217_03_hcd	90.6	31222	473	483	31.6	5.3e-08	66039.2	HUMAN	Keratin, type II cytoskeletal 1
1016	[3]	P04264	KRT1	639.359	2	0.11	LALDLEIATYR		GG_191217_03_hcd	91.117	31334	473	483	24.9	3.1e-07	66039.2	HUMAN	Keratin, type II cytoskeletal 1
1017	[3]	P04264	KRT1	639.359	2	0.41	LALDLEIATYR		GG_191217_03_hcd	91.467	31411	473	483	21.5	3.3e-06	66039.2	HUMAN	Keratin, type II cytoskeletal 1
1018	[3]	P04264	KRT1	639.359	2	0.019	LALDLEIATYR		GG_191217_03_hcd	91.783	31483	473	483	23	1.9e-06	66039.2	HUMAN	Keratin, type II cytoskeletal 1
1019	[3]	P04264	KRT1	639.359	2	0.11	LALDLEIATYR		GG_191217_03_hcd	91.95	31517	473	483	23.8	1.2e-06	66039.2	HUMAN	Keratin, type II cytoskeletal 1
1020	[3]	P04264	KRT1	639.358	2	-0.36	LALDLEIATYR		GG_191217_03_hcd	92.117	31555	473	483	28.2	8.5e-07	66039.2	HUMAN	Keratin, type II cytoskeletal 1
1021	[3]	P04264	KRT1	639.359	2	0.32	LALDLEIATYR		GG_191217_03_hcd	92.3	31595	473	483	26.1	2.2e-07	66039.2	HUMAN	Keratin, type II cytoskeletal 1
1022	[3]	P04264	KRT1	639.359	2	0.32	LALDLEIATYR		GG_191217_03_hcd	92.667	31662	473	483	20	4e-06	66039.2	HUMAN	Keratin, type II cytoskeletal 1
1023	[3]	P04264	KRT1	639.359	2	0.41	LALDLEIATYR		GG_191217_03_hcd	93.2	31888	473	483	26.8	2.8e-07	66039.2	HUMAN	Keratin, type II cytoskeletal 1
1024	[3]	P04264	KRT1	517.262	2	0.013	TLLEGEESR		GG_191217_03_hcd	35.2	9049	484	492	35.6	7e-07	66039.2	HUMAN	Keratin, type II cytoskeletal 1
1025	[3]	P04264	KRT1	517.262	2	0.25	TLLEGEESR		GG_191217_03_hcd	35.383	9132	484	492	39	2.4e-07	66039.2	HUMAN	Keratin, type II cytoskeletal 1
1026	[3]	P04264	KRT1	517.262	2	0.25	TLLEGEESR		GG_191217_03_hcd	35.567	9213	484	492	39	6.5e-07	66039.2	HUMAN	Keratin, type II cytoskeletal 1
1027	[3]	P04264	KRT1	517.262	2	0.13	TLLEGEESR		GG_191217_03_hcd	35.75	9294	484	492	32.5	2.5e-07	66039.2	HUMAN	Keratin, type II cytoskeletal 1
1028	[3]	P04264	KRT1	852.048	3	-1.2	MSGEC(Methylthio)APNVSVSVSTSHTTISGGGSR		GG_191217_03_hcd	46.967	14258	493	518	56.1	7.7e-16	66039.2	HUMAN	Keratin, type II cytoskeletal 1
1029	[3]	P04264	KRT1	852.049	3	-0.36	MSGEC(Methylthio)APNVSVSVSTSHTTISGGGSR		GG_191217_03_hcd	47.183	14356	493	518	74.7	1e-16	66039.2	HUMAN	Keratin, type II cytoskeletal 1
1030	[3]	P04264	KRT1	852.049	3	-0.58	MSGEC(Methylthio)APNVSVSVSTSHTTISGGGSR		GG_191217_03_hcd	47.383	14449	493	518	67	1.8e-16	66039.2	HUMAN	Keratin, type II cytoskeletal 1
1031	[3]	P04264	KRT1	852.049	3	-0.29	MSGEC(Methylthio)APNVSVSVSTSHTTISGGGSR		GG_191217_03_hcd	47.583	14536	493	518	55.7	2.7e-15	66039.2	HUMAN	Keratin, type II cytoskeletal 1
1032	[3]	P04264	KRT1	852.052	3	3.4	MSGEC(Methylthio)APNVSVSVSTSHTTISGGGSR		GG_191217_03_hcd	48.5	14955	493	518	31.1	2.6e-11	66039.2	HUMAN	Keratin, type II cytoskeletal 1
1033	[3]	P04264	KRT1	852.05	3	1.1	MSGEC(Methylthio)APNVSVSVSTSHTTISGGGSR		GG_191217_03_hcd	48.833	15111	493	518	39.4	9.4e-14	66039.2	HUMAN	Keratin, type II cytoskeletal 1
1034	[3]	P04264	KRT1	852.049	3	0.35	MSGEC(Methylthio)APNVSVSVSTSHTTISGGGSR		GG_191217_03_hcd	49.333	15328	493	518	31.1	1.2e-10	66039.2	HUMAN	Keratin, type II cytoskeletal 1
1035	[3]	P04264	KRT1	795.322	3	-0.52	GGGGGGYGSGGSSYGSGGGSYGSGGGGGGGR		GG_191217_03_hcd	31.7	7522	519	549	44.5	8.1e-20	66039.2	HUMAN	Keratin, type II cytoskeletal 1
1036	[3]	P04264	KRT1	1192.48	2	-0.26	GGGGGGYGSGGSSYGSGGGSYGSGGGGGGGR		GG_191217_03_hcd	31.8	7569	519	549	74.3	3.5e-29	66039.2	HUMAN	Keratin, type II cytoskeletal 1
1037	[3]	P04264	KRT1	795.322	3	-0.37	GGGGGGYGSGGSSYGSGGGSYGSGGGGGGGR		GG_191217_03_hcd	31.883	7604	519	549	53.7	6.2e-25	66039.2	HUMAN	Keratin, type II cytoskeletal 1
1038	[3]	P04264	KRT1	1192.48	2	-0.77	GGGGGGYGSGGSSYGSGGGSYGSGGGGGGGR		GG_191217_03_hcd	32	7656	519	549	72.7	7e-31	66039.2	HUMAN	Keratin, type II cytoskeletal 1
1039	[3]	P04264	KRT1	795.322	3	-0.22	GGGGGGYGSGGSSYGSGGGSYGSGGGGGGGR		GG_191217_03_hcd	32.083	7694	519	549	57.8	1.7e-24	66039.2	HUMAN	Keratin, type II cytoskeletal 1
1040	[3]	P04264	KRT1	1192.48	2	0.041	GGGGGGYGSGGSSYGSGGGSYGSGGGGGGGR		GG_191217_03_hcd	32.183	7737	519	549	72.8	4.4e-30	66039.2	HUMAN	Keratin, type II cytoskeletal 1
1041	[3]	P04264	KRT1	795.322	3	0.17	GGGGGGYGSGGSSYGSGGGSYGSGGGGGGGR		GG_191217_03_hcd	32.283	7784	519	549	46.1	3.5e-22	66039.2	HUMAN	Keratin, type II cytoskeletal 1
1042	[3]	P04264	KRT1	1192.48	2	-0.26	GGGGGGYGSGGSSYGSGGGSYGSGGGGGGGR		GG_191217_03_hcd	32.383	7830	519	549	49.3	2.9e-21	66039.2	HUMAN	Keratin, type II cytoskeletal 1
1043	[3]	P04264	KRT1	1192.48	2	0.76	GGGGGGYGSGGSSYGSGGGSYGSGGGGGGGR		GG_191217_03_hcd	32.617	7930	519	549	39.8	2.4e-19	66039.2	HUMAN	Keratin, type II cytoskeletal 1
1044	[3]	P04264	KRT1	1192.48	2	0.55	GGGGGGYGSGGSSYGSGGGSYGSGGGGGGGR		GG_191217_03_hcd	32.817	8021	519	549	28.5	4.4e-15	66039.2	HUMAN	Keratin, type II cytoskeletal 1
1045	[3]	P04264	KRT1	795.321	3	-1.4	GGGGGGYGSGGSSYGSGGGSYGSGGGGGGGR		GG_191217_03_hcd	33.033	8116	519	549	19.9	2.2e-09	66039.2	HUMAN	Keratin, type II cytoskeletal 1
1046	[3]	P04264	KRT1	1104.77	3	0.17	GSYGSGGSSYGSGGGSYGSGGGGGGHGSYGSGSSSGGYR		GG_191217_03_hcd	35.633	9235	550	588	20.1	2.6e-10	66039.2	HUMAN	Keratin, type II cytoskeletal 1
1047	[3]	P04264	KRT1	1104.77	3	-0.49	GSYGSGGSSYGSGGGSYGSGGGGGGHGSYGSGSSSGGYR		GG_191217_03_hcd	35.883	9347	550	588	10.7	1.5e-06	66039.2	HUMAN	Keratin, type II cytoskeletal 1
1048	[3]	P04264	KRT1	1104.78	3	0.95	GSYGSGGSSYGSGGGSYGSGGGGGGHGSYGSGSSSGGYR		GG_191217_03_hcd	36.067	9426	550	588	11.6	3.7e-06	66039.2	HUMAN	Keratin, type II cytoskeletal 1
1049	[3]	P04264	KRT1	546.754	2	-1.2	GSGGGSSGGSIGGR		GG_191217_03_hcd	18.867	3020	603	616	28.9	4.4e-07	66039.2	HUMAN	Keratin, type II cytoskeletal 1
1050	[3]	P04264	KRT1	546.754	2	-1.2	GSGGGSSGGSIGGR		GG_191217_03_hcd	19.033	3052	603	616	42	2.9e-09	66039.2	HUMAN	Keratin, type II cytoskeletal 1
1051	[3]	P04264	KRT1	546.754	2	-1.2	GSGGGSSGGSIGGR		GG_191217_03_hcd	19.217	3089	603	616	52.1	4.1e-10	66039.2	HUMAN	Keratin, type II cytoskeletal 1
1052	[3]	P04264	KRT1	546.754	2	-1.3	GSGGGSSGGSIGGR		GG_191217_03_hcd	19.383	3125	603	616	49.1	1.4e-09	66039.2	HUMAN	Keratin, type II cytoskeletal 1
1053	[3]	P04264	KRT1	546.755	2	-0.98	GSGGGSSGGSIGGR		GG_191217_03_hcd	19.55	3163	603	616	52.2	1.1e-09	66039.2	HUMAN	Keratin, type II cytoskeletal 1
1054	[3]	P04264	KRT1	546.755	2	-0.33	GSGGGSSGGSIGGR		GG_191217_03_hcd	19.717	3200	603	616	52.2	1.2e-09	66039.2	HUMAN	Keratin, type II cytoskeletal 1
1055	[3]	P04264	KRT1	546.755	2	-0.66	GSGGGSSGGSIGGR		GG_191217_03_hcd	19.883	3240	603	616	51.6	1.6e-09	66039.2	HUMAN	Keratin, type II cytoskeletal 1
1056	[3]	P04264	KRT1	546.754	2	-1.2	GSGGGSSGGSIGGR		GG_191217_03_hcd	20.05	3279	603	616	51.6	1.5e-09	66039.2	HUMAN	Keratin, type II cytoskeletal 1
1057	[3]	P04264	KRT1	546.754	2	-1.3	GSGGGSSGGSIGGR		GG_191217_03_hcd	20.233	3317	603	616	48.1	1.6e-09	66039.2	HUMAN	Keratin, type II cytoskeletal 1
1058	[3]	P04264	KRT1	546.755	2	-0.88	GSGGGSSGGSIGGR		GG_191217_03_hcd	20.4	3357	603	616	47.2	4e-09	66039.2	HUMAN	Keratin, type II cytoskeletal 1
1059	[3]	P04264	KRT1	546.755	2	0.35	GSGGGSSGGSIGGR		GG_191217_03_hcd	20.633	3430	603	616	42.1	6.2e-09	66039.2	HUMAN	Keratin, type II cytoskeletal 1
1060	[3]	P04264	KRT1	546.755	2	0.13	GSGGGSSGGSIGGR		GG_191217_03_hcd	20.8	3488	603	616	44.4	1.9e-08	66039.2	HUMAN	Keratin, type II cytoskeletal 1
1061	[3]	P04264	KRT1	546.755	2	0.13	GSGGGSSGGSIGGR		GG_191217_03_hcd	20.967	3548	603	616	46.2	1.5e-09	66039.2	HUMAN	Keratin, type II cytoskeletal 1
1062	[3]	P04264	KRT1	546.755	2	-0.44	GSGGGSSGGSIGGR		GG_191217_03_hcd	21.15	3608	603	616	47	3.8e-09	66039.2	HUMAN	Keratin, type II cytoskeletal 1
1063	[3]	P04264	KRT1	546.755	2	-0.77	GSGGGSSGGSIGGR		GG_191217_03_hcd	21.317	3661	603	616	48	6.4e-10	66039.2	HUMAN	Keratin, type II cytoskeletal 1
1064	[3]	P04264	KRT1	546.755	2	-0.77	GSGGGSSGGSIGGR		GG_191217_03_hcd	21.483	3714	603	616	42.7	1.9e-08	66039.2	HUMAN	Keratin, type II cytoskeletal 1
1065	[3]	P04264	KRT1	546.755	2	-0.22	GSGGGSSGGSIGGR		GG_191217_03_hcd	21.65	3767	603	616	41	1.8e-08	66039.2	HUMAN	Keratin, type II cytoskeletal 1
1066	[3]	P04264	KRT1	546.755	2	0.13	GSGGGSSGGSIGGR		GG_191217_03_hcd	21.817	3827	603	616	32.5	6.7e-08	66039.2	HUMAN	Keratin, type II cytoskeletal 1
1067	[3]	P04264	KRT1	546.755	2	0.022	GSGGGSSGGSIGGR		GG_191217_03_hcd	22	3893	603	616	35.3	7.3e-08	66039.2	HUMAN	Keratin, type II cytoskeletal 1
1068	[3]	P04264	KRT1	546.755	2	-0.44	GSGGGSSGGSIGGR		GG_191217_03_hcd	22.167	3949	603	616	35.5	1.8e-08	66039.2	HUMAN	Keratin, type II cytoskeletal 1
1069	[3]	P04264	KRT1	546.755	2	-0.98	GSGGGSSGGSIGGR		GG_191217_03_hcd	22.35	4005	603	616	37.1	1e-08	66039.2	HUMAN	Keratin, type II cytoskeletal 1
1070	[3]	P04264	KRT1	546.755	2	0.022	GSGGGSSGGSIGGR		GG_191217_03_hcd	23.117	4288	603	616	25.6	8.7e-08	66039.2	HUMAN	Keratin, type II cytoskeletal 1
1071	[3]	P04264	KRT1	546.755	2	-0.22	GSGGGSSGGSIGGR		GG_191217_03_hcd	23.283	4356	603	616	24.3	2.7e-07	66039.2	HUMAN	Keratin, type II cytoskeletal 1
1072	[4]	4		990.833	3	-0.28	SSQSLLHSNGNTYLHWYLQKPGQSPK		GG_191217_03_hcd	49.683	15485	25	50	49.3	1.5e-16	24253.2	UNREADABLE	UIC-2 Fab Light chain
1073	[4]	4		594.903	5	0.21	SSQSLLHSNGNTYLHWYLQKPGQSPK		GG_191217_03_hcd	49.7	15491	25	50	48.6	2.9e-13	24253.2	UNREADABLE	UIC-2 Fab Light chain
1074	[4]	4		743.379	4	2.7	SSQSLLHSNGNTYLHWYLQKPGQSPK		GG_191217_03_hcd	49.75	15519	25	50	62.7	1e-15	24253.2	UNREADABLE	UIC-2 Fab Light chain
1075	[4]	4		743.378	4	1.9	SSQSLLHSNGNTYLHWYLQKPGQSPK		GG_191217_03_hcd	49.85	15561	25	50	29.8	4.2e-09	24253.2	UNREADABLE	UIC-2 Fab Light chain
1076	[4]	4		990.834	3	1	SSQSLLHSNGNTYLHWYLQKPGQSPK		GG_191217_03_hcd	49.867	15566	25	50	48.3	8.2e-17	24253.2	UNREADABLE	UIC-2 Fab Light chain
1077	[4]	4		594.904	5	1.4	SSQSLLHSNGNTYLHWYLQKPGQSPK		GG_191217_03_hcd	49.883	15581	25	50	42.8	2.5e-13	24253.2	UNREADABLE	UIC-2 Fab Light chain
1078	[4]	4		1485.75	2	-0.26	SSQSLLHSNGNTYLHWYLQKPGQSPK		GG_191217_03_hcd	49.917	15596	25	50	48	4.2e-16	24253.2	UNREADABLE	UIC-2 Fab Light chain
1079	[4]	4		743.378	4	1.3	SSQSLLHSNGNTYLHWYLQKPGQSPK		GG_191217_03_hcd	49.95	15611	25	50	62.1	1.7e-16	24253.2	UNREADABLE	UIC-2 Fab Light chain
1080	[4]	4		990.833	3	0.09	SSQSLLHSNGNTYLHWYLQKPGQSPK		GG_191217_03_hcd	50.05	15657	25	50	51.4	5e-17	24253.2	UNREADABLE	UIC-2 Fab Light chain
1081	[4]	4		594.904	5	1.7	SSQSLLHSNGNTYLHWYLQKPGQSPK		GG_191217_03_hcd	50.1	15683	25	50	44.6	7.5e-13	24253.2	UNREADABLE	UIC-2 Fab Light chain
1082	[4]	4		1485.75	2	-0.42	SSQSLLHSNGNTYLHWYLQKPGQSPK		GG_191217_03_hcd	50.15	15702	25	50	48.5	1.7e-15	24253.2	UNREADABLE	UIC-2 Fab Light chain
1083	[4]	4		990.834	3	0.77	SSQSLLHSNGNTYLHWYLQKPGQSPK		GG_191217_03_hcd	50.267	15763	25	50	54	3e-17	24253.2	UNREADABLE	UIC-2 Fab Light chain
1084	[4]	4		594.904	5	1.4	SSQSLLHSNGNTYLHWYLQKPGQSPK		GG_191217_03_hcd	50.3	15780	25	50	42.8	9.7e-13	24253.2	UNREADABLE	UIC-2 Fab Light chain
1085	[4]	4		743.38	4	4	SSQSLLHSNGNTYLHWYLQKPGQSPK		GG_191217_03_hcd	50.367	15809	25	50	56.8	7.7e-15	24253.2	UNREADABLE	UIC-2 Fab Light chain
1086	[4]	4		1485.75	2	-0.5	SSQSLLHSNGNTYLHWYLQKPGQSPK		GG_191217_03_hcd	50.383	15816	25	50	48.9	1.4e-14	24253.2	UNREADABLE	UIC-2 Fab Light chain
1087	[4]	4		990.833	3	0.09	SSQSLLHSNGNTYLHWYLQKPGQSPK		GG_191217_03_hcd	50.467	15856	25	50	52.4	1.9e-17	24253.2	UNREADABLE	UIC-2 Fab Light chain
1088	[4]	4		594.904	5	1.5	SSQSLLHSNGNTYLHWYLQKPGQSPK		GG_191217_03_hcd	50.5	15873	25	50	50.9	1.5e-13	24253.2	UNREADABLE	UIC-2 Fab Light chain
1089	[4]	4		743.378	4	2	SSQSLLHSNGNTYLHWYLQKPGQSPK		GG_191217_03_hcd	50.567	15903	25	50	59.9	3.8e-15	24253.2	UNREADABLE	UIC-2 Fab Light chain
1090	[4]	4		990.833	3	0.09	SSQSLLHSNGNTYLHWYLQKPGQSPK		GG_191217_03_hcd	50.667	15949	25	50	50.3	3.4e-17	24253.2	UNREADABLE	UIC-2 Fab Light chain
1091	[4]	4		594.903	5	0.31	SSQSLLHSNGNTYLHWYLQKPGQSPK		GG_191217_03_hcd	50.7	15965	25	50	36.2	3.3e-11	24253.2	UNREADABLE	UIC-2 Fab Light chain
1092	[4]	4		743.377	4	0.27	SSQSLLHSNGNTYLHWYLQKPGQSPK		GG_191217_03_hcd	50.767	15994	25	50	54.9	5.6e-14	24253.2	UNREADABLE	UIC-2 Fab Light chain
1093	[4]	4		990.834	3	0.15	SSQSLLHSNGNTYLHWYLQKPGQSPK		GG_191217_03_hcd	50.867	16040	25	50	52	8.2e-17	24253.2	UNREADABLE	UIC-2 Fab Light chain
1094	[4]	4		594.903	5	0.41	SSQSLLHSNGNTYLHWYLQKPGQSPK		GG_191217_03_hcd	50.917	16061	25	50	38.5	4.1e-10	24253.2	UNREADABLE	UIC-2 Fab Light chain
1095	[4]	4		743.377	4	0.098	SSQSLLHSNGNTYLHWYLQKPGQSPK		GG_191217_03_hcd	50.967	16088	25	50	46.9	9.2e-14	24253.2	UNREADABLE	UIC-2 Fab Light chain
1096	[4]	4		594.903	5	-0.32	SSQSLLHSNGNTYLHWYLQKPGQSPK		GG_191217_03_hcd	51.5	16326	25	50	40.5	1.7e-12	24253.2	UNREADABLE	UIC-2 Fab Light chain
1097	[4]	4		990.833	3	-0.28	SSQSLLHSNGNTYLHWYLQKPGQSPK		GG_191217_03_hcd	51.55	16354	25	50	47.7	6.9e-16	24253.2	UNREADABLE	UIC-2 Fab Light chain
1098	[4]	4		743.376	4	-0.97	SSQSLLHSNGNTYLHWYLQKPGQSPK		GG_191217_03_hcd	51.583	16367	25	50	47.8	4.5e-13	24253.2	UNREADABLE	UIC-2 Fab Light chain
1099	[4]	4		594.903	5	0.11	SSQSLLHSNGNTYLHWYLQKPGQSPK		GG_191217_03_hcd	51.717	16430	25	50	37.8	7.1e-12	24253.2	UNREADABLE	UIC-2 Fab Light chain
1100	[4]	4		743.377	4	-0.14	SSQSLLHSNGNTYLHWYLQKPGQSPK		GG_191217_03_hcd	51.783	16457	25	50	49.4	4e-13	24253.2	UNREADABLE	UIC-2 Fab Light chain
1101	[4]	4		990.833	3	0.09	SSQSLLHSNGNTYLHWYLQKPGQSPK		GG_191217_03_hcd	51.783	16458	25	50	48.4	5.9e-16	24253.2	UNREADABLE	UIC-2 Fab Light chain
1102	[4]	4		743.379	4	2.8	SSQSLLHSNGNTYLHWYLQKPGQSPK		GG_191217_03_hcd	52.75	16900	25	50	51	3.8e-13	24253.2	UNREADABLE	UIC-2 Fab Light chain
1103	[4]	4		743.378	4	1.3	SSQSLLHSNGNTYLHWYLQKPGQSPK		GG_191217_03_hcd	52.967	17001	25	50	40.8	3.6e-11	24253.2	UNREADABLE	UIC-2 Fab Light chain
1104	[4]	4		594.903	5	-0.012	SSQSLLHSNGNTYLHWYLQKPGQSPK		GG_191217_03_hcd	52.983	17007	25	50	39	1.3e-12	24253.2	UNREADABLE	UIC-2 Fab Light chain
1105	[4]	4		743.375	4	-1.9	SSQSLLHSNGNTYLHWYLQKPGQSPK		GG_191217_03_hcd	53.183	17095	25	50	47.5	5e-14	24253.2	UNREADABLE	UIC-2 Fab Light chain
1106	[4]	4		990.833	3	-0.72	SSQSLLHSNGNTYLHWYLQKPGQSPK		GG_191217_03_hcd	53.333	17163	25	50	43.9	3e-14	24253.2	UNREADABLE	UIC-2 Fab Light chain
1107	[4]	4		743.376	4	-1.5	SSQSLLHSNGNTYLHWYLQKPGQSPK		GG_191217_03_hcd	53.4	17196	25	50	41.9	1.7e-11	24253.2	UNREADABLE	UIC-2 Fab Light chain
1108	[4]	4		594.903	5	0.21	SSQSLLHSNGNTYLHWYLQKPGQSPK		GG_191217_03_hcd	53.567	17272	25	50	23.9	2.3e-07	24253.2	UNREADABLE	UIC-2 Fab Light chain
1109	[4]	4		990.833	3	-0.1	SSQSLLHSNGNTYLHWYLQKPGQSPK		GG_191217_03_hcd	53.6	17285	25	50	46.1	3.5e-14	24253.2	UNREADABLE	UIC-2 Fab Light chain
1110	[4]	4		743.377	4	0.098	SSQSLLHSNGNTYLHWYLQKPGQSPK		GG_191217_03_hcd	53.633	17298	25	50	37	2.6e-12	24253.2	UNREADABLE	UIC-2 Fab Light chain
1111	[4]	4		990.833	3	-0.16	SSQSLLHSNGNTYLHWYLQKPGQSPK		GG_191217_03_hcd	53.833	17396	25	50	35.1	2.5e-12	24253.2	UNREADABLE	UIC-2 Fab Light chain
1112	[4]	4		743.377	4	0.6	SSQSLLHSNGNTYLHWYLQKPGQSPK		GG_191217_03_hcd	53.867	17408	25	50	46.2	4.6e-13	24253.2	UNREADABLE	UIC-2 Fab Light chain
1113	[4]	4		743.377	4	-0.14	SSQSLLHSNGNTYLHWYLQKPGQSPK		GG_191217_03_hcd	54.117	17524	25	50	45.9	7.5e-14	24253.2	UNREADABLE	UIC-2 Fab Light chain
1114	[4]	4		990.833	3	-0.1	SSQSLLHSNGNTYLHWYLQKPGQSPK		GG_191217_03_hcd	54.133	17526	25	50	31.3	6e-11	24253.2	UNREADABLE	UIC-2 Fab Light chain
1115	[4]	4		990.833	3	0.09	SSQSLLHSNGNTYLHWYLQKPGQSPK		GG_191217_03_hcd	54.367	17635	25	50	37.4	1.5e-10	24253.2	UNREADABLE	UIC-2 Fab Light chain
1116	[4]	4		594.903	5	-0.11	SSQSLLHSNGNTYLHWYLQKPGQSPK		GG_191217_03_hcd	54.85	17858	25	50	20.8	4.2e-10	24253.2	UNREADABLE	UIC-2 Fab Light chain
1117	[4]	4		743.379	4	2.6	SSQSLLHSNGNTYLHWYLQKPGQSPK		GG_191217_03_hcd	55.417	18114	25	50	18.2	4.7e-06	24253.2	UNREADABLE	UIC-2 Fab Light chain
1118	[4]	4		990.833	3	0.029	SSQSLLHSNGNTYLHWYLQKPGQSPK		GG_191217_03_hcd	55.5	18151	25	50	31.7	1.5e-11	24253.2	UNREADABLE	UIC-2 Fab Light chain
1119	[4]	4		990.832	3	-1	SSQSLLHSNGNTYLHWYLQKPGQSPK		GG_191217_03_hcd	55.717	18254	25	50	28.4	1.8e-10	24253.2	UNREADABLE	UIC-2 Fab Light chain
1120	[4]	4		743.377	4	-0.39	SSQSLLHSNGNTYLHWYLQKPGQSPK		GG_191217_03_hcd	55.883	18324	25	50	27.6	1.9e-09	24253.2	UNREADABLE	UIC-2 Fab Light chain
1121	[4]	4		990.833	3	-0.28	SSQSLLHSNGNTYLHWYLQKPGQSPK		GG_191217_03_hcd	55.95	18354	25	50	25.7	1.1e-07	24253.2	UNREADABLE	UIC-2 Fab Light chain
1122	[4]	4		743.378	4	0.84	SSQSLLHSNGNTYLHWYLQKPGQSPK		GG_191217_03_hcd	56.133	18440	25	50	27.6	1.3e-07	24253.2	UNREADABLE	UIC-2 Fab Light chain
1123	[4]	4		990.833	3	-0.66	SSQSLLHSNGNTYLHWYLQKPGQSPK		GG_191217_03_hcd	56.217	18479	25	50	24.1	5.4e-08	24253.2	UNREADABLE	UIC-2 Fab Light chain
1124	[4]	4		743.377	4	0.098	SSQSLLHSNGNTYLHWYLQKPGQSPK		GG_191217_03_hcd	56.367	18547	25	50	32.2	1.4e-09	24253.2	UNREADABLE	UIC-2 Fab Light chain
1125	[4]	4		990.834	3	0.57	SSQSLLHSNGNTYLHWYLQKPGQSPK		GG_191217_03_hcd	56.433	18578	25	50	28.6	1.7e-07	24253.2	UNREADABLE	UIC-2 Fab Light chain
1126	[4]	4		743.377	4	0.017	SSQSLLHSNGNTYLHWYLQKPGQSPK		GG_191217_03_hcd	56.6	18652	25	50	29.8	3.1e-09	24253.2	UNREADABLE	UIC-2 Fab Light chain
1127	[4]	4		990.833	3	-0.84	SSQSLLHSNGNTYLHWYLQKPGQSPK		GG_191217_03_hcd	56.65	18673	25	50	33.2	1.4e-09	24253.2	UNREADABLE	UIC-2 Fab Light chain
1128	[4]	4		990.833	3	0.029	SSQSLLHSNGNTYLHWYLQKPGQSPK		GG_191217_03_hcd	56.9	18785	25	50	28.4	2.5e-07	24253.2	UNREADABLE	UIC-2 Fab Light chain
1129	[4]	4		743.378	4	1.4	SSQSLLHSNGNTYLHWYLQKPGQSPK		GG_191217_03_hcd	57.083	18870	25	50	25.4	5.3e-09	24253.2	UNREADABLE	UIC-2 Fab Light chain
1130	[4]	4		743.377	4	-0.064	SSQSLLHSNGNTYLHWYLQKPGQSPK		GG_191217_03_hcd	57.283	18959	25	50	33.8	1.2e-11	24253.2	UNREADABLE	UIC-2 Fab Light chain
1131	[4]	4		990.834	3	0.33	SSQSLLHSNGNTYLHWYLQKPGQSPK		GG_191217_03_hcd	57.35	18994	25	50	31.2	2e-12	24253.2	UNREADABLE	UIC-2 Fab Light chain
1132	[4]	4		743.377	4	-0.31	SSQSLLHSNGNTYLHWYLQKPGQSPK		GG_191217_03_hcd	57.483	19051	25	50	35.4	4e-13	24253.2	UNREADABLE	UIC-2 Fab Light chain
1133	[4]	4		990.833	3	-0.47	SSQSLLHSNGNTYLHWYLQKPGQSPK		GG_191217_03_hcd	57.567	19092	25	50	30.4	2.8e-10	24253.2	UNREADABLE	UIC-2 Fab Light chain
1134	[4]	4		743.377	4	0.68	SSQSLLHSNGNTYLHWYLQKPGQSPK		GG_191217_03_hcd	57.7	19146	25	50	29.1	6e-10	24253.2	UNREADABLE	UIC-2 Fab Light chain
1135	[4]	4		990.833	3	0.09	SSQSLLHSNGNTYLHWYLQKPGQSPK		GG_191217_03_hcd	57.783	19184	25	50	25.1	1.2e-07	24253.2	UNREADABLE	UIC-2 Fab Light chain
1136	[4]	4		743.376	4	-0.72	SSQSLLHSNGNTYLHWYLQKPGQSPK		GG_191217_03_hcd	57.917	19247	25	50	36.2	7.6e-14	24253.2	UNREADABLE	UIC-2 Fab Light chain
1137	[4]	4		990.832	3	-0.96	SSQSLLHSNGNTYLHWYLQKPGQSPK		GG_191217_03_hcd	58.133	19341	25	50	22.9	6.9e-07	24253.2	UNREADABLE	UIC-2 Fab Light chain
1138	[4]	4		743.377	4	0.43	SSQSLLHSNGNTYLHWYLQKPGQSPK		GG_191217_03_hcd	58.2	19372	25	50	30.6	1.2e-10	24253.2	UNREADABLE	UIC-2 Fab Light chain
1139	[4]	4		990.833	3	-0.4	SSQSLLHSNGNTYLHWYLQKPGQSPK		GG_191217_03_hcd	58.367	19448	25	50	30.1	3.8e-10	24253.2	UNREADABLE	UIC-2 Fab Light chain
1140	[4]	4		743.377	4	0.27	SSQSLLHSNGNTYLHWYLQKPGQSPK		GG_191217_03_hcd	58.417	19468	25	50	31.9	5e-11	24253.2	UNREADABLE	UIC-2 Fab Light chain
1141	[4]	4		990.833	3	-0.84	SSQSLLHSNGNTYLHWYLQKPGQSPK		GG_191217_03_hcd	58.567	19535	25	50	22.4	1e-08	24253.2	UNREADABLE	UIC-2 Fab Light chain
1142	[4]	4		990.834	3	0.21	SSQSLLHSNGNTYLHWYLQKPGQSPK		GG_191217_03_hcd	58.767	19624	25	50	31.8	1.8e-09	24253.2	UNREADABLE	UIC-2 Fab Light chain
1143	[4]	4		743.378	4	1.1	SSQSLLHSNGNTYLHWYLQKPGQSPK		GG_191217_03_hcd	58.8	19641	25	50	33.1	4.9e-10	24253.2	UNREADABLE	UIC-2 Fab Light chain
1144	[4]	4		743.378	4	0.84	SSQSLLHSNGNTYLHWYLQKPGQSPK		GG_191217_03_hcd	59	19730	25	50	26.9	2.8e-08	24253.2	UNREADABLE	UIC-2 Fab Light chain
1145	[4]	4		743.378	4	0.84	SSQSLLHSNGNTYLHWYLQKPGQSPK		GG_191217_03_hcd	59.2	19820	25	50	34.8	6.5e-11	24253.2	UNREADABLE	UIC-2 Fab Light chain
1146	[4]	4		743.378	4	1.1	SSQSLLHSNGNTYLHWYLQKPGQSPK		GG_191217_03_hcd	59.417	19916	25	50	33.2	1.2e-10	24253.2	UNREADABLE	UIC-2 Fab Light chain
1147	[4]	4		990.832	3	-1.1	SSQSLLHSNGNTYLHWYLQKPGQSPK		GG_191217_03_hcd	59.75	20051	25	50	20.2	1.2e-06	24253.2	UNREADABLE	UIC-2 Fab Light chain
1148	[4]	4		990.834	3	0.39	SSQSLLHSNGNTYLHWYLQKPGQSPK		GG_191217_03_hcd	59.95	20141	25	50	20.5	4.3e-06	24253.2	UNREADABLE	UIC-2 Fab Light chain
1149	[4]	4		743.376	4	-0.56	SSQSLLHSNGNTYLHWYLQKPGQSPK		GG_191217_03_hcd	60.15	20228	25	50	27.6	8.4e-10	24253.2	UNREADABLE	UIC-2 Fab Light chain
1150	[4]	4		990.833	3	-0.28	SSQSLLHSNGNTYLHWYLQKPGQSPK		GG_191217_03_hcd	60.233	20265	25	50	18.6	8.3e-07	24253.2	UNREADABLE	UIC-2 Fab Light chain
1151	[4]	4		743.376	4	-0.47	SSQSLLHSNGNTYLHWYLQKPGQSPK		GG_191217_03_hcd	60.35	20313	25	50	29.1	5.5e-09	24253.2	UNREADABLE	UIC-2 Fab Light chain
1152	[4]	4		743.377	4	-0.39	SSQSLLHSNGNTYLHWYLQKPGQSPK		GG_191217_03_hcd	60.817	20519	25	50	28.8	6.8e-09	24253.2	UNREADABLE	UIC-2 Fab Light chain
1153	[4]	4		743.377	4	-0.23	SSQSLLHSNGNTYLHWYLQKPGQSPK		GG_191217_03_hcd	61	20599	25	50	26.9	7.5e-09	24253.2	UNREADABLE	UIC-2 Fab Light chain
1154	[4]	4		990.834	3	0.21	SSQSLLHSNGNTYLHWYLQKPGQSPK		GG_191217_03_hcd	61.117	20648	25	50	26.6	1.7e-06	24253.2	UNREADABLE	UIC-2 Fab Light chain
1155	[4]	4		743.377	4	-0.064	SSQSLLHSNGNTYLHWYLQKPGQSPK		GG_191217_03_hcd	61.183	20676	25	50	30.1	1.6e-09	24253.2	UNREADABLE	UIC-2 Fab Light chain
1156	[4]	4		743.377	4	0.017	SSQSLLHSNGNTYLHWYLQKPGQSPK		GG_191217_03_hcd	61.383	20758	25	50	27.9	6.7e-09	24253.2	UNREADABLE	UIC-2 Fab Light chain
1157	[4]	4		743.377	4	0.27	SSQSLLHSNGNTYLHWYLQKPGQSPK		GG_191217_03_hcd	61.583	20841	25	50	25.6	6.5e-09	24253.2	UNREADABLE	UIC-2 Fab Light chain
1158	[4]	4		743.377	4	-0.39	SSQSLLHSNGNTYLHWYLQKPGQSPK		GG_191217_03_hcd	61.783	20929	25	50	32.6	5.6e-11	24253.2	UNREADABLE	UIC-2 Fab Light chain
1159	[4]	4		743.377	4	-0.064	SSQSLLHSNGNTYLHWYLQKPGQSPK		GG_191217_03_hcd	62.05	21046	25	50	21.1	6.7e-08	24253.2	UNREADABLE	UIC-2 Fab Light chain
1160	[4]	4		743.377	4	0.76	SSQSLLHSNGNTYLHWYLQKPGQSPK		GG_191217_03_hcd	62.4	21205	25	50	23.9	9.2e-09	24253.2	UNREADABLE	UIC-2 Fab Light chain
1161	[4]	4		743.377	4	0.35	SSQSLLHSNGNTYLHWYLQKPGQSPK		GG_191217_03_hcd	63.45	21684	25	50	23.4	2.6e-06	24253.2	UNREADABLE	UIC-2 Fab Light chain
1162	[4]	4		743.377	4	0.6	SSQSLLHSNGNTYLHWYLQKPGQSPK		GG_191217_03_hcd	63.883	21884	25	50	23.6	1.7e-06	24253.2	UNREADABLE	UIC-2 Fab Light chain
1163	[4]	4		743.378	4	1.6	SSQSLLHSNGNTYLHWYLQKPGQSPK		GG_191217_03_hcd	64.617	22224	25	50	20.5	3.6e-06	24253.2	UNREADABLE	UIC-2 Fab Light chain
1164	[4]	4		743.378	4	1.2	SSQSLLHSNGNTYLHWYLQKPGQSPK		GG_191217_03_hcd	66.1	22896	25	50	29.8	1.6e-09	24253.2	UNREADABLE	UIC-2 Fab Light chain
1165	[4]	4		743.378	4	1.1	SSQSLLHSNGNTYLHWYLQKPGQSPK		GG_191217_03_hcd	66.467	23060	25	50	29.8	3.6e-10	24253.2	UNREADABLE	UIC-2 Fab Light chain
1166	[4]	4		743.377	4	0.43	SSQSLLHSNGNTYLHWYLQKPGQSPK		GG_191217_03_hcd	66.683	23158	25	50	30.1	6e-10	24253.2	UNREADABLE	UIC-2 Fab Light chain
1167	[4]	4		743.379	4	2.3	SSQSLLHSNGNTYLHWYLQKPGQSPK		GG_191217_03_hcd	66.9	23252	25	50	26.9	2.2e-09	24253.2	UNREADABLE	UIC-2 Fab Light chain
1168	[4]	4		743.377	4	0.35	SSQSLLHSNGNTYLHWYLQKPGQSPK		GG_191217_03_hcd	67.117	23346	25	50	31.2	1.4e-10	24253.2	UNREADABLE	UIC-2 Fab Light chain
1169	[4]	4		743.377	4	-0.39	SSQSLLHSNGNTYLHWYLQKPGQSPK		GG_191217_03_hcd	67.467	23500	25	50	24.4	6.5e-08	24253.2	UNREADABLE	UIC-2 Fab Light chain
1170	[4]	4		743.377	4	0.68	SSQSLLHSNGNTYLHWYLQKPGQSPK		GG_191217_03_hcd	67.717	23611	25	50	23.9	2e-08	24253.2	UNREADABLE	UIC-2 Fab Light chain
1171	[4]	4		743.377	4	0.35	SSQSLLHSNGNTYLHWYLQKPGQSPK		GG_191217_03_hcd	68.583	23989	25	50	29.8	2.3e-08	24253.2	UNREADABLE	UIC-2 Fab Light chain
1172	[4]	4		743.377	4	-0.14	SSQSLLHSNGNTYLHWYLQKPGQSPK		GG_191217_03_hcd	69.7	24484	25	50	22.9	9.9e-07	24253.2	UNREADABLE	UIC-2 Fab Light chain
1173	[4]	4		743.378	4	0.84	SSQSLLHSNGNTYLHWYLQKPGQSPK		GG_191217_03_hcd	70.017	24614	25	50	23.9	1.6e-07	24253.2	UNREADABLE	UIC-2 Fab Light chain
1174	[4]	4		743.377	4	-0.064	SSQSLLHSNGNTYLHWYLQKPGQSPK		GG_191217_03_hcd	71.65	25313	25	50	29.1	1.2e-09	24253.2	UNREADABLE	UIC-2 Fab Light chain
1175	[4]	4		743.376	4	-1.5	SSQSLLHSNGNTYLHWYLQKPGQSPK		GG_191217_03_hcd	72.1	25505	25	50	31.8	1.3e-09	24253.2	UNREADABLE	UIC-2 Fab Light chain
1176	[4]	4		743.377	4	0.017	SSQSLLHSNGNTYLHWYLQKPGQSPK		GG_191217_03_hcd	72.3	25583	25	50	25.1	1.9e-08	24253.2	UNREADABLE	UIC-2 Fab Light chain
1177	[4]	4		743.378	4	0.84	SSQSLLHSNGNTYLHWYLQKPGQSPK		GG_191217_03_hcd	72.483	25655	25	50	23.9	1.4e-07	24253.2	UNREADABLE	UIC-2 Fab Light chain
1178	[4]	4		743.377	4	0.098	SSQSLLHSNGNTYLHWYLQKPGQSPK		GG_191217_03_hcd	72.767	25771	25	50	21.1	6.1e-07	24253.2	UNREADABLE	UIC-2 Fab Light chain
1179	[4]	4		743.377	4	-0.14	SSQSLLHSNGNTYLHWYLQKPGQSPK		GG_191217_03_hcd	73	25879	25	50	27.9	3e-10	24253.2	UNREADABLE	UIC-2 Fab Light chain
1180	[4]	4		743.378	4	0.92	SSQSLLHSNGNTYLHWYLQKPGQSPK		GG_191217_03_hcd	73.367	26036	25	50	26.9	3.7e-09	24253.2	UNREADABLE	UIC-2 Fab Light chain
1181	[4]	4		743.378	4	1.2	SSQSLLHSNGNTYLHWYLQKPGQSPK		GG_191217_03_hcd	73.55	26110	25	50	26.9	7e-09	24253.2	UNREADABLE	UIC-2 Fab Light chain
1182	[4]	4		743.377	4	0.6	SSQSLLHSNGNTYLHWYLQKPGQSPK		GG_191217_03_hcd	73.733	26180	25	50	25.4	2.5e-09	24253.2	UNREADABLE	UIC-2 Fab Light chain
1183	[4]	4		743.377	4	0.68	SSQSLLHSNGNTYLHWYLQKPGQSPK		GG_191217_03_hcd	73.917	26251	25	50	17.6	4.3e-06	24253.2	UNREADABLE	UIC-2 Fab Light chain
1184	[4]	4		743.377	4	0.35	SSQSLLHSNGNTYLHWYLQKPGQSPK		GG_191217_03_hcd	74.117	26328	25	50	24.8	1.9e-09	24253.2	UNREADABLE	UIC-2 Fab Light chain
1185	[4]	4		743.378	4	0.92	SSQSLLHSNGNTYLHWYLQKPGQSPK		GG_191217_03_hcd	74.333	26413	25	50	26.4	6.5e-09	24253.2	UNREADABLE	UIC-2 Fab Light chain
1186	[4]	4		743.377	4	0.43	SSQSLLHSNGNTYLHWYLQKPGQSPK		GG_191217_03_hcd	74.533	26490	25	50	23.9	3.3e-07	24253.2	UNREADABLE	UIC-2 Fab Light chain
1187	[4]	4		743.377	4	-0.39	SSQSLLHSNGNTYLHWYLQKPGQSPK		GG_191217_03_hcd	74.7	26560	25	50	24.9	2.6e-08	24253.2	UNREADABLE	UIC-2 Fab Light chain
1188	[4]	4		743.378	4	1.3	SSQSLLHSNGNTYLHWYLQKPGQSPK		GG_191217_03_hcd	74.9	26638	25	50	26.4	1.1e-08	24253.2	UNREADABLE	UIC-2 Fab Light chain
1189	[4]	4		743.376	4	-0.64	SSQSLLHSNGNTYLHWYLQKPGQSPK		GG_191217_03_hcd	75.1	26715	25	50	20.8	9.5e-08	24253.2	UNREADABLE	UIC-2 Fab Light chain
1190	[4]	4		743.377	4	0.68	SSQSLLHSNGNTYLHWYLQKPGQSPK		GG_191217_03_hcd	75.283	26785	25	50	26.9	1.9e-08	24253.2	UNREADABLE	UIC-2 Fab Light chain
1191	[4]	4		743.377	4	0.68	SSQSLLHSNGNTYLHWYLQKPGQSPK		GG_191217_03_hcd	75.533	26880	25	50	27.6	9.7e-09	24253.2	UNREADABLE	UIC-2 Fab Light chain
1192	[4]	4		743.376	4	-0.47	SSQSLLHSNGNTYLHWYLQKPGQSPK		GG_191217_03_hcd	75.733	26954	25	50	26.9	1.8e-09	24253.2	UNREADABLE	UIC-2 Fab Light chain
1193	[4]	4		743.377	4	0.18	SSQSLLHSNGNTYLHWYLQKPGQSPK		GG_191217_03_hcd	75.917	27024	25	50	20.8	7.2e-07	24253.2	UNREADABLE	UIC-2 Fab Light chain
1194	[4]	4		743.377	4	0.43	SSQSLLHSNGNTYLHWYLQKPGQSPK		GG_191217_03_hcd	76.1	27089	25	50	21.4	1e-07	24253.2	UNREADABLE	UIC-2 Fab Light chain
1195	[4]	4		743.377	4	-0.39	SSQSLLHSNGNTYLHWYLQKPGQSPK		GG_191217_03_hcd	76.3	27166	25	50	25.1	3.6e-07	24253.2	UNREADABLE	UIC-2 Fab Light chain
1196	[4]	4		743.377	4	0.43	SSQSLLHSNGNTYLHWYLQKPGQSPK		GG_191217_03_hcd	76.5	27242	25	50	23.9	3.1e-08	24253.2	UNREADABLE	UIC-2 Fab Light chain
1197	[4]	4		743.376	4	-0.47	SSQSLLHSNGNTYLHWYLQKPGQSPK		GG_191217_03_hcd	76.683	27315	25	50	23.9	7.5e-07	24253.2	UNREADABLE	UIC-2 Fab Light chain
1198	[4]	4		743.377	4	0.18	SSQSLLHSNGNTYLHWYLQKPGQSPK		GG_191217_03_hcd	76.967	27421	25	50	22.6	4.3e-07	24253.2	UNREADABLE	UIC-2 Fab Light chain
1199	[4]	4		743.378	4	1.4	SSQSLLHSNGNTYLHWYLQKPGQSPK		GG_191217_03_hcd	77.167	27490	25	50	24.6	1.3e-08	24253.2	UNREADABLE	UIC-2 Fab Light chain
1200	[4]	4		743.377	4	-0.31	SSQSLLHSNGNTYLHWYLQKPGQSPK		GG_191217_03_hcd	77.35	27561	25	50	18.9	8.3e-07	24253.2	UNREADABLE	UIC-2 Fab Light chain
1201	[4]	4		743.378	4	1	SSQSLLHSNGNTYLHWYLQKPGQSPK		GG_191217_03_hcd	77.55	27631	25	50	21.4	4.7e-07	24253.2	UNREADABLE	UIC-2 Fab Light chain
1202	[4]	4		743.377	4	-0.064	SSQSLLHSNGNTYLHWYLQKPGQSPK		GG_191217_03_hcd	77.733	27702	25	50	21.4	1.8e-06	24253.2	UNREADABLE	UIC-2 Fab Light chain
1203	[4]	4		743.377	4	-0.31	SSQSLLHSNGNTYLHWYLQKPGQSPK		GG_191217_03_hcd	77.95	27791	25	50	24.8	6.6e-09	24253.2	UNREADABLE	UIC-2 Fab Light chain
1204	[4]	4		743.377	4	-0.064	SSQSLLHSNGNTYLHWYLQKPGQSPK		GG_191217_03_hcd	78.233	27897	25	50	21.1	5.6e-08	24253.2	UNREADABLE	UIC-2 Fab Light chain
1205	[4]	4		743.377	4	0.76	SSQSLLHSNGNTYLHWYLQKPGQSPK		GG_191217_03_hcd	78.417	27945	25	50	18.9	1.8e-06	24253.2	UNREADABLE	UIC-2 Fab Light chain
1206	[4]	4		743.378	4	1	SSQSLLHSNGNTYLHWYLQKPGQSPK		GG_191217_03_hcd	78.6	28007	25	50	25.4	1.2e-08	24253.2	UNREADABLE	UIC-2 Fab Light chain
1207	[4]	4		743.378	4	0.84	SSQSLLHSNGNTYLHWYLQKPGQSPK		GG_191217_03_hcd	78.783	28070	25	50	22.6	2.2e-07	24253.2	UNREADABLE	UIC-2 Fab Light chain
1208	[4]	4		743.377	4	0.76	SSQSLLHSNGNTYLHWYLQKPGQSPK		GG_191217_03_hcd	79.017	28156	25	50	24.2	1.3e-07	24253.2	UNREADABLE	UIC-2 Fab Light chain
1209	[4]	4		743.376	4	-0.89	SSQSLLHSNGNTYLHWYLQKPGQSPK		GG_191217_03_hcd	79.183	28219	25	50	21.4	2e-07	24253.2	UNREADABLE	UIC-2 Fab Light chain
1210	[4]	4		743.377	4	0.35	SSQSLLHSNGNTYLHWYLQKPGQSPK		GG_191217_03_hcd	79.417	28305	25	50	21.1	3.3e-07	24253.2	UNREADABLE	UIC-2 Fab Light chain
1211	[4]	4		743.377	4	0.6	SSQSLLHSNGNTYLHWYLQKPGQSPK		GG_191217_03_hcd	79.617	28368	25	50	21.9	1.9e-06	24253.2	UNREADABLE	UIC-2 Fab Light chain
1212	[4]	4		743.377	4	0.76	SSQSLLHSNGNTYLHWYLQKPGQSPK		GG_191217_03_hcd	80.067	28533	25	50	23.1	1.6e-09	24253.2	UNREADABLE	UIC-2 Fab Light chain
1213	[4]	4		743.377	4	0.6	SSQSLLHSNGNTYLHWYLQKPGQSPK		GG_191217_03_hcd	80.267	28591	25	50	19.2	2.9e-07	24253.2	UNREADABLE	UIC-2 Fab Light chain
1214	[4]	4		743.377	4	0.18	SSQSLLHSNGNTYLHWYLQKPGQSPK		GG_191217_03_hcd	80.883	28791	25	50	20.8	9e-07	24253.2	UNREADABLE	UIC-2 Fab Light chain
1215	[4]	4		743.377	4	0.18	SSQSLLHSNGNTYLHWYLQKPGQSPK		GG_191217_03_hcd	81.167	28878	25	50	21.4	3e-07	24253.2	UNREADABLE	UIC-2 Fab Light chain
1216	[4]	4		743.377	4	0.18	SSQSLLHSNGNTYLHWYLQKPGQSPK		GG_191217_03_hcd	81.35	28934	25	50	18.4	3.8e-06	24253.2	UNREADABLE	UIC-2 Fab Light chain
1217	[4]	4		743.378	4	1.4	SSQSLLHSNGNTYLHWYLQKPGQSPK		GG_191217_03_hcd	81.583	29006	25	50	20.8	1.8e-06	24253.2	UNREADABLE	UIC-2 Fab Light chain
1218	[4]	4		743.377	4	-0.14	SSQSLLHSNGNTYLHWYLQKPGQSPK		GG_191217_03_hcd	81.767	29054	25	50	17.4	3.4e-06	24253.2	UNREADABLE	UIC-2 Fab Light chain
1219	[4]	4		743.377	4	0.18	SSQSLLHSNGNTYLHWYLQKPGQSPK		GG_191217_03_hcd	81.983	29120	25	50	17.9	6.8e-07	24253.2	UNREADABLE	UIC-2 Fab Light chain
1220	[4]	4		743.378	4	1.8	SSQSLLHSNGNTYLHWYLQKPGQSPK		GG_191217_03_hcd	82.6	29300	25	50	20.9	2.1e-07	24253.2	UNREADABLE	UIC-2 Fab Light chain
1221	[4]	4		743.377	4	0.098	SSQSLLHSNGNTYLHWYLQKPGQSPK		GG_191217_03_hcd	86.983	30428	25	50	17.2	1.8e-06	24253.2	UNREADABLE	UIC-2 Fab Light chain
1222	[4]	4		900.979	4	-0.89	SSQSLLHSNGNTYLHWYLQKPGQSPKLLIYK		GG_191217_03_hcd	55.45	18127	25	55	32.8	5e-13	24253.2	UNREADABLE	UIC-2 Fab Light chain
1223	[4]	4		1015.04	4	-0.69	SSQSLLHSNGNTYLHWYLQKPGQSPKLLIYKVSNR		GG_191217_03_hcd	54.85	17856	25	59	35.7	2.1e-13	24253.2	UNREADABLE	UIC-2 Fab Light chain
1224	[4]	4		812.233	5	-0.75	SSQSLLHSNGNTYLHWYLQKPGQSPKLLIYKVSNR		GG_191217_03_hcd	54.85	17857	25	59	33.7	4.4e-11	24253.2	UNREADABLE	UIC-2 Fab Light chain
1225	[4]	4		553.34	2	0.41	LLIYKVSNR		GG_191217_03_hcd	41.483	11798	51	59	52	2.3e-06	24253.2	UNREADABLE	UIC-2 Fab Light chain
1226	[4]	4		622.019	3	0.05	LLIYKVSNRFSGVPDR		GG_191217_03_hcd	47.95	14704	51	66	43.5	8.4e-11	24253.2	UNREADABLE	UIC-2 Fab Light chain
1227	[4]	4		617.32	2	-0.29	VSNRFSGVPDR		GG_191217_03_hcd	34.483	8749	56	66	32.6	3.7e-07	24253.2	UNREADABLE	UIC-2 Fab Light chain
1228	[4]	4		411.883	3	-0.099	VSNRFSGVPDR		GG_191217_03_hcd	34.55	8768	56	66	37.1	5.8e-07	24253.2	UNREADABLE	UIC-2 Fab Light chain
1229	[4]	4		617.32	2	-0.094	VSNRFSGVPDR		GG_191217_03_hcd	34.667	8814	56	66	47.5	5e-09	24253.2	UNREADABLE	UIC-2 Fab Light chain
1230	[4]	4		411.883	3	0.046	VSNRFSGVPDR		GG_191217_03_hcd	34.717	8835	56	66	40	2.6e-07	24253.2	UNREADABLE	UIC-2 Fab Light chain
1231	[4]	4		617.321	2	0.21	VSNRFSGVPDR		GG_191217_03_hcd	34.867	8897	56	66	48.7	4.8e-09	24253.2	UNREADABLE	UIC-2 Fab Light chain
1232	[4]	4		617.32	2	0.1	VSNRFSGVPDR		GG_191217_03_hcd	35.083	8999	56	66	35.8	1.3e-07	24253.2	UNREADABLE	UIC-2 Fab Light chain
1233	[4]	4		840.082	3	-0.29	VSNRFSGVPDRFSGSGSGTDFTLK		GG_191217_03_hcd	48.45	14934	56	79	37.5	2.3e-08	24253.2	UNREADABLE	UIC-2 Fab Light chain
1234	[4]	4		630.314	4	0.76	VSNRFSGVPDRFSGSGSGTDFTLK		GG_191217_03_hcd	48.483	14949	56	79	45.9	4e-14	24253.2	UNREADABLE	UIC-2 Fab Light chain
1235	[4]	4		1259.62	2	-0.34	VSNRFSGVPDRFSGSGSGTDFTLK		GG_191217_03_hcd	48.483	14951	56	79	33.1	1.8e-07	24253.2	UNREADABLE	UIC-2 Fab Light chain
1236	[4]	4		840.084	3	1.9	VSNRFSGVPDRFSGSGSGTDFTLK		GG_191217_03_hcd	48.667	15034	56	79	39.1	1.6e-07	24253.2	UNREADABLE	UIC-2 Fab Light chain
1237	[4]	4		630.315	4	2.8	VSNRFSGVPDRFSGSGSGTDFTLK		GG_191217_03_hcd	48.7	15048	56	79	44.9	2.3e-13	24253.2	UNREADABLE	UIC-2 Fab Light chain
1238	[4]	4		1259.62	2	-0.34	VSNRFSGVPDRFSGSGSGTDFTLK		GG_191217_03_hcd	48.7	15049	56	79	29.6	6.2e-08	24253.2	UNREADABLE	UIC-2 Fab Light chain
1239	[4]	4		840.082	3	-0.36	VSNRFSGVPDRFSGSGSGTDFTLK		GG_191217_03_hcd	48.867	15122	56	79	38.5	2.1e-07	24253.2	UNREADABLE	UIC-2 Fab Light chain
1240	[4]	4		840.082	3	-0.0055	VSNRFSGVPDRFSGSGSGTDFTLK		GG_191217_03_hcd	49.067	15213	56	79	30.1	3e-08	24253.2	UNREADABLE	UIC-2 Fab Light chain
1241	[4]	4		389.198	2	0.6	FSGVPDR		GG_191217_03_hcd	33.4	8278	60	66	35.8	4e-06	24253.2	UNREADABLE	UIC-2 Fab Light chain
1242	[4]	4		688.001	3	0.013	FSGVPDRFSGSGSGTDFTLK		GG_191217_03_hcd	49.783	15530	60	79	45	1.5e-13	24253.2	UNREADABLE	UIC-2 Fab Light chain
1243	[4]	4		1031.5	2	-1.1	FSGVPDRFSGSGSGTDFTLK		GG_191217_03_hcd	49.8	15538	60	79	34.8	1.9e-09	24253.2	UNREADABLE	UIC-2 Fab Light chain
1244	[4]	4		688.002	3	2.5	FSGVPDRFSGSGSGTDFTLK		GG_191217_03_hcd	49.967	15621	60	79	38.9	1.5e-11	24253.2	UNREADABLE	UIC-2 Fab Light chain
1245	[4]	4		1031.5	2	-0.59	FSGVPDRFSGSGSGTDFTLK		GG_191217_03_hcd	50	15637	60	79	35.8	6.4e-10	24253.2	UNREADABLE	UIC-2 Fab Light chain
1246	[4]	4		688.003	3	3.8	FSGVPDRFSGSGSGTDFTLK		GG_191217_03_hcd	50.167	15715	60	79	39.2	6.4e-11	24253.2	UNREADABLE	UIC-2 Fab Light chain
1247	[4]	4		1031.5	2	-0.0032	FSGVPDRFSGSGSGTDFTLK		GG_191217_03_hcd	50.2	15732	60	79	37	2.1e-10	24253.2	UNREADABLE	UIC-2 Fab Light chain
1248	[4]	4		688.001	3	0.55	FSGVPDRFSGSGSGTDFTLK		GG_191217_03_hcd	50.367	15811	60	79	36.1	3.6e-10	24253.2	UNREADABLE	UIC-2 Fab Light chain
1249	[4]	4		1031.5	2	-0.25	FSGVPDRFSGSGSGTDFTLK		GG_191217_03_hcd	50.4	15826	60	79	37.7	4e-11	24253.2	UNREADABLE	UIC-2 Fab Light chain
1250	[4]	4		688.001	3	0.38	FSGVPDRFSGSGSGTDFTLK		GG_191217_03_hcd	50.567	15904	60	79	35.8	2.8e-10	24253.2	UNREADABLE	UIC-2 Fab Light chain
1251	[4]	4		1031.5	2	-0.13	FSGVPDRFSGSGSGTDFTLK		GG_191217_03_hcd	50.617	15920	60	79	36.5	3.9e-10	24253.2	UNREADABLE	UIC-2 Fab Light chain
1252	[4]	4		688.001	3	0.38	FSGVPDRFSGSGSGTDFTLK		GG_191217_03_hcd	50.767	15995	60	79	38.9	8e-11	24253.2	UNREADABLE	UIC-2 Fab Light chain
1253	[4]	4		1031.5	2	-0.0032	FSGVPDRFSGSGSGTDFTLK		GG_191217_03_hcd	50.833	16026	60	79	28.4	7.2e-10	24253.2	UNREADABLE	UIC-2 Fab Light chain
1254	[4]	4		1031.5	2	-0.13	FSGVPDRFSGSGSGTDFTLK		GG_191217_03_hcd	51.05	16123	60	79	24.7	8.7e-07	24253.2	UNREADABLE	UIC-2 Fab Light chain
1255	[4]	4		688.001	3	0.64	FSGVPDRFSGSGSGTDFTLK		GG_191217_03_hcd	51.333	16254	60	79	36.7	1.2e-10	24253.2	UNREADABLE	UIC-2 Fab Light chain
1256	[4]	4		688.001	3	0.29	FSGVPDRFSGSGSGTDFTLK		GG_191217_03_hcd	51.55	16355	60	79	38.9	4.1e-11	24253.2	UNREADABLE	UIC-2 Fab Light chain
1257	[4]	4		688.001	3	0.1	FSGVPDRFSGSGSGTDFTLK		GG_191217_03_hcd	52	16558	60	79	42	8.8e-13	24253.2	UNREADABLE	UIC-2 Fab Light chain
1258	[4]	4		688.001	3	0.1	FSGVPDRFSGSGSGTDFTLK		GG_191217_03_hcd	52.35	16716	60	79	37.6	9.4e-14	24253.2	UNREADABLE	UIC-2 Fab Light chain
1259	[4]	4		688.001	3	0.19	FSGVPDRFSGSGSGTDFTLK		GG_191217_03_hcd	52.567	16821	60	79	39.8	2.5e-12	24253.2	UNREADABLE	UIC-2 Fab Light chain
1260	[4]	4		688.001	3	0.29	FSGVPDRFSGSGSGTDFTLK		GG_191217_03_hcd	52.783	16917	60	79	26.6	3.4e-09	24253.2	UNREADABLE	UIC-2 Fab Light chain
1261	[4]	4		688.001	3	0.1	FSGVPDRFSGSGSGTDFTLK		GG_191217_03_hcd	53.017	17021	60	79	26.6	1.5e-07	24253.2	UNREADABLE	UIC-2 Fab Light chain
1262	[4]	4		688.001	3	0.9	FSGVPDRFSGSGSGTDFTLK		GG_191217_03_hcd	53.233	17122	60	79	23.6	9e-08	24253.2	UNREADABLE	UIC-2 Fab Light chain
1263	[4]	4		688.001	3	0.19	FSGVPDRFSGSGSGTDFTLK		GG_191217_03_hcd	53.467	17227	60	79	28.5	2.1e-08	24253.2	UNREADABLE	UIC-2 Fab Light chain
1264	[4]	4		688.001	3	-0.16	FSGVPDRFSGSGSGTDFTLK		GG_191217_03_hcd	53.733	17350	60	79	28.2	1.6e-09	24253.2	UNREADABLE	UIC-2 Fab Light chain
1265	[4]	4		688.001	3	0.81	FSGVPDRFSGSGSGTDFTLK		GG_191217_03_hcd	54.217	17568	60	79	28.6	1.8e-08	24253.2	UNREADABLE	UIC-2 Fab Light chain
1266	[4]	4		688.001	3	0.55	FSGVPDRFSGSGSGTDFTLK		GG_191217_03_hcd	54.467	17678	60	79	24.7	1.4e-06	24253.2	UNREADABLE	UIC-2 Fab Light chain
1267	[4]	4		688.001	3	0.38	FSGVPDRFSGSGSGTDFTLK		GG_191217_03_hcd	54.917	17882	60	79	25.6	2e-06	24253.2	UNREADABLE	UIC-2 Fab Light chain
1268	[4]	4		688.001	3	0.29	FSGVPDRFSGSGSGTDFTLK		GG_191217_03_hcd	55.833	18307	60	79	24.1	3.1e-06	24253.2	UNREADABLE	UIC-2 Fab Light chain
1269	[4]	4		688	3	-0.25	FSGVPDRFSGSGSGTDFTLK		GG_191217_03_hcd	58.3	19417	60	79	31.4	1.2e-11	24253.2	UNREADABLE	UIC-2 Fab Light chain
1270	[4]	4		688.001	3	-0.074	FSGVPDRFSGSGSGTDFTLK		GG_191217_03_hcd	58.517	19514	60	79	25.4	2.5e-10	24253.2	UNREADABLE	UIC-2 Fab Light chain
1271	[4]	4		688.001	3	-0.16	FSGVPDRFSGSGSGTDFTLK		GG_191217_03_hcd	60.35	20310	60	79	19.8	3.4e-06	24253.2	UNREADABLE	UIC-2 Fab Light chain
1272	[4]	4		605.307	4	-0.33	FSGVPDRFSGSGSGTDFTLKISR		GG_191217_03_hcd	51.467	16316	60	82	47.6	1.2e-09	24253.2	UNREADABLE	UIC-2 Fab Light chain
1273	[4]	4		806.74	3	0.18	FSGVPDRFSGSGSGTDFTLKISR		GG_191217_03_hcd	51.617	16382	60	82	51.6	1.6e-11	24253.2	UNREADABLE	UIC-2 Fab Light chain
1274	[4]	4		605.307	4	0.26	FSGVPDRFSGSGSGTDFTLKISR		GG_191217_03_hcd	51.683	16413	60	82	41.4	1.6e-08	24253.2	UNREADABLE	UIC-2 Fab Light chain
1275	[4]	4		652.312	2	0.12	FSGSGSGTDFTLK		GG_191217_03_hcd	43.217	12556	67	79	47.1	2.5e-14	24253.2	UNREADABLE	UIC-2 Fab Light chain
1276	[4]	4		652.313	2	1.1	FSGSGSGTDFTLK		GG_191217_03_hcd	43.383	12633	67	79	48.8	3.6e-14	24253.2	UNREADABLE	UIC-2 Fab Light chain
1277	[4]	4		652.313	2	1.3	FSGSGSGTDFTLK		GG_191217_03_hcd	43.567	12709	67	79	47.5	1.6e-14	24253.2	UNREADABLE	UIC-2 Fab Light chain
1278	[4]	4		652.313	2	1.1	FSGSGSGTDFTLK		GG_191217_03_hcd	43.6	12719	67	79	40.5	6.5e-12	24253.2	UNREADABLE	UIC-2 Fab Light chain
1279	[4]	4		652.313	2	1.6	FSGSGSGTDFTLK		GG_191217_03_hcd	43.783	12806	67	79	47.8	1.7e-14	24253.2	UNREADABLE	UIC-2 Fab Light chain
1280	[4]	4		652.312	2	0.3	FSGSGSGTDFTLK		GG_191217_03_hcd	43.983	12898	67	79	46.9	3e-15	24253.2	UNREADABLE	UIC-2 Fab Light chain
1281	[4]	4		652.312	2	0.39	FSGSGSGTDFTLK		GG_191217_03_hcd	44.183	12989	67	79	47.5	1.9e-14	24253.2	UNREADABLE	UIC-2 Fab Light chain
1282	[4]	4		652.312	2	0.3	FSGSGSGTDFTLK		GG_191217_03_hcd	44.417	13095	67	79	41.1	1.1e-11	24253.2	UNREADABLE	UIC-2 Fab Light chain
1283	[4]	4		652.312	2	0.12	FSGSGSGTDFTLK		GG_191217_03_hcd	45.083	13401	67	79	44.9	3.3e-14	24253.2	UNREADABLE	UIC-2 Fab Light chain
1284	[4]	4		652.312	2	0.3	FSGSGSGTDFTLK		GG_191217_03_hcd	45.283	13498	67	79	45.2	1.4e-14	24253.2	UNREADABLE	UIC-2 Fab Light chain
1285	[4]	4		652.312	2	0.12	FSGSGSGTDFTLK		GG_191217_03_hcd	45.5	13599	67	79	43.3	2.1e-15	24253.2	UNREADABLE	UIC-2 Fab Light chain
1286	[4]	4		652.312	2	0.3	FSGSGSGTDFTLK		GG_191217_03_hcd	45.75	13714	67	79	41	2.4e-13	24253.2	UNREADABLE	UIC-2 Fab Light chain
1287	[4]	4		652.312	2	0.21	FSGSGSGTDFTLK		GG_191217_03_hcd	45.967	13804	67	79	39.5	1e-14	24253.2	UNREADABLE	UIC-2 Fab Light chain
1288	[4]	4		652.312	2	0.21	FSGSGSGTDFTLK		GG_191217_03_hcd	46.167	13891	67	79	45.5	8.9e-15	24253.2	UNREADABLE	UIC-2 Fab Light chain
1289	[4]	4		652.312	2	0.21	FSGSGSGTDFTLK		GG_191217_03_hcd	46.4	14000	67	79	45.5	3.5e-14	24253.2	UNREADABLE	UIC-2 Fab Light chain
1290	[4]	4		652.312	2	0.21	FSGSGSGTDFTLK		GG_191217_03_hcd	46.617	14103	67	79	47.1	1.6e-14	24253.2	UNREADABLE	UIC-2 Fab Light chain
1291	[4]	4		652.312	2	0.59	FSGSGSGTDFTLK		GG_191217_03_hcd	46.833	14200	67	79	48.7	3.2e-15	24253.2	UNREADABLE	UIC-2 Fab Light chain
1292	[4]	4		652.312	2	0.3	FSGSGSGTDFTLK		GG_191217_03_hcd	47.05	14300	67	79	44.2	7.9e-14	24253.2	UNREADABLE	UIC-2 Fab Light chain
1293	[4]	4		652.312	2	-0.34	FSGSGSGTDFTLK		GG_191217_03_hcd	47.25	14388	67	79	41	2.9e-13	24253.2	UNREADABLE	UIC-2 Fab Light chain
1294	[4]	4		652.312	2	-0.34	FSGSGSGTDFTLK		GG_191217_03_hcd	47.25	14389	67	79	33.2	4.7e-10	24253.2	UNREADABLE	UIC-2 Fab Light chain
1295	[4]	4		652.312	2	-0.34	FSGSGSGTDFTLK		GG_191217_03_hcd	60	20163	67	79	18.7	3.5e-07	24253.2	UNREADABLE	UIC-2 Fab Light chain
1296	[4]	4		830.42	2	-0.22	FSGSGSGTDFTLKISR		GG_191217_03_hcd	46.667	14120	67	82	53.1	5.4e-13	24253.2	UNREADABLE	UIC-2 Fab Light chain
1297	[4]	4		830.42	2	-0.45	FSGSGSGTDFTLKISR		GG_191217_03_hcd	46.867	14214	67	82	37.2	6.9e-10	24253.2	UNREADABLE	UIC-2 Fab Light chain
1298	[4]	4		832.9	4	0.22	ISRVEAEDLGVYFC(Methylthio)SQSTHIPPWTFGGGTK		GG_191217_03_hcd	66.85	23229	80	109	43.1	3.4e-13	24253.2	UNREADABLE	UIC-2 Fab Light chain
1299	[4]	4		832.9	4	0.15	ISRVEAEDLGVYFC(Methylthio)SQSTHIPPWTFGGGTK		GG_191217_03_hcd	67.067	23326	80	109	51.3	1.1e-12	24253.2	UNREADABLE	UIC-2 Fab Light chain
1300	[4]	4		1110.2	3	-1	ISRVEAEDLGVYFC(Methylthio)SQSTHIPPWTFGGGTK		GG_191217_03_hcd	67.067	23329	80	109	40.7	6.3e-12	24253.2	UNREADABLE	UIC-2 Fab Light chain
1301	[4]	4		832.9	4	0.67	ISRVEAEDLGVYFC(Methylthio)SQSTHIPPWTFGGGTK		GG_191217_03_hcd	67.25	23408	80	109	45	1.7e-11	24253.2	UNREADABLE	UIC-2 Fab Light chain
1302	[4]	4		1110.2	3	0.54	ISRVEAEDLGVYFC(Methylthio)SQSTHIPPWTFGGGTK		GG_191217_03_hcd	67.3	23429	80	109	37.6	8.1e-12	24253.2	UNREADABLE	UIC-2 Fab Light chain
1303	[4]	4		832.9	4	0.74	ISRVEAEDLGVYFC(Methylthio)SQSTHIPPWTFGGGTK		GG_191217_03_hcd	67.433	23487	80	109	53.8	1.8e-14	24253.2	UNREADABLE	UIC-2 Fab Light chain
1304	[4]	4		991.458	3	-0.27	VEAEDLGVYFC(Methylthio)SQSTHIPPWTFGGGTK		GG_191217_03_hcd	68.6	23995	83	109	37.1	4.1e-13	24253.2	UNREADABLE	UIC-2 Fab Light chain
1305	[4]	4		991.458	3	-0.15	VEAEDLGVYFC(Methylthio)SQSTHIPPWTFGGGTK		GG_191217_03_hcd	68.75	24058	83	109	35	2.2e-12	24253.2	UNREADABLE	UIC-2 Fab Light chain
1306	[4]	4		991.457	3	-0.82	VEAEDLGVYFC(Methylthio)SQSTHIPPWTFGGGTK		GG_191217_03_hcd	68.783	24076	83	109	33.4	1.7e-11	24253.2	UNREADABLE	UIC-2 Fab Light chain
1307	[4]	4		991.458	3	-0.39	VEAEDLGVYFC(Methylthio)SQSTHIPPWTFGGGTK		GG_191217_03_hcd	68.983	24161	83	109	34	1.7e-11	24253.2	UNREADABLE	UIC-2 Fab Light chain
1308	[4]	4		743.846	4	0.39	VEAEDLGVYFC(Methylthio)SQSTHIPPWTFGGGTK		GG_191217_03_hcd	69.133	24234	83	109	31.6	1.5e-09	24253.2	UNREADABLE	UIC-2 Fab Light chain
1309	[4]	4		991.458	3	-0.15	VEAEDLGVYFC(Methylthio)SQSTHIPPWTFGGGTK		GG_191217_03_hcd	69.183	24255	83	109	34	4.4e-12	24253.2	UNREADABLE	UIC-2 Fab Light chain
1310	[4]	4		991.458	3	0.11	VEAEDLGVYFC(Methylthio)SQSTHIPPWTFGGGTK		GG_191217_03_hcd	69.383	24342	83	109	33.8	1.7e-11	24253.2	UNREADABLE	UIC-2 Fab Light chain
1311	[4]	4		743.846	4	0.39	VEAEDLGVYFC(Methylthio)SQSTHIPPWTFGGGTK		GG_191217_03_hcd	69.517	24404	83	109	25.8	4.6e-07	24253.2	UNREADABLE	UIC-2 Fab Light chain
1312	[4]	4		991.458	3	0.29	VEAEDLGVYFC(Methylthio)SQSTHIPPWTFGGGTK		GG_191217_03_hcd	69.567	24428	83	109	35	1.6e-11	24253.2	UNREADABLE	UIC-2 Fab Light chain
1313	[4]	4		991.458	3	-0.33	VEAEDLGVYFC(Methylthio)SQSTHIPPWTFGGGTK		GG_191217_03_hcd	69.767	24514	83	109	37.1	2.3e-13	24253.2	UNREADABLE	UIC-2 Fab Light chain
1314	[4]	4		991.458	3	0.35	VEAEDLGVYFC(Methylthio)SQSTHIPPWTFGGGTK		GG_191217_03_hcd	69.983	24599	83	109	37.2	1.2e-11	24253.2	UNREADABLE	UIC-2 Fab Light chain
1315	[4]	4		991.459	3	0.9	VEAEDLGVYFC(Methylthio)SQSTHIPPWTFGGGTK		GG_191217_03_hcd	70.217	24699	83	109	28.4	9.9e-10	24253.2	UNREADABLE	UIC-2 Fab Light chain
1316	[4]	4		991.459	3	0.78	VEAEDLGVYFC(Methylthio)SQSTHIPPWTFGGGTK		GG_191217_03_hcd	70.5	24829	83	109	22	2.3e-08	24253.2	UNREADABLE	UIC-2 Fab Light chain
1317	[4]	4		1239.61	3	-0.073	RADAAPTVSIFPPSSEQLTSGGASVVC(Methylthio)FLNNFYPK		GG_191217_03_hcd	74.717	26570	114	148	26	8e-08	24253.2	UNREADABLE	UIC-2 Fab Light chain
1318	[4]	4		929.958	4	0.59	RADAAPTVSIFPPSSEQLTSGGASVVC(Methylthio)FLNNFYPK		GG_191217_03_hcd	74.75	26583	114	148	30.6	3.9e-08	24253.2	UNREADABLE	UIC-2 Fab Light chain
1319	[4]	4		1239.61	3	0.42	RADAAPTVSIFPPSSEQLTSGGASVVC(Methylthio)FLNNFYPK		GG_191217_03_hcd	74.9	26636	114	148	40.8	1.8e-12	24253.2	UNREADABLE	UIC-2 Fab Light chain
1320	[4]	4		929.958	4	0.53	RADAAPTVSIFPPSSEQLTSGGASVVC(Methylthio)FLNNFYPK		GG_191217_03_hcd	74.917	26647	114	148	39.9	6.3e-09	24253.2	UNREADABLE	UIC-2 Fab Light chain
1321	[4]	4		1239.61	3	-0.073	RADAAPTVSIFPPSSEQLTSGGASVVC(Methylthio)FLNNFYPK		GG_191217_03_hcd	75.067	26703	114	148	39.3	2.5e-13	24253.2	UNREADABLE	UIC-2 Fab Light chain
1322	[4]	4		929.958	4	0.66	RADAAPTVSIFPPSSEQLTSGGASVVC(Methylthio)FLNNFYPK		GG_191217_03_hcd	75.1	26717	114	148	36.8	5.8e-08	24253.2	UNREADABLE	UIC-2 Fab Light chain
1323	[4]	4		1239.61	3	0.22	RADAAPTVSIFPPSSEQLTSGGASVVC(Methylthio)FLNNFYPK		GG_191217_03_hcd	75.233	26767	114	148	40.2	4.9e-12	24253.2	UNREADABLE	UIC-2 Fab Light chain
1324	[4]	4		929.958	4	0.72	RADAAPTVSIFPPSSEQLTSGGASVVC(Methylthio)FLNNFYPK		GG_191217_03_hcd	75.283	26781	114	148	36	1.4e-07	24253.2	UNREADABLE	UIC-2 Fab Light chain
1325	[4]	4		1239.61	3	0.31	RADAAPTVSIFPPSSEQLTSGGASVVC(Methylthio)FLNNFYPK		GG_191217_03_hcd	75.417	26835	114	148	33.1	3.6e-11	24253.2	UNREADABLE	UIC-2 Fab Light chain
1326	[4]	4		929.958	4	0.59	RADAAPTVSIFPPSSEQLTSGGASVVC(Methylthio)FLNNFYPK		GG_191217_03_hcd	75.467	26852	114	148	33.2	5.7e-08	24253.2	UNREADABLE	UIC-2 Fab Light chain
1327	[4]	4		1239.61	3	1.8	RADAAPTVSIFPPSSEQLTSGGASVVC(Methylthio)FLNNFYPK		GG_191217_03_hcd	75.617	26911	114	148	23.4	1.1e-07	24253.2	UNREADABLE	UIC-2 Fab Light chain
1328	[4]	4		929.958	4	0.19	RADAAPTVSIFPPSSEQLTSGGASVVC(Methylthio)FLNNFYPK		GG_191217_03_hcd	75.783	26974	114	148	22.8	1.2e-07	24253.2	UNREADABLE	UIC-2 Fab Light chain
1329	[4]	4		1187.58	3	1.8	ADAAPTVSIFPPSSEQLTSGGASVVC(Methylthio)FLNNFYPK		GG_191217_03_hcd	77.233	27514	115	148	31	2.3e-10	24253.2	UNREADABLE	UIC-2 Fab Light chain
1330	[4]	4		1187.57	3	-0.074	ADAAPTVSIFPPSSEQLTSGGASVVC(Methylthio)FLNNFYPK		GG_191217_03_hcd	77.417	27582	115	148	30.2	6.8e-09	24253.2	UNREADABLE	UIC-2 Fab Light chain
1331	[4]	4		1187.57	3	0.24	ADAAPTVSIFPPSSEQLTSGGASVVC(Methylthio)FLNNFYPK		GG_191217_03_hcd	77.583	27647	115	148	35.2	2.9e-10	24253.2	UNREADABLE	UIC-2 Fab Light chain
1332	[4]	4		1187.57	3	0.55	ADAAPTVSIFPPSSEQLTSGGASVVC(Methylthio)FLNNFYPK		GG_191217_03_hcd	77.767	27714	115	148	32.5	6.9e-10	24253.2	UNREADABLE	UIC-2 Fab Light chain
1333	[4]	4		1187.57	3	0.44	ADAAPTVSIFPPSSEQLTSGGASVVC(Methylthio)FLNNFYPK		GG_191217_03_hcd	77.933	27783	115	148	32.8	6.3e-10	24253.2	UNREADABLE	UIC-2 Fab Light chain
1334	[4]	4		495.754	2	-0.34	WKIDGSER		GG_191217_03_hcd	37.783	10164	154	161	22.3	2.9e-06	24253.2	UNREADABLE	UIC-2 Fab Light chain
1335	[4]	4		750.352	3	-0.083	IDGSERQNGVLNSWTDQDSK		GG_191217_03_hcd	43.683	12758	156	175	37.2	1.6e-09	24253.2	UNREADABLE	UIC-2 Fab Light chain
1336	[4]	4		787.859	2	1.9	Q(Gln->pyro-Glu)NGVLNSWTDQDSK	Gln->pyro-Glu@162	GG_191217_03_hcd	45.417	13561	162	175	53.4	4.2e-15	24253.2	UNREADABLE	UIC-2 Fab Light chain
1337	[4]	4		787.858	2	0.88	Q(Gln->pyro-Glu)NGVLNSWTDQDSK	Gln->pyro-Glu@162	GG_191217_03_hcd	45.667	13673	162	175	47	1.5e-10	24253.2	UNREADABLE	UIC-2 Fab Light chain
1338	[4]	4		787.857	2	-0.37	Q(Gln->pyro-Glu)NGVLNSWTDQDSK	Gln->pyro-Glu@162	GG_191217_03_hcd	49.617	15455	162	175	46	1.2e-10	24253.2	UNREADABLE	UIC-2 Fab Light chain
1339	[4]	4		787.858	2	0.26	Q(Gln->pyro-Glu)NGVLNSWTDQDSK	Gln->pyro-Glu@162	GG_191217_03_hcd	49.833	15552	162	175	49.8	1.2e-14	24253.2	UNREADABLE	UIC-2 Fab Light chain
1340	[4]	4		787.858	2	0.027	Q(Gln->pyro-Glu)NGVLNSWTDQDSK	Gln->pyro-Glu@162	GG_191217_03_hcd	50.017	15645	162	175	47	1.3e-13	24253.2	UNREADABLE	UIC-2 Fab Light chain
1341	[4]	4		787.857	2	-0.21	Q(Gln->pyro-Glu)NGVLNSWTDQDSK	Gln->pyro-Glu@162	GG_191217_03_hcd	50.25	15751	162	175	42.5	4.8e-11	24253.2	UNREADABLE	UIC-2 Fab Light chain
1342	[4]	4		787.858	2	-0.049	Q(Gln->pyro-Glu)NGVLNSWTDQDSK	Gln->pyro-Glu@162	GG_191217_03_hcd	50.483	15860	162	175	45	6.1e-12	24253.2	UNREADABLE	UIC-2 Fab Light chain
1343	[4]	4		1030.81	3	0.33	Q(Gln->pyro-Glu)NGVLNSWTDQDSKDSTYSMSSTLTLTK	Gln->pyro-Glu@162	GG_191217_03_hcd	59.083	19767	162	189	31.1	5.9e-07	24253.2	UNREADABLE	UIC-2 Fab Light chain
1344	[4]	4		946.43	4	0.07	Q(Gln->pyro-Glu)NGVLNSWTDQDSKDSTYSMSSTLTLTKDEYER	Gln->pyro-Glu@162	GG_191217_03_hcd	55.317	18066	162	194	51	4.3e-18	24253.2	UNREADABLE	UIC-2 Fab Light chain
1345	[4]	4		946.428	4	-2.4	Q(Gln->pyro-Glu)NGVLNSWTDQDSKDSTYSMSSTLTLTKDEYER	Gln->pyro-Glu@162	GG_191217_03_hcd	56.05	18404	162	194	31.4	8.7e-15	24253.2	UNREADABLE	UIC-2 Fab Light chain
1346	[4]	4		1261.57	3	-1.2	Q(Gln->pyro-Glu)NGVLNSWTDQDSKDSTYSMSSTLTLTKDEYER	Gln->pyro-Glu@162	GG_191217_03_hcd	57.65	19128	162	194	26	8e-12	24253.2	UNREADABLE	UIC-2 Fab Light chain
1347	[4]	4		946.429	4	-0.83	Q(Gln->pyro-Glu)NGVLNSWTDQDSKDSTYSMSSTLTLTKDEYER	Gln->pyro-Glu@162	GG_191217_03_hcd	57.833	19205	162	194	46.5	3.3e-16	24253.2	UNREADABLE	UIC-2 Fab Light chain
1348	[4]	4		1261.57	3	-0.55	Q(Gln->pyro-Glu)NGVLNSWTDQDSKDSTYSMSSTLTLTKDEYER	Gln->pyro-Glu@162	GG_191217_03_hcd	57.883	19229	162	194	61.6	2.8e-19	24253.2	UNREADABLE	UIC-2 Fab Light chain
1349	[4]	4		1261.57	3	-0.36	Q(Gln->pyro-Glu)NGVLNSWTDQDSKDSTYSMSSTLTLTKDEYER	Gln->pyro-Glu@162	GG_191217_03_hcd	58.067	19317	162	194	67.2	1.4e-19	24253.2	UNREADABLE	UIC-2 Fab Light chain
1350	[4]	4		946.429	4	-0.57	Q(Gln->pyro-Glu)NGVLNSWTDQDSKDSTYSMSSTLTLTKDEYER	Gln->pyro-Glu@162	GG_191217_03_hcd	58.117	19334	162	194	51.8	8.5e-17	24253.2	UNREADABLE	UIC-2 Fab Light chain
1351	[4]	4		1261.57	3	-0.17	Q(Gln->pyro-Glu)NGVLNSWTDQDSKDSTYSMSSTLTLTKDEYER	Gln->pyro-Glu@162	GG_191217_03_hcd	58.317	19429	162	194	57.5	4.5e-19	24253.2	UNREADABLE	UIC-2 Fab Light chain
1352	[4]	4		1261.57	3	0.22	Q(Gln->pyro-Glu)NGVLNSWTDQDSKDSTYSMSSTLTLTKDEYER	Gln->pyro-Glu@162	GG_191217_03_hcd	58.533	19525	162	194	47.5	7.8e-20	24253.2	UNREADABLE	UIC-2 Fab Light chain
1353	[4]	4		796.371	2	-0.32	QNGVLNSWTDQDSK		GG_191217_03_hcd	43.75	12791	162	175	47.9	7.8e-10	24253.2	UNREADABLE	UIC-2 Fab Light chain
1354	[4]	4		796.371	2	0.3	QNGVLNSWTDQDSK		GG_191217_03_hcd	43.95	12882	162	175	50.5	1e-12	24253.2	UNREADABLE	UIC-2 Fab Light chain
1355	[4]	4		796.371	2	0.45	QNGVLNSWTDQDSK		GG_191217_03_hcd	44.15	12972	162	175	51.5	1.3e-10	24253.2	UNREADABLE	UIC-2 Fab Light chain
1356	[4]	4		796.371	2	-0.017	QNGVLNSWTDQDSK		GG_191217_03_hcd	44.333	13060	162	175	48.5	4e-13	24253.2	UNREADABLE	UIC-2 Fab Light chain
1357	[4]	4		796.371	2	-0.017	QNGVLNSWTDQDSK		GG_191217_03_hcd	44.55	13158	162	175	46.2	8e-13	24253.2	UNREADABLE	UIC-2 Fab Light chain
1358	[4]	4		954.686	4	0.52	QNGVLNSWTDQDSKDSTYSM(Oxidation)SSTLTLTKDEYER	Oxidation@181	GG_191217_03_hcd	50.25	15753	162	194	43.9	1.5e-15	24253.2	UNREADABLE	UIC-2 Fab Light chain
1359	[4]	4		1036.49	3	0.24	QNGVLNSWTDQDSKDSTYSMSSTLTLTK		GG_191217_03_hcd	54.85	17852	162	189	35.5	7.6e-07	24253.2	UNREADABLE	UIC-2 Fab Light chain
1360	[4]	4		777.617	4	-0.062	QNGVLNSWTDQDSKDSTYSMSSTLTLTK		GG_191217_03_hcd	54.933	17895	162	189	26.2	8e-08	24253.2	UNREADABLE	UIC-2 Fab Light chain
1361	[4]	4		1036.49	3	-0.47	QNGVLNSWTDQDSKDSTYSMSSTLTLTK		GG_191217_03_hcd	55.05	17945	162	189	41.7	1.9e-08	24253.2	UNREADABLE	UIC-2 Fab Light chain
1362	[4]	4		1036.49	3	-0.59	QNGVLNSWTDQDSKDSTYSMSSTLTLTK		GG_191217_03_hcd	55.25	18036	162	189	28.6	3.9e-07	24253.2	UNREADABLE	UIC-2 Fab Light chain
1363	[4]	4		950.686	4	-0.36	QNGVLNSWTDQDSKDSTYSMSSTLTLTKDEYER		GG_191217_03_hcd	54.317	17614	162	194	54.1	1.9e-18	24253.2	UNREADABLE	UIC-2 Fab Light chain
1364	[4]	4		1267.25	3	-0.63	QNGVLNSWTDQDSKDSTYSMSSTLTLTKDEYER		GG_191217_03_hcd	54.35	17629	162	194	57.6	1.4e-19	24253.2	UNREADABLE	UIC-2 Fab Light chain
1365	[4]	4		950.69	4	3.6	QNGVLNSWTDQDSKDSTYSMSSTLTLTKDEYER		GG_191217_03_hcd	54.533	17715	162	194	63.6	9.7e-21	24253.2	UNREADABLE	UIC-2 Fab Light chain
1366	[4]	4		1267.25	3	-0.54	QNGVLNSWTDQDSKDSTYSMSSTLTLTKDEYER		GG_191217_03_hcd	54.583	17731	162	194	58.5	2.7e-19	24253.2	UNREADABLE	UIC-2 Fab Light chain
1367	[4]	4		950.688	4	1.8	QNGVLNSWTDQDSKDSTYSMSSTLTLTKDEYER		GG_191217_03_hcd	54.733	17806	162	194	55.6	3.2e-20	24253.2	UNREADABLE	UIC-2 Fab Light chain
1368	[4]	4		1267.25	3	0.046	QNGVLNSWTDQDSKDSTYSMSSTLTLTKDEYER		GG_191217_03_hcd	54.8	17836	162	194	56.4	1.3e-19	24253.2	UNREADABLE	UIC-2 Fab Light chain
1369	[4]	4		950.687	4	0.6	QNGVLNSWTDQDSKDSTYSMSSTLTLTKDEYER		GG_191217_03_hcd	54.933	17889	162	194	63.4	5.8e-19	24253.2	UNREADABLE	UIC-2 Fab Light chain
1370	[4]	4		1267.24	3	-2.9	QNGVLNSWTDQDSKDSTYSMSSTLTLTKDEYER		GG_191217_03_hcd	58.8	19636	162	194	34.7	1.3e-11	24253.2	UNREADABLE	UIC-2 Fab Light chain
1371	[4]	4		950.683	4	-3.2	QNGVLNSWTDQDSKDSTYSMSSTLTLTKDEYER		GG_191217_03_hcd	58.917	19687	162	194	40.7	5e-13	24253.2	UNREADABLE	UIC-2 Fab Light chain
1372	[4]	4		950.687	4	0.15	QNGVLNSWTDQDSKDSTYSMSSTLTLTKDEYER		GG_191217_03_hcd	67.583	23545	162	194	37.7	1.3e-13	24253.2	UNREADABLE	UIC-2 Fab Light chain
1373	[4]	4		950.686	4	-0.5	QNGVLNSWTDQDSKDSTYSMSSTLTLTKDEYER		GG_191217_03_hcd	74.567	26507	162	194	30.9	1.4e-11	24253.2	UNREADABLE	UIC-2 Fab Light chain
1374	[4]	4		950.685	4	-2	QNGVLNSWTDQDSKDSTYSMSSTLTLTKDEYER		GG_191217_03_hcd	77.55	27636	162	194	29.9	5.2e-12	24253.2	UNREADABLE	UIC-2 Fab Light chain
1375	[4]	4		950.684	4	-2.3	QNGVLNSWTDQDSKDSTYSMSSTLTLTKDEYER		GG_191217_03_hcd	79.517	28337	162	194	36.6	1.1e-15	24253.2	UNREADABLE	UIC-2 Fab Light chain
1376	[4]	4		950.687	4	1.1	QNGVLNSWTDQDSKDSTYSMSSTLTLTKDEYER		GG_191217_03_hcd	83.5	29548	162	194	35.1	1.3e-14	24253.2	UNREADABLE	UIC-2 Fab Light chain
1377	[4]	4		950.687	4	0.22	QNGVLNSWTDQDSKDSTYSMSSTLTLTKDEYER		GG_191217_03_hcd	84.517	29796	162	194	40.6	1.3e-15	24253.2	UNREADABLE	UIC-2 Fab Light chain
1378	[4]	4		950.684	4	-2.9	QNGVLNSWTDQDSKDSTYSMSSTLTLTKDEYER		GG_191217_03_hcd	88.567	30780	162	194	28.9	3.2e-14	24253.2	UNREADABLE	UIC-2 Fab Light chain
1379	[4]	4		950.685	4	-1.3	QNGVLNSWTDQDSKDSTYSMSSTLTLTKDEYER		GG_191217_03_hcd	90.45	31194	162	194	24.2	6e-13	24253.2	UNREADABLE	UIC-2 Fab Light chain
1380	[4]	4		950.687	4	0.083	QNGVLNSWTDQDSKDSTYSMSSTLTLTKDEYER		GG_191217_03_hcd	91.633	31449	162	194	18.1	6.6e-10	24253.2	UNREADABLE	UIC-2 Fab Light chain
1381	[4]	4		950.685	4	-1.5	QNGVLNSWTDQDSKDSTYSMSSTLTLTKDEYER		GG_191217_03_hcd	96.383	32893	162	194	12	1.2e-06	24253.2	UNREADABLE	UIC-2 Fab Light chain
1382	[4]	4		950.686	4	-0.94	QNGVLNSWTDQDSKDSTYSMSSTLTLTKDEYER		GG_191217_03_hcd	109.967	35844	162	194	15.2	7.6e-07	24253.2	UNREADABLE	UIC-2 Fab Light chain
1383	[4]	4		1122.01	2	0.55	DSTYSM(Oxidation)SSTLTLTKDEYER	Oxidation@181	GG_191217_03_hcd	43.117	12510	176	194	31	3.1e-11	24253.2	UNREADABLE	UIC-2 Fab Light chain
1384	[4]	4		748.338	3	-0.79	DSTYSM(Oxidation)SSTLTLTKDEYER	Oxidation@181	GG_191217_03_hcd	43.133	12519	176	194	53.6	1.3e-13	24253.2	UNREADABLE	UIC-2 Fab Light chain
1385	[4]	4		748.339	3	0.026	DSTYSM(Oxidation)SSTLTLTKDEYER	Oxidation@181	GG_191217_03_hcd	43.333	12611	176	194	35.2	4.2e-11	24253.2	UNREADABLE	UIC-2 Fab Light chain
1386	[4]	4		767.869	2	0.16	DSTYSMSSTLTLTK		GG_191217_03_hcd	48.5	14960	176	189	35.5	4.6e-08	24253.2	UNREADABLE	UIC-2 Fab Light chain
1387	[4]	4		767.869	2	-0.073	DSTYSMSSTLTLTK		GG_191217_03_hcd	48.7	15050	176	189	42.9	2.3e-10	24253.2	UNREADABLE	UIC-2 Fab Light chain
1388	[4]	4		767.869	2	-0.073	DSTYSMSSTLTLTK		GG_191217_03_hcd	48.917	15144	176	189	48.8	1.8e-11	24253.2	UNREADABLE	UIC-2 Fab Light chain
1389	[4]	4		767.869	2	-0.32	DSTYSMSSTLTLTK		GG_191217_03_hcd	49.1	15232	176	189	44.7	1e-10	24253.2	UNREADABLE	UIC-2 Fab Light chain
1390	[4]	4		767.868	2	-0.79	DSTYSMSSTLTLTK		GG_191217_03_hcd	49.317	15322	176	189	38	1.3e-09	24253.2	UNREADABLE	UIC-2 Fab Light chain
1391	[4]	4		767.868	2	-0.87	DSTYSMSSTLTLTK		GG_191217_03_hcd	49.517	15416	176	189	36.1	1.1e-08	24253.2	UNREADABLE	UIC-2 Fab Light chain
1392	[4]	4		767.869	2	0.005	DSTYSMSSTLTLTK		GG_191217_03_hcd	49.783	15529	176	189	32.6	3e-10	24253.2	UNREADABLE	UIC-2 Fab Light chain
1393	[4]	4		767.869	2	0.16	DSTYSMSSTLTLTK		GG_191217_03_hcd	50	15631	176	189	28.9	2.6e-07	24253.2	UNREADABLE	UIC-2 Fab Light chain
1394	[4]	4		767.869	2	-0.073	DSTYSMSSTLTLTK		GG_191217_03_hcd	50.233	15742	176	189	34.1	3.8e-08	24253.2	UNREADABLE	UIC-2 Fab Light chain
1395	[4]	4		767.868	2	-0.87	DSTYSMSSTLTLTK		GG_191217_03_hcd	50.45	15848	176	189	33	5.4e-07	24253.2	UNREADABLE	UIC-2 Fab Light chain
1396	[4]	4		743.007	3	0.064	DSTYSMSSTLTLTKDEYER		GG_191217_03_hcd	49.017	15196	176	194	57.4	9.3e-14	24253.2	UNREADABLE	UIC-2 Fab Light chain
1397	[4]	4		1114.01	2	-0.09	DSTYSMSSTLTLTKDEYER		GG_191217_03_hcd	49.033	15198	176	194	55.2	1.7e-16	24253.2	UNREADABLE	UIC-2 Fab Light chain
1398	[4]	4		743.01	3	3.8	DSTYSMSSTLTLTKDEYER		GG_191217_03_hcd	49.233	15287	176	194	59	3.4e-16	24253.2	UNREADABLE	UIC-2 Fab Light chain
1399	[4]	4		1114.01	2	0.24	DSTYSMSSTLTLTKDEYER		GG_191217_03_hcd	49.25	15288	176	194	62.1	5.2e-16	24253.2	UNREADABLE	UIC-2 Fab Light chain
1400	[4]	4		743.009	3	2.7	DSTYSMSSTLTLTKDEYER		GG_191217_03_hcd	49.433	15376	176	194	59	1.4e-15	24253.2	UNREADABLE	UIC-2 Fab Light chain
1401	[4]	4		1114.01	2	0.35	DSTYSMSSTLTLTKDEYER		GG_191217_03_hcd	49.45	15378	176	194	57.8	5.1e-15	24253.2	UNREADABLE	UIC-2 Fab Light chain
1402	[4]	4		743.008	3	0.4	DSTYSMSSTLTLTKDEYER		GG_191217_03_hcd	49.65	15474	176	194	48.4	4.9e-16	24253.2	UNREADABLE	UIC-2 Fab Light chain
1403	[4]	4		1114.01	2	0.017	DSTYSMSSTLTLTKDEYER		GG_191217_03_hcd	49.667	15476	176	194	55.2	1.9e-15	24253.2	UNREADABLE	UIC-2 Fab Light chain
1404	[4]	4		1114.01	2	-0.2	DSTYSMSSTLTLTKDEYER		GG_191217_03_hcd	49.867	15571	176	194	56.9	4.1e-17	24253.2	UNREADABLE	UIC-2 Fab Light chain
1405	[4]	4		1114.01	2	0.017	DSTYSMSSTLTLTKDEYER		GG_191217_03_hcd	50.083	15673	176	194	46.6	2.4e-14	24253.2	UNREADABLE	UIC-2 Fab Light chain
1406	[4]	4		1114.01	2	-0.42	DSTYSMSSTLTLTKDEYER		GG_191217_03_hcd	50.35	15797	176	194	40.4	6.7e-14	24253.2	UNREADABLE	UIC-2 Fab Light chain
1407	[4]	4		1114.01	2	-0.31	DSTYSMSSTLTLTKDEYER		GG_191217_03_hcd	50.583	15907	176	194	48.8	6.9e-15	24253.2	UNREADABLE	UIC-2 Fab Light chain
1408	[4]	4		1114.01	2	0.13	DSTYSMSSTLTLTKDEYER		GG_191217_03_hcd	50.817	16015	176	194	45.9	1.1e-15	24253.2	UNREADABLE	UIC-2 Fab Light chain
1409	[4]	4		1114.01	2	0.35	DSTYSMSSTLTLTKDEYER		GG_191217_03_hcd	51.067	16131	176	194	50.4	9.1e-18	24253.2	UNREADABLE	UIC-2 Fab Light chain
1410	[4]	4		1114.01	2	-0.53	DSTYSMSSTLTLTKDEYER		GG_191217_03_hcd	51.317	16246	176	194	44.3	2.6e-18	24253.2	UNREADABLE	UIC-2 Fab Light chain
1411	[4]	4		1114.01	2	0.46	DSTYSMSSTLTLTKDEYER		GG_191217_03_hcd	51.533	16345	176	194	43.4	2.5e-18	24253.2	UNREADABLE	UIC-2 Fab Light chain
1412	[4]	4		1114.01	2	-0.31	DSTYSMSSTLTLTKDEYER		GG_191217_03_hcd	51.783	16455	176	194	42.6	3.9e-17	24253.2	UNREADABLE	UIC-2 Fab Light chain
1413	[4]	4		1114.01	2	-0.2	DSTYSMSSTLTLTKDEYER		GG_191217_03_hcd	52.017	16563	176	194	40.7	4.2e-16	24253.2	UNREADABLE	UIC-2 Fab Light chain
1414	[4]	4		1114.01	2	1.3	DSTYSMSSTLTLTKDEYER		GG_191217_03_hcd	52.25	16675	176	194	40.1	1.1e-16	24253.2	UNREADABLE	UIC-2 Fab Light chain
1415	[4]	4		1114.01	2	-0.42	DSTYSMSSTLTLTKDEYER		GG_191217_03_hcd	52.467	16775	176	194	34.9	4.6e-12	24253.2	UNREADABLE	UIC-2 Fab Light chain
1416	[4]	4		1114.01	2	0.017	DSTYSMSSTLTLTKDEYER		GG_191217_03_hcd	52.667	16865	176	194	32.3	3.5e-09	24253.2	UNREADABLE	UIC-2 Fab Light chain
1417	[4]	4		1114.01	2	0.13	DSTYSMSSTLTLTKDEYER		GG_191217_03_hcd	52.733	16893	176	194	26.9	8e-09	24253.2	UNREADABLE	UIC-2 Fab Light chain
1418	[4]	4		1114.01	2	0.9	DSTYSMSSTLTLTKDEYER		GG_191217_03_hcd	53.033	17029	176	194	37.1	3.2e-14	24253.2	UNREADABLE	UIC-2 Fab Light chain
1419	[4]	4		1114.01	2	-0.53	DSTYSMSSTLTLTKDEYER		GG_191217_03_hcd	53.383	17187	176	194	33.9	2.1e-12	24253.2	UNREADABLE	UIC-2 Fab Light chain
1420	[4]	4		743.007	3	0.14	DSTYSMSSTLTLTKDEYER		GG_191217_03_hcd	73.7	26172	176	194	24.9	4.5e-09	24253.2	UNREADABLE	UIC-2 Fab Light chain
1421	[4]	4		743.007	3	0.14	DSTYSMSSTLTLTKDEYER		GG_191217_03_hcd	75.183	26743	176	194	23.8	2.1e-09	24253.2	UNREADABLE	UIC-2 Fab Light chain
1422	[4]	4		743.008	3	0.56	DSTYSMSSTLTLTKDEYER		GG_191217_03_hcd	78.633	28023	176	194	31.1	5.1e-12	24253.2	UNREADABLE	UIC-2 Fab Light chain
1423	[4]	4		743.007	3	0.32	DSTYSMSSTLTLTKDEYER		GG_191217_03_hcd	78.967	28138	176	194	30.5	4.6e-11	24253.2	UNREADABLE	UIC-2 Fab Light chain
1424	[4]	4		743.008	3	0.72	DSTYSMSSTLTLTKDEYER		GG_191217_03_hcd	79.367	28282	176	194	27.4	5.3e-10	24253.2	UNREADABLE	UIC-2 Fab Light chain
1425	[4]	4		743.007	3	0.32	DSTYSMSSTLTLTKDEYER		GG_191217_03_hcd	79.967	28497	176	194	28.4	5.5e-09	24253.2	UNREADABLE	UIC-2 Fab Light chain
1426	[4]	4		743.008	3	0.48	DSTYSMSSTLTLTKDEYER		GG_191217_03_hcd	80.45	28657	176	194	37.2	1.9e-14	24253.2	UNREADABLE	UIC-2 Fab Light chain
1427	[4]	4		743.007	3	0.32	DSTYSMSSTLTLTKDEYER		GG_191217_03_hcd	81.267	28910	176	194	28.3	7e-10	24253.2	UNREADABLE	UIC-2 Fab Light chain
1428	[4]	4		743.007	3	0.24	DSTYSMSSTLTLTKDEYER		GG_191217_03_hcd	82.1	29154	176	194	25.9	1.8e-09	24253.2	UNREADABLE	UIC-2 Fab Light chain
1429	[4]	4		743.008	3	0.4	DSTYSMSSTLTLTKDEYER		GG_191217_03_hcd	82.417	29251	176	194	31.1	1.3e-11	24253.2	UNREADABLE	UIC-2 Fab Light chain
1430	[4]	4		743.008	3	0.97	DSTYSMSSTLTLTKDEYER		GG_191217_03_hcd	82.733	29336	176	194	25.1	2.3e-11	24253.2	UNREADABLE	UIC-2 Fab Light chain
1431	[4]	4		743.008	3	0.48	DSTYSMSSTLTLTKDEYER		GG_191217_03_hcd	83.983	29669	176	194	27.1	1e-10	24253.2	UNREADABLE	UIC-2 Fab Light chain
1432	[4]	4		743.008	3	0.8	DSTYSMSSTLTLTKDEYER		GG_191217_03_hcd	84.167	29715	176	194	27.9	8.1e-11	24253.2	UNREADABLE	UIC-2 Fab Light chain
1433	[4]	4		743.008	3	0.4	DSTYSMSSTLTLTKDEYER		GG_191217_03_hcd	84.333	29747	176	194	26.4	2.9e-10	24253.2	UNREADABLE	UIC-2 Fab Light chain
1434	[4]	4		743.008	3	0.48	DSTYSMSSTLTLTKDEYER		GG_191217_03_hcd	84.533	29798	176	194	27.4	9.2e-10	24253.2	UNREADABLE	UIC-2 Fab Light chain
1435	[4]	4		743.008	3	0.48	DSTYSMSSTLTLTKDEYER		GG_191217_03_hcd	84.733	29861	176	194	31.7	3.7e-14	24253.2	UNREADABLE	UIC-2 Fab Light chain
1436	[4]	4		743.008	3	0.8	DSTYSMSSTLTLTKDEYER		GG_191217_03_hcd	84.95	29919	176	194	27.8	1.6e-11	24253.2	UNREADABLE	UIC-2 Fab Light chain
1437	[4]	4		743.008	3	0.4	DSTYSMSSTLTLTKDEYER		GG_191217_03_hcd	85.133	29971	176	194	24	5.9e-09	24253.2	UNREADABLE	UIC-2 Fab Light chain
1438	[4]	4		743.007	3	0.14	DSTYSMSSTLTLTKDEYER		GG_191217_03_hcd	85.317	30020	176	194	24.9	1.8e-10	24253.2	UNREADABLE	UIC-2 Fab Light chain
1439	[4]	4		743.008	3	0.4	DSTYSMSSTLTLTKDEYER		GG_191217_03_hcd	85.5	30071	176	194	25.1	7.8e-10	24253.2	UNREADABLE	UIC-2 Fab Light chain
1440	[4]	4		743.007	3	0.32	DSTYSMSSTLTLTKDEYER		GG_191217_03_hcd	85.667	30114	176	194	28.1	5.5e-11	24253.2	UNREADABLE	UIC-2 Fab Light chain
1441	[4]	4		743.007	3	0.14	DSTYSMSSTLTLTKDEYER		GG_191217_03_hcd	85.883	30164	176	194	29.6	1.7e-14	24253.2	UNREADABLE	UIC-2 Fab Light chain
1442	[4]	4		743.008	3	0.56	DSTYSMSSTLTLTKDEYER		GG_191217_03_hcd	86.05	30205	176	194	28.6	1.3e-10	24253.2	UNREADABLE	UIC-2 Fab Light chain
1443	[4]	4		743.007	3	0.24	DSTYSMSSTLTLTKDEYER		GG_191217_03_hcd	86.233	30249	176	194	21.6	3e-07	24253.2	UNREADABLE	UIC-2 Fab Light chain
1444	[4]	4		743.007	3	-0.098	DSTYSMSSTLTLTKDEYER		GG_191217_03_hcd	86.433	30299	176	194	24.8	1.7e-08	24253.2	UNREADABLE	UIC-2 Fab Light chain
1445	[4]	4		743.007	3	0.064	DSTYSMSSTLTLTKDEYER		GG_191217_03_hcd	86.633	30347	176	194	31.9	2.5e-12	24253.2	UNREADABLE	UIC-2 Fab Light chain
1446	[4]	4		743.007	3	0.24	DSTYSMSSTLTLTKDEYER		GG_191217_03_hcd	86.917	30410	176	194	22.3	6.9e-08	24253.2	UNREADABLE	UIC-2 Fab Light chain
1447	[4]	4		743.008	3	0.64	DSTYSMSSTLTLTKDEYER		GG_191217_03_hcd	87.167	30470	176	194	31.1	9.9e-11	24253.2	UNREADABLE	UIC-2 Fab Light chain
1448	[4]	4		743.008	3	0.56	DSTYSMSSTLTLTKDEYER		GG_191217_03_hcd	87.567	30565	176	194	22.4	2.3e-08	24253.2	UNREADABLE	UIC-2 Fab Light chain
1449	[4]	4		743.008	3	0.4	DSTYSMSSTLTLTKDEYER		GG_191217_03_hcd	87.883	30633	176	194	29.4	1.7e-12	24253.2	UNREADABLE	UIC-2 Fab Light chain
1450	[4]	4		743.008	3	0.89	DSTYSMSSTLTLTKDEYER		GG_191217_03_hcd	88.433	30750	176	194	28.5	4e-10	24253.2	UNREADABLE	UIC-2 Fab Light chain
1451	[4]	4		743.008	3	0.4	DSTYSMSSTLTLTKDEYER		GG_191217_03_hcd	88.633	30796	176	194	22.5	7e-08	24253.2	UNREADABLE	UIC-2 Fab Light chain
1452	[4]	4		743.007	3	0.24	DSTYSMSSTLTLTKDEYER		GG_191217_03_hcd	88.833	30841	176	194	25.4	3.5e-11	24253.2	UNREADABLE	UIC-2 Fab Light chain
1453	[4]	4		743.008	3	0.48	DSTYSMSSTLTLTKDEYER		GG_191217_03_hcd	89.033	30889	176	194	29.4	2e-10	24253.2	UNREADABLE	UIC-2 Fab Light chain
1454	[4]	4		743.008	3	0.4	DSTYSMSSTLTLTKDEYER		GG_191217_03_hcd	89.217	30927	176	194	25.4	4.3e-10	24253.2	UNREADABLE	UIC-2 Fab Light chain
1455	[4]	4		743.008	3	0.56	DSTYSMSSTLTLTKDEYER		GG_191217_03_hcd	89.417	30973	176	194	16.8	7.8e-07	24253.2	UNREADABLE	UIC-2 Fab Light chain
1456	[4]	4		743.007	3	0.24	DSTYSMSSTLTLTKDEYER		GG_191217_03_hcd	89.6	31010	176	194	19.9	2.4e-07	24253.2	UNREADABLE	UIC-2 Fab Light chain
1457	[4]	4		743.007	3	0.32	DSTYSMSSTLTLTKDEYER		GG_191217_03_hcd	89.8	31058	176	194	27.1	2.7e-12	24253.2	UNREADABLE	UIC-2 Fab Light chain
1458	[4]	4		743.008	3	0.56	DSTYSMSSTLTLTKDEYER		GG_191217_03_hcd	90	31097	176	194	23.5	4.9e-08	24253.2	UNREADABLE	UIC-2 Fab Light chain
1459	[4]	4		743.008	3	0.56	DSTYSMSSTLTLTKDEYER		GG_191217_03_hcd	90.183	31137	176	194	28.6	1.4e-11	24253.2	UNREADABLE	UIC-2 Fab Light chain
1460	[4]	4		743.007	3	0.064	DSTYSMSSTLTLTKDEYER		GG_191217_03_hcd	90.383	31179	176	194	22.2	2.9e-08	24253.2	UNREADABLE	UIC-2 Fab Light chain
1461	[4]	4		743.007	3	-0.017	DSTYSMSSTLTLTKDEYER		GG_191217_03_hcd	90.633	31229	176	194	20.2	1.2e-07	24253.2	UNREADABLE	UIC-2 Fab Light chain
1462	[4]	4		743.008	3	0.4	DSTYSMSSTLTLTKDEYER		GG_191217_03_hcd	90.833	31273	176	194	22.4	7.3e-09	24253.2	UNREADABLE	UIC-2 Fab Light chain
1463	[4]	4		743.008	3	0.8	DSTYSMSSTLTLTKDEYER		GG_191217_03_hcd	91.017	31316	176	194	19.8	9.7e-09	24253.2	UNREADABLE	UIC-2 Fab Light chain
1464	[4]	4		743.007	3	-0.098	DSTYSMSSTLTLTKDEYER		GG_191217_03_hcd	91.417	31400	176	194	16	2.3e-07	24253.2	UNREADABLE	UIC-2 Fab Light chain
1465	[4]	4		743.007	3	0.32	DSTYSMSSTLTLTKDEYER		GG_191217_03_hcd	91.633	31450	176	194	18.6	2.8e-09	24253.2	UNREADABLE	UIC-2 Fab Light chain
1466	[4]	4		743.007	3	0.064	DSTYSMSSTLTLTKDEYER		GG_191217_03_hcd	91.983	31525	176	194	19.2	3.5e-09	24253.2	UNREADABLE	UIC-2 Fab Light chain
1467	[4]	4		743.007	3	0.32	DSTYSMSSTLTLTKDEYER		GG_191217_03_hcd	92.217	31577	176	194	19.3	4.3e-09	24253.2	UNREADABLE	UIC-2 Fab Light chain
1468	[4]	4		743.008	3	0.72	DSTYSMSSTLTLTKDEYER		GG_191217_03_hcd	94.4	32238	176	194	18.4	7.6e-09	24253.2	UNREADABLE	UIC-2 Fab Light chain
1469	[4]	4		743.008	3	0.8	DSTYSMSSTLTLTKDEYER		GG_191217_03_hcd	96.383	32895	176	194	18.1	1.4e-07	24253.2	UNREADABLE	UIC-2 Fab Light chain
1470	[4]	4		743.007	3	0.14	DSTYSMSSTLTLTKDEYER		GG_191217_03_hcd	106.267	35225	176	194	16.2	5.4e-08	24253.2	UNREADABLE	UIC-2 Fab Light chain
1471	[4]	4		743.007	3	-0.42	DSTYSMSSTLTLTKDEYER		GG_191217_03_hcd	106.617	35283	176	194	22.1	2.2e-09	24253.2	UNREADABLE	UIC-2 Fab Light chain
1472	[4]	4		743.007	3	-0.18	DSTYSMSSTLTLTKDEYER		GG_191217_03_hcd	106.8	35317	176	194	21.8	2.1e-10	24253.2	UNREADABLE	UIC-2 Fab Light chain
1473	[4]	4		743.007	3	-0.34	DSTYSMSSTLTLTKDEYER		GG_191217_03_hcd	107.05	35361	176	194	18.8	2.9e-09	24253.2	UNREADABLE	UIC-2 Fab Light chain
1474	[4]	4		743.007	3	-0.26	DSTYSMSSTLTLTKDEYER		GG_191217_03_hcd	107.267	35401	176	194	25.4	2.4e-12	24253.2	UNREADABLE	UIC-2 Fab Light chain
1475	[4]	4		743.007	3	-0.26	DSTYSMSSTLTLTKDEYER		GG_191217_03_hcd	107.467	35436	176	194	24.6	9.7e-11	24253.2	UNREADABLE	UIC-2 Fab Light chain
1476	[4]	4		743.007	3	-0.68	DSTYSMSSTLTLTKDEYER		GG_191217_03_hcd	107.65	35465	176	194	31	9.6e-14	24253.2	UNREADABLE	UIC-2 Fab Light chain
1477	[4]	4		743.007	3	-0.76	DSTYSMSSTLTLTKDEYER		GG_191217_03_hcd	107.817	35495	176	194	32.5	2.6e-13	24253.2	UNREADABLE	UIC-2 Fab Light chain
1478	[4]	4		743.007	3	-0.76	DSTYSMSSTLTLTKDEYER		GG_191217_03_hcd	108	35527	176	194	36.1	1.3e-14	24253.2	UNREADABLE	UIC-2 Fab Light chain
1479	[4]	4		743.007	3	-0.68	DSTYSMSSTLTLTKDEYER		GG_191217_03_hcd	108.183	35557	176	194	28.6	1.9e-11	24253.2	UNREADABLE	UIC-2 Fab Light chain
1480	[4]	4		743.007	3	-0.5	DSTYSMSSTLTLTKDEYER		GG_191217_03_hcd	108.367	35585	176	194	28.5	3.4e-13	24253.2	UNREADABLE	UIC-2 Fab Light chain
1481	[4]	4		743.007	3	-0.6	DSTYSMSSTLTLTKDEYER		GG_191217_03_hcd	108.533	35614	176	194	38	1.1e-11	24253.2	UNREADABLE	UIC-2 Fab Light chain
1482	[4]	4		743.007	3	-0.68	DSTYSMSSTLTLTKDEYER		GG_191217_03_hcd	108.7	35641	176	194	29.9	1.6e-11	24253.2	UNREADABLE	UIC-2 Fab Light chain
1483	[4]	4		743.007	3	-0.76	DSTYSMSSTLTLTKDEYER		GG_191217_03_hcd	108.867	35670	176	194	33.7	4e-15	24253.2	UNREADABLE	UIC-2 Fab Light chain
1484	[4]	4		743.007	3	-0.84	DSTYSMSSTLTLTKDEYER		GG_191217_03_hcd	109.033	35698	176	194	33.5	8.5e-15	24253.2	UNREADABLE	UIC-2 Fab Light chain
1485	[4]	4		743.007	3	-0.84	DSTYSMSSTLTLTKDEYER		GG_191217_03_hcd	109.217	35725	176	194	26.1	4.5e-11	24253.2	UNREADABLE	UIC-2 Fab Light chain
1486	[4]	4		743.007	3	-0.84	DSTYSMSSTLTLTKDEYER		GG_191217_03_hcd	109.383	35751	176	194	31.6	2.4e-14	24253.2	UNREADABLE	UIC-2 Fab Light chain
1487	[4]	4		743.007	3	-0.5	DSTYSMSSTLTLTKDEYER		GG_191217_03_hcd	109.567	35781	176	194	35.5	2.1e-15	24253.2	UNREADABLE	UIC-2 Fab Light chain
1488	[4]	4		743.007	3	-0.68	DSTYSMSSTLTLTKDEYER		GG_191217_03_hcd	109.733	35807	176	194	29.2	1.7e-13	24253.2	UNREADABLE	UIC-2 Fab Light chain
1489	[4]	4		743.007	3	-0.76	DSTYSMSSTLTLTKDEYER		GG_191217_03_hcd	109.9	35834	176	194	31	8.6e-14	24253.2	UNREADABLE	UIC-2 Fab Light chain
1490	[4]	4		668.774	2	-0.33	HNSYTC(Methylthio)EATHK		GG_191217_03_hcd	29.2	6478	195	205	37.7	4.3e-21	24253.2	UNREADABLE	UIC-2 Fab Light chain
1491	[4]	4		668.774	2	0.41	HNSYTC(Methylthio)EATHK		GG_191217_03_hcd	29.367	6547	195	205	46.3	1.4e-16	24253.2	UNREADABLE	UIC-2 Fab Light chain
1492	[4]	4		668.774	2	0.41	HNSYTC(Methylthio)EATHK		GG_191217_03_hcd	29.533	6608	195	205	42.1	1.5e-15	24253.2	UNREADABLE	UIC-2 Fab Light chain
1493	[4]	4		668.774	2	0.5	HNSYTC(Methylthio)EATHK		GG_191217_03_hcd	29.717	6681	195	205	28.9	3.4e-14	24253.2	UNREADABLE	UIC-2 Fab Light chain
1494	[4]	4		416.742	2	-0.81	TSTSPIVK		GG_191217_03_hcd	29.217	6486	206	213	26.9	6.6e-07	24253.2	UNREADABLE	UIC-2 Fab Light chain
1495	[4]	4		416.743	2	0.68	TSTSPIVK		GG_191217_03_hcd	29.383	6555	206	213	26.3	1.1e-07	24253.2	UNREADABLE	UIC-2 Fab Light chain
1496	[4]	4		416.743	2	0.82	TSTSPIVK		GG_191217_03_hcd	29.567	6618	206	213	27.9	1.1e-08	24253.2	UNREADABLE	UIC-2 Fab Light chain
1497	[4]	4		416.743	2	0.89	TSTSPIVK		GG_191217_03_hcd	29.733	6690	206	213	27.6	3.9e-08	24253.2	UNREADABLE	UIC-2 Fab Light chain
1498	[4]	4		416.743	2	0.37	TSTSPIVK		GG_191217_03_hcd	29.917	6772	206	213	31	8e-08	24253.2	UNREADABLE	UIC-2 Fab Light chain
1499	[4]	4		416.742	2	0.0047	TSTSPIVK		GG_191217_03_hcd	30.117	6859	206	213	28.7	1.9e-07	24253.2	UNREADABLE	UIC-2 Fab Light chain
1500	[4]	4		416.742	2	-0.067	TSTSPIVK		GG_191217_03_hcd	30.3	6932	206	213	30.1	9e-08	24253.2	UNREADABLE	UIC-2 Fab Light chain
1501	[4]	4		416.742	2	0.077	TSTSPIVK		GG_191217_03_hcd	31.167	7309	206	213	26.1	3.6e-06	24253.2	UNREADABLE	UIC-2 Fab Light chain
1502	[4]	4		416.742	2	0.15	TSTSPIVK		GG_191217_03_hcd	31.35	7379	206	213	26.1	2.9e-06	24253.2	UNREADABLE	UIC-2 Fab Light chain
1503	[4]	4		416.742	2	-0.43	TSTSPIVK		GG_191217_03_hcd	31.517	7452	206	213	23.4	1.2e-06	24253.2	UNREADABLE	UIC-2 Fab Light chain
1504	[4]	4		416.742	2	-0.57	TSTSPIVK		GG_191217_03_hcd	31.7	7529	206	213	22.4	2e-06	24253.2	UNREADABLE	UIC-2 Fab Light chain
1505	[4]	4		416.742	2	-1	TSTSPIVK		GG_191217_03_hcd	31.9	7613	206	213	26.7	1.5e-06	24253.2	UNREADABLE	UIC-2 Fab Light chain
1506	[4]	4		416.742	2	-0.36	TSTSPIVK		GG_191217_03_hcd	32.117	7707	206	213	25.5	1.2e-06	24253.2	UNREADABLE	UIC-2 Fab Light chain
1507	[4]	4		416.742	2	-0.28	TSTSPIVK		GG_191217_03_hcd	32.317	7795	206	213	24.9	1.8e-06	24253.2	UNREADABLE	UIC-2 Fab Light chain
1508	[4]	4		416.742	2	-0.21	TSTSPIVK		GG_191217_03_hcd	32.717	7978	206	213	24.6	3.6e-06	24253.2	UNREADABLE	UIC-2 Fab Light chain
1509	[4]	4		416.742	2	-0.21	TSTSPIVK		GG_191217_03_hcd	33.517	8336	206	213	22.4	3.1e-07	24253.2	UNREADABLE	UIC-2 Fab Light chain
1510	[4]	4		416.742	2	-0.36	TSTSPIVK		GG_191217_03_hcd	33.717	8424	206	213	22.6	4.1e-07	24253.2	UNREADABLE	UIC-2 Fab Light chain
1511	[4]	4		416.742	2	-0.64	TSTSPIVK		GG_191217_03_hcd	33.933	8514	206	213	22.6	6.9e-07	24253.2	UNREADABLE	UIC-2 Fab Light chain
1512	[4]	4		416.742	2	-0.14	TSTSPIVK		GG_191217_03_hcd	34.133	8603	206	213	22.8	2.3e-07	24253.2	UNREADABLE	UIC-2 Fab Light chain
1513	[4]	4		458.176	2	0.17	SFNRNEC(Methylthio)		GG_191217_03_hcd	35.133	9023	214	220	24.6	2.9e-10	24253.2	UNREADABLE	UIC-2 Fab Light chain
1514	[4]	4		458.176	2	0.76	SFNRNEC(Methylthio)		GG_191217_03_hcd	35.317	9100	214	220	25.4	7.9e-12	24253.2	UNREADABLE	UIC-2 Fab Light chain
1515	[4]	4		458.176	2	1	SFNRNEC(Methylthio)		GG_191217_03_hcd	35.5	9183	214	220	25.1	4.1e-10	24253.2	UNREADABLE	UIC-2 Fab Light chain
1516	[4]	4		458.176	2	0.63	SFNRNEC(Methylthio)		GG_191217_03_hcd	35.7	9267	214	220	24.1	6.8e-11	24253.2	UNREADABLE	UIC-2 Fab Light chain
1517	[4]	4		458.176	2	-0.048	SFNRNEC(Methylthio)		GG_191217_03_hcd	36.7	9694	214	220	24.1	7.1e-14	24253.2	UNREADABLE	UIC-2 Fab Light chain
1518	[4]	4		458.176	2	-0.048	SFNRNEC(Methylthio)		GG_191217_03_hcd	36.883	9774	214	220	22.5	1.3e-12	24253.2	UNREADABLE	UIC-2 Fab Light chain
1519	[4]	4		458.176	2	-0.18	SFNRNEC(Methylthio)		GG_191217_03_hcd	37.05	9852	214	220	25.4	1.8e-13	24253.2	UNREADABLE	UIC-2 Fab Light chain
1520	[4]	4		458.176	2	-0.51	SFNRNEC(Methylthio)		GG_191217_03_hcd	37.25	9936	214	220	22.9	1.3e-14	24253.2	UNREADABLE	UIC-2 Fab Light chain
1521	[4]	4		458.176	2	-0.38	SFNRNEC(Methylthio)		GG_191217_03_hcd	37.433	10014	214	220	14.4	3.9e-08	24253.2	UNREADABLE	UIC-2 Fab Light chain
1522	[5]	P01863	Ighg	943.789	3	-0.59	TTAPSVYPLAPVC(Methylthio)GDTTGSSVTLGC(Methylthio)LVK		GG_191217_03_hcd	70.567	24853	3	30	48.2	8e-15	36389.8	MOUSE	Ig gamma-2A chain C region, A allele
1523	[5]	P01863	Ighg	1415.18	2	-0.028	TTAPSVYPLAPVC(Methylthio)GDTTGSSVTLGC(Methylthio)LVK		GG_191217_03_hcd	70.667	24896	3	30	26.2	5.7e-11	36389.8	MOUSE	Ig gamma-2A chain C region, A allele
1524	[5]	P01863	Ighg	943.789	3	-0.2	TTAPSVYPLAPVC(Methylthio)GDTTGSSVTLGC(Methylthio)LVK		GG_191217_03_hcd	70.75	24934	3	30	50.9	4.3e-16	36389.8	MOUSE	Ig gamma-2A chain C region, A allele
1525	[5]	P01863	Ighg	492.796	2	0.0076	VDKKIEPR		GG_191217_03_hcd	23.533	4450	93	100	43.1	1.9e-06	36389.8	MOUSE	Ig gamma-2A chain C region, A allele
1526	[5]	P01863	Ighg	492.796	2	0.58	VDKKIEPR		GG_191217_03_hcd	23.7	4519	93	100	46.4	2.2e-06	36389.8	MOUSE	Ig gamma-2A chain C region, A allele
1527	[5]	P01863	Ighg	492.796	2	0.37	VDKKIEPR		GG_191217_03_hcd	23.883	4585	93	100	49.5	8.2e-07	36389.8	MOUSE	Ig gamma-2A chain C region, A allele
1528	[5]	P01863	Ighg	492.795	2	-0.87	VDKKIEPR		GG_191217_03_hcd	24.05	4641	93	100	49.5	2.7e-06	36389.8	MOUSE	Ig gamma-2A chain C region, A allele
1529	[5]	P01863	Ighg	492.795	2	-0.99	VDKKIEPR		GG_191217_03_hcd	24.217	4700	93	100	44.5	1.6e-06	36389.8	MOUSE	Ig gamma-2A chain C region, A allele
1530	[5]	P01863	Ighg	492.795	2	-1	VDKKIEPR		GG_191217_03_hcd	24.4	4757	93	100	36.2	1.5e-06	36389.8	MOUSE	Ig gamma-2A chain C region, A allele
1531	[5]	P01863	Ighg	492.795	2	-0.36	VDKKIEPR		GG_191217_03_hcd	24.567	4816	93	100	37.6	2.1e-06	36389.8	MOUSE	Ig gamma-2A chain C region, A allele
1532	[5]	P01863	Ighg	616.787	2	0.1	GPTIKPC(Methylthio)PPC(Methylthio)K		GG_191217_03_hcd	44.717	13231	101	111	44.5	3e-16	36389.8	MOUSE	Ig gamma-2A chain C region, A allele
1533	[5]	P01863	Ighg	411.527	3	-0.091	GPTIKPC(Methylthio)PPC(Methylthio)K		GG_191217_03_hcd	44.717	13233	101	111	32.6	8.4e-14	36389.8	MOUSE	Ig gamma-2A chain C region, A allele
1534	[5]	P01863	Ighg	616.787	2	0.9	GPTIKPC(Methylthio)PPC(Methylthio)K		GG_191217_03_hcd	44.933	13334	101	111	43.5	2.5e-15	36389.8	MOUSE	Ig gamma-2A chain C region, A allele
1535	[5]	P01863	Ighg	411.527	3	0.81	GPTIKPC(Methylthio)PPC(Methylthio)K		GG_191217_03_hcd	44.933	13335	101	111	36.1	8.3e-15	36389.8	MOUSE	Ig gamma-2A chain C region, A allele
1536	[5]	P01863	Ighg	616.787	2	1.3	GPTIKPC(Methylthio)PPC(Methylthio)K		GG_191217_03_hcd	45.117	13423	101	111	41.5	8.3e-18	36389.8	MOUSE	Ig gamma-2A chain C region, A allele
1537	[5]	P01863	Ighg	411.527	3	1.2	GPTIKPC(Methylthio)PPC(Methylthio)K		GG_191217_03_hcd	45.133	13424	101	111	32.8	1.3e-13	36389.8	MOUSE	Ig gamma-2A chain C region, A allele
1538	[5]	P01863	Ighg	616.787	2	0.3	GPTIKPC(Methylthio)PPC(Methylthio)K		GG_191217_03_hcd	45.333	13522	101	111	40.9	1.6e-16	36389.8	MOUSE	Ig gamma-2A chain C region, A allele
1539	[5]	P01863	Ighg	411.527	3	0.37	GPTIKPC(Methylthio)PPC(Methylthio)K		GG_191217_03_hcd	45.35	13523	101	111	31.8	3.4e-13	36389.8	MOUSE	Ig gamma-2A chain C region, A allele
1540	[5]	P01863	Ighg	616.786	2	-0.19	GPTIKPC(Methylthio)PPC(Methylthio)K		GG_191217_03_hcd	45.55	13620	101	111	44	7.1e-18	36389.8	MOUSE	Ig gamma-2A chain C region, A allele
1541	[5]	P01863	Ighg	411.527	3	0.055	GPTIKPC(Methylthio)PPC(Methylthio)K		GG_191217_03_hcd	45.55	13621	101	111	28.5	7.2e-12	36389.8	MOUSE	Ig gamma-2A chain C region, A allele
1542	[5]	P01863	Ighg	616.786	2	-0.39	GPTIKPC(Methylthio)PPC(Methylthio)K		GG_191217_03_hcd	45.733	13706	101	111	24.9	7.4e-09	36389.8	MOUSE	Ig gamma-2A chain C region, A allele
1543	[5]	P01863	Ighg	411.527	3	-0.091	GPTIKPC(Methylthio)PPC(Methylthio)K		GG_191217_03_hcd	45.767	13721	101	111	20.9	3e-08	36389.8	MOUSE	Ig gamma-2A chain C region, A allele
1544	[5]	P01863	Ighg	616.786	2	-0.19	GPTIKPC(Methylthio)PPC(Methylthio)K		GG_191217_03_hcd	45.917	13780	101	111	23.9	3.7e-08	36389.8	MOUSE	Ig gamma-2A chain C region, A allele
1545	[5]	P01863	Ighg	411.527	3	0.055	GPTIKPC(Methylthio)PPC(Methylthio)K		GG_191217_03_hcd	45.95	13796	101	111	18.9	5.5e-08	36389.8	MOUSE	Ig gamma-2A chain C region, A allele
1546	[5]	P01863	Ighg	616.787	2	-0.094	GPTIKPC(Methylthio)PPC(Methylthio)K		GG_191217_03_hcd	46.117	13866	101	111	30.7	6.1e-14	36389.8	MOUSE	Ig gamma-2A chain C region, A allele
1547	[5]	P01863	Ighg	411.527	3	-0.24	GPTIKPC(Methylthio)PPC(Methylthio)K		GG_191217_03_hcd	46.167	13892	101	111	26.9	5.3e-14	36389.8	MOUSE	Ig gamma-2A chain C region, A allele
1548	[5]	P01863	Ighg	616.787	2	0.1	GPTIKPC(Methylthio)PPC(Methylthio)K		GG_191217_03_hcd	46.333	13965	101	111	36.8	1.2e-17	36389.8	MOUSE	Ig gamma-2A chain C region, A allele
1549	[5]	P01863	Ighg	411.527	3	-0.31	GPTIKPC(Methylthio)PPC(Methylthio)K		GG_191217_03_hcd	46.4	13998	101	111	23.2	3.3e-08	36389.8	MOUSE	Ig gamma-2A chain C region, A allele
1550	[5]	P01863	Ighg	616.787	2	-0.094	GPTIKPC(Methylthio)PPC(Methylthio)K		GG_191217_03_hcd	46.567	14076	101	111	31.3	9.8e-10	36389.8	MOUSE	Ig gamma-2A chain C region, A allele
1551	[5]	P01863	Ighg	411.527	3	-0.38	GPTIKPC(Methylthio)PPC(Methylthio)K		GG_191217_03_hcd	46.633	14106	101	111	23	1.7e-12	36389.8	MOUSE	Ig gamma-2A chain C region, A allele
1552	[5]	P01863	Ighg	616.787	2	0.51	GPTIKPC(Methylthio)PPC(Methylthio)K		GG_191217_03_hcd	46.767	14169	101	111	29.6	7.9e-10	36389.8	MOUSE	Ig gamma-2A chain C region, A allele
1553	[5]	P01863	Ighg	411.527	3	-0.018	GPTIKPC(Methylthio)PPC(Methylthio)K		GG_191217_03_hcd	46.833	14199	101	111	17.3	1.1e-09	36389.8	MOUSE	Ig gamma-2A chain C region, A allele
1554	[5]	P01863	Ighg	616.787	2	-0.094	GPTIKPC(Methylthio)PPC(Methylthio)K		GG_191217_03_hcd	47.033	14287	101	111	34.6	6.2e-11	36389.8	MOUSE	Ig gamma-2A chain C region, A allele
1555	[5]	P01863	Ighg	411.527	3	-0.16	GPTIKPC(Methylthio)PPC(Methylthio)K		GG_191217_03_hcd	47.067	14306	101	111	14.6	5.5e-10	36389.8	MOUSE	Ig gamma-2A chain C region, A allele
1556	[5]	P01863	Ighg	616.786	2	-0.5	GPTIKPC(Methylthio)PPC(Methylthio)K		GG_191217_03_hcd	47.233	14376	101	111	34.4	6e-16	36389.8	MOUSE	Ig gamma-2A chain C region, A allele
1557	[5]	P01863	Ighg	411.527	3	-0.16	GPTIKPC(Methylthio)PPC(Methylthio)K		GG_191217_03_hcd	47.3	14409	101	111	18.5	1.6e-09	36389.8	MOUSE	Ig gamma-2A chain C region, A allele
1558	[5]	P01863	Ighg	616.787	2	0.0035	GPTIKPC(Methylthio)PPC(Methylthio)K		GG_191217_03_hcd	47.433	14466	101	111	25.8	1.7e-09	36389.8	MOUSE	Ig gamma-2A chain C region, A allele
1559	[5]	P01863	Ighg	616.787	2	0.51	GPTIKPC(Methylthio)PPC(Methylthio)K		GG_191217_03_hcd	47.667	14572	101	111	27.6	1.7e-14	36389.8	MOUSE	Ig gamma-2A chain C region, A allele
1560	[5]	P01863	Ighg	616.786	2	-0.79	GPTIKPC(Methylthio)PPC(Methylthio)K		GG_191217_03_hcd	48.783	15083	101	111	19.6	3.7e-11	36389.8	MOUSE	Ig gamma-2A chain C region, A allele
1561	[5]	P01863	Ighg	411.527	3	-0.38	GPTIKPC(Methylthio)PPC(Methylthio)K		GG_191217_03_hcd	48.933	15152	101	111	11.2	1.8e-09	36389.8	MOUSE	Ig gamma-2A chain C region, A allele
1562	[5]	P01863	Ighg	616.787	2	0.1	GPTIKPC(Methylthio)PPC(Methylthio)K		GG_191217_03_hcd	49.017	15192	101	111	23.8	2.2e-10	36389.8	MOUSE	Ig gamma-2A chain C region, A allele
1563	[5]	P01863	Ighg	616.787	2	0.0035	GPTIKPC(Methylthio)PPC(Methylthio)K		GG_191217_03_hcd	49.3	15311	101	111	18.6	3.7e-09	36389.8	MOUSE	Ig gamma-2A chain C region, A allele
1564	[5]	P01863	Ighg	616.787	2	0.3	GPTIKPC(Methylthio)PPC(Methylthio)K		GG_191217_03_hcd	49.583	15439	101	111	18.4	1.8e-11	36389.8	MOUSE	Ig gamma-2A chain C region, A allele
1565	[5]	P01863	Ighg	634	3	0.22	C(Methylthio)PAPNLLGGPSVFIFPPK		GG_191217_03_hcd	68.35	23883	112	129	36.1	9e-11	36389.8	MOUSE	Ig gamma-2A chain C region, A allele
1566	[5]	P01863	Ighg	950.497	2	0.35	C(Methylthio)PAPNLLGGPSVFIFPPK		GG_191217_03_hcd	68.417	23916	112	129	42.1	4.3e-13	36389.8	MOUSE	Ig gamma-2A chain C region, A allele
1567	[5]	P01863	Ighg	634	3	0.31	C(Methylthio)PAPNLLGGPSVFIFPPK		GG_191217_03_hcd	68.533	23965	112	129	47.9	6.8e-15	36389.8	MOUSE	Ig gamma-2A chain C region, A allele
1568	[5]	P01863	Ighg	950.497	2	0.48	C(Methylthio)PAPNLLGGPSVFIFPPK		GG_191217_03_hcd	68.617	24000	112	129	39.2	7.6e-10	36389.8	MOUSE	Ig gamma-2A chain C region, A allele
1569	[5]	P01863	Ighg	634.001	3	1.4	C(Methylthio)PAPNLLGGPSVFIFPPK		GG_191217_03_hcd	68.733	24054	112	129	48.5	2.6e-14	36389.8	MOUSE	Ig gamma-2A chain C region, A allele
1570	[5]	P01863	Ighg	950.497	2	0.35	C(Methylthio)PAPNLLGGPSVFIFPPK		GG_191217_03_hcd	68.817	24091	112	129	41.3	1.2e-10	36389.8	MOUSE	Ig gamma-2A chain C region, A allele
1571	[5]	P01863	Ighg	634	3	0.22	C(Methylthio)PAPNLLGGPSVFIFPPK		GG_191217_03_hcd	68.933	24139	112	129	50.4	2.9e-15	36389.8	MOUSE	Ig gamma-2A chain C region, A allele
1572	[5]	P01863	Ighg	950.497	2	0.48	C(Methylthio)PAPNLLGGPSVFIFPPK		GG_191217_03_hcd	69.017	24180	112	129	39.7	1.1e-09	36389.8	MOUSE	Ig gamma-2A chain C region, A allele
1573	[5]	P01863	Ighg	634.001	3	1.5	C(Methylthio)PAPNLLGGPSVFIFPPK		GG_191217_03_hcd	69.133	24231	112	129	49.8	1.3e-14	36389.8	MOUSE	Ig gamma-2A chain C region, A allele
1574	[5]	P01863	Ighg	950.5	2	3.6	C(Methylthio)PAPNLLGGPSVFIFPPK		GG_191217_03_hcd	69.217	24270	112	129	46.5	7.6e-13	36389.8	MOUSE	Ig gamma-2A chain C region, A allele
1575	[5]	P01863	Ighg	634.002	3	3.5	C(Methylthio)PAPNLLGGPSVFIFPPK		GG_191217_03_hcd	69.317	24312	112	129	48.5	1.5e-14	36389.8	MOUSE	Ig gamma-2A chain C region, A allele
1576	[5]	P01863	Ighg	950.498	2	1.5	C(Methylthio)PAPNLLGGPSVFIFPPK		GG_191217_03_hcd	69.4	24353	112	129	38.4	2.5e-09	36389.8	MOUSE	Ig gamma-2A chain C region, A allele
1577	[5]	P01863	Ighg	634.001	3	1.9	C(Methylthio)PAPNLLGGPSVFIFPPK		GG_191217_03_hcd	69.5	24393	112	129	49.1	1.2e-14	36389.8	MOUSE	Ig gamma-2A chain C region, A allele
1578	[5]	P01863	Ighg	950.497	2	0.67	C(Methylthio)PAPNLLGGPSVFIFPPK		GG_191217_03_hcd	69.6	24438	112	129	40.3	3.1e-10	36389.8	MOUSE	Ig gamma-2A chain C region, A allele
1579	[5]	P01863	Ighg	634.001	3	0.88	C(Methylthio)PAPNLLGGPSVFIFPPK		GG_191217_03_hcd	69.683	24477	112	129	50.1	8.8e-15	36389.8	MOUSE	Ig gamma-2A chain C region, A allele
1580	[5]	P01863	Ighg	950.497	2	0.6	C(Methylthio)PAPNLLGGPSVFIFPPK		GG_191217_03_hcd	69.783	24523	112	129	44	3.7e-11	36389.8	MOUSE	Ig gamma-2A chain C region, A allele
1581	[5]	P01863	Ighg	634	3	0.41	C(Methylthio)PAPNLLGGPSVFIFPPK		GG_191217_03_hcd	69.883	24563	112	129	49.5	1.3e-14	36389.8	MOUSE	Ig gamma-2A chain C region, A allele
1582	[5]	P01863	Ighg	950.497	2	-0.04	C(Methylthio)PAPNLLGGPSVFIFPPK		GG_191217_03_hcd	69.983	24595	112	129	36.9	3.8e-09	36389.8	MOUSE	Ig gamma-2A chain C region, A allele
1583	[5]	P01863	Ighg	634	3	0.5	C(Methylthio)PAPNLLGGPSVFIFPPK		GG_191217_03_hcd	70.067	24632	112	129	50.7	3.4e-15	36389.8	MOUSE	Ig gamma-2A chain C region, A allele
1584	[5]	P01863	Ighg	950.496	2	-0.49	C(Methylthio)PAPNLLGGPSVFIFPPK		GG_191217_03_hcd	70.183	24684	112	129	46.8	6.7e-13	36389.8	MOUSE	Ig gamma-2A chain C region, A allele
1585	[5]	P01863	Ighg	634	3	0.5	C(Methylthio)PAPNLLGGPSVFIFPPK		GG_191217_03_hcd	70.267	24721	112	129	40	1.2e-12	36389.8	MOUSE	Ig gamma-2A chain C region, A allele
1586	[5]	P01863	Ighg	634	3	0.31	C(Methylthio)PAPNLLGGPSVFIFPPK		GG_191217_03_hcd	70.483	24816	112	129	33.8	3.1e-09	36389.8	MOUSE	Ig gamma-2A chain C region, A allele
1587	[5]	P01863	Ighg	950.496	2	-0.36	C(Methylthio)PAPNLLGGPSVFIFPPK		GG_191217_03_hcd	70.683	24905	112	129	35.5	5.2e-10	36389.8	MOUSE	Ig gamma-2A chain C region, A allele
1588	[5]	P01863	Ighg	634	3	0.22	C(Methylthio)PAPNLLGGPSVFIFPPK		GG_191217_03_hcd	70.717	24916	112	129	42.8	8.6e-13	36389.8	MOUSE	Ig gamma-2A chain C region, A allele
1589	[5]	P01863	Ighg	950.496	2	-0.1	C(Methylthio)PAPNLLGGPSVFIFPPK		GG_191217_03_hcd	70.883	24992	112	129	30.6	1.9e-08	36389.8	MOUSE	Ig gamma-2A chain C region, A allele
1590	[5]	P01863	Ighg	634.001	3	0.88	C(Methylthio)PAPNLLGGPSVFIFPPK		GG_191217_03_hcd	70.9	24999	112	129	40.5	2.8e-11	36389.8	MOUSE	Ig gamma-2A chain C region, A allele
1591	[5]	P01863	Ighg	634	3	-0.17	C(Methylthio)PAPNLLGGPSVFIFPPK		GG_191217_03_hcd	71.1	25085	112	129	38	4.8e-11	36389.8	MOUSE	Ig gamma-2A chain C region, A allele
1592	[5]	P01863	Ighg	950.497	2	0.22	C(Methylthio)PAPNLLGGPSVFIFPPK		GG_191217_03_hcd	71.183	25122	112	129	24.1	2.7e-08	36389.8	MOUSE	Ig gamma-2A chain C region, A allele
1593	[5]	P01863	Ighg	634	3	0.015	C(Methylthio)PAPNLLGGPSVFIFPPK		GG_191217_03_hcd	71.3	25167	112	129	28.5	2.3e-08	36389.8	MOUSE	Ig gamma-2A chain C region, A allele
1594	[5]	P01863	Ighg	634	3	-0.17	C(Methylthio)PAPNLLGGPSVFIFPPK		GG_191217_03_hcd	71.517	25260	112	129	28.7	6.8e-10	36389.8	MOUSE	Ig gamma-2A chain C region, A allele
1595	[5]	P01863	Ighg	634	3	0.6	C(Methylthio)PAPNLLGGPSVFIFPPK		GG_191217_03_hcd	71.7	25336	112	129	25.2	1.5e-08	36389.8	MOUSE	Ig gamma-2A chain C region, A allele
1596	[5]	P01863	Ighg	950.496	2	-1	C(Methylthio)PAPNLLGGPSVFIFPPK		GG_191217_03_hcd	71.833	25390	112	129	19.5	1.3e-06	36389.8	MOUSE	Ig gamma-2A chain C region, A allele
1597	[5]	P01863	Ighg	634	3	0.41	C(Methylthio)PAPNLLGGPSVFIFPPK		GG_191217_03_hcd	71.883	25412	112	129	23.1	1.5e-10	36389.8	MOUSE	Ig gamma-2A chain C region, A allele
1598	[5]	P01863	Ighg	634	3	0.015	C(Methylthio)PAPNLLGGPSVFIFPPK		GG_191217_03_hcd	72.067	25491	112	129	22.7	5.3e-10	36389.8	MOUSE	Ig gamma-2A chain C region, A allele
1599	[5]	P01863	Ighg	634	3	0.11	C(Methylthio)PAPNLLGGPSVFIFPPK		GG_191217_03_hcd	72.267	25565	112	129	20.7	4e-08	36389.8	MOUSE	Ig gamma-2A chain C region, A allele
1600	[5]	P01863	Ighg	634	3	0.41	C(Methylthio)PAPNLLGGPSVFIFPPK		GG_191217_03_hcd	72.45	25641	112	129	21.2	8.8e-08	36389.8	MOUSE	Ig gamma-2A chain C region, A allele
1601	[5]	P01863	Ighg	906.459	2	-0.37	VVSALPIQHQDWM(Oxidation)SGK	Oxidation@197	GG_191217_03_hcd	45.567	13627	185	200	47.6	1e-13	36389.8	MOUSE	Ig gamma-2A chain C region, A allele
1602	[5]	P01863	Ighg	906.457	2	-1.9	VVSALPIQHQDWM(Oxidation)SGK	Oxidation@197	GG_191217_03_hcd	45.767	13718	185	200	37.8	1.4e-14	36389.8	MOUSE	Ig gamma-2A chain C region, A allele
1603	[5]	P01863	Ighg	906.459	2	-0.17	VVSALPIQHQDWM(Oxidation)SGK	Oxidation@197	GG_191217_03_hcd	47.017	14281	185	200	33.5	3.8e-12	36389.8	MOUSE	Ig gamma-2A chain C region, A allele
1604	[5]	P01863	Ighg	906.459	2	-0.11	VVSALPIQHQDWM(Oxidation)SGK	Oxidation@197	GG_191217_03_hcd	47.2	14367	185	200	38.2	2.2e-14	36389.8	MOUSE	Ig gamma-2A chain C region, A allele
1605	[5]	P01863	Ighg	906.459	2	-0.57	VVSALPIQHQDWM(Oxidation)SGK	Oxidation@197	GG_191217_03_hcd	47.417	14464	185	200	36.4	1.5e-12	36389.8	MOUSE	Ig gamma-2A chain C region, A allele
1606	[5]	P01863	Ighg	906.459	2	0.23	VVSALPIQHQDWM(Oxidation)SGK	Oxidation@197	GG_191217_03_hcd	47.65	14569	185	200	32.9	6.2e-11	36389.8	MOUSE	Ig gamma-2A chain C region, A allele
1607	[5]	P01863	Ighg	906.46	2	0.56	VVSALPIQHQDWM(Oxidation)SGK	Oxidation@197	GG_191217_03_hcd	47.933	14695	185	200	23.4	1e-10	36389.8	MOUSE	Ig gamma-2A chain C region, A allele
1608	[5]	P01863	Ighg	906.459	2	-0.24	VVSALPIQHQDWM(Oxidation)SGK	Oxidation@197	GG_191217_03_hcd	48.5	14954	185	200	29.9	2.6e-13	36389.8	MOUSE	Ig gamma-2A chain C region, A allele
1609	[5]	P01863	Ighg	906.458	2	-1.3	VVSALPIQHQDWM(Oxidation)SGK	Oxidation@197	GG_191217_03_hcd	48.717	15054	185	200	30.9	2.4e-11	36389.8	MOUSE	Ig gamma-2A chain C region, A allele
1610	[5]	P01863	Ighg	906.458	2	-0.7	VVSALPIQHQDWM(Oxidation)SGK	Oxidation@197	GG_191217_03_hcd	48.917	15150	185	200	38.5	8.5e-12	36389.8	MOUSE	Ig gamma-2A chain C region, A allele
1611	[5]	P01863	Ighg	906.459	2	-0.11	VVSALPIQHQDWM(Oxidation)SGK	Oxidation@197	GG_191217_03_hcd	49.117	15238	185	200	35.3	1.7e-14	36389.8	MOUSE	Ig gamma-2A chain C region, A allele
1612	[5]	P01863	Ighg	906.459	2	-0.031	VVSALPIQHQDWM(Oxidation)SGK	Oxidation@197	GG_191217_03_hcd	49.35	15337	185	200	38.9	7.2e-12	36389.8	MOUSE	Ig gamma-2A chain C region, A allele
1613	[5]	P01863	Ighg	604.642	3	0.065	VVSALPIQHQDWM(Oxidation)SGK	Oxidation@197	GG_191217_03_hcd	49.55	15431	185	200	50	6.7e-14	36389.8	MOUSE	Ig gamma-2A chain C region, A allele
1614	[5]	P01863	Ighg	906.459	2	-0.31	VVSALPIQHQDWM(Oxidation)SGK	Oxidation@197	GG_191217_03_hcd	49.567	15432	185	200	47.6	1.8e-14	36389.8	MOUSE	Ig gamma-2A chain C region, A allele
1615	[5]	P01863	Ighg	604.642	3	-0.35	VVSALPIQHQDWM(Oxidation)SGK	Oxidation@197	GG_191217_03_hcd	49.767	15524	185	200	33.2	1.5e-10	36389.8	MOUSE	Ig gamma-2A chain C region, A allele
1616	[5]	P01863	Ighg	906.458	2	-0.85	VVSALPIQHQDWM(Oxidation)SGK	Oxidation@197	GG_191217_03_hcd	50	15634	185	200	19.7	1.6e-06	36389.8	MOUSE	Ig gamma-2A chain C region, A allele
1617	[5]	P01863	Ighg	739.377	3	0.0076	VVSALPIQHQDWM(Oxidation)SGKEFK	Oxidation@197	GG_191217_03_hcd	47.45	14481	185	203	47	1.8e-13	36389.8	MOUSE	Ig gamma-2A chain C region, A allele
1618	[5]	P01863	Ighg	739.376	3	-0.99	VVSALPIQHQDWM(Oxidation)SGKEFK	Oxidation@197	GG_191217_03_hcd	48.5	14953	185	203	28	1.3e-08	36389.8	MOUSE	Ig gamma-2A chain C region, A allele
1619	[5]	P01863	Ighg	739.377	3	-0.66	VVSALPIQHQDWM(Oxidation)SGKEFK	Oxidation@197	GG_191217_03_hcd	48.717	15058	185	203	25.5	2.9e-07	36389.8	MOUSE	Ig gamma-2A chain C region, A allele
1620	[5]	P01863	Ighg	599.31	3	-0.39	VVSALPIQHQDWMSGK		GG_191217_03_hcd	49.733	15512	185	200	48.2	5.5e-13	36389.8	MOUSE	Ig gamma-2A chain C region, A allele
1621	[5]	P01863	Ighg	898.462	2	-0.15	VVSALPIQHQDWMSGK		GG_191217_03_hcd	49.75	15513	185	200	48.5	1.2e-14	36389.8	MOUSE	Ig gamma-2A chain C region, A allele
1622	[5]	P01863	Ighg	599.311	3	1.2	VVSALPIQHQDWMSGK		GG_191217_03_hcd	49.95	15610	185	200	49.8	1.2e-14	36389.8	MOUSE	Ig gamma-2A chain C region, A allele
1623	[5]	P01863	Ighg	898.462	2	-0.15	VVSALPIQHQDWMSGK		GG_191217_03_hcd	49.95	15612	185	200	42.4	2.4e-13	36389.8	MOUSE	Ig gamma-2A chain C region, A allele
1624	[5]	P01863	Ighg	599.31	3	0.21	VVSALPIQHQDWMSGK		GG_191217_03_hcd	50.183	15717	185	200	48.2	1.5e-12	36389.8	MOUSE	Ig gamma-2A chain C region, A allele
1625	[5]	P01863	Ighg	898.462	2	-0.15	VVSALPIQHQDWMSGK		GG_191217_03_hcd	50.183	15718	185	200	48	4.1e-14	36389.8	MOUSE	Ig gamma-2A chain C region, A allele
1626	[5]	P01863	Ighg	599.31	3	-0.088	VVSALPIQHQDWMSGK		GG_191217_03_hcd	50.4	15827	185	200	50.7	1.1e-12	36389.8	MOUSE	Ig gamma-2A chain C region, A allele
1627	[5]	P01863	Ighg	898.462	2	-0.15	VVSALPIQHQDWMSGK		GG_191217_03_hcd	50.417	15830	185	200	49.5	2.3e-13	36389.8	MOUSE	Ig gamma-2A chain C region, A allele
1628	[5]	P01863	Ighg	599.31	3	-0.088	VVSALPIQHQDWMSGK		GG_191217_03_hcd	50.6	15919	185	200	48.8	3.9e-13	36389.8	MOUSE	Ig gamma-2A chain C region, A allele
1629	[5]	P01863	Ighg	898.461	2	-0.29	VVSALPIQHQDWMSGK		GG_191217_03_hcd	50.65	15937	185	200	48.5	5.9e-13	36389.8	MOUSE	Ig gamma-2A chain C region, A allele
1630	[5]	P01863	Ighg	898.461	2	-0.21	VVSALPIQHQDWMSGK		GG_191217_03_hcd	50.883	16045	185	200	44.9	2.3e-12	36389.8	MOUSE	Ig gamma-2A chain C region, A allele
1631	[5]	P01863	Ighg	599.31	3	-0.088	VVSALPIQHQDWMSGK		GG_191217_03_hcd	51.3	16240	185	200	49.4	2.1e-12	36389.8	MOUSE	Ig gamma-2A chain C region, A allele
1632	[5]	P01863	Ighg	898.462	2	-0.012	VVSALPIQHQDWMSGK		GG_191217_03_hcd	51.467	16312	185	200	32.1	8e-09	36389.8	MOUSE	Ig gamma-2A chain C region, A allele
1633	[5]	P01863	Ighg	599.31	3	-0.088	VVSALPIQHQDWMSGK		GG_191217_03_hcd	51.517	16339	185	200	44.9	4.9e-11	36389.8	MOUSE	Ig gamma-2A chain C region, A allele
1634	[5]	P01863	Ighg	898.462	2	0.055	VVSALPIQHQDWMSGK		GG_191217_03_hcd	51.7	16419	185	200	30	4.3e-10	36389.8	MOUSE	Ig gamma-2A chain C region, A allele
1635	[5]	P01863	Ighg	599.31	3	-0.19	VVSALPIQHQDWMSGK		GG_191217_03_hcd	51.767	16447	185	200	45.5	1.6e-11	36389.8	MOUSE	Ig gamma-2A chain C region, A allele
1636	[5]	P01863	Ighg	599.31	3	0.11	VVSALPIQHQDWMSGK		GG_191217_03_hcd	52.183	16639	185	200	42.4	1.8e-12	36389.8	MOUSE	Ig gamma-2A chain C region, A allele
1637	[5]	P01863	Ighg	599.31	3	0.41	VVSALPIQHQDWMSGK		GG_191217_03_hcd	52.45	16762	185	200	40	9.6e-12	36389.8	MOUSE	Ig gamma-2A chain C region, A allele
1638	[5]	P01863	Ighg	898.462	2	0.47	VVSALPIQHQDWMSGK		GG_191217_03_hcd	52.483	16777	185	200	23.9	4.1e-11	36389.8	MOUSE	Ig gamma-2A chain C region, A allele
1639	[5]	P01863	Ighg	599.31	3	-0.19	VVSALPIQHQDWMSGK		GG_191217_03_hcd	52.667	16861	185	200	36.2	2.2e-11	36389.8	MOUSE	Ig gamma-2A chain C region, A allele
1640	[5]	P01863	Ighg	898.462	2	-0.079	VVSALPIQHQDWMSGK		GG_191217_03_hcd	52.7	16882	185	200	30.3	4.2e-08	36389.8	MOUSE	Ig gamma-2A chain C region, A allele
1641	[5]	P01863	Ighg	898.461	2	-0.62	VVSALPIQHQDWMSGK		GG_191217_03_hcd	52.933	16981	185	200	28.1	1.1e-07	36389.8	MOUSE	Ig gamma-2A chain C region, A allele
1642	[5]	P01863	Ighg	599.31	3	0.012	VVSALPIQHQDWMSGK		GG_191217_03_hcd	53.017	17022	185	200	31.6	2.6e-10	36389.8	MOUSE	Ig gamma-2A chain C region, A allele
1643	[5]	P01863	Ighg	599.31	3	0.21	VVSALPIQHQDWMSGK		GG_191217_03_hcd	53.267	17137	185	200	40	2.8e-12	36389.8	MOUSE	Ig gamma-2A chain C region, A allele
1644	[5]	P01863	Ighg	898.461	2	-0.69	VVSALPIQHQDWMSGK		GG_191217_03_hcd	53.317	17158	185	200	25.6	9.3e-07	36389.8	MOUSE	Ig gamma-2A chain C region, A allele
1645	[5]	P01863	Ighg	599.31	3	-0.19	VVSALPIQHQDWMSGK		GG_191217_03_hcd	53.5	17241	185	200	36	6.7e-11	36389.8	MOUSE	Ig gamma-2A chain C region, A allele
1646	[5]	P01863	Ighg	599.31	3	0.11	VVSALPIQHQDWMSGK		GG_191217_03_hcd	54.033	17483	185	200	35.5	3e-10	36389.8	MOUSE	Ig gamma-2A chain C region, A allele
1647	[5]	P01863	Ighg	599.31	3	0.21	VVSALPIQHQDWMSGK		GG_191217_03_hcd	54.25	17585	185	200	29.6	2.5e-08	36389.8	MOUSE	Ig gamma-2A chain C region, A allele
1648	[5]	P01863	Ighg	599.31	3	-0.29	VVSALPIQHQDWMSGK		GG_191217_03_hcd	54.85	17855	185	200	23.4	3.2e-06	36389.8	MOUSE	Ig gamma-2A chain C region, A allele
1649	[5]	P01863	Ighg	599.309	3	-2.1	VVSALPIQHQDWMSGK		GG_191217_03_hcd	55.067	17952	185	200	30.9	9.4e-08	36389.8	MOUSE	Ig gamma-2A chain C region, A allele
1650	[5]	P01863	Ighg	599.31	3	0.31	VVSALPIQHQDWMSGK		GG_191217_03_hcd	55.75	18270	185	200	30.6	2.2e-08	36389.8	MOUSE	Ig gamma-2A chain C region, A allele
1651	[5]	P01863	Ighg	599.31	3	-0.088	VVSALPIQHQDWMSGK		GG_191217_03_hcd	56.533	18622	185	200	20.4	2.5e-06	36389.8	MOUSE	Ig gamma-2A chain C region, A allele
1652	[5]	P01863	Ighg	599.31	3	-0.088	VVSALPIQHQDWMSGK		GG_191217_03_hcd	56.767	18728	185	200	29.1	3.8e-07	36389.8	MOUSE	Ig gamma-2A chain C region, A allele
1653	[5]	P01863	Ighg	599.31	3	0.11	VVSALPIQHQDWMSGK		GG_191217_03_hcd	57.517	19069	185	200	23.7	1.1e-06	36389.8	MOUSE	Ig gamma-2A chain C region, A allele
1654	[5]	P01863	Ighg	599.31	3	-0.29	VVSALPIQHQDWMSGK		GG_191217_03_hcd	58.433	19481	185	200	24.2	2.8e-06	36389.8	MOUSE	Ig gamma-2A chain C region, A allele
1655	[5]	P01863	Ighg	599.311	3	0.53	VVSALPIQHQDWMSGK		GG_191217_03_hcd	59.417	19912	185	200	19.1	3.9e-07	36389.8	MOUSE	Ig gamma-2A chain C region, A allele
1656	[5]	P01863	Ighg	599.31	3	-0.49	VVSALPIQHQDWMSGK		GG_191217_03_hcd	60.283	20282	185	200	15.1	6.2e-07	36389.8	MOUSE	Ig gamma-2A chain C region, A allele
1657	[5]	P01863	Ighg	599.311	3	0.53	VVSALPIQHQDWMSGK		GG_191217_03_hcd	62.767	21378	185	200	17.2	3e-06	36389.8	MOUSE	Ig gamma-2A chain C region, A allele
1658	[5]	P01863	Ighg	734.046	3	0.88	VVSALPIQHQDWMSGKEFK		GG_191217_03_hcd	50.917	16060	185	203	43.3	1.3e-11	36389.8	MOUSE	Ig gamma-2A chain C region, A allele
1659	[5]	P01863	Ighg	734.046	3	0.96	VVSALPIQHQDWMSGKEFK		GG_191217_03_hcd	51.317	16249	185	203	59.1	3e-16	36389.8	MOUSE	Ig gamma-2A chain C region, A allele
1660	[5]	P01863	Ighg	550.786	4	0.23	VVSALPIQHQDWMSGKEFK		GG_191217_03_hcd	51.333	16251	185	203	53.3	2.4e-12	36389.8	MOUSE	Ig gamma-2A chain C region, A allele
1661	[5]	P01863	Ighg	1100.56	2	-0.024	VVSALPIQHQDWMSGKEFK		GG_191217_03_hcd	51.333	16252	185	203	44.5	1.7e-15	36389.8	MOUSE	Ig gamma-2A chain C region, A allele
1662	[5]	P01863	Ighg	734.048	3	3.6	VVSALPIQHQDWMSGKEFK		GG_191217_03_hcd	51.517	16336	185	203	57.6	1.1e-14	36389.8	MOUSE	Ig gamma-2A chain C region, A allele
1663	[5]	P01863	Ighg	550.787	4	2.6	VVSALPIQHQDWMSGKEFK		GG_191217_03_hcd	51.55	16351	185	203	55.2	7.9e-13	36389.8	MOUSE	Ig gamma-2A chain C region, A allele
1664	[5]	P01863	Ighg	1100.56	2	-0.14	VVSALPIQHQDWMSGKEFK		GG_191217_03_hcd	51.55	16352	185	203	40.8	1.1e-13	36389.8	MOUSE	Ig gamma-2A chain C region, A allele
1665	[5]	P01863	Ighg	734.047	3	1.8	VVSALPIQHQDWMSGKEFK		GG_191217_03_hcd	51.717	16427	185	203	59.1	2.3e-15	36389.8	MOUSE	Ig gamma-2A chain C region, A allele
1666	[5]	P01863	Ighg	550.786	4	0.8	VVSALPIQHQDWMSGKEFK		GG_191217_03_hcd	51.75	16442	185	203	55.8	2.8e-13	36389.8	MOUSE	Ig gamma-2A chain C region, A allele
1667	[5]	P01863	Ighg	1100.56	2	-0.024	VVSALPIQHQDWMSGKEFK		GG_191217_03_hcd	51.75	16444	185	203	37.4	5.3e-15	36389.8	MOUSE	Ig gamma-2A chain C region, A allele
1668	[5]	P01863	Ighg	734.046	3	0.39	VVSALPIQHQDWMSGKEFK		GG_191217_03_hcd	51.933	16527	185	203	49.1	2.3e-13	36389.8	MOUSE	Ig gamma-2A chain C region, A allele
1669	[5]	P01863	Ighg	550.786	4	-0.093	VVSALPIQHQDWMSGKEFK		GG_191217_03_hcd	51.983	16545	185	203	48	2.4e-12	36389.8	MOUSE	Ig gamma-2A chain C region, A allele
1670	[5]	P01863	Ighg	734.047	3	1.4	VVSALPIQHQDWMSGKEFK		GG_191217_03_hcd	52.5	16792	185	203	37.9	1.5e-13	36389.8	MOUSE	Ig gamma-2A chain C region, A allele
1671	[5]	P01863	Ighg	550.785	4	-0.87	VVSALPIQHQDWMSGKEFK		GG_191217_03_hcd	52.867	16952	185	203	16.5	3.7e-07	36389.8	MOUSE	Ig gamma-2A chain C region, A allele
1672	[5]	P01863	Ighg	734.047	3	1.5	VVSALPIQHQDWMSGKEFK		GG_191217_03_hcd	53.15	17085	185	203	25.6	9.1e-10	36389.8	MOUSE	Ig gamma-2A chain C region, A allele
1673	[5]	P01863	Ighg	821.924	2	0.089	C(Methylthio)KVNNKDLPAPIER		GG_191217_03_hcd	40.583	11399	204	217	44.7	1e-14	36389.8	MOUSE	Ig gamma-2A chain C region, A allele
1674	[5]	P01863	Ighg	548.285	3	-0.44	C(Methylthio)KVNNKDLPAPIER		GG_191217_03_hcd	40.633	11421	204	217	41.9	9e-09	36389.8	MOUSE	Ig gamma-2A chain C region, A allele
1675	[5]	P01863	Ighg	821.924	2	0.16	C(Methylthio)KVNNKDLPAPIER		GG_191217_03_hcd	40.783	11485	204	217	61.4	8.9e-14	36389.8	MOUSE	Ig gamma-2A chain C region, A allele
1676	[5]	P01863	Ighg	548.285	3	0.24	C(Methylthio)KVNNKDLPAPIER		GG_191217_03_hcd	40.833	11507	204	217	53.2	7.5e-12	36389.8	MOUSE	Ig gamma-2A chain C region, A allele
1677	[5]	P01863	Ighg	821.924	2	0.23	C(Methylthio)KVNNKDLPAPIER		GG_191217_03_hcd	41	11583	204	217	34.8	2.7e-11	36389.8	MOUSE	Ig gamma-2A chain C region, A allele
1678	[5]	P01863	Ighg	683.378	2	-0.28	VNNKDLPAPIER		GG_191217_03_hcd	37.617	10089	206	217	47.9	1.3e-10	36389.8	MOUSE	Ig gamma-2A chain C region, A allele
1679	[5]	P01863	Ighg	455.921	3	-0.053	VNNKDLPAPIER		GG_191217_03_hcd	37.633	10100	206	217	38.4	4.2e-07	36389.8	MOUSE	Ig gamma-2A chain C region, A allele
1680	[5]	P01863	Ighg	683.378	2	0.33	VNNKDLPAPIER		GG_191217_03_hcd	37.783	10168	206	217	46.3	7.9e-09	36389.8	MOUSE	Ig gamma-2A chain C region, A allele
1681	[5]	P01863	Ighg	455.921	3	0.83	VNNKDLPAPIER		GG_191217_03_hcd	37.817	10179	206	217	42.1	1.7e-07	36389.8	MOUSE	Ig gamma-2A chain C region, A allele
1682	[5]	P01863	Ighg	683.379	2	1.1	VNNKDLPAPIER		GG_191217_03_hcd	37.983	10245	206	217	52.4	1.4e-10	36389.8	MOUSE	Ig gamma-2A chain C region, A allele
1683	[5]	P01863	Ighg	455.921	3	0.69	VNNKDLPAPIER		GG_191217_03_hcd	38	10252	206	217	39	5.1e-08	36389.8	MOUSE	Ig gamma-2A chain C region, A allele
1684	[5]	P01863	Ighg	683.378	2	0.069	VNNKDLPAPIER		GG_191217_03_hcd	38.167	10327	206	217	51.1	4e-08	36389.8	MOUSE	Ig gamma-2A chain C region, A allele
1685	[5]	P01863	Ighg	683.378	2	-0.28	VNNKDLPAPIER		GG_191217_03_hcd	38.35	10400	206	217	47.9	6.1e-11	36389.8	MOUSE	Ig gamma-2A chain C region, A allele
1686	[5]	P01863	Ighg	683.378	2	-0.019	VNNKDLPAPIER		GG_191217_03_hcd	38.533	10477	206	217	47.9	8.5e-12	36389.8	MOUSE	Ig gamma-2A chain C region, A allele
1687	[5]	P01863	Ighg	683.378	2	0.33	VNNKDLPAPIER		GG_191217_03_hcd	39.483	10899	206	217	34.5	4.2e-10	36389.8	MOUSE	Ig gamma-2A chain C region, A allele
1688	[5]	P01863	Ighg	683.378	2	-0.019	VNNKDLPAPIER		GG_191217_03_hcd	39.683	10988	206	217	35.8	8.1e-11	36389.8	MOUSE	Ig gamma-2A chain C region, A allele
1689	[5]	P01863	Ighg	683.377	2	-1.2	VNNKDLPAPIER		GG_191217_03_hcd	39.933	11099	206	217	32.1	4.4e-10	36389.8	MOUSE	Ig gamma-2A chain C region, A allele
1690	[5]	P01863	Ighg	683.378	2	-0.11	VNNKDLPAPIER		GG_191217_03_hcd	40.15	11198	206	217	33.2	8.6e-11	36389.8	MOUSE	Ig gamma-2A chain C region, A allele
1691	[5]	P01863	Ighg	455.921	3	-0.32	VNNKDLPAPIER		GG_191217_03_hcd	42.517	12268	206	217	25.5	2e-07	36389.8	MOUSE	Ig gamma-2A chain C region, A allele
1692	[5]	P01863	Ighg	455.753	2	0.34	DLPAPIER		GG_191217_03_hcd	40.25	11248	210	217	32.2	5e-06	36389.8	MOUSE	Ig gamma-2A chain C region, A allele
1693	[5]	P01863	Ighg	455.754	2	0.8	DLPAPIER		GG_191217_03_hcd	40.45	11338	210	217	38.1	1.4e-06	36389.8	MOUSE	Ig gamma-2A chain C region, A allele
1694	[5]	P01863	Ighg	455.753	2	0.27	DLPAPIER		GG_191217_03_hcd	40.667	11430	210	217	38.5	4.9e-07	36389.8	MOUSE	Ig gamma-2A chain C region, A allele
1695	[5]	P01863	Ighg	455.753	2	0.14	DLPAPIER		GG_191217_03_hcd	40.867	11522	210	217	38.5	1.8e-06	36389.8	MOUSE	Ig gamma-2A chain C region, A allele
1696	[5]	P01863	Ighg	791.082	3	-0.06	GSVRAPQVYVLPPPEEEM(Oxidation)TKK	Oxidation@241	GG_191217_03_hcd	44.983	13359	224	244	29.9	1.6e-08	36389.8	MOUSE	Ig gamma-2A chain C region, A allele
1697	[5]	P01863	Ighg	791.082	3	-0.6	GSVRAPQVYVLPPPEEEM(Oxidation)TKK	Oxidation@241	GG_191217_03_hcd	45.2	13456	224	244	32.5	8.5e-08	36389.8	MOUSE	Ig gamma-2A chain C region, A allele
1698	[5]	P01863	Ighg	791.083	3	0.79	GSVRAPQVYVLPPPEEEM(Oxidation)TKK	Oxidation@241	GG_191217_03_hcd	45.45	13575	224	244	33	4.4e-09	36389.8	MOUSE	Ig gamma-2A chain C region, A allele
1699	[5]	P01863	Ighg	791.083	3	1.1	GSVRAPQVYVLPPPEEEM(Oxidation)TKK	Oxidation@241	GG_191217_03_hcd	45.667	13676	224	244	26.5	1.4e-07	36389.8	MOUSE	Ig gamma-2A chain C region, A allele
1700	[5]	P01863	Ighg	791.084	3	2	GSVRAPQVYVLPPPEEEM(Oxidation)TKK	Oxidation@241	GG_191217_03_hcd	46.483	14037	224	244	25.7	1.6e-07	36389.8	MOUSE	Ig gamma-2A chain C region, A allele
1701	[5]	P01863	Ighg	791.082	3	0.17	GSVRAPQVYVLPPPEEEM(Oxidation)TKK	Oxidation@241	GG_191217_03_hcd	47.117	14326	224	244	30.2	8.6e-09	36389.8	MOUSE	Ig gamma-2A chain C region, A allele
1702	[5]	P01863	Ighg	791.082	3	-1.1	GSVRAPQVYVLPPPEEEM(Oxidation)TKK	Oxidation@241	GG_191217_03_hcd	47.333	14427	224	244	27.9	2.6e-09	36389.8	MOUSE	Ig gamma-2A chain C region, A allele
1703	[5]	P01863	Ighg	1114.08	2	0.06	GSVRAPQVYVLPPPEEEMTK		GG_191217_03_hcd	50.25	15754	224	243	23.2	2.2e-06	36389.8	MOUSE	Ig gamma-2A chain C region, A allele
1704	[5]	P01863	Ighg	785.751	3	0.75	GSVRAPQVYVLPPPEEEMTKK		GG_191217_03_hcd	47.433	14470	224	244	42.8	4.2e-09	36389.8	MOUSE	Ig gamma-2A chain C region, A allele
1705	[5]	P01863	Ighg	589.565	4	0.3	GSVRAPQVYVLPPPEEEMTKK		GG_191217_03_hcd	47.5	14497	224	244	51.5	1.4e-10	36389.8	MOUSE	Ig gamma-2A chain C region, A allele
1706	[5]	P01863	Ighg	1178.12	2	0.9	GSVRAPQVYVLPPPEEEMTKK		GG_191217_03_hcd	47.533	14513	224	244	40	1.7e-12	36389.8	MOUSE	Ig gamma-2A chain C region, A allele
1707	[5]	P01863	Ighg	785.754	3	3.7	GSVRAPQVYVLPPPEEEMTKK		GG_191217_03_hcd	47.633	14564	224	244	45.9	6.3e-11	36389.8	MOUSE	Ig gamma-2A chain C region, A allele
1708	[5]	P01863	Ighg	589.567	4	3.3	GSVRAPQVYVLPPPEEEMTKK		GG_191217_03_hcd	47.7	14594	224	244	48.5	1.6e-10	36389.8	MOUSE	Ig gamma-2A chain C region, A allele
1709	[5]	P01863	Ighg	1178.12	2	0.064	GSVRAPQVYVLPPPEEEMTKK		GG_191217_03_hcd	47.75	14610	224	244	39.1	6.5e-10	36389.8	MOUSE	Ig gamma-2A chain C region, A allele
1710	[5]	P01863	Ighg	785.751	3	-0.18	GSVRAPQVYVLPPPEEEMTKK		GG_191217_03_hcd	47.817	14645	224	244	45.4	3.8e-09	36389.8	MOUSE	Ig gamma-2A chain C region, A allele
1711	[5]	P01863	Ighg	1178.12	2	-0.67	GSVRAPQVYVLPPPEEEMTKK		GG_191217_03_hcd	47.933	14699	224	244	39	3.2e-10	36389.8	MOUSE	Ig gamma-2A chain C region, A allele
1712	[5]	P01863	Ighg	785.751	3	-0.024	GSVRAPQVYVLPPPEEEMTKK		GG_191217_03_hcd	48.017	14731	224	244	46.9	2.1e-09	36389.8	MOUSE	Ig gamma-2A chain C region, A allele
1713	[5]	P01863	Ighg	785.751	3	0.13	GSVRAPQVYVLPPPEEEMTKK		GG_191217_03_hcd	48.217	14826	224	244	41.9	3.6e-09	36389.8	MOUSE	Ig gamma-2A chain C region, A allele
1714	[5]	P01863	Ighg	785.75	3	-0.48	GSVRAPQVYVLPPPEEEMTKK		GG_191217_03_hcd	48.417	14921	224	244	41.5	2.2e-09	36389.8	MOUSE	Ig gamma-2A chain C region, A allele
1715	[5]	P01863	Ighg	785.751	3	0.22	GSVRAPQVYVLPPPEEEMTKK		GG_191217_03_hcd	48.65	15025	224	244	34.1	1.4e-08	36389.8	MOUSE	Ig gamma-2A chain C region, A allele
1716	[5]	P01863	Ighg	785.749	3	-2.1	GSVRAPQVYVLPPPEEEMTKK		GG_191217_03_hcd	48.9	15137	224	244	26.1	3.9e-06	36389.8	MOUSE	Ig gamma-2A chain C region, A allele
1717	[5]	P01863	Ighg	785.751	3	0.052	GSVRAPQVYVLPPPEEEMTKK		GG_191217_03_hcd	49.133	15243	224	244	21.9	5.4e-08	36389.8	MOUSE	Ig gamma-2A chain C region, A allele
1718	[5]	P01863	Ighg	922.461	2	-0.22	APQVYVLPPPEEEM(Oxidation)TK	Oxidation@241	GG_191217_03_hcd	47.217	14372	228	243	17.4	9.1e-09	36389.8	MOUSE	Ig gamma-2A chain C region, A allele
1719	[5]	P01863	Ighg	922.461	2	-0.48	APQVYVLPPPEEEM(Oxidation)TK	Oxidation@241	GG_191217_03_hcd	47.417	14463	228	243	34.2	1.4e-11	36389.8	MOUSE	Ig gamma-2A chain C region, A allele
1720	[5]	P01863	Ighg	922.461	2	0.18	APQVYVLPPPEEEM(Oxidation)TK	Oxidation@241	GG_191217_03_hcd	47.667	14574	228	243	15.4	3.5e-08	36389.8	MOUSE	Ig gamma-2A chain C region, A allele
1721	[5]	P01863	Ighg	922.461	2	0.052	APQVYVLPPPEEEM(Oxidation)TK	Oxidation@241	GG_191217_03_hcd	50.6	15915	228	243	15.8	1.6e-07	36389.8	MOUSE	Ig gamma-2A chain C region, A allele
1722	[5]	P01863	Ighg	658.008	3	-0.073	APQVYVLPPPEEEM(Oxidation)TKK	Oxidation@241	GG_191217_03_hcd	44.417	13097	228	244	47.5	4.4e-11	36389.8	MOUSE	Ig gamma-2A chain C region, A allele
1723	[5]	P01863	Ighg	986.508	2	-0.38	APQVYVLPPPEEEM(Oxidation)TKK	Oxidation@241	GG_191217_03_hcd	44.45	13111	228	244	31.8	6.8e-10	36389.8	MOUSE	Ig gamma-2A chain C region, A allele
1724	[5]	P01863	Ighg	658.008	3	-0.36	APQVYVLPPPEEEM(Oxidation)TKK	Oxidation@241	GG_191217_03_hcd	44.633	13198	228	244	48	5.3e-12	36389.8	MOUSE	Ig gamma-2A chain C region, A allele
1725	[5]	P01863	Ighg	986.508	2	-0.26	APQVYVLPPPEEEM(Oxidation)TKK	Oxidation@241	GG_191217_03_hcd	44.683	13218	228	244	33.4	7.6e-10	36389.8	MOUSE	Ig gamma-2A chain C region, A allele
1726	[5]	P01863	Ighg	658.008	3	-0.073	APQVYVLPPPEEEM(Oxidation)TKK	Oxidation@241	GG_191217_03_hcd	44.85	13292	228	244	44.4	2e-10	36389.8	MOUSE	Ig gamma-2A chain C region, A allele
1727	[5]	P01863	Ighg	986.509	2	0.6	APQVYVLPPPEEEM(Oxidation)TKK	Oxidation@241	GG_191217_03_hcd	44.917	13326	228	244	22.2	2.2e-07	36389.8	MOUSE	Ig gamma-2A chain C region, A allele
1728	[5]	P01863	Ighg	658.008	3	0.47	APQVYVLPPPEEEM(Oxidation)TKK	Oxidation@241	GG_191217_03_hcd	45.083	13404	228	244	31.2	2.3e-08	36389.8	MOUSE	Ig gamma-2A chain C region, A allele
1729	[5]	P01863	Ighg	658.008	3	0.29	APQVYVLPPPEEEM(Oxidation)TKK	Oxidation@241	GG_191217_03_hcd	45.383	13543	228	244	32.9	2.2e-08	36389.8	MOUSE	Ig gamma-2A chain C region, A allele
1730	[5]	P01863	Ighg	986.509	2	0.24	APQVYVLPPPEEEM(Oxidation)TKK	Oxidation@241	GG_191217_03_hcd	45.4	13549	228	244	21.1	1.5e-07	36389.8	MOUSE	Ig gamma-2A chain C region, A allele
1731	[5]	P01863	Ighg	658.008	3	0.47	APQVYVLPPPEEEM(Oxidation)TKK	Oxidation@241	GG_191217_03_hcd	45.6	13644	228	244	50	2.7e-13	36389.8	MOUSE	Ig gamma-2A chain C region, A allele
1732	[5]	P01863	Ighg	986.508	2	-0.63	APQVYVLPPPEEEM(Oxidation)TKK	Oxidation@241	GG_191217_03_hcd	45.633	13662	228	244	19.4	7.6e-08	36389.8	MOUSE	Ig gamma-2A chain C region, A allele
1733	[5]	P01863	Ighg	658.007	3	-1.1	APQVYVLPPPEEEM(Oxidation)TKK	Oxidation@241	GG_191217_03_hcd	45.9	13773	228	244	36.5	4.6e-09	36389.8	MOUSE	Ig gamma-2A chain C region, A allele
1734	[5]	P01863	Ighg	658.008	3	0.29	APQVYVLPPPEEEM(Oxidation)TKK	Oxidation@241	GG_191217_03_hcd	46.117	13869	228	244	46.1	5.8e-12	36389.8	MOUSE	Ig gamma-2A chain C region, A allele
1735	[5]	P01863	Ighg	986.508	2	-0.32	APQVYVLPPPEEEM(Oxidation)TKK	Oxidation@241	GG_191217_03_hcd	46.15	13883	228	244	16.4	3.2e-07	36389.8	MOUSE	Ig gamma-2A chain C region, A allele
1736	[5]	P01863	Ighg	658.008	3	0.018	APQVYVLPPPEEEM(Oxidation)TKK	Oxidation@241	GG_191217_03_hcd	46.333	13967	228	244	42	4.5e-11	36389.8	MOUSE	Ig gamma-2A chain C region, A allele
1737	[5]	P01863	Ighg	986.508	2	-0.075	APQVYVLPPPEEEM(Oxidation)TKK	Oxidation@241	GG_191217_03_hcd	46.4	14002	228	244	19.1	7.5e-08	36389.8	MOUSE	Ig gamma-2A chain C region, A allele
1738	[5]	P01863	Ighg	986.508	2	-0.63	APQVYVLPPPEEEM(Oxidation)TKK	Oxidation@241	GG_191217_03_hcd	46.633	14108	228	244	20	7.3e-08	36389.8	MOUSE	Ig gamma-2A chain C region, A allele
1739	[5]	P01863	Ighg	658.008	3	0.018	APQVYVLPPPEEEM(Oxidation)TKK	Oxidation@241	GG_191217_03_hcd	46.7	14135	228	244	39	9.1e-11	36389.8	MOUSE	Ig gamma-2A chain C region, A allele
1740	[5]	P01863	Ighg	986.508	2	-0.82	APQVYVLPPPEEEM(Oxidation)TKK	Oxidation@241	GG_191217_03_hcd	46.883	14221	228	244	20.4	1.2e-08	36389.8	MOUSE	Ig gamma-2A chain C region, A allele
1741	[5]	P01863	Ighg	658.008	3	0.38	APQVYVLPPPEEEM(Oxidation)TKK	Oxidation@241	GG_191217_03_hcd	46.9	14226	228	244	44.4	1.8e-12	36389.8	MOUSE	Ig gamma-2A chain C region, A allele
1742	[5]	P01863	Ighg	658.008	3	0.11	APQVYVLPPPEEEM(Oxidation)TKK	Oxidation@241	GG_191217_03_hcd	47.117	14331	228	244	46	6.1e-12	36389.8	MOUSE	Ig gamma-2A chain C region, A allele
1743	[5]	P01863	Ighg	986.509	2	0.047	APQVYVLPPPEEEM(Oxidation)TKK	Oxidation@241	GG_191217_03_hcd	47.133	14332	228	244	21.2	3.2e-08	36389.8	MOUSE	Ig gamma-2A chain C region, A allele
1744	[5]	P01863	Ighg	658.008	3	-0.36	APQVYVLPPPEEEM(Oxidation)TKK	Oxidation@241	GG_191217_03_hcd	47.317	14420	228	244	43.8	1.1e-10	36389.8	MOUSE	Ig gamma-2A chain C region, A allele
1745	[5]	P01863	Ighg	986.507	2	-1.1	APQVYVLPPPEEEM(Oxidation)TKK	Oxidation@241	GG_191217_03_hcd	47.333	14423	228	244	22.1	8.9e-09	36389.8	MOUSE	Ig gamma-2A chain C region, A allele
1746	[5]	P01863	Ighg	658.007	3	-1.4	APQVYVLPPPEEEM(Oxidation)TKK	Oxidation@241	GG_191217_03_hcd	47.517	14511	228	244	49.6	2.7e-12	36389.8	MOUSE	Ig gamma-2A chain C region, A allele
1747	[5]	P01863	Ighg	986.509	2	0.42	APQVYVLPPPEEEM(Oxidation)TKK	Oxidation@241	GG_191217_03_hcd	47.533	14512	228	244	28.7	3.2e-11	36389.8	MOUSE	Ig gamma-2A chain C region, A allele
1748	[5]	P01863	Ighg	986.508	2	-0.14	APQVYVLPPPEEEM(Oxidation)TKK	Oxidation@241	GG_191217_03_hcd	47.75	14616	228	244	25.1	1.1e-08	36389.8	MOUSE	Ig gamma-2A chain C region, A allele
1749	[5]	P01863	Ighg	658.007	3	-1.7	APQVYVLPPPEEEM(Oxidation)TKK	Oxidation@241	GG_191217_03_hcd	47.783	14628	228	244	36	3.3e-08	36389.8	MOUSE	Ig gamma-2A chain C region, A allele
1750	[5]	P01863	Ighg	914.464	2	0.28	APQVYVLPPPEEEMTK		GG_191217_03_hcd	50.817	16018	228	243	36.9	2.9e-14	36389.8	MOUSE	Ig gamma-2A chain C region, A allele
1751	[5]	P01863	Ighg	609.978	3	-0.097	APQVYVLPPPEEEMTK		GG_191217_03_hcd	50.95	16074	228	243	45.3	1.8e-13	36389.8	MOUSE	Ig gamma-2A chain C region, A allele
1752	[5]	P01863	Ighg	914.463	2	-0.06	APQVYVLPPPEEEMTK		GG_191217_03_hcd	51.033	16113	228	243	40.2	2e-15	36389.8	MOUSE	Ig gamma-2A chain C region, A allele
1753	[5]	P01863	Ighg	609.978	3	0.49	APQVYVLPPPEEEMTK		GG_191217_03_hcd	51.167	16174	228	243	49.4	2.5e-14	36389.8	MOUSE	Ig gamma-2A chain C region, A allele
1754	[5]	P01863	Ighg	914.464	2	0.2	APQVYVLPPPEEEMTK		GG_191217_03_hcd	51.25	16219	228	243	34	5.1e-14	36389.8	MOUSE	Ig gamma-2A chain C region, A allele
1755	[5]	P01863	Ighg	609.978	3	0.2	APQVYVLPPPEEEMTK		GG_191217_03_hcd	51.367	16265	228	243	37.3	3.1e-11	36389.8	MOUSE	Ig gamma-2A chain C region, A allele
1756	[5]	P01863	Ighg	914.463	2	-0.32	APQVYVLPPPEEEMTK		GG_191217_03_hcd	51.467	16310	228	243	35.6	4.8e-13	36389.8	MOUSE	Ig gamma-2A chain C region, A allele
1757	[5]	P01863	Ighg	914.463	2	-0.13	APQVYVLPPPEEEMTK		GG_191217_03_hcd	51.683	16412	228	243	31.4	1.2e-12	36389.8	MOUSE	Ig gamma-2A chain C region, A allele
1758	[5]	P01863	Ighg	914.463	2	-0.13	APQVYVLPPPEEEMTK		GG_191217_03_hcd	51.983	16546	228	243	27.5	3.6e-10	36389.8	MOUSE	Ig gamma-2A chain C region, A allele
1759	[5]	P01863	Ighg	978.51	2	-0.55	APQVYVLPPPEEEMTKK		GG_191217_03_hcd	47.617	14555	228	244	29.9	3.2e-10	36389.8	MOUSE	Ig gamma-2A chain C region, A allele
1760	[5]	P01863	Ighg	652.676	3	-1.3	APQVYVLPPPEEEMTKK		GG_191217_03_hcd	47.65	14565	228	244	43.5	1.5e-11	36389.8	MOUSE	Ig gamma-2A chain C region, A allele
1761	[5]	P01863	Ighg	489.759	4	0.13	APQVYVLPPPEEEMTKK		GG_191217_03_hcd	47.733	14603	228	244	37.9	1.2e-11	36389.8	MOUSE	Ig gamma-2A chain C region, A allele
1762	[5]	P01863	Ighg	978.511	2	-0.3	APQVYVLPPPEEEMTKK		GG_191217_03_hcd	47.817	14644	228	244	28.7	2e-09	36389.8	MOUSE	Ig gamma-2A chain C region, A allele
1763	[5]	P01863	Ighg	652.678	3	2.1	APQVYVLPPPEEEMTKK		GG_191217_03_hcd	47.833	14649	228	244	45.1	1.9e-12	36389.8	MOUSE	Ig gamma-2A chain C region, A allele
1764	[5]	P01863	Ighg	489.759	4	0.13	APQVYVLPPPEEEMTKK		GG_191217_03_hcd	47.917	14687	228	244	43.5	5.2e-13	36389.8	MOUSE	Ig gamma-2A chain C region, A allele
1765	[5]	P01863	Ighg	978.511	2	0.32	APQVYVLPPPEEEMTKK		GG_191217_03_hcd	48	14730	228	244	30.2	6.7e-10	36389.8	MOUSE	Ig gamma-2A chain C region, A allele
1766	[5]	P01863	Ighg	652.678	3	2.7	APQVYVLPPPEEEMTKK		GG_191217_03_hcd	48.05	14746	228	244	43.5	1.6e-11	36389.8	MOUSE	Ig gamma-2A chain C region, A allele
1767	[5]	P01863	Ighg	978.511	2	-0.048	APQVYVLPPPEEEMTKK		GG_191217_03_hcd	48.2	14823	228	244	27.1	1.7e-08	36389.8	MOUSE	Ig gamma-2A chain C region, A allele
1768	[5]	P01863	Ighg	652.677	3	0.91	APQVYVLPPPEEEMTKK		GG_191217_03_hcd	48.233	14833	228	244	42	1.1e-10	36389.8	MOUSE	Ig gamma-2A chain C region, A allele
1769	[5]	P01863	Ighg	978.511	2	-0.36	APQVYVLPPPEEEMTKK		GG_191217_03_hcd	48.417	14918	228	244	30.2	3.7e-10	36389.8	MOUSE	Ig gamma-2A chain C region, A allele
1770	[5]	P01863	Ighg	652.677	3	0.54	APQVYVLPPPEEEMTKK		GG_191217_03_hcd	48.45	14932	228	244	40.7	4.2e-11	36389.8	MOUSE	Ig gamma-2A chain C region, A allele
1771	[5]	P01863	Ighg	978.511	2	-0.12	APQVYVLPPPEEEMTKK		GG_191217_03_hcd	48.633	15020	228	244	27.7	3.5e-09	36389.8	MOUSE	Ig gamma-2A chain C region, A allele
1772	[5]	P01863	Ighg	652.677	3	0.15	APQVYVLPPPEEEMTKK		GG_191217_03_hcd	48.667	15035	228	244	41	7.4e-11	36389.8	MOUSE	Ig gamma-2A chain C region, A allele
1773	[5]	P01863	Ighg	978.511	2	-0.12	APQVYVLPPPEEEMTKK		GG_191217_03_hcd	48.867	15126	228	244	32	1.3e-10	36389.8	MOUSE	Ig gamma-2A chain C region, A allele
1774	[5]	P01863	Ighg	652.676	3	-0.03	APQVYVLPPPEEEMTKK		GG_191217_03_hcd	48.883	15132	228	244	41.6	9.2e-11	36389.8	MOUSE	Ig gamma-2A chain C region, A allele
1775	[5]	P01863	Ighg	652.677	3	0.63	APQVYVLPPPEEEMTKK		GG_191217_03_hcd	49.05	15210	228	244	35.7	2.9e-09	36389.8	MOUSE	Ig gamma-2A chain C region, A allele
1776	[5]	P01863	Ighg	978.511	2	-0.3	APQVYVLPPPEEEMTKK		GG_191217_03_hcd	49.067	15214	228	244	30.6	4.6e-11	36389.8	MOUSE	Ig gamma-2A chain C region, A allele
1777	[5]	P01863	Ighg	652.677	3	0.45	APQVYVLPPPEEEMTKK		GG_191217_03_hcd	49.283	15304	228	244	37.3	9.4e-10	36389.8	MOUSE	Ig gamma-2A chain C region, A allele
1778	[5]	P01863	Ighg	978.511	2	-0.12	APQVYVLPPPEEEMTKK		GG_191217_03_hcd	49.283	15308	228	244	21.8	1e-08	36389.8	MOUSE	Ig gamma-2A chain C region, A allele
1779	[5]	P01863	Ighg	978.511	2	-0.18	APQVYVLPPPEEEMTKK		GG_191217_03_hcd	49.533	15422	228	244	20.1	4.7e-07	36389.8	MOUSE	Ig gamma-2A chain C region, A allele
1780	[5]	P01863	Ighg	978.512	2	0.64	APQVYVLPPPEEEMTKK		GG_191217_03_hcd	50.267	15759	228	244	15.6	3.6e-06	36389.8	MOUSE	Ig gamma-2A chain C region, A allele
1781	[5]	P01863	Ighg	652.677	3	0.25	APQVYVLPPPEEEMTKK		GG_191217_03_hcd	51.667	16402	228	244	24.5	9.5e-08	36389.8	MOUSE	Ig gamma-2A chain C region, A allele
1782	[5]	P01863	Ighg	652.677	3	0.63	APQVYVLPPPEEEMTKK		GG_191217_03_hcd	51.883	16502	228	244	30.2	1.6e-09	36389.8	MOUSE	Ig gamma-2A chain C region, A allele
1783	[5]	P01863	Ighg	652.676	3	-0.03	APQVYVLPPPEEEMTKK		GG_191217_03_hcd	53.05	17036	228	244	28.7	4.2e-09	36389.8	MOUSE	Ig gamma-2A chain C region, A allele
1784	[5]	P01863	Ighg	652.677	3	0.63	APQVYVLPPPEEEMTKK		GG_191217_03_hcd	53.767	17366	228	244	28.3	1.5e-08	36389.8	MOUSE	Ig gamma-2A chain C region, A allele
1785	[5]	P01863	Ighg	652.677	3	0.54	APQVYVLPPPEEEMTKK		GG_191217_03_hcd	54.05	17488	228	244	21.8	5.1e-06	36389.8	MOUSE	Ig gamma-2A chain C region, A allele
1786	[5]	P01863	Ighg	652.677	3	0.63	APQVYVLPPPEEEMTKK		GG_191217_03_hcd	54.6	17742	228	244	24.9	2.7e-06	36389.8	MOUSE	Ig gamma-2A chain C region, A allele
1787	[5]	P01863	Ighg	652.676	3	-0.31	APQVYVLPPPEEEMTKK		GG_191217_03_hcd	55.833	18308	228	244	23.5	1.7e-06	36389.8	MOUSE	Ig gamma-2A chain C region, A allele
1788	[5]	P01863	Ighg	652.676	3	-0.03	APQVYVLPPPEEEMTKK		GG_191217_03_hcd	56.083	18419	228	244	21.6	7.2e-07	36389.8	MOUSE	Ig gamma-2A chain C region, A allele
1789	[5]	P01863	Ighg	652.676	3	-0.31	APQVYVLPPPEEEMTKK		GG_191217_03_hcd	56.367	18551	228	244	19.1	2.6e-06	36389.8	MOUSE	Ig gamma-2A chain C region, A allele
1790	[5]	P01863	Ighg	652.676	3	-0.12	APQVYVLPPPEEEMTKK		GG_191217_03_hcd	58.667	19578	228	244	22.1	2.5e-06	36389.8	MOUSE	Ig gamma-2A chain C region, A allele
1791	[5]	P01863	Ighg	652.676	3	-0.31	APQVYVLPPPEEEMTKK		GG_191217_03_hcd	59.8	20079	228	244	19.6	2.5e-06	36389.8	MOUSE	Ig gamma-2A chain C region, A allele
1792	[5]	P01863	Ighg	652.676	3	-0.12	APQVYVLPPPEEEMTKK		GG_191217_03_hcd	61.35	20748	228	244	22	3.3e-07	36389.8	MOUSE	Ig gamma-2A chain C region, A allele
1793	[5]	P01863	Ighg	901.082	3	-0.83	TELNYKNTEPVLDSDGSYFMYSK		GG_191217_03_hcd	52.983	17006	270	292	50.5	1.7e-16	36389.8	MOUSE	Ig gamma-2A chain C region, A allele
1794	[5]	P01863	Ighg	1351.12	2	-0.67	TELNYKNTEPVLDSDGSYFMYSK		GG_191217_03_hcd	53.083	17052	270	292	47.8	3.7e-16	36389.8	MOUSE	Ig gamma-2A chain C region, A allele
1795	[5]	P01863	Ighg	901.083	3	-0.16	TELNYKNTEPVLDSDGSYFMYSK		GG_191217_03_hcd	53.2	17107	270	292	55.9	6e-19	36389.8	MOUSE	Ig gamma-2A chain C region, A allele
1796	[5]	P01863	Ighg	1351.12	2	-0.39	TELNYKNTEPVLDSDGSYFMYSK		GG_191217_03_hcd	53.3	17148	270	292	42.1	2.6e-09	36389.8	MOUSE	Ig gamma-2A chain C region, A allele
1797	[5]	P01863	Ighg	901.082	3	-0.42	TELNYKNTEPVLDSDGSYFMYSK		GG_191217_03_hcd	53.433	17207	270	292	46.8	1.2e-14	36389.8	MOUSE	Ig gamma-2A chain C region, A allele
1798	[5]	P01863	Ighg	984.93	2	0.088	NTEPVLDSDGSYFM(Oxidation)YSK	Oxidation@289	GG_191217_03_hcd	49.05	15203	276	292	38.3	4.6e-16	36389.8	MOUSE	Ig gamma-2A chain C region, A allele
1799	[5]	P01863	Ighg	656.956	3	0.43	NTEPVLDSDGSYFM(Oxidation)YSK	Oxidation@289	GG_191217_03_hcd	49.2	15267	276	292	29.1	3.3e-08	36389.8	MOUSE	Ig gamma-2A chain C region, A allele
1800	[5]	P01863	Ighg	984.93	2	0.027	NTEPVLDSDGSYFM(Oxidation)YSK	Oxidation@289	GG_191217_03_hcd	49.25	15289	276	292	56.1	2.9e-18	36389.8	MOUSE	Ig gamma-2A chain C region, A allele
1801	[5]	P01863	Ighg	984.931	2	0.59	NTEPVLDSDGSYFM(Oxidation)YSK	Oxidation@289	GG_191217_03_hcd	51.167	16178	276	292	31.8	4.9e-11	36389.8	MOUSE	Ig gamma-2A chain C region, A allele
1802	[5]	P01863	Ighg	984.93	2	0.088	NTEPVLDSDGSYFM(Oxidation)YSK	Oxidation@289	GG_191217_03_hcd	51.4	16280	276	292	42.9	2.6e-14	36389.8	MOUSE	Ig gamma-2A chain C region, A allele
1803	[5]	P01863	Ighg	984.93	2	0.15	NTEPVLDSDGSYFM(Oxidation)YSK	Oxidation@289	GG_191217_03_hcd	51.617	16385	276	292	39.4	2e-12	36389.8	MOUSE	Ig gamma-2A chain C region, A allele
1804	[5]	P01863	Ighg	984.93	2	0.088	NTEPVLDSDGSYFM(Oxidation)YSK	Oxidation@289	GG_191217_03_hcd	51.833	16483	276	292	45.8	1.8e-17	36389.8	MOUSE	Ig gamma-2A chain C region, A allele
1805	[5]	P01863	Ighg	984.93	2	0.15	NTEPVLDSDGSYFM(Oxidation)YSK	Oxidation@289	GG_191217_03_hcd	52.083	16591	276	292	42.5	1.4e-13	36389.8	MOUSE	Ig gamma-2A chain C region, A allele
1806	[5]	P01863	Ighg	984.929	2	-1.2	NTEPVLDSDGSYFM(Oxidation)YSK	Oxidation@289	GG_191217_03_hcd	52.3	16699	276	292	37	1.1e-12	36389.8	MOUSE	Ig gamma-2A chain C region, A allele
1807	[5]	P01863	Ighg	976.933	2	-0.2	NTEPVLDSDGSYFMYSK		GG_191217_03_hcd	51.7	16423	276	292	35	1.1e-11	36389.8	MOUSE	Ig gamma-2A chain C region, A allele
1808	[5]	P01863	Ighg	976.933	2	0.67	NTEPVLDSDGSYFMYSK		GG_191217_03_hcd	51.917	16516	276	292	31.6	6.2e-10	36389.8	MOUSE	Ig gamma-2A chain C region, A allele
1809	[5]	P01863	Ighg	651.625	3	0.38	NTEPVLDSDGSYFMYSK		GG_191217_03_hcd	52.083	16594	276	292	54.4	5.3e-18	36389.8	MOUSE	Ig gamma-2A chain C region, A allele
1810	[5]	P01863	Ighg	976.934	2	0.85	NTEPVLDSDGSYFMYSK		GG_191217_03_hcd	52.133	16617	276	292	49.1	9.2e-17	36389.8	MOUSE	Ig gamma-2A chain C region, A allele
1811	[5]	P01863	Ighg	651.625	3	0.47	NTEPVLDSDGSYFMYSK		GG_191217_03_hcd	52.3	16697	276	292	55.9	2.1e-18	36389.8	MOUSE	Ig gamma-2A chain C region, A allele
1812	[5]	P01863	Ighg	976.935	2	2.7	NTEPVLDSDGSYFMYSK		GG_191217_03_hcd	52.333	16710	276	292	49.1	1.2e-16	36389.8	MOUSE	Ig gamma-2A chain C region, A allele
1813	[5]	P01863	Ighg	976.934	2	1.2	NTEPVLDSDGSYFMYSK		GG_191217_03_hcd	52.533	16802	276	292	47	1.1e-15	36389.8	MOUSE	Ig gamma-2A chain C region, A allele
1814	[5]	P01863	Ighg	651.625	3	0.47	NTEPVLDSDGSYFMYSK		GG_191217_03_hcd	52.533	16803	276	292	39.2	2.1e-12	36389.8	MOUSE	Ig gamma-2A chain C region, A allele
1815	[5]	P01863	Ighg	976.933	2	-0.14	NTEPVLDSDGSYFMYSK		GG_191217_03_hcd	52.75	16899	276	292	46	5.2e-16	36389.8	MOUSE	Ig gamma-2A chain C region, A allele
1816	[5]	P01863	Ighg	976.933	2	-0.078	NTEPVLDSDGSYFMYSK		GG_191217_03_hcd	52.933	16986	276	292	47	4.5e-16	36389.8	MOUSE	Ig gamma-2A chain C region, A allele
1817	[5]	P01863	Ighg	976.932	2	-0.33	NTEPVLDSDGSYFMYSK		GG_191217_03_hcd	53.133	17076	276	292	48.1	9.7e-17	36389.8	MOUSE	Ig gamma-2A chain C region, A allele
1818	[5]	P01863	Ighg	976.933	2	-0.26	NTEPVLDSDGSYFMYSK		GG_191217_03_hcd	53.367	17179	276	292	49	9e-16	36389.8	MOUSE	Ig gamma-2A chain C region, A allele
1819	[5]	P01863	Ighg	976.933	2	0.11	NTEPVLDSDGSYFMYSK		GG_191217_03_hcd	53.6	17283	276	292	44.8	1.4e-15	36389.8	MOUSE	Ig gamma-2A chain C region, A allele
1820	[5]	P01863	Ighg	976.933	2	-0.078	NTEPVLDSDGSYFMYSK		GG_191217_03_hcd	53.833	17393	276	292	42	1.5e-14	36389.8	MOUSE	Ig gamma-2A chain C region, A allele
1821	[5]	P01863	Ighg	976.932	2	-0.4	NTEPVLDSDGSYFMYSK		GG_191217_03_hcd	54.067	17497	276	292	39	1.5e-13	36389.8	MOUSE	Ig gamma-2A chain C region, A allele
1822	[5]	P01863	Ighg	976.932	2	-0.33	NTEPVLDSDGSYFMYSK		GG_191217_03_hcd	54.3	17601	276	292	41.4	2.1e-14	36389.8	MOUSE	Ig gamma-2A chain C region, A allele
1823	[5]	P01863	Ighg	976.932	2	-0.4	NTEPVLDSDGSYFMYSK		GG_191217_03_hcd	54.517	17702	276	292	37.9	5.9e-13	36389.8	MOUSE	Ig gamma-2A chain C region, A allele
1824	[5]	P01863	Ighg	976.932	2	-0.33	NTEPVLDSDGSYFMYSK		GG_191217_03_hcd	54.75	17812	276	292	38.5	1.3e-13	36389.8	MOUSE	Ig gamma-2A chain C region, A allele
1825	[5]	P01863	Ighg	976.933	2	0.17	NTEPVLDSDGSYFMYSK		GG_191217_03_hcd	54.95	17902	276	292	40	1.2e-13	36389.8	MOUSE	Ig gamma-2A chain C region, A allele
1826	[5]	P01863	Ighg	976.931	2	-1.5	NTEPVLDSDGSYFMYSK		GG_191217_03_hcd	55.25	18039	276	292	36	3.2e-12	36389.8	MOUSE	Ig gamma-2A chain C region, A allele
1827	[5]	P01863	Ighg	976.932	2	-0.58	NTEPVLDSDGSYFMYSK		GG_191217_03_hcd	55.5	18149	276	292	27.4	5.6e-09	36389.8	MOUSE	Ig gamma-2A chain C region, A allele
1828	[5]	P01863	Ighg	976.932	2	-0.58	NTEPVLDSDGSYFMYSK		GG_191217_03_hcd	55.783	18284	276	292	23.6	1.7e-07	36389.8	MOUSE	Ig gamma-2A chain C region, A allele
1829	[5]	P01863	Ighg	976.932	2	-0.4	NTEPVLDSDGSYFMYSK		GG_191217_03_hcd	56	18383	276	292	27.8	1.2e-08	36389.8	MOUSE	Ig gamma-2A chain C region, A allele
1830	[5]	P01863	Ighg	976.933	2	-0.26	NTEPVLDSDGSYFMYSK		GG_191217_03_hcd	56.267	18500	276	292	29.5	4e-10	36389.8	MOUSE	Ig gamma-2A chain C region, A allele
1831	[5]	P01863	Ighg	976.933	2	0.36	NTEPVLDSDGSYFMYSK		GG_191217_03_hcd	56.483	18603	276	292	22.7	4.9e-07	36389.8	MOUSE	Ig gamma-2A chain C region, A allele
1832	[5]	P01863	Ighg	976.932	2	-0.64	NTEPVLDSDGSYFMYSK		GG_191217_03_hcd	56.7	18696	276	292	18.9	1.2e-07	36389.8	MOUSE	Ig gamma-2A chain C region, A allele
1833	[5]	P01863	Ighg	976.933	2	-0.14	NTEPVLDSDGSYFMYSK		GG_191217_03_hcd	56.933	18800	276	292	14.7	2.7e-06	36389.8	MOUSE	Ig gamma-2A chain C region, A allele
1834	[5]	P01863	Ighg	976.933	2	-0.078	NTEPVLDSDGSYFMYSK		GG_191217_03_hcd	57.45	19039	276	292	25.1	2.4e-08	36389.8	MOUSE	Ig gamma-2A chain C region, A allele
1835	[5]	P01863	Ighg	976.932	2	-0.64	NTEPVLDSDGSYFMYSK		GG_191217_03_hcd	57.683	19138	276	292	20.8	5e-06	36389.8	MOUSE	Ig gamma-2A chain C region, A allele
1836	[5]	P01863	Ighg	976.932	2	-0.52	NTEPVLDSDGSYFMYSK		GG_191217_03_hcd	58.567	19537	276	292	17.9	3.9e-09	36389.8	MOUSE	Ig gamma-2A chain C region, A allele
1837	[5]	P01863	Ighg	732.661	3	-0.61	NSYSC(Methylthio)SVVHEGLHNHHTTK		GG_191217_03_hcd	37.367	9983	304	322	57.1	2.9e-17	36389.8	MOUSE	Ig gamma-2A chain C region, A allele
1838	[5]	P01863	Ighg	1098.49	2	0.47	NSYSC(Methylthio)SVVHEGLHNHHTTK		GG_191217_03_hcd	37.4	10002	304	322	35.6	5.5e-15	36389.8	MOUSE	Ig gamma-2A chain C region, A allele
1839	[5]	P01863	Ighg	549.748	4	-0.15	NSYSC(Methylthio)SVVHEGLHNHHTTK		GG_191217_03_hcd	37.417	10009	304	322	52.5	4.7e-16	36389.8	MOUSE	Ig gamma-2A chain C region, A allele
1840	[5]	P01863	Ighg	440	5	-0.017	NSYSC(Methylthio)SVVHEGLHNHHTTK		GG_191217_03_hcd	37.433	10013	304	322	21.4	1.3e-06	36389.8	MOUSE	Ig gamma-2A chain C region, A allele
1841	[5]	P01863	Ighg	732.662	3	0.057	NSYSC(Methylthio)SVVHEGLHNHHTTK		GG_191217_03_hcd	37.567	10070	304	322	63.6	8.1e-18	36389.8	MOUSE	Ig gamma-2A chain C region, A allele
1842	[5]	P01863	Ighg	549.748	4	0.073	NSYSC(Methylthio)SVVHEGLHNHHTTK		GG_191217_03_hcd	37.6	10088	304	322	62.4	5.5e-16	36389.8	MOUSE	Ig gamma-2A chain C region, A allele
1843	[5]	P01863	Ighg	1098.49	2	-0.085	NSYSC(Methylthio)SVVHEGLHNHHTTK		GG_191217_03_hcd	37.617	10090	304	322	43	1.4e-14	36389.8	MOUSE	Ig gamma-2A chain C region, A allele
1844	[5]	P01863	Ighg	440	5	-0.017	NSYSC(Methylthio)SVVHEGLHNHHTTK		GG_191217_03_hcd	37.617	10096	304	322	21.9	3.5e-10	36389.8	MOUSE	Ig gamma-2A chain C region, A allele
1845	[5]	P01863	Ighg	732.662	3	0.14	NSYSC(Methylthio)SVVHEGLHNHHTTK		GG_191217_03_hcd	37.75	10153	304	322	51.7	2e-16	36389.8	MOUSE	Ig gamma-2A chain C region, A allele
1846	[5]	P01863	Ighg	549.749	4	0.86	NSYSC(Methylthio)SVVHEGLHNHHTTK		GG_191217_03_hcd	37.8	10172	304	322	19.5	1.2e-06	36389.8	MOUSE	Ig gamma-2A chain C region, A allele
1847	[5]	P01863	Ighg	732.662	3	0.14	NSYSC(Methylthio)SVVHEGLHNHHTTK		GG_191217_03_hcd	38.133	10308	304	322	17.9	7.7e-08	36389.8	MOUSE	Ig gamma-2A chain C region, A allele
1848	[6]	P06654	spg	918.465	2	-0.61	TLKGETTTEAVDAATAEK		GG_191217_03_hcd	33.133	8162	237	254	52.8	2.5e-10	47567.6	STRSG	Immunoglobulin G-binding protein G
1849	[6]	P06654	spg	612.646	3	-0.22	TLKGETTTEAVDAATAEK		GG_191217_03_hcd	33.233	8207	237	254	41.6	5.5e-08	47567.6	STRSG	Immunoglobulin G-binding protein G
1850	[6]	P06654	spg	918.465	2	-0.14	TLKGETTTEAVDAATAEK		GG_191217_03_hcd	33.317	8243	237	254	61.8	3.7e-12	47567.6	STRSG	Immunoglobulin G-binding protein G
1851	[6]	P06654	spg	612.646	3	0.092	TLKGETTTEAVDAATAEK		GG_191217_03_hcd	33.433	8296	237	254	33.9	2.1e-08	47567.6	STRSG	Immunoglobulin G-binding protein G
1852	[6]	P06654	spg	918.465	2	0.057	TLKGETTTEAVDAATAEK		GG_191217_03_hcd	33.533	8339	237	254	32.8	4.2e-06	47567.6	STRSG	Immunoglobulin G-binding protein G
1853	[6]	P06654	spg	612.645	3	-0.81	TLKGETTTEAVDAATAEK		GG_191217_03_hcd	36.4	9569	237	254	32.3	5.3e-07	47567.6	STRSG	Immunoglobulin G-binding protein G
1854	[6]	P06654	spg	612.645	3	-1.6	TLKGETTTEAVDAATAEK		GG_191217_03_hcd	36.767	9728	237	254	42	2.3e-09	47567.6	STRSG	Immunoglobulin G-binding protein G
1855	[6]	P06654	spg	918.465	2	-0.87	TLKGETTTEAVDAATAEK		GG_191217_03_hcd	36.8	9736	237	254	58.9	1.3e-11	47567.6	STRSG	Immunoglobulin G-binding protein G
1856	[6]	P06654	spg	612.646	3	0.092	TLKGETTTEAVDAATAEK		GG_191217_03_hcd	36.967	9814	237	254	47.5	1.2e-08	47567.6	STRSG	Immunoglobulin G-binding protein G
1857	[6]	P06654	spg	918.465	2	-0.41	TLKGETTTEAVDAATAEK		GG_191217_03_hcd	37	9829	237	254	61.1	4.1e-12	47567.6	STRSG	Immunoglobulin G-binding protein G
1858	[6]	P06654	spg	612.646	3	-0.61	TLKGETTTEAVDAATAEK		GG_191217_03_hcd	37.167	9897	237	254	36.4	1.4e-08	47567.6	STRSG	Immunoglobulin G-binding protein G
1859	[6]	P06654	spg	918.465	2	-0.48	TLKGETTTEAVDAATAEK		GG_191217_03_hcd	37.183	9909	237	254	50.9	6e-10	47567.6	STRSG	Immunoglobulin G-binding protein G
1860	[6]	P06654	spg	918.465	2	-0.0082	TLKGETTTEAVDAATAEK		GG_191217_03_hcd	38.1	10298	237	254	54.4	7e-11	47567.6	STRSG	Immunoglobulin G-binding protein G
1861	[6]	P06654	spg	612.646	3	-0.0063	TLKGETTTEAVDAATAEK		GG_191217_03_hcd	38.167	10328	237	254	47.5	5.4e-09	47567.6	STRSG	Immunoglobulin G-binding protein G
1862	[6]	P06654	spg	918.465	2	-0.14	TLKGETTTEAVDAATAEK		GG_191217_03_hcd	38.283	10378	237	254	59.9	7.5e-12	47567.6	STRSG	Immunoglobulin G-binding protein G
1863	[6]	P06654	spg	612.647	3	1.3	TLKGETTTEAVDAATAEK		GG_191217_03_hcd	38.35	10399	237	254	48.4	3.4e-09	47567.6	STRSG	Immunoglobulin G-binding protein G
1864	[6]	P06654	spg	918.465	2	-0.27	TLKGETTTEAVDAATAEK		GG_191217_03_hcd	38.45	10442	237	254	59	2.5e-12	47567.6	STRSG	Immunoglobulin G-binding protein G
1865	[6]	P06654	spg	612.647	3	1.8	TLKGETTTEAVDAATAEK		GG_191217_03_hcd	38.533	10476	237	254	48.4	2.2e-08	47567.6	STRSG	Immunoglobulin G-binding protein G
1866	[6]	P06654	spg	918.465	2	-0.41	TLKGETTTEAVDAATAEK		GG_191217_03_hcd	38.633	10522	237	254	63.5	2.8e-13	47567.6	STRSG	Immunoglobulin G-binding protein G
1867	[6]	P06654	spg	612.647	3	1.5	TLKGETTTEAVDAATAEK		GG_191217_03_hcd	38.733	10565	237	254	46.8	3.8e-08	47567.6	STRSG	Immunoglobulin G-binding protein G
1868	[6]	P06654	spg	918.465	2	-0.41	TLKGETTTEAVDAATAEK		GG_191217_03_hcd	38.833	10611	237	254	57	7.8e-12	47567.6	STRSG	Immunoglobulin G-binding protein G
1869	[6]	P06654	spg	612.646	3	0.58	TLKGETTTEAVDAATAEK		GG_191217_03_hcd	38.933	10654	237	254	46.5	2.4e-08	47567.6	STRSG	Immunoglobulin G-binding protein G
1870	[6]	P06654	spg	918.466	2	0.19	TLKGETTTEAVDAATAEK		GG_191217_03_hcd	39.017	10696	237	254	62.7	6.4e-13	47567.6	STRSG	Immunoglobulin G-binding protein G
1871	[6]	P06654	spg	612.646	3	0.29	TLKGETTTEAVDAATAEK		GG_191217_03_hcd	39.133	10745	237	254	45.9	2e-08	47567.6	STRSG	Immunoglobulin G-binding protein G
1872	[6]	P06654	spg	918.465	2	-0.27	TLKGETTTEAVDAATAEK		GG_191217_03_hcd	39.217	10781	237	254	57.8	2.6e-12	47567.6	STRSG	Immunoglobulin G-binding protein G
1873	[6]	P06654	spg	612.646	3	-0.22	TLKGETTTEAVDAATAEK		GG_191217_03_hcd	39.333	10831	237	254	45.2	1.8e-08	47567.6	STRSG	Immunoglobulin G-binding protein G
1874	[6]	P06654	spg	918.465	2	-0.2	TLKGETTTEAVDAATAEK		GG_191217_03_hcd	39.433	10873	237	254	60.6	1.3e-12	47567.6	STRSG	Immunoglobulin G-binding protein G
1875	[6]	P06654	spg	612.646	3	-0.22	TLKGETTTEAVDAATAEK		GG_191217_03_hcd	39.533	10918	237	254	45.1	1.6e-08	47567.6	STRSG	Immunoglobulin G-binding protein G
1876	[6]	P06654	spg	918.465	2	-0.67	TLKGETTTEAVDAATAEK		GG_191217_03_hcd	39.65	10976	237	254	58.1	3.9e-12	47567.6	STRSG	Immunoglobulin G-binding protein G
1877	[6]	P06654	spg	612.646	3	-0.41	TLKGETTTEAVDAATAEK		GG_191217_03_hcd	39.833	11055	237	254	44	6e-09	47567.6	STRSG	Immunoglobulin G-binding protein G
1878	[6]	P06654	spg	918.464	2	-1.2	TLKGETTTEAVDAATAEK		GG_191217_03_hcd	39.867	11075	237	254	52.2	7.1e-11	47567.6	STRSG	Immunoglobulin G-binding protein G
1879	[6]	P06654	spg	612.646	3	-0.51	TLKGETTTEAVDAATAEK		GG_191217_03_hcd	40.05	11158	237	254	43.5	7.1e-09	47567.6	STRSG	Immunoglobulin G-binding protein G
1880	[6]	P06654	spg	918.465	2	-0.67	TLKGETTTEAVDAATAEK		GG_191217_03_hcd	40.083	11174	237	254	53.5	7.3e-11	47567.6	STRSG	Immunoglobulin G-binding protein G
1881	[6]	P06654	spg	612.646	3	0.29	TLKGETTTEAVDAATAEK		GG_191217_03_hcd	40.267	11250	237	254	39.4	1.8e-07	47567.6	STRSG	Immunoglobulin G-binding protein G
1882	[6]	P06654	spg	918.465	2	-0.34	TLKGETTTEAVDAATAEK		GG_191217_03_hcd	40.283	11263	237	254	48.6	3.8e-12	47567.6	STRSG	Immunoglobulin G-binding protein G
1883	[6]	P06654	spg	612.646	3	0.092	TLKGETTTEAVDAATAEK		GG_191217_03_hcd	40.467	11341	237	254	40.6	3.7e-08	47567.6	STRSG	Immunoglobulin G-binding protein G
1884	[6]	P06654	spg	612.646	3	0.092	TLKGETTTEAVDAATAEK		GG_191217_03_hcd	40.667	11435	237	254	33	1.2e-08	47567.6	STRSG	Immunoglobulin G-binding protein G
1885	[6]	P06654	spg	918.465	2	-0.27	TLKGETTTEAVDAATAEK		GG_191217_03_hcd	40.817	11497	237	254	54.1	5.8e-11	47567.6	STRSG	Immunoglobulin G-binding protein G
1886	[6]	P06654	spg	612.646	3	-0.12	TLKGETTTEAVDAATAEK		GG_191217_03_hcd	40.917	11542	237	254	37.2	3e-12	47567.6	STRSG	Immunoglobulin G-binding protein G
1887	[6]	P06654	spg	918.466	2	0.26	TLKGETTTEAVDAATAEK		GG_191217_03_hcd	41.033	11596	237	254	38.3	4e-08	47567.6	STRSG	Immunoglobulin G-binding protein G
1888	[6]	P06654	spg	612.646	3	-0.12	TLKGETTTEAVDAATAEK		GG_191217_03_hcd	41.1	11629	237	254	37.8	1.9e-11	47567.6	STRSG	Immunoglobulin G-binding protein G
1889	[6]	P06654	spg	918.464	2	-1.1	TLKGETTTEAVDAATAEK		GG_191217_03_hcd	41.267	11703	237	254	35.7	2.7e-07	47567.6	STRSG	Immunoglobulin G-binding protein G
1890	[6]	P06654	spg	612.646	3	0.19	TLKGETTTEAVDAATAEK		GG_191217_03_hcd	41.3	11714	237	254	44.1	4.8e-08	47567.6	STRSG	Immunoglobulin G-binding protein G
1891	[6]	P06654	spg	918.466	2	0.99	TLKGETTTEAVDAATAEK		GG_191217_03_hcd	41.467	11790	237	254	32.2	3.4e-06	47567.6	STRSG	Immunoglobulin G-binding protein G
1892	[6]	P06654	spg	612.646	3	0.19	TLKGETTTEAVDAATAEK		GG_191217_03_hcd	41.483	11795	237	254	40.5	6.6e-09	47567.6	STRSG	Immunoglobulin G-binding protein G
1893	[6]	P06654	spg	918.465	2	-0.27	TLKGETTTEAVDAATAEK		GG_191217_03_hcd	41.65	11873	237	254	31.7	4.5e-07	47567.6	STRSG	Immunoglobulin G-binding protein G
1894	[6]	P06654	spg	612.646	3	-0.0063	TLKGETTTEAVDAATAEK		GG_191217_03_hcd	41.75	11913	237	254	40.9	1.2e-08	47567.6	STRSG	Immunoglobulin G-binding protein G
1895	[6]	P06654	spg	612.645	3	-1	TLKGETTTEAVDAATAEK		GG_191217_03_hcd	41.95	12003	237	254	31.1	3.3e-10	47567.6	STRSG	Immunoglobulin G-binding protein G
1896	[6]	P06654	spg	612.646	3	-0.32	TLKGETTTEAVDAATAEK		GG_191217_03_hcd	42.15	12100	237	254	39.4	9.4e-09	47567.6	STRSG	Immunoglobulin G-binding protein G
1897	[6]	P06654	spg	612.646	3	0.092	TLKGETTTEAVDAATAEK		GG_191217_03_hcd	44.383	13085	237	254	32	3.4e-08	47567.6	STRSG	Immunoglobulin G-binding protein G
1898	[6]	P06654	spg	918.465	2	-0.74	TLKGETTTEAVDAATAEK		GG_191217_03_hcd	44.983	13362	237	254	20.2	4.6e-06	47567.6	STRSG	Immunoglobulin G-binding protein G
1899	[6]	P06654	spg	612.646	3	-0.32	TLKGETTTEAVDAATAEK		GG_191217_03_hcd	46.533	14064	237	254	26.1	6.9e-08	47567.6	STRSG	Immunoglobulin G-binding protein G
1900	[6]	P06654	spg	737.39	3	-0.3	TLKGETTTEAVDAATAEKVFK		GG_191217_03_hcd	46.55	14072	237	257	50.1	1.3e-11	47567.6	STRSG	Immunoglobulin G-binding protein G
1901	[6]	P06654	spg	1105.58	2	-0.22	TLKGETTTEAVDAATAEKVFK		GG_191217_03_hcd	46.683	14132	237	257	38	1.8e-12	47567.6	STRSG	Immunoglobulin G-binding protein G
1902	[6]	P06654	spg	737.39	3	-0.39	TLKGETTTEAVDAATAEKVFK		GG_191217_03_hcd	46.767	14166	237	257	50.4	7.4e-11	47567.6	STRSG	Immunoglobulin G-binding protein G
1903	[6]	P06654	spg	737.39	3	-0.06	TLKGETTTEAVDAATAEKVFK		GG_191217_03_hcd	47	14273	237	257	31.9	3.3e-08	47567.6	STRSG	Immunoglobulin G-binding protein G
1904	[6]	P06654	spg	747.352	2	0.25	GETTTEAVDAATAEK		GG_191217_03_hcd	30.05	6831	240	254	36.4	1.2e-08	47567.6	STRSG	Immunoglobulin G-binding protein G
1905	[6]	P06654	spg	747.352	2	0.007	GETTTEAVDAATAEK		GG_191217_03_hcd	30.233	6910	240	254	50.9	5.8e-10	47567.6	STRSG	Immunoglobulin G-binding protein G
1906	[6]	P06654	spg	747.352	2	-0.15	GETTTEAVDAATAEK		GG_191217_03_hcd	30.433	6993	240	254	42.8	3.4e-10	47567.6	STRSG	Immunoglobulin G-binding protein G
1907	[6]	P06654	spg	747.352	2	-0.41	GETTTEAVDAATAEK		GG_191217_03_hcd	30.633	7086	240	254	35	8.5e-09	47567.6	STRSG	Immunoglobulin G-binding protein G
1908	[6]	P06654	spg	747.352	2	-0.23	GETTTEAVDAATAEK		GG_191217_03_hcd	34.85	8891	240	254	43.5	2.1e-09	47567.6	STRSG	Immunoglobulin G-binding protein G
1909	[6]	P06654	spg	747.352	2	-0.073	GETTTEAVDAATAEK		GG_191217_03_hcd	35.067	8984	240	254	48.5	5.5e-11	47567.6	STRSG	Immunoglobulin G-binding protein G
1910	[6]	P06654	spg	747.352	2	-0.073	GETTTEAVDAATAEK		GG_191217_03_hcd	36.317	9531	240	254	44.8	1.2e-10	47567.6	STRSG	Immunoglobulin G-binding protein G
1911	[6]	P06654	spg	747.353	2	0.98	GETTTEAVDAATAEK		GG_191217_03_hcd	36.517	9623	240	254	51.1	5.5e-12	47567.6	STRSG	Immunoglobulin G-binding protein G
1912	[6]	P06654	spg	498.57	3	0.19	GETTTEAVDAATAEK		GG_191217_03_hcd	36.633	9671	240	254	32.4	7.4e-07	47567.6	STRSG	Immunoglobulin G-binding protein G
1913	[6]	P06654	spg	747.353	2	1.6	GETTTEAVDAATAEK		GG_191217_03_hcd	36.667	9682	240	254	26.1	2.8e-06	47567.6	STRSG	Immunoglobulin G-binding protein G
1914	[6]	P06654	spg	747.353	2	1.5	GETTTEAVDAATAEK		GG_191217_03_hcd	36.7	9697	240	254	54	1.4e-12	47567.6	STRSG	Immunoglobulin G-binding protein G
1915	[6]	P06654	spg	498.57	3	0.05	GETTTEAVDAATAEK		GG_191217_03_hcd	36.817	9744	240	254	41.4	1.9e-09	47567.6	STRSG	Immunoglobulin G-binding protein G
1916	[6]	P06654	spg	747.353	2	1.5	GETTTEAVDAATAEK		GG_191217_03_hcd	36.9	9781	240	254	51.8	3.7e-12	47567.6	STRSG	Immunoglobulin G-binding protein G
1917	[6]	P06654	spg	498.57	3	-0.071	GETTTEAVDAATAEK		GG_191217_03_hcd	37.033	9841	240	254	35.5	4.9e-07	47567.6	STRSG	Immunoglobulin G-binding protein G
1918	[6]	P06654	spg	747.352	2	0.33	GETTTEAVDAATAEK		GG_191217_03_hcd	37.083	9864	240	254	51.8	2.3e-11	47567.6	STRSG	Immunoglobulin G-binding protein G
1919	[6]	P06654	spg	747.352	2	0.087	GETTTEAVDAATAEK		GG_191217_03_hcd	37.267	9943	240	254	48.6	2.6e-10	47567.6	STRSG	Immunoglobulin G-binding protein G
1920	[6]	P06654	spg	747.352	2	-0.15	GETTTEAVDAATAEK		GG_191217_03_hcd	37.467	10027	240	254	51.8	9.8e-11	47567.6	STRSG	Immunoglobulin G-binding protein G
1921	[6]	P06654	spg	747.352	2	0.007	GETTTEAVDAATAEK		GG_191217_03_hcd	37.65	10108	240	254	48.6	3.3e-10	47567.6	STRSG	Immunoglobulin G-binding protein G
1922	[6]	P06654	spg	747.352	2	-0.15	GETTTEAVDAATAEK		GG_191217_03_hcd	37.833	10191	240	254	51.1	7.3e-11	47567.6	STRSG	Immunoglobulin G-binding protein G
1923	[6]	P06654	spg	747.352	2	-0.23	GETTTEAVDAATAEK		GG_191217_03_hcd	38.033	10266	240	254	48.6	2.1e-10	47567.6	STRSG	Immunoglobulin G-binding protein G
1924	[6]	P06654	spg	747.352	2	-0.41	GETTTEAVDAATAEK		GG_191217_03_hcd	38.233	10355	240	254	49	4.4e-11	47567.6	STRSG	Immunoglobulin G-binding protein G
1925	[6]	P06654	spg	747.352	2	0.25	GETTTEAVDAATAEK		GG_191217_03_hcd	38.4	10422	240	254	46.1	2.2e-09	47567.6	STRSG	Immunoglobulin G-binding protein G
1926	[6]	P06654	spg	747.352	2	-0.073	GETTTEAVDAATAEK		GG_191217_03_hcd	38.583	10500	240	254	48	6.7e-10	47567.6	STRSG	Immunoglobulin G-binding protein G
1927	[6]	P06654	spg	747.352	2	0.33	GETTTEAVDAATAEK		GG_191217_03_hcd	38.783	10588	240	254	46.8	6.5e-10	47567.6	STRSG	Immunoglobulin G-binding protein G
1928	[6]	P06654	spg	747.353	2	0.9	GETTTEAVDAATAEK		GG_191217_03_hcd	38.967	10672	240	254	48.4	5.9e-10	47567.6	STRSG	Immunoglobulin G-binding protein G
1929	[6]	P06654	spg	747.352	2	0.17	GETTTEAVDAATAEK		GG_191217_03_hcd	39.167	10758	240	254	49.7	6.8e-10	47567.6	STRSG	Immunoglobulin G-binding protein G
1930	[6]	P06654	spg	747.352	2	0.25	GETTTEAVDAATAEK		GG_191217_03_hcd	39.35	10838	240	254	46.8	9.5e-10	47567.6	STRSG	Immunoglobulin G-binding protein G
1931	[6]	P06654	spg	747.352	2	-0.49	GETTTEAVDAATAEK		GG_191217_03_hcd	39.8	11044	240	254	46	6.5e-10	47567.6	STRSG	Immunoglobulin G-binding protein G
1932	[6]	P06654	spg	747.352	2	-0.41	GETTTEAVDAATAEK		GG_191217_03_hcd	40.017	11142	240	254	40.6	1.7e-10	47567.6	STRSG	Immunoglobulin G-binding protein G
1933	[6]	P06654	spg	747.352	2	0.66	GETTTEAVDAATAEK		GG_191217_03_hcd	40.217	11227	240	254	42	1.3e-10	47567.6	STRSG	Immunoglobulin G-binding protein G
1934	[6]	P06654	spg	747.352	2	0.25	GETTTEAVDAATAEK		GG_191217_03_hcd	40.417	11320	240	254	45.8	1.7e-09	47567.6	STRSG	Immunoglobulin G-binding protein G
1935	[6]	P06654	spg	747.352	2	0.25	GETTTEAVDAATAEK		GG_191217_03_hcd	40.617	11413	240	254	43.4	1.7e-10	47567.6	STRSG	Immunoglobulin G-binding protein G
1936	[6]	P06654	spg	747.352	2	0.087	GETTTEAVDAATAEK		GG_191217_03_hcd	40.833	11510	240	254	41.2	1.9e-12	47567.6	STRSG	Immunoglobulin G-binding protein G
1937	[6]	P06654	spg	747.352	2	0.49	GETTTEAVDAATAEK		GG_191217_03_hcd	41.05	11608	240	254	43.7	6e-10	47567.6	STRSG	Immunoglobulin G-binding protein G
1938	[6]	P06654	spg	747.352	2	0.49	GETTTEAVDAATAEK		GG_191217_03_hcd	41.267	11701	240	254	43.8	1.9e-10	47567.6	STRSG	Immunoglobulin G-binding protein G
1939	[6]	P06654	spg	747.352	2	0.33	GETTTEAVDAATAEK		GG_191217_03_hcd	41.45	11782	240	254	43.6	3.7e-10	47567.6	STRSG	Immunoglobulin G-binding protein G
1940	[6]	P06654	spg	747.352	2	-0.073	GETTTEAVDAATAEK		GG_191217_03_hcd	41.633	11864	240	254	43.8	1.7e-10	47567.6	STRSG	Immunoglobulin G-binding protein G
1941	[6]	P06654	spg	747.352	2	-0.41	GETTTEAVDAATAEK		GG_191217_03_hcd	41.833	11954	240	254	38	5.7e-09	47567.6	STRSG	Immunoglobulin G-binding protein G
1942	[6]	P06654	spg	747.352	2	0.007	GETTTEAVDAATAEK		GG_191217_03_hcd	42.217	12124	240	254	38	5.3e-11	47567.6	STRSG	Immunoglobulin G-binding protein G
1943	[6]	P06654	spg	747.352	2	0.58	GETTTEAVDAATAEK		GG_191217_03_hcd	42.817	12384	240	254	40	2.2e-08	47567.6	STRSG	Immunoglobulin G-binding protein G
1944	[6]	P06654	spg	747.352	2	-0.33	GETTTEAVDAATAEK		GG_191217_03_hcd	43.017	12465	240	254	41.2	3.1e-10	47567.6	STRSG	Immunoglobulin G-binding protein G
1945	[6]	P06654	spg	747.352	2	0.82	GETTTEAVDAATAEK		GG_191217_03_hcd	44	12902	240	254	36.2	6.4e-10	47567.6	STRSG	Immunoglobulin G-binding protein G
1946	[6]	P06654	spg	747.352	2	0.33	GETTTEAVDAATAEK		GG_191217_03_hcd	44.6	13178	240	254	32.6	1.2e-10	47567.6	STRSG	Immunoglobulin G-binding protein G
1947	[6]	P06654	spg	747.352	2	0.41	GETTTEAVDAATAEK		GG_191217_03_hcd	45.45	13576	240	254	38	1.5e-07	47567.6	STRSG	Immunoglobulin G-binding protein G
1948	[6]	P06654	spg	747.352	2	0.82	GETTTEAVDAATAEK		GG_191217_03_hcd	46.05	13842	240	254	23.3	4.6e-06	47567.6	STRSG	Immunoglobulin G-binding protein G
1949	[6]	P06654	spg	747.352	2	0.007	GETTTEAVDAATAEK		GG_191217_03_hcd	46.617	14097	240	254	37	3e-09	47567.6	STRSG	Immunoglobulin G-binding protein G
1950	[6]	P06654	spg	747.352	2	0.007	GETTTEAVDAATAEK		GG_191217_03_hcd	46.85	14206	240	254	28.8	3.4e-10	47567.6	STRSG	Immunoglobulin G-binding protein G
1951	[6]	P06654	spg	747.351	2	-0.65	GETTTEAVDAATAEK		GG_191217_03_hcd	47.067	14308	240	254	32.7	8.4e-09	47567.6	STRSG	Immunoglobulin G-binding protein G
1952	[6]	P06654	spg	747.352	2	-0.073	GETTTEAVDAATAEK		GG_191217_03_hcd	47.383	14446	240	254	23.2	1.2e-09	47567.6	STRSG	Immunoglobulin G-binding protein G
1953	[6]	P06654	spg	747.352	2	-0.15	GETTTEAVDAATAEK		GG_191217_03_hcd	47.583	14540	240	254	27.1	5e-08	47567.6	STRSG	Immunoglobulin G-binding protein G
1954	[6]	P06654	spg	747.352	2	-0.15	GETTTEAVDAATAEK		GG_191217_03_hcd	48.5	14958	240	254	23.1	5.7e-07	47567.6	STRSG	Immunoglobulin G-binding protein G
1955	[6]	P06654	spg	747.352	2	-0.33	GETTTEAVDAATAEK		GG_191217_03_hcd	59.15	19796	240	254	21.4	3e-06	47567.6	STRSG	Immunoglobulin G-binding protein G
1956	[6]	P06654	spg	747.352	2	-0.49	GETTTEAVDAATAEK		GG_191217_03_hcd	62.433	21226	240	254	16.5	8.1e-07	47567.6	STRSG	Immunoglobulin G-binding protein G
1957	[6]	P06654	spg	623.314	3	-0.75	GETTTEAVDAATAEKVFK		GG_191217_03_hcd	46.683	14134	240	257	46	7.1e-14	47567.6	STRSG	Immunoglobulin G-binding protein G
1958	[6]	P06654	spg	934.467	2	-0.71	GETTTEAVDAATAEKVFK		GG_191217_03_hcd	46.7	14137	240	257	46.7	2.6e-12	47567.6	STRSG	Immunoglobulin G-binding protein G
1959	[6]	P06654	spg	623.315	3	0.92	GETTTEAVDAATAEKVFK		GG_191217_03_hcd	46.883	14224	240	257	54.4	5.7e-14	47567.6	STRSG	Immunoglobulin G-binding protein G
1960	[6]	P06654	spg	934.468	2	-0.054	GETTTEAVDAATAEKVFK		GG_191217_03_hcd	46.917	14239	240	257	42.4	9.1e-12	47567.6	STRSG	Immunoglobulin G-binding protein G
1961	[6]	P06654	spg	623.314	3	0.039	GETTTEAVDAATAEKVFK		GG_191217_03_hcd	47.083	14315	240	257	48.7	2e-13	47567.6	STRSG	Immunoglobulin G-binding protein G
1962	[6]	P06654	spg	934.467	2	-0.57	GETTTEAVDAATAEKVFK		GG_191217_03_hcd	47.117	14329	240	257	47.6	6.6e-14	47567.6	STRSG	Immunoglobulin G-binding protein G
1963	[6]	P06654	spg	623.314	3	-0.25	GETTTEAVDAATAEKVFK		GG_191217_03_hcd	47.3	14411	240	257	39.8	2.2e-13	47567.6	STRSG	Immunoglobulin G-binding protein G
1964	[6]	P06654	spg	934.467	2	-0.57	GETTTEAVDAATAEKVFK		GG_191217_03_hcd	47.333	14428	240	257	30.6	1.3e-09	47567.6	STRSG	Immunoglobulin G-binding protein G
1965	[6]	P06654	spg	1337.61	3	0.49	GETTTEAVDAATAEKVFKQYANDNGVDGEWTYDDATK		GG_191217_03_hcd	58.367	19453	240	276	33.4	4.2e-08	47567.6	STRSG	Immunoglobulin G-binding protein G
1966	[6]	P06654	spg	1003.46	4	-0.17	GETTTEAVDAATAEKVFKQYANDNGVDGEWTYDDATK		GG_191217_03_hcd	58.5	19507	240	276	41.9	1.4e-11	47567.6	STRSG	Immunoglobulin G-binding protein G
1967	[6]	P06654	spg	846.047	3	-0.16	VFKQYANDNGVDGEWTYDDATK		GG_191217_03_hcd	45.383	13544	255	276	40.3	4.3e-11	47567.6	STRSG	Immunoglobulin G-binding protein G
1968	[6]	P06654	spg	1268.57	2	-0.49	VFKQYANDNGVDGEWTYDDATK		GG_191217_03_hcd	45.433	13565	255	276	40.7	1.4e-12	47567.6	STRSG	Immunoglobulin G-binding protein G
1969	[6]	P06654	spg	846.047	3	-0.38	VFKQYANDNGVDGEWTYDDATK		GG_191217_03_hcd	45.6	13640	255	276	48.8	1.3e-13	47567.6	STRSG	Immunoglobulin G-binding protein G
1970	[6]	P06654	spg	1268.57	2	-0.88	VFKQYANDNGVDGEWTYDDATK		GG_191217_03_hcd	45.667	13672	255	276	29.9	1.1e-08	47567.6	STRSG	Immunoglobulin G-binding protein G
1971	[6]	P06654	spg	1032.3	5	-0.18	VFKQYANDNGVDGEWTYDDATKTFTVTEKPEVIDASELTPAVTTYK		GG_191217_03_hcd	58.883	19674	255	300	30.8	2.9e-10	47567.6	STRSG	Immunoglobulin G-binding protein G
1972	[6]	P06654	spg	715.629	3	2.4	Q(Gln->pyro-Glu)YANDNGVDGEWTYDDATK	Gln->pyro-Glu@258	GG_191217_03_hcd	44.817	13279	258	276	31.1	2.2e-13	47567.6	STRSG	Immunoglobulin G-binding protein G
1973	[6]	P06654	spg	1072.94	2	1.3	Q(Gln->pyro-Glu)YANDNGVDGEWTYDDATK	Gln->pyro-Glu@258	GG_191217_03_hcd	44.9	13317	258	276	34.6	1.3e-11	47567.6	STRSG	Immunoglobulin G-binding protein G
1974	[6]	P06654	spg	715.628	3	0.17	Q(Gln->pyro-Glu)YANDNGVDGEWTYDDATK	Gln->pyro-Glu@258	GG_191217_03_hcd	45.033	13379	258	276	31.1	1.5e-09	47567.6	STRSG	Immunoglobulin G-binding protein G
1975	[6]	P06654	spg	1072.94	2	0.007	Q(Gln->pyro-Glu)YANDNGVDGEWTYDDATK	Gln->pyro-Glu@258	GG_191217_03_hcd	45.117	13416	258	276	39.2	1.1e-12	47567.6	STRSG	Immunoglobulin G-binding protein G
1976	[6]	P06654	spg	1072.94	2	4.1	Q(Gln->pyro-Glu)YANDNGVDGEWTYDDATK	Gln->pyro-Glu@258	GG_191217_03_hcd	45.517	13603	258	276	34.9	5.8e-16	47567.6	STRSG	Immunoglobulin G-binding protein G
1977	[6]	P06654	spg	1072.94	2	-0.67	Q(Gln->pyro-Glu)YANDNGVDGEWTYDDATK	Gln->pyro-Glu@258	GG_191217_03_hcd	45.8	13731	258	276	34	3.8e-11	47567.6	STRSG	Immunoglobulin G-binding protein G
1978	[6]	P06654	spg	715.628	3	0.6	Q(Gln->pyro-Glu)YANDNGVDGEWTYDDATK	Gln->pyro-Glu@258	GG_191217_03_hcd	45.917	13782	258	276	29.6	4.1e-09	47567.6	STRSG	Immunoglobulin G-binding protein G
1979	[6]	P06654	spg	1072.94	2	-0.56	Q(Gln->pyro-Glu)YANDNGVDGEWTYDDATK	Gln->pyro-Glu@258	GG_191217_03_hcd	45.983	13812	258	276	33.6	9.6e-15	47567.6	STRSG	Immunoglobulin G-binding protein G
1980	[6]	P06654	spg	715.628	3	0.27	Q(Gln->pyro-Glu)YANDNGVDGEWTYDDATK	Gln->pyro-Glu@258	GG_191217_03_hcd	46.1	13864	258	276	39.3	2.9e-11	47567.6	STRSG	Immunoglobulin G-binding protein G
1981	[6]	P06654	spg	1072.94	2	0.007	Q(Gln->pyro-Glu)YANDNGVDGEWTYDDATK	Gln->pyro-Glu@258	GG_191217_03_hcd	46.183	13902	258	276	36.6	1.3e-16	47567.6	STRSG	Immunoglobulin G-binding protein G
1982	[6]	P06654	spg	1072.94	2	-0.67	Q(Gln->pyro-Glu)YANDNGVDGEWTYDDATK	Gln->pyro-Glu@258	GG_191217_03_hcd	48.45	14937	258	276	24.1	4.1e-07	47567.6	STRSG	Immunoglobulin G-binding protein G
1983	[6]	P06654	spg	1072.94	2	-0.45	Q(Gln->pyro-Glu)YANDNGVDGEWTYDDATK	Gln->pyro-Glu@258	GG_191217_03_hcd	48.717	15055	258	276	34.4	3.6e-10	47567.6	STRSG	Immunoglobulin G-binding protein G
1984	[6]	P06654	spg	1072.94	2	1	Q(Gln->pyro-Glu)YANDNGVDGEWTYDDATK	Gln->pyro-Glu@258	GG_191217_03_hcd	49.117	15235	258	276	47.5	2.9e-14	47567.6	STRSG	Immunoglobulin G-binding protein G
1985	[6]	P06654	spg	715.628	3	0.083	Q(Gln->pyro-Glu)YANDNGVDGEWTYDDATK	Gln->pyro-Glu@258	GG_191217_03_hcd	49.217	15275	258	276	43.5	4e-12	47567.6	STRSG	Immunoglobulin G-binding protein G
1986	[6]	P06654	spg	1072.94	2	1.6	Q(Gln->pyro-Glu)YANDNGVDGEWTYDDATK	Gln->pyro-Glu@258	GG_191217_03_hcd	49.333	15333	258	276	54	1.8e-15	47567.6	STRSG	Immunoglobulin G-binding protein G
1987	[6]	P06654	spg	715.629	3	2.1	Q(Gln->pyro-Glu)YANDNGVDGEWTYDDATK	Gln->pyro-Glu@258	GG_191217_03_hcd	49.45	15379	258	276	42.2	3.2e-17	47567.6	STRSG	Immunoglobulin G-binding protein G
1988	[6]	P06654	spg	1072.94	2	1.9	Q(Gln->pyro-Glu)YANDNGVDGEWTYDDATK	Gln->pyro-Glu@258	GG_191217_03_hcd	51.25	16213	258	276	36.2	5.4e-11	47567.6	STRSG	Immunoglobulin G-binding protein G
1989	[6]	P06654	spg	1072.94	2	-0.1	Q(Gln->pyro-Glu)YANDNGVDGEWTYDDATK	Gln->pyro-Glu@258	GG_191217_03_hcd	51.483	16318	258	276	34.8	9.4e-11	47567.6	STRSG	Immunoglobulin G-binding protein G
1990	[6]	P06654	spg	1081.45	2	-0.41	QYANDNGVDGEWTYDDATK		GG_191217_03_hcd	43.4	12635	258	276	41.5	1.4e-13	47567.6	STRSG	Immunoglobulin G-binding protein G
1991	[6]	P06654	spg	721.302	3	-1.2	QYANDNGVDGEWTYDDATK		GG_191217_03_hcd	43.417	12646	258	276	36.6	1.9e-11	47567.6	STRSG	Immunoglobulin G-binding protein G
1992	[6]	P06654	spg	1081.45	2	0.04	QYANDNGVDGEWTYDDATK		GG_191217_03_hcd	43.567	12710	258	276	48.3	2.1e-15	47567.6	STRSG	Immunoglobulin G-binding protein G
1993	[6]	P06654	spg	721.303	3	-0.13	QYANDNGVDGEWTYDDATK		GG_191217_03_hcd	43.617	12731	258	276	46.8	1.3e-14	47567.6	STRSG	Immunoglobulin G-binding protein G
1994	[6]	P06654	spg	1081.45	2	0.37	QYANDNGVDGEWTYDDATK		GG_191217_03_hcd	43.783	12807	258	276	48	3.4e-18	47567.6	STRSG	Immunoglobulin G-binding protein G
1995	[6]	P06654	spg	721.303	3	0.28	QYANDNGVDGEWTYDDATK		GG_191217_03_hcd	43.817	12823	258	276	45.2	4.7e-13	47567.6	STRSG	Immunoglobulin G-binding protein G
1996	[6]	P06654	spg	721.303	3	0.28	QYANDNGVDGEWTYDDATK		GG_191217_03_hcd	44.05	12926	258	276	46.8	4.9e-13	47567.6	STRSG	Immunoglobulin G-binding protein G
1997	[6]	P06654	spg	1081.45	2	0.37	QYANDNGVDGEWTYDDATK		GG_191217_03_hcd	44.083	12941	258	276	51.4	5.2e-20	47567.6	STRSG	Immunoglobulin G-binding protein G
[truncated: 758 more rows]

## Sheet: DSSO_UIC2
In vivo cross-linked cells with 5 mM DSSO
Living cells were cross-linked with 5 mM DSSO, then membrane preparation was performed on 3T3 MDR cells, and Pgp was enriched by immunoprecipitation with UIC2 mAb.
		Acc #	Gene	m/z	z	ppm	Peptide	Protein Mods	Fraction	RT	MSMS Info	Start	End	Score	Expect	Protein MW	Species	Protein Name
1	[1]	P08183	ABCB1	660.796	2	-0.34	Acetyl-M(Oxidation)DLEGDRNGGAK	Acetyl@1;Oxidation@1	GG_191217_04_hcd	28.517	5846	1	12	17.9	6.5e-07	141480	HUMAN	Multidrug resistance protein 1
2	[1]	P08183	ABCB1	660.796	2	0.4	Acetyl-M(Oxidation)DLEGDRNGGAK	Acetyl@1;Oxidation@1	GG_191217_04_hcd	28.683	5902	1	12	26.1	2.1e-08	141480	HUMAN	Multidrug resistance protein 1
3	[1]	P08183	ABCB1	439.189	2	-0.64	Acetyl-MDLEGDR	Acetyl@1	GG_191217_04_hcd	41.767	11132	1	7	24.2	5.5e-06	141480	HUMAN	Multidrug resistance protein 1
4	[1]	P08183	ABCB1	439.189	2	-0.58	Acetyl-MDLEGDR	Acetyl@1	GG_191217_04_hcd	41.95	11217	1	7	27.1	2.8e-06	141480	HUMAN	Multidrug resistance protein 1
5	[1]	P08183	ABCB1	439.19	2	-0.14	Acetyl-MDLEGDR	Acetyl@1	GG_191217_04_hcd	42.167	11310	1	7	24.9	3.3e-06	141480	HUMAN	Multidrug resistance protein 1
6	[1]	P08183	ABCB1	652.799	2	0.064	Acetyl-MDLEGDRNGGAK	Acetyl@1	GG_191217_04_hcd	37.167	9219	1	12	20.1	1.1e-10	141480	HUMAN	Multidrug resistance protein 1
7	[1]	P08183	ABCB1	652.798	2	-0.23	Acetyl-MDLEGDRNGGAK	Acetyl@1	GG_191217_04_hcd	37.35	9283	1	12	59.9	1.1e-12	141480	HUMAN	Multidrug resistance protein 1
8	[1]	P08183	ABCB1	652.799	2	-0.043	Acetyl-MDLEGDRNGGAK	Acetyl@1	GG_191217_04_hcd	37.533	9354	1	12	59.2	1.2e-12	141480	HUMAN	Multidrug resistance protein 1
9	[1]	P08183	ABCB1	652.799	2	0.064	Acetyl-MDLEGDRNGGAK	Acetyl@1	GG_191217_04_hcd	37.717	9428	1	12	51.9	1.6e-10	141480	HUMAN	Multidrug resistance protein 1
10	[1]	P08183	ABCB1	778.419	2	-0.069	EKKPTVSVFSMFR		GG_191217_04_hcd	53.1	16157	29	41	35	1.2e-09	141480	HUMAN	Multidrug resistance protein 1
11	[1]	P08183	ABCB1	737.857	2	0.46	K(Xlink:DSSO)PTVSVFSMFR	Xlink:DSSO@31	GG_191217_04_hcd	61.85	19923	31	41	24.6	2.4e-09	141480	HUMAN	Multidrug resistance protein 1
12	[1]	P08183	ABCB1	649.85	2	0.19	KPTVSVFSMFR		GG_191217_04_hcd	55.617	17280	31	41	38.1	8e-09	141480	HUMAN	Multidrug resistance protein 1
13	[1]	P08183	ABCB1	433.569	3	-0.57	KPTVSVFSMFR		GG_191217_04_hcd	55.7	17317	31	41	30.1	2e-06	141480	HUMAN	Multidrug resistance protein 1
14	[1]	P08183	ABCB1	649.85	2	0.099	KPTVSVFSMFR		GG_191217_04_hcd	55.833	17373	31	41	42.8	1.7e-07	141480	HUMAN	Multidrug resistance protein 1
15	[1]	P08183	ABCB1	677.326	2	-0.19	K(Xlink:DSSO)QFFHAIMR	Xlink:DSSO@149	GG_191217_04_hcd	47.517	13655	149	157	20.3	3.2e-05	141480	HUMAN	Multidrug resistance protein 1
16	[1]	P08183	ABCB1	677.326	2	0.18	K(Xlink:DSSO)QFFHAIMR	Xlink:DSSO@149	GG_191217_04_hcd	47.7	13736	149	157	34.2	1.5e-05	141480	HUMAN	Multidrug resistance protein 1
17	[1]	P08183	ABCB1	451.886	3	-0.13	K(Xlink:DSSO)QFFHAIMR	Xlink:DSSO@149	GG_191217_04_hcd	47.717	13743	149	157	34.7	1.2e-05	141480	HUMAN	Multidrug resistance protein 1
18	[1]	P08183	ABCB1	393.215	3	-0.091	KQFFHAIMR		GG_191217_04_hcd	42.017	11247	149	157	28.1	3.7e-06	141480	HUMAN	Multidrug resistance protein 1
19	[1]	P08183	ABCB1	589.318	2	-0.077	KQFFHAIMR		GG_191217_04_hcd	42.217	11333	149	157	40.2	7.4e-06	141480	HUMAN	Multidrug resistance protein 1
20	[1]	P08183	ABCB1	393.215	3	0.061	KQFFHAIMR		GG_191217_04_hcd	42.25	11349	149	157	28.6	8.8e-07	141480	HUMAN	Multidrug resistance protein 1
21	[1]	P08183	ABCB1	516.758	2	0.33	Q(Gln->pyro-Glu)FFHAIMR	Gln->pyro-Glu@150	GG_191217_04_hcd	55.317	17140	150	157	29.8	6.7e-07	141480	HUMAN	Multidrug resistance protein 1
22	[1]	P08183	ABCB1	525.271	2	-0.2	QFFHAIMR		GG_191217_04_hcd	45.85	12925	150	157	40	7.8e-07	141480	HUMAN	Multidrug resistance protein 1
23	[1]	P08183	ABCB1	525.271	2	-0.084	QFFHAIMR		GG_191217_04_hcd	46.017	12999	150	157	45.5	9.5e-08	141480	HUMAN	Multidrug resistance protein 1
24	[1]	P08183	ABCB1	525.271	2	0.03	QFFHAIMR		GG_191217_04_hcd	46.233	13093	150	157	19.1	2.8e-06	141480	HUMAN	Multidrug resistance protein 1
25	[1]	P08183	ABCB1	999.471	2	-0.099	Q(Gln->pyro-Glu)EIGWFDVHDVGELNTR	Gln->pyro-Glu@158	GG_191217_04_hcd	62.267	20106	158	174	42.1	9.5e-13	141480	HUMAN	Multidrug resistance protein 1
26	[1]	P08183	ABCB1	666.65	3	0.45	Q(Gln->pyro-Glu)EIGWFDVHDVGELNTR	Gln->pyro-Glu@158	GG_191217_04_hcd	62.333	20130	158	174	35.7	2.3e-11	141480	HUMAN	Multidrug resistance protein 1
27	[1]	P08183	ABCB1	999.471	2	-0.099	Q(Gln->pyro-Glu)EIGWFDVHDVGELNTR	Gln->pyro-Glu@158	GG_191217_04_hcd	62.483	20197	158	174	52.9	3.9e-13	141480	HUMAN	Multidrug resistance protein 1
28	[1]	P08183	ABCB1	666.65	3	0.54	Q(Gln->pyro-Glu)EIGWFDVHDVGELNTR	Gln->pyro-Glu@158	GG_191217_04_hcd	62.517	20212	158	174	39.6	3.2e-10	141480	HUMAN	Multidrug resistance protein 1
29	[1]	P08183	ABCB1	999.471	2	-0.039	Q(Gln->pyro-Glu)EIGWFDVHDVGELNTR	Gln->pyro-Glu@158	GG_191217_04_hcd	62.667	20279	158	174	35.1	3e-13	141480	HUMAN	Multidrug resistance protein 1
30	[1]	P08183	ABCB1	1007.98	2	-0.37	QEIGWFDVHDVGELNTR		GG_191217_04_hcd	56.85	17832	158	174	36.6	2.3e-13	141480	HUMAN	Multidrug resistance protein 1
31	[1]	P08183	ABCB1	672.326	3	0.66	QEIGWFDVHDVGELNTR		GG_191217_04_hcd	56.883	17840	158	174	57.6	3.5e-14	141480	HUMAN	Multidrug resistance protein 1
32	[1]	P08183	ABCB1	672.326	3	1.1	QEIGWFDVHDVGELNTR		GG_191217_04_hcd	57.067	17929	158	174	54.2	1.6e-13	141480	HUMAN	Multidrug resistance protein 1
33	[1]	P08183	ABCB1	1007.98	2	-0.31	QEIGWFDVHDVGELNTR		GG_191217_04_hcd	57.067	17930	158	174	53.8	5.2e-10	141480	HUMAN	Multidrug resistance protein 1
34	[1]	P08183	ABCB1	672.326	3	1	QEIGWFDVHDVGELNTR		GG_191217_04_hcd	57.283	18023	158	174	54.9	1.1e-13	141480	HUMAN	Multidrug resistance protein 1
35	[1]	P08183	ABCB1	1007.98	2	-0.063	QEIGWFDVHDVGELNTR		GG_191217_04_hcd	57.283	18024	158	174	47.1	1.8e-12	141480	HUMAN	Multidrug resistance protein 1
36	[1]	P08183	ABCB1	672.326	3	0.11	QEIGWFDVHDVGELNTR		GG_191217_04_hcd	57.45	18100	158	174	52.4	2.5e-14	141480	HUMAN	Multidrug resistance protein 1
37	[1]	P08183	ABCB1	1007.98	2	-0.37	QEIGWFDVHDVGELNTR		GG_191217_04_hcd	57.467	18101	158	174	39	1e-11	141480	HUMAN	Multidrug resistance protein 1
38	[1]	P08183	ABCB1	672.325	3	-0.071	QEIGWFDVHDVGELNTR		GG_191217_04_hcd	57.633	18179	158	174	56.5	9e-14	141480	HUMAN	Multidrug resistance protein 1
39	[1]	P08183	ABCB1	1007.98	2	-0.8	QEIGWFDVHDVGELNTR		GG_191217_04_hcd	57.65	18183	158	174	32.2	2.7e-11	141480	HUMAN	Multidrug resistance protein 1
40	[1]	P08183	ABCB1	672.326	3	0.11	QEIGWFDVHDVGELNTR		GG_191217_04_hcd	57.833	18265	158	174	46.1	7e-12	141480	HUMAN	Multidrug resistance protein 1
41	[1]	P08183	ABCB1	1007.98	2	-0.19	QEIGWFDVHDVGELNTR		GG_191217_04_hcd	57.85	18268	158	174	31.4	3.1e-11	141480	HUMAN	Multidrug resistance protein 1
42	[1]	P08183	ABCB1	672.326	3	0.29	QEIGWFDVHDVGELNTR		GG_191217_04_hcd	58.067	18362	158	174	46.5	2.4e-13	141480	HUMAN	Multidrug resistance protein 1
43	[1]	P08183	ABCB1	672.326	3	0.29	QEIGWFDVHDVGELNTR		GG_191217_04_hcd	58.25	18444	158	174	35.3	6.8e-11	141480	HUMAN	Multidrug resistance protein 1
44	[1]	P08183	ABCB1	672.325	3	-0.16	QEIGWFDVHDVGELNTR		GG_191217_04_hcd	58.433	18520	158	174	34	1.8e-10	141480	HUMAN	Multidrug resistance protein 1
45	[1]	P08183	ABCB1	672.326	3	0.2	QEIGWFDVHDVGELNTR		GG_191217_04_hcd	58.633	18603	158	174	24.9	2.2e-08	141480	HUMAN	Multidrug resistance protein 1
46	[1]	P08183	ABCB1	672.326	3	1.4	QEIGWFDVHDVGELNTR		GG_191217_04_hcd	58.85	18690	158	174	26.2	2.3e-08	141480	HUMAN	Multidrug resistance protein 1
47	[1]	P08183	ABCB1	672.325	3	-0.071	QEIGWFDVHDVGELNTR		GG_191217_04_hcd	59.05	18781	158	174	21.8	2.1e-07	141480	HUMAN	Multidrug resistance protein 1
48	[1]	P08183	ABCB1	672.325	3	-0.34	QEIGWFDVHDVGELNTR		GG_191217_04_hcd	59.283	18878	158	174	23.5	3.1e-09	141480	HUMAN	Multidrug resistance protein 1
49	[1]	P08183	ABCB1	672.326	3	0.29	QEIGWFDVHDVGELNTR		GG_191217_04_hcd	59.467	18960	158	174	26	1.4e-09	141480	HUMAN	Multidrug resistance protein 1
50	[1]	P08183	ABCB1	672.326	3	0.29	QEIGWFDVHDVGELNTR		GG_191217_04_hcd	59.683	19055	158	174	20.6	3.5e-07	141480	HUMAN	Multidrug resistance protein 1
51	[1]	P08183	ABCB1	672.325	3	0.019	QEIGWFDVHDVGELNTR		GG_191217_04_hcd	60.017	19190	158	174	19.6	2e-06	141480	HUMAN	Multidrug resistance protein 1
52	[1]	P08183	ABCB1	672.325	3	-0.25	QEIGWFDVHDVGELNTR		GG_191217_04_hcd	61.1	19629	158	174	12.9	2.4e-05	141480	HUMAN	Multidrug resistance protein 1
53	[1]	P08183	ABCB1	802.412	2	-0.48	LTDDVSKINEGIGDK		GG_191217_04_hcd	40.433	10566	175	189	21.8	2.8e-06	141480	HUMAN	Multidrug resistance protein 1
54	[1]	P08183	ABCB1	1042.55	3	-3.7	ILSSFTDK(Xlink:DSSO)ELLAYAKAGAVAEEVLAAIR	Xlink:DSSO@242|249	GG_191217_04_hcd	79.367	26727	235	262	16.1	1.3e-06	141480	HUMAN	Multidrug resistance protein 1
55	[1]	P08183	ABCB1	566.982	3	-0.016	ILSSFTDKELLAYAK		GG_191217_04_hcd	54.05	16583	235	249	40.5	3.2e-10	141480	HUMAN	Multidrug resistance protein 1
56	[1]	P08183	ABCB1	849.969	2	0.035	ILSSFTDKELLAYAK		GG_191217_04_hcd	54.1	16603	235	249	49.5	3.8e-08	141480	HUMAN	Multidrug resistance protein 1
57	[1]	P08183	ABCB1	566.982	3	0.09	ILSSFTDKELLAYAK		GG_191217_04_hcd	54.25	16675	235	249	56.9	1.6e-11	141480	HUMAN	Multidrug resistance protein 1
58	[1]	P08183	ABCB1	849.969	2	-0.18	ILSSFTDKELLAYAK		GG_191217_04_hcd	54.333	16706	235	249	50.8	1.5e-09	141480	HUMAN	Multidrug resistance protein 1
59	[1]	P08183	ABCB1	635.362	2	0.092	AGAVAEEVLAAIR		GG_191217_04_hcd	58.617	18597	250	262	46.2	3.7e-07	141480	HUMAN	Multidrug resistance protein 1
60	[1]	P08183	ABCB1	635.363	2	1.3	AGAVAEEVLAAIR		GG_191217_04_hcd	58.8	18669	250	262	53	2.3e-08	141480	HUMAN	Multidrug resistance protein 1
61	[1]	P08183	ABCB1	423.91	3	0.13	AGAVAEEVLAAIR		GG_191217_04_hcd	58.85	18697	250	262	43.1	6.3e-07	141480	HUMAN	Multidrug resistance protein 1
62	[1]	P08183	ABCB1	635.362	2	1.2	AGAVAEEVLAAIR		GG_191217_04_hcd	58.983	18756	250	262	51.4	2.5e-08	141480	HUMAN	Multidrug resistance protein 1
63	[1]	P08183	ABCB1	635.362	2	0.092	AGAVAEEVLAAIR		GG_191217_04_hcd	59.183	18837	250	262	48.8	2.5e-08	141480	HUMAN	Multidrug resistance protein 1
64	[1]	P08183	ABCB1	635.362	2	-0.018	AGAVAEEVLAAIR		GG_191217_04_hcd	59.367	18919	250	262	40.2	3.3e-08	141480	HUMAN	Multidrug resistance protein 1
65	[1]	P08183	ABCB1	635.362	2	-0.11	AGAVAEEVLAAIR		GG_191217_04_hcd	59.567	19000	250	262	38	8.2e-07	141480	HUMAN	Multidrug resistance protein 1
66	[1]	P08183	ABCB1	635.362	2	-0.11	AGAVAEEVLAAIR		GG_191217_04_hcd	59.767	19084	250	262	32.6	1.5e-09	141480	HUMAN	Multidrug resistance protein 1
67	[1]	P08183	ABCB1	635.362	2	0.092	AGAVAEEVLAAIR		GG_191217_04_hcd	59.95	19163	250	262	31.4	1.4e-08	141480	HUMAN	Multidrug resistance protein 1
68	[1]	P08183	ABCB1	635.362	2	-0.21	AGAVAEEVLAAIR		GG_191217_04_hcd	60.133	19238	250	262	31.2	4.1e-07	141480	HUMAN	Multidrug resistance protein 1
69	[1]	P08183	ABCB1	635.362	2	0.28	AGAVAEEVLAAIR		GG_191217_04_hcd	60.333	19319	250	262	27.1	2e-08	141480	HUMAN	Multidrug resistance protein 1
70	[1]	P08183	ABCB1	635.362	2	-0.11	AGAVAEEVLAAIR		GG_191217_04_hcd	60.517	19400	250	262	26.2	4.9e-08	141480	HUMAN	Multidrug resistance protein 1
71	[1]	P08183	ABCB1	635.362	2	0.47	AGAVAEEVLAAIR		GG_191217_04_hcd	61.05	19610	250	262	20.8	1.4e-07	141480	HUMAN	Multidrug resistance protein 1
72	[1]	P08183	ABCB1	460.764	2	0.27	TVIAFGGQK		GG_191217_04_hcd	40.817	10731	263	271	30.9	2.5e-05	141480	HUMAN	Multidrug resistance protein 1
73	[1]	P08183	ABCB1	720.843	2	-0.34	YNK(Xlink:DSSO)NLEEAKR	Xlink:DSSO@279=64	GG_191217_04_hcd	32.067	7202	277	286	21.3	3.3e-05	141480	HUMAN	Multidrug resistance protein 1
74	[1]	P08183	ABCB1	720.843	2	-0.077	YNK(Xlink:DSSO)NLEEAKR	Xlink:DSSO@279=65	GG_191217_04_hcd	32.25	7274	277	286	21.2	2.5e-05	141480	HUMAN	Multidrug resistance protein 1
75	[1]	P08183	ABCB1	740.388	2	0.35	IIDNKPSIDSYSK		GG_191217_04_hcd	36.383	8902	368	380	26.9	2.6e-08	141480	HUMAN	Multidrug resistance protein 1
76	[1]	P08183	ABCB1	493.928	3	-0.07	IIDNKPSIDSYSK		GG_191217_04_hcd	36.517	8950	368	380	40.5	3.5e-09	141480	HUMAN	Multidrug resistance protein 1
77	[1]	P08183	ABCB1	740.389	2	0.91	IIDNKPSIDSYSK		GG_191217_04_hcd	36.567	8974	368	380	49	3.5e-08	141480	HUMAN	Multidrug resistance protein 1
78	[1]	P08183	ABCB1	493.928	3	0.17	IIDNKPSIDSYSK		GG_191217_04_hcd	36.683	9026	368	380	42.7	3.8e-08	141480	HUMAN	Multidrug resistance protein 1
79	[1]	P08183	ABCB1	740.389	2	0.91	IIDNKPSIDSYSK		GG_191217_04_hcd	36.733	9044	368	380	45.9	2.5e-08	141480	HUMAN	Multidrug resistance protein 1
80	[1]	P08183	ABCB1	740.389	2	0.91	IIDNKPSIDSYSK		GG_191217_04_hcd	36.917	9118	368	380	46.1	7.5e-08	141480	HUMAN	Multidrug resistance protein 1
81	[1]	P08183	ABCB1	740.389	2	0.75	IIDNKPSIDSYSK		GG_191217_04_hcd	37.1	9193	368	380	27.1	6.1e-09	141480	HUMAN	Multidrug resistance protein 1
82	[1]	P08183	ABCB1	740.388	2	0.009	IIDNKPSIDSYSK		GG_191217_04_hcd	37.267	9256	368	380	21.6	1.4e-06	141480	HUMAN	Multidrug resistance protein 1
83	[1]	P08183	ABCB1	498.267	2	-1.2	SGHKPDNIK		GG_191217_04_hcd	16.567	2558	381	389	35.4	1e-05	141480	HUMAN	Multidrug resistance protein 1
84	[1]	P08183	ABCB1	498.267	2	-1.1	SGHKPDNIK		GG_191217_04_hcd	16.733	2586	381	389	37.5	1.7e-08	141480	HUMAN	Multidrug resistance protein 1
85	[1]	P08183	ABCB1	498.267	2	-1.1	SGHKPDNIK		GG_191217_04_hcd	16.9	2614	381	389	36.9	8.8e-07	141480	HUMAN	Multidrug resistance protein 1
86	[1]	P08183	ABCB1	498.267	2	-0.83	SGHKPDNIK		GG_191217_04_hcd	17.067	2642	381	389	36.8	2.8e-07	141480	HUMAN	Multidrug resistance protein 1
87	[1]	P08183	ABCB1	498.267	2	-1.1	SGHKPDNIK		GG_191217_04_hcd	17.317	2684	381	389	33.1	1.4e-07	141480	HUMAN	Multidrug resistance protein 1
88	[1]	P08183	ABCB1	856.447	2	-0.33	SGHKPDNIKGNLEFR		GG_191217_04_hcd	36.967	9142	381	395	27.9	2.3e-09	141480	HUMAN	Multidrug resistance protein 1
89	[1]	P08183	ABCB1	856.447	2	-0.61	SGHKPDNIKGNLEFR		GG_191217_04_hcd	37.15	9213	381	395	23.9	9.1e-08	141480	HUMAN	Multidrug resistance protein 1
90	[1]	P08183	ABCB1	553.773	2	0.34	NVHFSYPSR		GG_191217_04_hcd	38.467	9741	396	404	34	2e-07	141480	HUMAN	Multidrug resistance protein 1
91	[1]	P08183	ABCB1	553.773	2	0.34	NVHFSYPSR		GG_191217_04_hcd	38.633	9815	396	404	34.5	2.3e-07	141480	HUMAN	Multidrug resistance protein 1
92	[1]	P08183	ABCB1	553.773	2	-0.0045	NVHFSYPSR		GG_191217_04_hcd	38.9	9923	396	404	34	3.2e-08	141480	HUMAN	Multidrug resistance protein 1
93	[1]	P08183	ABCB1	412.216	3	-0.076	NVHFSYPSRK		GG_191217_04_hcd	35.65	8647	396	405	25.1	1.3e-07	141480	HUMAN	Multidrug resistance protein 1
94	[1]	P08183	ABCB1	617.82	2	-0.087	NVHFSYPSRK		GG_191217_04_hcd	35.9	8730	396	405	28.6	1.8e-06	141480	HUMAN	Multidrug resistance protein 1
95	[1]	P08183	ABCB1	825.9	2	-0.7	VQSGQTVALVGNSGC(Methylthio)GK		GG_191217_04_hcd	43.267	11791	417	433	34.8	2.7e-10	141480	HUMAN	Multidrug resistance protein 1
96	[1]	P08183	ABCB1	550.936	3	0.51	VQSGQTVALVGNSGC(Methylthio)GK		GG_191217_04_hcd	43.383	11836	417	433	32.1	3e-16	141480	HUMAN	Multidrug resistance protein 1
97	[1]	P08183	ABCB1	825.901	2	0.2	VQSGQTVALVGNSGC(Methylthio)GK		GG_191217_04_hcd	43.483	11870	417	433	58.4	7.7e-15	141480	HUMAN	Multidrug resistance protein 1
98	[1]	P08183	ABCB1	550.936	3	0.4	VQSGQTVALVGNSGC(Methylthio)GK		GG_191217_04_hcd	43.55	11903	417	433	46.6	5.3e-14	141480	HUMAN	Multidrug resistance protein 1
99	[1]	P08183	ABCB1	825.901	2	0.038	VQSGQTVALVGNSGC(Methylthio)GK		GG_191217_04_hcd	43.65	11944	417	433	51.9	3.1e-15	141480	HUMAN	Multidrug resistance protein 1
100	[1]	P08183	ABCB1	825.901	2	0.49	VQSGQTVALVGNSGC(Methylthio)GK		GG_191217_04_hcd	43.867	12031	417	433	35.6	1.1e-14	141480	HUMAN	Multidrug resistance protein 1
101	[1]	P08183	ABCB1	532.282	2	0.57	STTVQLMQR		GG_191217_04_hcd	38.417	9721	434	442	36	1.7e-07	141480	HUMAN	Multidrug resistance protein 1
102	[1]	P08183	ABCB1	532.282	2	0.21	STTVQLMQR		GG_191217_04_hcd	38.6	9799	434	442	31.2	2.2e-06	141480	HUMAN	Multidrug resistance protein 1
103	[1]	P08183	ABCB1	955.948	2	4.3	LYDPTEGM(Oxidation)VSVDGQDIR	Oxidation@450	GG_191217_04_hcd	46.1	13035	443	459	21.6	5.1e-06	141480	HUMAN	Multidrug resistance protein 1
104	[1]	P08183	ABCB1	637.631	3	-0.092	LYDPTEGM(Oxidation)VSVDGQDIR	Oxidation@450	GG_191217_04_hcd	46.2	13080	443	459	21.3	1.3e-08	141480	HUMAN	Multidrug resistance protein 1
105	[1]	P08183	ABCB1	955.944	2	0.0052	LYDPTEGM(Oxidation)VSVDGQDIR	Oxidation@450	GG_191217_04_hcd	46.317	13135	443	459	34.6	6.9e-13	141480	HUMAN	Multidrug resistance protein 1
106	[1]	P08183	ABCB1	947.946	2	-0.36	LYDPTEGMVSVDGQDIR		GG_191217_04_hcd	51	15221	443	459	49.1	2.9e-16	141480	HUMAN	Multidrug resistance protein 1
107	[1]	P08183	ABCB1	632.3	3	0.062	LYDPTEGMVSVDGQDIR		GG_191217_04_hcd	51.067	15247	443	459	41.6	2.6e-11	141480	HUMAN	Multidrug resistance protein 1
108	[1]	P08183	ABCB1	947.947	2	0.61	LYDPTEGMVSVDGQDIR		GG_191217_04_hcd	51.217	15315	443	459	58.6	6.4e-17	141480	HUMAN	Multidrug resistance protein 1
109	[1]	P08183	ABCB1	632.3	3	0.54	LYDPTEGMVSVDGQDIR		GG_191217_04_hcd	51.267	15338	443	459	49.4	2e-13	141480	HUMAN	Multidrug resistance protein 1
110	[1]	P08183	ABCB1	947.947	2	0.29	LYDPTEGMVSVDGQDIR		GG_191217_04_hcd	51.417	15406	443	459	57	1.9e-16	141480	HUMAN	Multidrug resistance protein 1
111	[1]	P08183	ABCB1	632.3	3	0.16	LYDPTEGMVSVDGQDIR		GG_191217_04_hcd	51.467	15432	443	459	28.8	1.3e-08	141480	HUMAN	Multidrug resistance protein 1
112	[1]	P08183	ABCB1	947.946	2	0.034	LYDPTEGMVSVDGQDIR		GG_191217_04_hcd	51.633	15499	443	459	44.8	4.6e-14	141480	HUMAN	Multidrug resistance protein 1
113	[1]	P08183	ABCB1	947.946	2	-0.23	LYDPTEGMVSVDGQDIR		GG_191217_04_hcd	51.833	15587	443	459	43	8.6e-15	141480	HUMAN	Multidrug resistance protein 1
114	[1]	P08183	ABCB1	947.946	2	-0.093	LYDPTEGMVSVDGQDIR		GG_191217_04_hcd	52.033	15679	443	459	35.6	1.6e-13	141480	HUMAN	Multidrug resistance protein 1
115	[1]	P08183	ABCB1	947.946	2	-0.36	LYDPTEGMVSVDGQDIR		GG_191217_04_hcd	52.317	15811	443	459	22.3	2.5e-07	141480	HUMAN	Multidrug resistance protein 1
116	[1]	P08183	ABCB1	947.946	2	-0.67	LYDPTEGMVSVDGQDIR		GG_191217_04_hcd	52.517	15897	443	459	22.1	1.2e-06	141480	HUMAN	Multidrug resistance protein 1
117	[1]	P08183	ABCB1	947.946	2	-0.55	LYDPTEGMVSVDGQDIR		GG_191217_04_hcd	52.733	15995	443	459	15.1	9.6e-08	141480	HUMAN	Multidrug resistance protein 1
118	[1]	P08183	ABCB1	947.946	2	-0.55	LYDPTEGMVSVDGQDIR		GG_191217_04_hcd	52.967	16093	443	459	21.8	4.3e-07	141480	HUMAN	Multidrug resistance protein 1
119	[1]	P08183	ABCB1	939.193	3	-2.4	FLREIIGVVSQEPVLFATTIAENIR		GG_191217_04_hcd	79.283	26706	465	489	38.5	3.3e-12	141480	HUMAN	Multidrug resistance protein 1
120	[1]	P08183	ABCB1	800.444	3	0.17	EIIGVVSQEPVLFATTIAENIR		GG_191217_04_hcd	73.983	24952	468	489	39.8	9.2e-11	141480	HUMAN	Multidrug resistance protein 1
121	[1]	P08183	ABCB1	1200.16	2	-0.56	EIIGVVSQEPVLFATTIAENIR		GG_191217_04_hcd	74.1	24994	468	489	52.8	2.2e-12	141480	HUMAN	Multidrug resistance protein 1
122	[1]	P08183	ABCB1	800.447	3	3.6	EIIGVVSQEPVLFATTIAENIR		GG_191217_04_hcd	74.167	25017	468	489	57.2	5.3e-13	141480	HUMAN	Multidrug resistance protein 1
123	[1]	P08183	ABCB1	1200.16	2	0.046	EIIGVVSQEPVLFATTIAENIR		GG_191217_04_hcd	74.3	25073	468	489	61.5	3.2e-14	141480	HUMAN	Multidrug resistance protein 1
124	[1]	P08183	ABCB1	800.447	3	3.3	EIIGVVSQEPVLFATTIAENIR		GG_191217_04_hcd	74.35	25096	468	489	57.2	4.6e-13	141480	HUMAN	Multidrug resistance protein 1
125	[1]	P08183	ABCB1	1200.16	2	-0.15	EIIGVVSQEPVLFATTIAENIR		GG_191217_04_hcd	74.467	25147	468	489	58	5.1e-15	141480	HUMAN	Multidrug resistance protein 1
126	[1]	P08183	ABCB1	800.445	3	0.86	EIIGVVSQEPVLFATTIAENIR		GG_191217_04_hcd	74.517	25165	468	489	57.2	7.8e-14	141480	HUMAN	Multidrug resistance protein 1
127	[1]	P08183	ABCB1	800.445	3	0.47	EIIGVVSQEPVLFATTIAENIR		GG_191217_04_hcd	74.7	25225	468	489	53	1.6e-12	141480	HUMAN	Multidrug resistance protein 1
128	[1]	P08183	ABCB1	800.444	3	0.32	EIIGVVSQEPVLFATTIAENIR		GG_191217_04_hcd	74.883	25283	468	489	56.5	4.7e-13	141480	HUMAN	Multidrug resistance protein 1
129	[1]	P08183	ABCB1	800.445	3	0.7	EIIGVVSQEPVLFATTIAENIR		GG_191217_04_hcd	75.05	25343	468	489	49	1.9e-12	141480	HUMAN	Multidrug resistance protein 1
130	[1]	P08183	ABCB1	800.444	3	0.25	EIIGVVSQEPVLFATTIAENIR		GG_191217_04_hcd	75.233	25402	468	489	48.4	1.8e-12	141480	HUMAN	Multidrug resistance protein 1
131	[1]	P08183	ABCB1	800.444	3	-0.21	EIIGVVSQEPVLFATTIAENIR		GG_191217_04_hcd	75.4	25459	468	489	43.4	1.4e-11	141480	HUMAN	Multidrug resistance protein 1
132	[1]	P08183	ABCB1	800.444	3	0.17	EIIGVVSQEPVLFATTIAENIR		GG_191217_04_hcd	75.567	25522	468	489	44.6	8.2e-12	141480	HUMAN	Multidrug resistance protein 1
133	[1]	P08183	ABCB1	800.445	3	0.86	EIIGVVSQEPVLFATTIAENIR		GG_191217_04_hcd	75.733	25577	468	489	42.3	2.6e-13	141480	HUMAN	Multidrug resistance protein 1
134	[1]	P08183	ABCB1	800.444	3	-0.065	EIIGVVSQEPVLFATTIAENIR		GG_191217_04_hcd	75.9	25632	468	489	41.4	9.5e-11	141480	HUMAN	Multidrug resistance protein 1
135	[1]	P08183	ABCB1	800.444	3	0.25	EIIGVVSQEPVLFATTIAENIR		GG_191217_04_hcd	76.083	25690	468	489	46	1.1e-12	141480	HUMAN	Multidrug resistance protein 1
136	[1]	P08183	ABCB1	800.445	3	0.55	EIIGVVSQEPVLFATTIAENIR		GG_191217_04_hcd	76.267	25749	468	489	38.2	6.5e-11	141480	HUMAN	Multidrug resistance protein 1
137	[1]	P08183	ABCB1	800.444	3	0.17	EIIGVVSQEPVLFATTIAENIR		GG_191217_04_hcd	76.45	25809	468	489	34	2.6e-09	141480	HUMAN	Multidrug resistance protein 1
138	[1]	P08183	ABCB1	800.444	3	0.01	EIIGVVSQEPVLFATTIAENIR		GG_191217_04_hcd	76.683	25880	468	489	32.7	7.7e-09	141480	HUMAN	Multidrug resistance protein 1
139	[1]	P08183	ABCB1	528.583	3	-0.66	YGRENVTMDEIEK		GG_191217_04_hcd	39.317	10099	490	502	30.3	9.6e-06	141480	HUMAN	Multidrug resistance protein 1
140	[1]	P08183	ABCB1	792.371	2	-1.3	YGRENVTMDEIEK		GG_191217_04_hcd	39.45	10152	490	502	42.5	3.4e-06	141480	HUMAN	Multidrug resistance protein 1
141	[1]	P08183	ABCB1	528.583	3	-0.66	YGRENVTMDEIEK		GG_191217_04_hcd	39.5	10176	490	502	33.1	1.1e-06	141480	HUMAN	Multidrug resistance protein 1
142	[1]	P08183	ABCB1	604.279	2	0.09	ENVTMDEIEK		GG_191217_04_hcd	39.317	10097	493	502	35.5	1.8e-05	141480	HUMAN	Multidrug resistance protein 1
143	[1]	P08183	ABCB1	604.279	2	-0.13	ENVTMDEIEK		GG_191217_04_hcd	39.5	10171	493	502	34.9	1.1e-05	141480	HUMAN	Multidrug resistance protein 1
144	[1]	P08183	ABCB1	604.279	2	-0.13	ENVTMDEIEK		GG_191217_04_hcd	39.683	10246	493	502	33.6	2.4e-05	141480	HUMAN	Multidrug resistance protein 1
145	[1]	P08183	ABCB1	982.784	3	0.05	EANAYDFIMK(Xlink:DSSO)LPHK(Xlink:DSSO)FDTLVGER	Xlink:DSSO@515;Xlink:DSSO@519	GG_191217_04_hcd	74.783	25255	506	527	19.4	1.1e-05	141480	HUMAN	Multidrug resistance protein 1
146	[1]	P08183	ABCB1	693.336	4	0.16	EANAYDFIMK(Xlink:DSSO)LPHKFDTLVGER	Xlink:DSSO@515=25	GG_191217_04_hcd	68.533	22820	506	527	20.6	3.8e-05	141480	HUMAN	Multidrug resistance protein 1
147	[1]	P08183	ABCB1	601.282	2	-0.069	EANAYDFIMK		GG_191217_04_hcd	50.75	15103	506	515	31.3	2e-09	141480	HUMAN	Multidrug resistance protein 1
148	[1]	P08183	ABCB1	601.282	2	0.65	EANAYDFIMK		GG_191217_04_hcd	50.95	15198	506	515	32.1	6.8e-09	141480	HUMAN	Multidrug resistance protein 1
149	[1]	P08183	ABCB1	601.282	2	0.45	EANAYDFIMK		GG_191217_04_hcd	51.183	15300	506	515	35.2	3.1e-10	141480	HUMAN	Multidrug resistance protein 1
150	[1]	P08183	ABCB1	601.281	2	-0.27	EANAYDFIMK		GG_191217_04_hcd	51.383	15394	506	515	31.4	1.6e-08	141480	HUMAN	Multidrug resistance protein 1
151	[1]	P08183	ABCB1	601.282	2	-0.069	EANAYDFIMK		GG_191217_04_hcd	51.833	15593	506	515	22.4	5.6e-06	141480	HUMAN	Multidrug resistance protein 1
152	[1]	P08183	ABCB1	706.389	2	0.34	LPHKFDTLVGER		GG_191217_04_hcd	42.333	11386	516	527	46.9	2.5e-11	141480	HUMAN	Multidrug resistance protein 1
153	[1]	P08183	ABCB1	471.261	3	0.32	LPHKFDTLVGER		GG_191217_04_hcd	42.4	11417	516	527	40	1.5e-08	141480	HUMAN	Multidrug resistance protein 1
154	[1]	P08183	ABCB1	706.389	2	0.42	LPHKFDTLVGER		GG_191217_04_hcd	42.55	11480	516	527	51.2	8.8e-09	141480	HUMAN	Multidrug resistance protein 1
155	[1]	P08183	ABCB1	471.262	3	0.6	LPHKFDTLVGER		GG_191217_04_hcd	42.617	11510	516	527	39	1.7e-08	141480	HUMAN	Multidrug resistance protein 1
156	[1]	P08183	ABCB1	706.388	2	-0.27	LPHKFDTLVGER		GG_191217_04_hcd	42.75	11574	516	527	48.7	5.5e-08	141480	HUMAN	Multidrug resistance protein 1
157	[1]	P08183	ABCB1	468.743	2	-0.15	FDTLVGER		GG_191217_04_hcd	41.017	10810	520	527	36.1	2.3e-05	141480	HUMAN	Multidrug resistance protein 1
158	[1]	P08183	ABCB1	1053.54	3	0.63	NPK(Xlink:DSSO)ILLLDEATSALDTESEAVVQVALDK	Xlink:DSSO@550=99	GG_191217_04_hcd	80.133	26946	548	575	36	2.8e-08	141480	HUMAN	Multidrug resistance protein 1
159	[1]	P08183	ABCB1	1053.54	3	1.3	NPK(Xlink:DSSO)ILLLDEATSALDTESEAVVQVALDK	Xlink:DSSO@550=107	GG_191217_04_hcd	80.35	27001	548	575	34.9	1.3e-09	141480	HUMAN	Multidrug resistance protein 1
160	[1]	P08183	ABCB1	881.804	3	0.077	ILLLDEATSALDTESEAVVQVALDK		GG_191217_04_hcd	77.45	26129	551	575	45	2.1e-09	141480	HUMAN	Multidrug resistance protein 1
161	[1]	P08183	ABCB1	1322.2	2	-1	ILLLDEATSALDTESEAVVQVALDK		GG_191217_04_hcd	77.6	26174	551	575	43.1	5.3e-09	141480	HUMAN	Multidrug resistance protein 1
162	[1]	P08183	ABCB1	881.806	3	2	ILLLDEATSALDTESEAVVQVALDK		GG_191217_04_hcd	77.633	26187	551	575	56.6	1.6e-11	141480	HUMAN	Multidrug resistance protein 1
163	[1]	P08183	ABCB1	661.606	4	0.97	ILLLDEATSALDTESEAVVQVALDK		GG_191217_04_hcd	77.65	26196	551	575	29.9	1.7e-07	141480	HUMAN	Multidrug resistance protein 1
164	[1]	P08183	ABCB1	1322.2	2	0.2	ILLLDEATSALDTESEAVVQVALDK		GG_191217_04_hcd	77.767	26239	551	575	45.9	1e-10	141480	HUMAN	Multidrug resistance protein 1
165	[1]	P08183	ABCB1	881.806	3	2.5	ILLLDEATSALDTESEAVVQVALDK		GG_191217_04_hcd	77.8	26251	551	575	57.5	1.2e-11	141480	HUMAN	Multidrug resistance protein 1
166	[1]	P08183	ABCB1	1322.2	2	-1.3	ILLLDEATSALDTESEAVVQVALDK		GG_191217_04_hcd	77.95	26296	551	575	28.8	1.7e-06	141480	HUMAN	Multidrug resistance protein 1
167	[1]	P08183	ABCB1	881.805	3	0.77	ILLLDEATSALDTESEAVVQVALDK		GG_191217_04_hcd	77.967	26301	551	575	56.6	1.5e-11	141480	HUMAN	Multidrug resistance protein 1
168	[1]	P08183	ABCB1	881.804	3	0.55	ILLLDEATSALDTESEAVVQVALDK		GG_191217_04_hcd	78.15	26357	551	575	51.4	3.7e-10	141480	HUMAN	Multidrug resistance protein 1
169	[1]	P08183	ABCB1	881.804	3	0.55	ILLLDEATSALDTESEAVVQVALDK		GG_191217_04_hcd	78.317	26409	551	575	51.4	1.2e-10	141480	HUMAN	Multidrug resistance protein 1
170	[1]	P08183	ABCB1	881.804	3	0.42	ILLLDEATSALDTESEAVVQVALDK		GG_191217_04_hcd	78.483	26463	551	575	49.8	1e-11	141480	HUMAN	Multidrug resistance protein 1
171	[1]	P08183	ABCB1	881.804	3	0.28	ILLLDEATSALDTESEAVVQVALDK		GG_191217_04_hcd	78.667	26515	551	575	54.5	3.1e-12	141480	HUMAN	Multidrug resistance protein 1
172	[1]	P08183	ABCB1	881.805	3	0.84	ILLLDEATSALDTESEAVVQVALDK		GG_191217_04_hcd	78.833	26568	551	575	45.4	3.5e-10	141480	HUMAN	Multidrug resistance protein 1
173	[1]	P08183	ABCB1	881.804	3	0.21	ILLLDEATSALDTESEAVVQVALDK		GG_191217_04_hcd	79	26620	551	575	45.8	7.1e-11	141480	HUMAN	Multidrug resistance protein 1
174	[1]	P08183	ABCB1	881.805	3	0.7	ILLLDEATSALDTESEAVVQVALDK		GG_191217_04_hcd	79.167	26668	551	575	47.5	1.6e-11	141480	HUMAN	Multidrug resistance protein 1
175	[1]	P08183	ABCB1	881.804	3	-0.34	ILLLDEATSALDTESEAVVQVALDK		GG_191217_04_hcd	79.367	26729	551	575	43.6	7.3e-10	141480	HUMAN	Multidrug resistance protein 1
176	[1]	P08183	ABCB1	881.804	3	0.42	ILLLDEATSALDTESEAVVQVALDK		GG_191217_04_hcd	79.55	26784	551	575	39.2	4.5e-09	141480	HUMAN	Multidrug resistance protein 1
177	[1]	P08183	ABCB1	881.805	3	0.91	ILLLDEATSALDTESEAVVQVALDK		GG_191217_04_hcd	79.733	26829	551	575	37.6	8.4e-09	141480	HUMAN	Multidrug resistance protein 1
178	[1]	P08183	ABCB1	881.804	3	0.14	ILLLDEATSALDTESEAVVQVALDK		GG_191217_04_hcd	79.95	26898	551	575	40.9	6e-10	141480	HUMAN	Multidrug resistance protein 1
179	[1]	P08183	ABCB1	881.804	3	0.14	ILLLDEATSALDTESEAVVQVALDK		GG_191217_04_hcd	80.167	26953	551	575	38.3	2.7e-08	141480	HUMAN	Multidrug resistance protein 1
180	[1]	P08183	ABCB1	881.804	3	0.0085	ILLLDEATSALDTESEAVVQVALDK		GG_191217_04_hcd	80.367	27007	551	575	40.7	9.5e-09	141480	HUMAN	Multidrug resistance protein 1
181	[1]	P08183	ABCB1	881.805	3	1	ILLLDEATSALDTESEAVVQVALDK		GG_191217_04_hcd	80.567	27058	551	575	33.9	2.5e-07	141480	HUMAN	Multidrug resistance protein 1
182	[1]	P08183	ABCB1	881.805	3	1.2	ILLLDEATSALDTESEAVVQVALDK		GG_191217_04_hcd	80.8	27123	551	575	37	1.9e-08	141480	HUMAN	Multidrug resistance protein 1
183	[1]	P08183	ABCB1	881.803	3	-0.55	ILLLDEATSALDTESEAVVQVALDK		GG_191217_04_hcd	81.033	27181	551	575	34.9	3.4e-08	141480	HUMAN	Multidrug resistance protein 1
184	[1]	P08183	ABCB1	881.803	3	-0.9	ILLLDEATSALDTESEAVVQVALDK		GG_191217_04_hcd	81.75	27339	551	575	30.2	1.1e-08	141480	HUMAN	Multidrug resistance protein 1
185	[1]	P08183	ABCB1	881.804	3	-0.41	ILLLDEATSALDTESEAVVQVALDK		GG_191217_04_hcd	82.05	27414	551	575	30.2	7.6e-07	141480	HUMAN	Multidrug resistance protein 1
186	[1]	P08183	ABCB1	881.803	3	-0.55	ILLLDEATSALDTESEAVVQVALDK		GG_191217_04_hcd	82.3	27476	551	575	29.8	4e-08	141480	HUMAN	Multidrug resistance protein 1
187	[1]	P08183	ABCB1	881.804	3	0.55	ILLLDEATSALDTESEAVVQVALDK		GG_191217_04_hcd	83.233	27683	551	575	28.4	1.7e-06	141480	HUMAN	Multidrug resistance protein 1
188	[1]	P08183	ABCB1	881.805	3	1.2	ILLLDEATSALDTESEAVVQVALDK		GG_191217_04_hcd	84.183	27892	551	575	21.4	6.8e-06	141480	HUMAN	Multidrug resistance protein 1
189	[1]	P08183	ABCB1	957.518	3	0.93	ILLLDEATSALDTESEAVVQVALDKAR		GG_191217_04_hcd	76.033	25670	551	577	32	3.3e-11	141480	HUMAN	Multidrug resistance protein 1
190	[1]	P08183	ABCB1	455.777	2	-0.63	TTIVIAHR		GG_191217_04_hcd	33.517	7798	581	588	24.1	8.1e-06	141480	HUMAN	Multidrug resistance protein 1
191	[1]	P08183	ABCB1	455.777	2	0.18	TTIVIAHR		GG_191217_04_hcd	33.7	7871	581	588	36.6	1.3e-07	141480	HUMAN	Multidrug resistance protein 1
192	[1]	P08183	ABCB1	455.777	2	-0.15	TTIVIAHR		GG_191217_04_hcd	33.9	7944	581	588	36.6	1.7e-07	141480	HUMAN	Multidrug resistance protein 1
193	[1]	P08183	ABCB1	455.777	2	-0.7	TTIVIAHR		GG_191217_04_hcd	34.083	8013	581	588	31.8	2.9e-07	141480	HUMAN	Multidrug resistance protein 1
194	[1]	P08183	ABCB1	455.777	2	-0.014	TTIVIAHR		GG_191217_04_hcd	34.267	8080	581	588	29.6	5.6e-07	141480	HUMAN	Multidrug resistance protein 1
195	[1]	P08183	ABCB1	455.777	2	-0.014	TTIVIAHR		GG_191217_04_hcd	34.517	8171	581	588	19.1	2.9e-07	141480	HUMAN	Multidrug resistance protein 1
196	[1]	P08183	ABCB1	455.777	2	-0.15	TTIVIAHR		GG_191217_04_hcd	34.733	8263	581	588	20.6	4.5e-06	141480	HUMAN	Multidrug resistance protein 1
197	[1]	P08183	ABCB1	455.777	2	-0.48	TTIVIAHR		GG_191217_04_hcd	34.95	8357	581	588	14.6	6.8e-08	141480	HUMAN	Multidrug resistance protein 1
198	[1]	P08183	ABCB1	455.777	2	0.12	TTIVIAHR		GG_191217_04_hcd	35.167	8441	581	588	14.6	2.7e-08	141480	HUMAN	Multidrug resistance protein 1
199	[1]	P08183	ABCB1	455.777	2	0.45	TTIVIAHR		GG_191217_04_hcd	35.617	8634	581	588	13.2	1.5e-06	141480	HUMAN	Multidrug resistance protein 1
200	[1]	P08183	ABCB1	921.426	3	-0.85	NADVIAGFDDGVIVEK(Xlink:DSSO)GNHDELMK	Xlink:DSSO@609=34	GG_191217_04_hcd	56.433	17643	594	617	14.6	8.2e-06	141480	HUMAN	Multidrug resistance protein 1
201	[1]	P08183	ABCB1	921.426	3	-0.45	NADVIAGFDDGVIVEK(Xlink:DSSO)GNHDELMK	Xlink:DSSO@609=48	GG_191217_04_hcd	56.633	17731	594	617	17.6	9.5e-06	141480	HUMAN	Multidrug resistance protein 1
202	[1]	P08183	ABCB1	831.423	2	0.27	NADVIAGFDDGVIVEK		GG_191217_04_hcd	54.25	16672	594	609	37.3	5.9e-09	141480	HUMAN	Multidrug resistance protein 1
203	[1]	P08183	ABCB1	831.423	2	0.055	NADVIAGFDDGVIVEK		GG_191217_04_hcd	54.45	16755	594	609	44.5	7.4e-10	141480	HUMAN	Multidrug resistance protein 1
204	[1]	P08183	ABCB1	831.423	2	0.42	NADVIAGFDDGVIVEK		GG_191217_04_hcd	54.65	16845	594	609	42.9	2e-09	141480	HUMAN	Multidrug resistance protein 1
205	[1]	P08183	ABCB1	831.423	2	0.5	NADVIAGFDDGVIVEK		GG_191217_04_hcd	54.85	16929	594	609	42.2	1e-09	141480	HUMAN	Multidrug resistance protein 1
206	[1]	P08183	ABCB1	831.423	2	0.055	NADVIAGFDDGVIVEK		GG_191217_04_hcd	55.05	17018	594	609	39	4.1e-09	141480	HUMAN	Multidrug resistance protein 1
207	[1]	P08183	ABCB1	831.423	2	-0.09	NADVIAGFDDGVIVEK		GG_191217_04_hcd	55.3	17137	594	609	36.4	1e-06	141480	HUMAN	Multidrug resistance protein 1
208	[1]	P08183	ABCB1	831.423	2	-0.16	NADVIAGFDDGVIVEK		GG_191217_04_hcd	55.55	17247	594	609	36.7	5.1e-07	141480	HUMAN	Multidrug resistance protein 1
209	[1]	P08183	ABCB1	831.423	2	-0.09	NADVIAGFDDGVIVEK		GG_191217_04_hcd	55.767	17346	594	609	32.8	3.7e-06	141480	HUMAN	Multidrug resistance protein 1
210	[1]	P08183	ABCB1	831.423	2	-0.09	NADVIAGFDDGVIVEK		GG_191217_04_hcd	55.983	17439	594	609	25.9	3.3e-06	141480	HUMAN	Multidrug resistance protein 1
211	[1]	P08183	ABCB1	831.422	2	-0.97	NADVIAGFDDGVIVEK		GG_191217_04_hcd	56.567	17704	594	609	24.8	1.6e-06	141480	HUMAN	Multidrug resistance protein 1
212	[1]	P08183	ABCB1	831.423	2	0.34	NADVIAGFDDGVIVEK		GG_191217_04_hcd	57.233	18003	594	609	15.2	8.2e-06	141480	HUMAN	Multidrug resistance protein 1
213	[1]	P08183	ABCB1	831.423	2	0.055	NADVIAGFDDGVIVEK		GG_191217_04_hcd	57.75	18224	594	609	20.8	2.4e-05	141480	HUMAN	Multidrug resistance protein 1
214	[1]	P08183	ABCB1	862.755	3	-0.21	NADVIAGFDDGVIVEKGNHDELMK		GG_191217_04_hcd	52.883	16055	594	617	21.9	1.3e-08	141480	HUMAN	Multidrug resistance protein 1
215	[1]	P08183	ABCB1	472.218	2	-0.81	GNHDELMK		GG_191217_04_hcd	26.85	5328	610	617	28	2.5e-09	141480	HUMAN	Multidrug resistance protein 1
216	[1]	P08183	ABCB1	472.218	2	-0.88	GNHDELMK		GG_191217_04_hcd	27.033	5386	610	617	28.4	6.3e-09	141480	HUMAN	Multidrug resistance protein 1
217	[1]	P08183	ABCB1	472.218	2	-1	GNHDELMK		GG_191217_04_hcd	27.2	5437	610	617	27.9	1.7e-08	141480	HUMAN	Multidrug resistance protein 1
218	[1]	P08183	ABCB1	472.218	2	-1.3	GNHDELMK		GG_191217_04_hcd	27.383	5486	610	617	17.2	2e-08	141480	HUMAN	Multidrug resistance protein 1
219	[1]	P08183	ABCB1	400.861	3	-0.74	GNHDELMKEK		GG_191217_04_hcd	26.333	5166	610	619	23.1	3.4e-05	141480	HUMAN	Multidrug resistance protein 1
220	[1]	P08183	ABCB1	600.787	2	-0.17	GNHDELMKEK		GG_191217_04_hcd	26.433	5192	610	619	37.9	1.3e-06	141480	HUMAN	Multidrug resistance protein 1
221	[1]	P08183	ABCB1	400.861	3	-0.74	GNHDELMKEK		GG_191217_04_hcd	26.517	5221	610	619	25.1	3.1e-06	141480	HUMAN	Multidrug resistance protein 1
222	[1]	P08183	ABCB1	600.787	2	-0.67	GNHDELMKEK		GG_191217_04_hcd	26.6	5249	610	619	36.5	4.7e-07	141480	HUMAN	Multidrug resistance protein 1
223	[1]	P08183	ABCB1	1125.03	2	-0.68	LVTMQTAGNEVELENAADESK		GG_191217_04_hcd	47.783	13773	625	645	41.8	2.8e-08	141480	HUMAN	Multidrug resistance protein 1
224	[1]	P08183	ABCB1	750.358	3	-0.53	LVTMQTAGNEVELENAADESK		GG_191217_04_hcd	47.8	13785	625	645	52.4	7e-13	141480	HUMAN	Multidrug resistance protein 1
225	[1]	P08183	ABCB1	1125.03	2	0.4	LVTMQTAGNEVELENAADESK		GG_191217_04_hcd	47.967	13858	625	645	55	1.1e-12	141480	HUMAN	Multidrug resistance protein 1
226	[1]	P08183	ABCB1	750.358	3	-0.13	LVTMQTAGNEVELENAADESK		GG_191217_04_hcd	47.983	13865	625	645	52.8	1.5e-11	141480	HUMAN	Multidrug resistance protein 1
227	[1]	P08183	ABCB1	946.684	4	-0.31	LVTMQTAGNEVELENAADESKSEIDALEMSSNDSR		GG_191217_04_hcd	59.067	18788	625	659	59.9	2.8e-16	141480	HUMAN	Multidrug resistance protein 1
228	[1]	P08183	ABCB1	1261.91	3	-0.32	LVTMQTAGNEVELENAADESKSEIDALEMSSNDSR		GG_191217_04_hcd	59.15	18823	625	659	62	1.4e-19	141480	HUMAN	Multidrug resistance protein 1
229	[1]	P08183	ABCB1	946.686	4	1.2	LVTMQTAGNEVELENAADESKSEIDALEMSSNDSR		GG_191217_04_hcd	59.25	18864	625	659	54.2	4.1e-15	141480	HUMAN	Multidrug resistance protein 1
230	[1]	P08183	ABCB1	1261.91	3	-0.42	LVTMQTAGNEVELENAADESKSEIDALEMSSNDSR		GG_191217_04_hcd	59.333	18900	625	659	58.8	1.9e-20	141480	HUMAN	Multidrug resistance protein 1
231	[1]	P08183	ABCB1	946.685	4	0.21	LVTMQTAGNEVELENAADESKSEIDALEMSSNDSR		GG_191217_04_hcd	59.433	18948	625	659	48.3	2.8e-13	141480	HUMAN	Multidrug resistance protein 1
232	[1]	P08183	ABCB1	1261.91	3	-2	LVTMQTAGNEVELENAADESKSEIDALEMSSNDSR		GG_191217_04_hcd	59.517	18981	625	659	43	1.4e-14	141480	HUMAN	Multidrug resistance protein 1
233	[1]	P08183	ABCB1	946.683	4	-1.3	LVTMQTAGNEVELENAADESKSEIDALEMSSNDSR		GG_191217_04_hcd	59.683	19049	625	659	28.3	4.8e-08	141480	HUMAN	Multidrug resistance protein 1
234	[1]	P08183	ABCB1	1261.9	3	-4.5	LVTMQTAGNEVELENAADESKSEIDALEMSSNDSR		GG_191217_04_hcd	59.767	19089	625	659	22.8	7.7e-07	141480	HUMAN	Multidrug resistance protein 1
235	[1]	P08183	ABCB1	946.682	4	-2.7	LVTMQTAGNEVELENAADESKSEIDALEMSSNDSR		GG_191217_04_hcd	60.067	19211	625	659	15.2	2e-05	141480	HUMAN	Multidrug resistance protein 1
236	[1]	P08183	ABCB1	785.339	2	0.16	SEIDALEM(Oxidation)SSNDSR	Oxidation@653	GG_191217_04_hcd	40.333	10523	646	659	17.4	1.3e-07	141480	HUMAN	Multidrug resistance protein 1
237	[1]	P08183	ABCB1	777.341	2	0.033	SEIDALEMSSNDSR		GG_191217_04_hcd	43.933	12065	646	659	46.7	2.3e-14	141480	HUMAN	Multidrug resistance protein 1
238	[1]	P08183	ABCB1	777.341	2	0.12	SEIDALEMSSNDSR		GG_191217_04_hcd	44.133	12152	646	659	47.8	4.7e-15	141480	HUMAN	Multidrug resistance protein 1
239	[1]	P08183	ABCB1	777.341	2	0.2	SEIDALEMSSNDSR		GG_191217_04_hcd	44.333	12246	646	659	40.9	1.3e-13	141480	HUMAN	Multidrug resistance protein 1
240	[1]	P08183	ABCB1	823.414	2	-0.14	EALDESIPPVSFWR		GG_191217_04_hcd	61.333	19713	686	699	42	8.6e-10	141480	HUMAN	Multidrug resistance protein 1
241	[1]	P08183	ABCB1	823.415	2	0.31	EALDESIPPVSFWR		GG_191217_04_hcd	61.5	19783	686	699	45.2	3.6e-09	141480	HUMAN	Multidrug resistance protein 1
242	[1]	P08183	ABCB1	549.278	3	-0.89	EALDESIPPVSFWR		GG_191217_04_hcd	61.533	19796	686	699	25.4	4.5e-06	141480	HUMAN	Multidrug resistance protein 1
243	[1]	P08183	ABCB1	823.415	2	0.68	EALDESIPPVSFWR		GG_191217_04_hcd	61.7	19858	686	699	43.6	2.2e-09	141480	HUMAN	Multidrug resistance protein 1
244	[1]	P08183	ABCB1	549.279	3	-0.32	EALDESIPPVSFWR		GG_191217_04_hcd	61.733	19872	686	699	34	5.1e-07	141480	HUMAN	Multidrug resistance protein 1
245	[1]	P08183	ABCB1	823.415	2	0.082	EALDESIPPVSFWR		GG_191217_04_hcd	61.883	19931	686	699	45.2	1.9e-09	141480	HUMAN	Multidrug resistance protein 1
246	[1]	P08183	ABCB1	549.279	3	0.0053	EALDESIPPVSFWR		GG_191217_04_hcd	61.9	19942	686	699	27.2	1e-06	141480	HUMAN	Multidrug resistance protein 1
247	[1]	P08183	ABCB1	823.414	2	-0.28	EALDESIPPVSFWR		GG_191217_04_hcd	62.083	20020	686	699	45.2	1.3e-09	141480	HUMAN	Multidrug resistance protein 1
248	[1]	P08183	ABCB1	549.279	3	0.11	EALDESIPPVSFWR		GG_191217_04_hcd	62.117	20033	686	699	15.1	6.3e-07	141480	HUMAN	Multidrug resistance protein 1
249	[1]	P08183	ABCB1	823.414	2	-0.28	EALDESIPPVSFWR		GG_191217_04_hcd	62.267	20101	686	699	41.2	1.9e-08	141480	HUMAN	Multidrug resistance protein 1
250	[1]	P08183	ABCB1	823.414	2	-0.28	EALDESIPPVSFWR		GG_191217_04_hcd	62.467	20191	686	699	40.5	7.5e-10	141480	HUMAN	Multidrug resistance protein 1
251	[1]	P08183	ABCB1	823.414	2	-0.36	EALDESIPPVSFWR		GG_191217_04_hcd	62.667	20277	686	699	32.1	2.3e-09	141480	HUMAN	Multidrug resistance protein 1
252	[1]	P08183	ABCB1	823.414	2	-1.2	EALDESIPPVSFWR		GG_191217_04_hcd	62.867	20360	686	699	25.6	6.5e-08	141480	HUMAN	Multidrug resistance protein 1
253	[1]	P08183	ABCB1	1183.9	4	-0.78	IMKLNLTEWPYFVVGVFC(Methylthio)AIINGGLQPAFAIIFSKIIGVFTR		GG_191217_04_hcd	92.633	29466	700	741	23.1	3.8e-10	141480	HUMAN	Multidrug resistance protein 1
254	[1]	P08183	ABCB1	1090.84	4	-0.89	LNLTEWPYFVVGVFC(Methylthio)AIINGGLQPAFAIIFSKIIGVFTR		GG_191217_04_hcd	93.667	29846	703	741	33.6	1.1e-15	141480	HUMAN	Multidrug resistance protein 1
255	[1]	P08183	ABCB1	409.2	2	-0.0074	IDDPETK		GG_191217_04_hcd	22.467	4059	742	748	29.6	2.4e-05	141480	HUMAN	Multidrug resistance protein 1
256	[1]	P08183	ABCB1	1068.01	2	-0.13	Q(Gln->pyro-Glu)DVSWFDDPKNTTGALTTR	Gln->pyro-Glu@799	GG_191217_04_hcd	55.483	17214	799	817	46.4	1.5e-11	141480	HUMAN	Multidrug resistance protein 1
257	[1]	P08183	ABCB1	712.34	3	0.037	Q(Gln->pyro-Glu)DVSWFDDPKNTTGALTTR	Gln->pyro-Glu@799	GG_191217_04_hcd	55.567	17258	799	817	44.2	1.7e-10	141480	HUMAN	Multidrug resistance protein 1
258	[1]	P08183	ABCB1	1068.01	2	-0.13	Q(Gln->pyro-Glu)DVSWFDDPKNTTGALTTR	Gln->pyro-Glu@799	GG_191217_04_hcd	55.7	17319	799	817	31.6	1.3e-09	141480	HUMAN	Multidrug resistance protein 1
259	[1]	P08183	ABCB1	776.687	3	0.46	QDVSWFDDPK(Xlink:DSSO)NTTGALTTR	Xlink:DSSO@808	GG_191217_04_hcd	54.567	16804	799	817	33.7	1.2e-07	141480	HUMAN	Multidrug resistance protein 1
260	[1]	P08183	ABCB1	1164.53	2	-0.38	QDVSWFDDPK(Xlink:DSSO)NTTGALTTR	Xlink:DSSO@808	GG_191217_04_hcd	54.617	16826	799	817	18.5	1.6e-06	141480	HUMAN	Multidrug resistance protein 1
261	[1]	P08183	ABCB1	618.781	2	0.6	QDVSWFDDPK		GG_191217_04_hcd	48.017	13880	799	808	21.7	1.1e-05	141480	HUMAN	Multidrug resistance protein 1
262	[1]	P08183	ABCB1	618.78	2	-0.19	QDVSWFDDPK		GG_191217_04_hcd	48.083	13913	799	808	33.7	2.5e-09	141480	HUMAN	Multidrug resistance protein 1
263	[1]	P08183	ABCB1	618.78	2	0.19	QDVSWFDDPK		GG_191217_04_hcd	48.3	14013	799	808	36.9	5.2e-10	141480	HUMAN	Multidrug resistance protein 1
264	[1]	P08183	ABCB1	618.78	2	-0.0002	QDVSWFDDPK		GG_191217_04_hcd	48.517	14106	799	808	33.7	2.7e-09	141480	HUMAN	Multidrug resistance protein 1
265	[1]	P08183	ABCB1	618.78	2	0.19	QDVSWFDDPK		GG_191217_04_hcd	48.717	14197	799	808	26.5	8.5e-07	141480	HUMAN	Multidrug resistance protein 1
266	[1]	P08183	ABCB1	618.78	2	0.097	QDVSWFDDPK		GG_191217_04_hcd	48.967	14310	799	808	19	9.9e-06	141480	HUMAN	Multidrug resistance protein 1
267	[1]	P08183	ABCB1	1076.52	2	-0.21	QDVSWFDDPKNTTGALTTR		GG_191217_04_hcd	50.283	14890	799	817	53.9	5.9e-15	141480	HUMAN	Multidrug resistance protein 1
268	[1]	P08183	ABCB1	718.015	3	0.49	QDVSWFDDPKNTTGALTTR		GG_191217_04_hcd	50.367	14936	799	817	61.2	2.3e-14	141480	HUMAN	Multidrug resistance protein 1
269	[1]	P08183	ABCB1	1076.52	2	0.24	QDVSWFDDPKNTTGALTTR		GG_191217_04_hcd	50.483	14985	799	817	57	3.2e-12	141480	HUMAN	Multidrug resistance protein 1
270	[1]	P08183	ABCB1	1076.52	2	0.36	QDVSWFDDPKNTTGALTTR		GG_191217_04_hcd	50.667	15072	799	817	44.4	3.4e-14	141480	HUMAN	Multidrug resistance protein 1
271	[1]	P08183	ABCB1	465.256	2	-1	LANDAAQVK		GG_191217_04_hcd	26.3	5153	818	826	34.6	1.3e-06	141480	HUMAN	Multidrug resistance protein 1
272	[1]	P08183	ABCB1	465.256	2	-0.35	LANDAAQVK		GG_191217_04_hcd	26.467	5207	818	826	37	1.8e-06	141480	HUMAN	Multidrug resistance protein 1
273	[1]	P08183	ABCB1	465.256	2	-0.87	LANDAAQVK		GG_191217_04_hcd	26.65	5264	818	826	34.5	2.5e-06	141480	HUMAN	Multidrug resistance protein 1
274	[1]	P08183	ABCB1	424.239	2	0.098	MLSGQALK		GG_191217_04_hcd	35.367	8527	878	885	30.1	7.7e-06	141480	HUMAN	Multidrug resistance protein 1
275	[1]	P08183	ABCB1	424.239	2	0.028	MLSGQALK		GG_191217_04_hcd	35.533	8602	878	885	28.1	9.8e-06	141480	HUMAN	Multidrug resistance protein 1
276	[1]	P08183	ABCB1	582.307	2	0.52	IATEAIENFR		GG_191217_04_hcd	45.133	12605	896	905	49.3	3.4e-07	141480	HUMAN	Multidrug resistance protein 1
277	[1]	P08183	ABCB1	582.307	2	1.4	IATEAIENFR		GG_191217_04_hcd	45.35	12698	896	905	50.9	1.2e-06	141480	HUMAN	Multidrug resistance protein 1
278	[1]	P08183	ABCB1	582.307	2	0.32	IATEAIENFR		GG_191217_04_hcd	45.567	12796	896	905	49.6	9e-07	141480	HUMAN	Multidrug resistance protein 1
279	[1]	P08183	ABCB1	582.306	2	-0.32	IATEAIENFR		GG_191217_04_hcd	45.767	12888	896	905	39	1.3e-06	141480	HUMAN	Multidrug resistance protein 1
280	[1]	P08183	ABCB1	582.307	2	0.73	IATEAIENFR		GG_191217_04_hcd	46.267	13109	896	905	31.2	6.4e-08	141480	HUMAN	Multidrug resistance protein 1
281	[1]	P08183	ABCB1	582.306	2	-1.1	IATEAIENFR		GG_191217_04_hcd	46.517	13220	896	905	30.8	3.1e-07	141480	HUMAN	Multidrug resistance protein 1
282	[1]	P08183	ABCB1	582.306	2	-0.095	IATEAIENFR		GG_191217_04_hcd	47.15	13504	896	905	22.9	1.6e-05	141480	HUMAN	Multidrug resistance protein 1
283	[1]	P08183	ABCB1	765.372	4	0.28	TVVSLTQEQK(Xlink:DSSO)FEHMYAQSLQVPYR	Xlink:DSSO@915	GG_191217_04_hcd	59.483	18966	906	929	34.4	6.8e-12	141480	HUMAN	Multidrug resistance protein 1
284	[1]	P08183	ABCB1	1020.16	3	-0.076	TVVSLTQEQK(Xlink:DSSO)FEHMYAQSLQVPYR	Xlink:DSSO@915	GG_191217_04_hcd	59.517	18980	906	929	43.3	2.7e-14	141480	HUMAN	Multidrug resistance protein 1
285	[1]	P08183	ABCB1	1020.16	3	0.29	TVVSLTQEQK(Xlink:DSSO)FEHMYAQSLQVPYR	Xlink:DSSO@915	GG_191217_04_hcd	59.717	19069	906	929	45.7	2.1e-14	141480	HUMAN	Multidrug resistance protein 1
286	[1]	P08183	ABCB1	1020.16	3	0.46	TVVSLTQEQK(Xlink:DSSO)FEHMYAQSLQVPYR	Xlink:DSSO@915	GG_191217_04_hcd	59.933	19153	906	929	22.9	5e-09	141480	HUMAN	Multidrug resistance protein 1
287	[1]	P08183	ABCB1	566.814	2	-0.59	TVVSLTQEQK		GG_191217_04_hcd	36.4	8907	906	915	32	7e-06	141480	HUMAN	Multidrug resistance protein 1
288	[1]	P08183	ABCB1	566.814	2	0.065	TVVSLTQEQK		GG_191217_04_hcd	36.567	8979	906	915	40.4	1.1e-06	141480	HUMAN	Multidrug resistance protein 1
289	[1]	P08183	ABCB1	566.814	2	-0.041	TVVSLTQEQK		GG_191217_04_hcd	36.75	9052	906	915	40.8	4.6e-07	141480	HUMAN	Multidrug resistance protein 1
290	[1]	P08183	ABCB1	566.814	2	-0.041	TVVSLTQEQK		GG_191217_04_hcd	36.95	9128	906	915	35	2.8e-06	141480	HUMAN	Multidrug resistance protein 1
291	[1]	P08183	ABCB1	566.814	2	-0.48	TVVSLTQEQK		GG_191217_04_hcd	37.183	9222	906	915	28.9	2.4e-06	141480	HUMAN	Multidrug resistance protein 1
292	[1]	P08183	ABCB1	566.814	2	-0.27	TVVSLTQEQK		GG_191217_04_hcd	37.583	9375	906	915	23.9	2.9e-06	141480	HUMAN	Multidrug resistance protein 1
293	[1]	P08183	ABCB1	721.368	4	-0.24	TVVSLTQEQKFEHMYAQSLQVPYR		GG_191217_04_hcd	55.317	17139	906	929	47.1	4e-15	141480	HUMAN	Multidrug resistance protein 1
294	[1]	P08183	ABCB1	961.488	3	-0.85	TVVSLTQEQKFEHMYAQSLQVPYR		GG_191217_04_hcd	55.367	17166	906	929	67.2	2e-16	141480	HUMAN	Multidrug resistance protein 1
295	[1]	P08183	ABCB1	721.368	4	0.094	TVVSLTQEQKFEHMYAQSLQVPYR		GG_191217_04_hcd	55.533	17241	906	929	55.2	5.4e-15	141480	HUMAN	Multidrug resistance protein 1
296	[1]	P08183	ABCB1	961.487	3	-1.4	TVVSLTQEQKFEHMYAQSLQVPYR		GG_191217_04_hcd	55.567	17257	906	929	58.4	1.2e-17	141480	HUMAN	Multidrug resistance protein 1
297	[1]	P08183	ABCB1	721.368	4	0.27	TVVSLTQEQKFEHMYAQSLQVPYR		GG_191217_04_hcd	55.733	17332	906	929	42.1	4e-14	141480	HUMAN	Multidrug resistance protein 1
298	[1]	P08183	ABCB1	721.368	4	-0.24	TVVSLTQEQKFEHMYAQSLQVPYR		GG_191217_04_hcd	55.95	17430	906	929	30.1	4.9e-10	141480	HUMAN	Multidrug resistance protein 1
299	[1]	P08183	ABCB1	892.925	2	0.27	FEHM(Oxidation)YAQSLQVPYR	Oxidation@919	GG_191217_04_hcd	44.767	12439	916	929	28.1	1.1e-09	141480	HUMAN	Multidrug resistance protein 1
300	[1]	P08183	ABCB1	884.927	2	-0.33	FEHMYAQSLQVPYR		GG_191217_04_hcd	47.883	13820	916	929	56.9	1.6e-14	141480	HUMAN	Multidrug resistance protein 1
301	[1]	P08183	ABCB1	590.288	3	1.5	FEHMYAQSLQVPYR		GG_191217_04_hcd	47.983	13864	916	929	37.5	9e-09	141480	HUMAN	Multidrug resistance protein 1
302	[1]	P08183	ABCB1	884.927	2	-0.19	FEHMYAQSLQVPYR		GG_191217_04_hcd	48.083	13911	916	929	56.3	1.9e-14	141480	HUMAN	Multidrug resistance protein 1
303	[1]	P08183	ABCB1	590.288	3	0.39	FEHMYAQSLQVPYR		GG_191217_04_hcd	48.183	13957	916	929	38.7	6.5e-10	141480	HUMAN	Multidrug resistance protein 1
304	[1]	P08183	ABCB1	884.927	2	-0.33	FEHMYAQSLQVPYR		GG_191217_04_hcd	48.617	14153	916	929	26.1	7.6e-09	141480	HUMAN	Multidrug resistance protein 1
305	[1]	P08183	ABCB1	884.927	2	-0.88	FEHMYAQSLQVPYR		GG_191217_04_hcd	48.883	14275	916	929	19.5	3.4e-06	141480	HUMAN	Multidrug resistance protein 1
306	[1]	P08183	ABCB1	677.892	2	0.28	ISAAHIIM(Oxidation)IIEK	Oxidation@1010	GG_191217_04_hcd	54.4	16734	1003	1014	39.5	6.1e-09	141480	HUMAN	Multidrug resistance protein 1
307	[1]	P08183	ABCB1	677.892	2	0.28	ISAAHIIM(Oxidation)IIEK	Oxidation@1010	GG_191217_04_hcd	54.633	16837	1003	1014	30.5	1.2e-06	141480	HUMAN	Multidrug resistance protein 1
308	[1]	P08183	ABCB1	669.894	2	0.31	ISAAHIIMIIEK		GG_191217_04_hcd	55.3	17135	1003	1014	49	3.2e-10	141480	HUMAN	Multidrug resistance protein 1
309	[1]	P08183	ABCB1	669.894	2	0.13	ISAAHIIMIIEK		GG_191217_04_hcd	55.5	17225	1003	1014	49	4.4e-10	141480	HUMAN	Multidrug resistance protein 1
310	[1]	P08183	ABCB1	669.894	2	-0.14	ISAAHIIMIIEK		GG_191217_04_hcd	55.833	17375	1003	1014	43.2	7.7e-09	141480	HUMAN	Multidrug resistance protein 1
311	[1]	P08183	ABCB1	669.894	2	0.31	ISAAHIIMIIEK		GG_191217_04_hcd	56.133	17513	1003	1014	31.9	9.7e-07	141480	HUMAN	Multidrug resistance protein 1
312	[1]	P08183	ABCB1	1288.41	4	-2.8	TPLIDSYSTEGLMPNTLEGNVTFGEVVFNYPTRPDIPVLQGLSLEVK		GG_191217_04_hcd	76.5	25828	1015	1061	37.5	8.3e-12	141480	HUMAN	Multidrug resistance protein 1
313	[1]	P08183	ABCB1	1030.93	5	1.8	TPLIDSYSTEGLMPNTLEGNVTFGEVVFNYPTRPDIPVLQGLSLEVK		GG_191217_04_hcd	76.617	25861	1015	1061	39.2	7.4e-12	141480	HUMAN	Multidrug resistance protein 1
314	[1]	P08183	ABCB1	1288.41	4	-0.13	TPLIDSYSTEGLMPNTLEGNVTFGEVVFNYPTRPDIPVLQGLSLEVK		GG_191217_04_hcd	76.683	25879	1015	1061	51.9	1.4e-14	141480	HUMAN	Multidrug resistance protein 1
315	[1]	P08183	ABCB1	1030.93	5	0.05	TPLIDSYSTEGLMPNTLEGNVTFGEVVFNYPTRPDIPVLQGLSLEVK		GG_191217_04_hcd	76.8	25921	1015	1061	28.6	1.3e-07	141480	HUMAN	Multidrug resistance protein 1
316	[1]	P08183	ABCB1	1288.41	4	0.34	TPLIDSYSTEGLMPNTLEGNVTFGEVVFNYPTRPDIPVLQGLSLEVK		GG_191217_04_hcd	76.867	25937	1015	1061	50.2	9.9e-15	141480	HUMAN	Multidrug resistance protein 1
317	[1]	P08183	ABCB1	1288.41	4	1.1	TPLIDSYSTEGLMPNTLEGNVTFGEVVFNYPTRPDIPVLQGLSLEVK		GG_191217_04_hcd	77.033	25992	1015	1061	48.6	3.5e-11	141480	HUMAN	Multidrug resistance protein 1
318	[1]	P08183	ABCB1	1288.41	4	-1.8	TPLIDSYSTEGLMPNTLEGNVTFGEVVFNYPTRPDIPVLQGLSLEVK		GG_191217_04_hcd	77.217	26046	1015	1061	43.9	5e-13	141480	HUMAN	Multidrug resistance protein 1
319	[1]	P08183	ABCB1	1288.41	4	-2.7	TPLIDSYSTEGLMPNTLEGNVTFGEVVFNYPTRPDIPVLQGLSLEVK		GG_191217_04_hcd	77.483	26140	1015	1061	29.1	1.6e-10	141480	HUMAN	Multidrug resistance protein 1
320	[1]	P08183	ABCB1	726.371	2	0.12	KGQTLALVGSSGC(Methylthio)GK		GG_191217_04_hcd	43.65	11941	1062	1076	52	1.4e-14	141480	HUMAN	Multidrug resistance protein 1
321	[1]	P08183	ABCB1	484.583	3	-0.47	KGQTLALVGSSGC(Methylthio)GK		GG_191217_04_hcd	43.7	11960	1062	1076	35	3.3e-13	141480	HUMAN	Multidrug resistance protein 1
322	[1]	P08183	ABCB1	726.371	2	0.2	KGQTLALVGSSGC(Methylthio)GK		GG_191217_04_hcd	43.817	12015	1062	1076	59.4	1.6e-17	141480	HUMAN	Multidrug resistance protein 1
323	[1]	P08183	ABCB1	484.583	3	-0.14	KGQTLALVGSSGC(Methylthio)GK		GG_191217_04_hcd	43.9	12051	1062	1076	33.6	3e-11	141480	HUMAN	Multidrug resistance protein 1
324	[1]	P08183	ABCB1	726.371	2	-0.38	KGQTLALVGSSGC(Methylthio)GK		GG_191217_04_hcd	44.017	12101	1062	1076	46.8	2e-14	141480	HUMAN	Multidrug resistance protein 1
325	[1]	P08183	ABCB1	842.419	3	0.15	GQTLALVGSSGC(Methylthio)GK(Xlink:DSSO)STVVQLLER	Xlink:DSSO@1076	GG_191217_04_hcd	66.567	22009	1063	1085	30.9	6.4e-06	141480	HUMAN	Multidrug resistance protein 1
326	[1]	P08183	ABCB1	842.418	3	-0.063	GQTLALVGSSGC(Methylthio)GK(Xlink:DSSO)STVVQLLER	Xlink:DSSO@1076	GG_191217_04_hcd	66.75	22083	1063	1085	28.9	3.6e-05	141480	HUMAN	Multidrug resistance protein 1
327	[1]	P08183	ABCB1	662.324	2	0.49	GQTLALVGSSGC(Methylthio)GK		GG_191217_04_hcd	46.883	13384	1063	1076	42	2.9e-13	141480	HUMAN	Multidrug resistance protein 1
328	[1]	P08183	ABCB1	662.323	2	0.13	GQTLALVGSSGC(Methylthio)GK		GG_191217_04_hcd	47.067	13468	1063	1076	45.9	4.7e-12	141480	HUMAN	Multidrug resistance protein 1
329	[1]	P08183	ABCB1	662.323	2	-0.52	GQTLALVGSSGC(Methylthio)GK		GG_191217_04_hcd	47.25	13546	1063	1076	39.7	1.3e-12	141480	HUMAN	Multidrug resistance protein 1
330	[1]	P08183	ABCB1	662.323	2	-0.067	GQTLALVGSSGC(Methylthio)GK		GG_191217_04_hcd	47.45	13630	1063	1076	21.8	4.5e-09	141480	HUMAN	Multidrug resistance protein 1
331	[1]	P08183	ABCB1	522.807	2	0.94	STVVQLLER		GG_191217_04_hcd	51.017	15228	1077	1085	43.1	1.5e-07	141480	HUMAN	Multidrug resistance protein 1
332	[1]	P08183	ABCB1	522.806	2	0.11	STVVQLLER		GG_191217_04_hcd	51.233	15326	1077	1085	43.4	1.5e-07	141480	HUMAN	Multidrug resistance protein 1
333	[1]	P08183	ABCB1	522.806	2	-0.12	STVVQLLER		GG_191217_04_hcd	51.733	15544	1077	1085	25.7	6.1e-07	141480	HUMAN	Multidrug resistance protein 1
334	[1]	P08183	ABCB1	856.434	2	-0.57	FYDPLAGK(Xlink:DSSO)VLLDGK	Xlink:DSSO@1093=52	GG_191217_04_hcd	61.15	19641	1086	1099	20	2.7e-05	141480	HUMAN	Multidrug resistance protein 1
335	[1]	P08183	ABCB1	455.737	2	-0.12	FYDPLAGK		GG_191217_04_hcd	47.817	13788	1086	1093	26.6	2.4e-06	141480	HUMAN	Multidrug resistance protein 1
336	[1]	P08183	ABCB1	455.737	2	0.075	FYDPLAGK		GG_191217_04_hcd	48.017	13879	1086	1093	30.6	8.7e-07	141480	HUMAN	Multidrug resistance protein 1
337	[1]	P08183	ABCB1	455.737	2	0.14	FYDPLAGK		GG_191217_04_hcd	48.217	13971	1086	1093	30.2	6e-07	141480	HUMAN	Multidrug resistance protein 1
338	[1]	P08183	ABCB1	455.737	2	0.14	FYDPLAGK		GG_191217_04_hcd	48.433	14068	1086	1093	20.9	7.5e-06	141480	HUMAN	Multidrug resistance protein 1
339	[1]	P08183	ABCB1	455.737	2	-0.52	FYDPLAGK		GG_191217_04_hcd	48.633	14163	1086	1093	12.8	3.7e-06	141480	HUMAN	Multidrug resistance protein 1
340	[1]	P08183	ABCB1	464.772	2	0.72	LNVQWLR		GG_191217_04_hcd	51.217	15314	1104	1110	30.3	2.8e-05	141480	HUMAN	Multidrug resistance protein 1
341	[1]	P08183	ABCB1	1026.83	3	0.66	AHLGIVSQEPILFDC(Methylthio)SIAENIAYGDNSR		GG_191217_04_hcd	69.833	23362	1111	1138	60.2	7.1e-15	141480	HUMAN	Multidrug resistance protein 1
342	[1]	P08183	ABCB1	770.374	4	2.5	AHLGIVSQEPILFDC(Methylthio)SIAENIAYGDNSR		GG_191217_04_hcd	69.967	23419	1111	1138	44.2	1.3e-13	141480	HUMAN	Multidrug resistance protein 1
343	[1]	P08183	ABCB1	1026.83	3	0.43	AHLGIVSQEPILFDC(Methylthio)SIAENIAYGDNSR		GG_191217_04_hcd	70.033	23445	1111	1138	64.8	7.1e-17	141480	HUMAN	Multidrug resistance protein 1
344	[1]	P08183	ABCB1	770.372	4	0.17	AHLGIVSQEPILFDC(Methylthio)SIAENIAYGDNSR		GG_191217_04_hcd	70.2	23521	1111	1138	36.6	7.8e-09	141480	HUMAN	Multidrug resistance protein 1
345	[1]	P08183	ABCB1	1026.83	3	0.2	AHLGIVSQEPILFDC(Methylthio)SIAENIAYGDNSR		GG_191217_04_hcd	70.2	23523	1111	1138	63.5	6.3e-15	141480	HUMAN	Multidrug resistance protein 1
346	[1]	P08183	ABCB1	1026.83	3	0.55	AHLGIVSQEPILFDC(Methylthio)SIAENIAYGDNSR		GG_191217_04_hcd	70.383	23594	1111	1138	63.3	1.4e-15	141480	HUMAN	Multidrug resistance protein 1
347	[1]	P08183	ABCB1	1026.83	3	0.2	AHLGIVSQEPILFDC(Methylthio)SIAENIAYGDNSR		GG_191217_04_hcd	70.567	23663	1111	1138	63.9	3.8e-16	141480	HUMAN	Multidrug resistance protein 1
348	[1]	P08183	ABCB1	1026.83	3	0.31	AHLGIVSQEPILFDC(Methylthio)SIAENIAYGDNSR		GG_191217_04_hcd	70.75	23734	1111	1138	64	6.4e-15	141480	HUMAN	Multidrug resistance protein 1
349	[1]	P08183	ABCB1	1026.83	3	-0.4	AHLGIVSQEPILFDC(Methylthio)SIAENIAYGDNSR		GG_191217_04_hcd	70.917	23804	1111	1138	55.6	8.9e-14	141480	HUMAN	Multidrug resistance protein 1
350	[1]	P08183	ABCB1	1026.83	3	0.66	AHLGIVSQEPILFDC(Methylthio)SIAENIAYGDNSR		GG_191217_04_hcd	71.1	23874	1111	1138	56.5	5.8e-14	141480	HUMAN	Multidrug resistance protein 1
351	[1]	P08183	ABCB1	1026.83	3	-0.16	AHLGIVSQEPILFDC(Methylthio)SIAENIAYGDNSR		GG_191217_04_hcd	71.283	23941	1111	1138	52.1	4.4e-13	141480	HUMAN	Multidrug resistance protein 1
352	[1]	P08183	ABCB1	1026.83	3	0.31	AHLGIVSQEPILFDC(Methylthio)SIAENIAYGDNSR		GG_191217_04_hcd	71.483	24018	1111	1138	48.9	2.1e-11	141480	HUMAN	Multidrug resistance protein 1
353	[1]	P08183	ABCB1	1026.83	3	0.31	AHLGIVSQEPILFDC(Methylthio)SIAENIAYGDNSR		GG_191217_04_hcd	71.65	24081	1111	1138	50.6	4.6e-12	141480	HUMAN	Multidrug resistance protein 1
354	[1]	P08183	ABCB1	1026.83	3	-0.047	AHLGIVSQEPILFDC(Methylthio)SIAENIAYGDNSR		GG_191217_04_hcd	71.833	24147	1111	1138	49.3	3.2e-10	141480	HUMAN	Multidrug resistance protein 1
355	[1]	P08183	ABCB1	1026.83	3	-0.16	AHLGIVSQEPILFDC(Methylthio)SIAENIAYGDNSR		GG_191217_04_hcd	72	24207	1111	1138	51.5	1.1e-11	141480	HUMAN	Multidrug resistance protein 1
356	[1]	P08183	ABCB1	1026.83	3	-0.047	AHLGIVSQEPILFDC(Methylthio)SIAENIAYGDNSR		GG_191217_04_hcd	72.183	24268	1111	1138	47.8	1.1e-11	141480	HUMAN	Multidrug resistance protein 1
357	[1]	P08183	ABCB1	1026.83	3	-0.4	AHLGIVSQEPILFDC(Methylthio)SIAENIAYGDNSR		GG_191217_04_hcd	72.383	24347	1111	1138	45.5	2.5e-09	141480	HUMAN	Multidrug resistance protein 1
358	[1]	P08183	ABCB1	1026.83	3	-0.28	AHLGIVSQEPILFDC(Methylthio)SIAENIAYGDNSR		GG_191217_04_hcd	72.95	24595	1111	1138	43.5	8.9e-11	141480	HUMAN	Multidrug resistance protein 1
359	[1]	P08183	ABCB1	1026.83	3	0.07	AHLGIVSQEPILFDC(Methylthio)SIAENIAYGDNSR		GG_191217_04_hcd	73.15	24673	1111	1138	38.5	1.5e-12	141480	HUMAN	Multidrug resistance protein 1
360	[1]	P08183	ABCB1	1026.83	3	0.07	AHLGIVSQEPILFDC(Methylthio)SIAENIAYGDNSR		GG_191217_04_hcd	73.45	24787	1111	1138	43.9	3.6e-11	141480	HUMAN	Multidrug resistance protein 1
361	[1]	P08183	ABCB1	1026.83	3	-0.16	AHLGIVSQEPILFDC(Methylthio)SIAENIAYGDNSR		GG_191217_04_hcd	73.65	24851	1111	1138	39.8	1.8e-10	141480	HUMAN	Multidrug resistance protein 1
362	[1]	P08183	ABCB1	1026.83	3	0.66	AHLGIVSQEPILFDC(Methylthio)SIAENIAYGDNSR		GG_191217_04_hcd	73.967	24944	1111	1138	41.2	9e-10	141480	HUMAN	Multidrug resistance protein 1
363	[1]	P08183	ABCB1	1026.83	3	-0.16	AHLGIVSQEPILFDC(Methylthio)SIAENIAYGDNSR		GG_191217_04_hcd	74.2	25029	1111	1138	39.5	8.6e-10	141480	HUMAN	Multidrug resistance protein 1
364	[1]	P08183	ABCB1	1026.83	3	-0.64	AHLGIVSQEPILFDC(Methylthio)SIAENIAYGDNSR		GG_191217_04_hcd	74.4	25114	1111	1138	38.4	3e-10	141480	HUMAN	Multidrug resistance protein 1
365	[1]	P08183	ABCB1	1026.83	3	0.79	AHLGIVSQEPILFDC(Methylthio)SIAENIAYGDNSR		GG_191217_04_hcd	74.583	25185	1111	1138	36	8.8e-10	141480	HUMAN	Multidrug resistance protein 1
366	[1]	P08183	ABCB1	1026.83	3	1.6	AHLGIVSQEPILFDC(Methylthio)SIAENIAYGDNSR		GG_191217_04_hcd	74.767	25247	1111	1138	34.3	1.6e-09	141480	HUMAN	Multidrug resistance protein 1
367	[1]	P08183	ABCB1	1026.83	3	1.9	AHLGIVSQEPILFDC(Methylthio)SIAENIAYGDNSR		GG_191217_04_hcd	74.95	25307	1111	1138	38.7	2.3e-11	141480	HUMAN	Multidrug resistance protein 1
368	[1]	P08183	ABCB1	1026.83	3	-1.2	AHLGIVSQEPILFDC(Methylthio)SIAENIAYGDNSR		GG_191217_04_hcd	75.25	25411	1111	1138	29.4	8e-08	141480	HUMAN	Multidrug resistance protein 1
369	[1]	P08183	ABCB1	1026.83	3	1	AHLGIVSQEPILFDC(Methylthio)SIAENIAYGDNSR		GG_191217_04_hcd	75.583	25531	1111	1138	30.2	4.4e-10	141480	HUMAN	Multidrug resistance protein 1
370	[1]	P08183	ABCB1	1026.83	3	-0.76	AHLGIVSQEPILFDC(Methylthio)SIAENIAYGDNSR		GG_191217_04_hcd	75.833	25612	1111	1138	30.7	2.3e-08	141480	HUMAN	Multidrug resistance protein 1
371	[1]	P08183	ABCB1	1026.83	3	-1.6	AHLGIVSQEPILFDC(Methylthio)SIAENIAYGDNSR		GG_191217_04_hcd	76.45	25813	1111	1138	27.9	1.5e-09	141480	HUMAN	Multidrug resistance protein 1
372	[1]	P08183	ABCB1	1026.82	3	-1.9	AHLGIVSQEPILFDC(Methylthio)SIAENIAYGDNSR		GG_191217_04_hcd	76.9	25948	1111	1138	29.4	5.3e-10	141480	HUMAN	Multidrug resistance protein 1
373	[1]	P08183	ABCB1	1026.83	3	0.79	AHLGIVSQEPILFDC(Methylthio)SIAENIAYGDNSR		GG_191217_04_hcd	77.133	26022	1111	1138	24.8	2.1e-08	141480	HUMAN	Multidrug resistance protein 1
374	[1]	P08183	ABCB1	1026.83	3	-0.28	AHLGIVSQEPILFDC(Methylthio)SIAENIAYGDNSR		GG_191217_04_hcd	77.65	26192	1111	1138	32.3	1.6e-09	141480	HUMAN	Multidrug resistance protein 1
375	[1]	P08183	ABCB1	1026.83	3	0.2	AHLGIVSQEPILFDC(Methylthio)SIAENIAYGDNSR		GG_191217_04_hcd	78.333	26411	1111	1138	26.1	4.9e-09	141480	HUMAN	Multidrug resistance protein 1
376	[1]	P08183	ABCB1	529.796	2	0.22	VVSQEEIVR		GG_191217_04_hcd	35.233	8473	1139	1147	25.4	1.2e-06	141480	HUMAN	Multidrug resistance protein 1
377	[1]	P08183	ABCB1	529.796	2	-0.025	VVSQEEIVR		GG_191217_04_hcd	35.417	8549	1139	1147	43.9	2.1e-06	141480	HUMAN	Multidrug resistance protein 1
378	[1]	P08183	ABCB1	529.796	2	1	VVSQEEIVR		GG_191217_04_hcd	35.6	8626	1139	1147	42.6	3.5e-06	141480	HUMAN	Multidrug resistance protein 1
379	[1]	P08183	ABCB1	529.795	2	-0.25	VVSQEEIVR		GG_191217_04_hcd	35.767	8689	1139	1147	32.8	5.8e-06	141480	HUMAN	Multidrug resistance protein 1
380	[1]	P08183	ABCB1	529.795	2	-0.37	VVSQEEIVR		GG_191217_04_hcd	35.933	8744	1139	1147	28.6	1.5e-06	141480	HUMAN	Multidrug resistance protein 1
381	[1]	P08183	ABCB1	529.795	2	-0.37	VVSQEEIVR		GG_191217_04_hcd	36.117	8804	1139	1147	27	1.4e-05	141480	HUMAN	Multidrug resistance protein 1
382	[1]	P08183	ABCB1	529.795	2	-0.37	VVSQEEIVR		GG_191217_04_hcd	36.3	8871	1139	1147	25.4	2.9e-05	141480	HUMAN	Multidrug resistance protein 1
383	[1]	P08183	ABCB1	529.795	2	-0.48	VVSQEEIVR		GG_191217_04_hcd	36.467	8933	1139	1147	28.1	2e-05	141480	HUMAN	Multidrug resistance protein 1
384	[1]	P08183	ABCB1	677.007	3	0.21	AAK(Xlink:DSSO)EANIHAFIESLPNK	Xlink:DSSO@1150=111	GG_191217_04_hcd	53.967	16542	1148	1164	39.1	6.4e-10	141480	HUMAN	Multidrug resistance protein 1
385	[1]	P08183	ABCB1	677.007	3	0.3	AAK(Xlink:DSSO)EANIHAFIESLPNK	Xlink:DSSO@1150=99	GG_191217_04_hcd	54.15	16630	1148	1164	41.4	7.2e-09	141480	HUMAN	Multidrug resistance protein 1
386	[1]	P08183	ABCB1	791.915	2	-0.28	EANIHAFIESLPNK		GG_191217_04_hcd	51.8	15577	1151	1164	39.5	3.2e-08	141480	HUMAN	Multidrug resistance protein 1
387	[1]	P08183	ABCB1	528.279	3	-0.32	EANIHAFIESLPNK		GG_191217_04_hcd	51.817	15585	1151	1164	31.9	2e-06	141480	HUMAN	Multidrug resistance protein 1
388	[1]	P08183	ABCB1	791.915	2	0.49	EANIHAFIESLPNK		GG_191217_04_hcd	52	15663	1151	1164	41.6	1.7e-10	141480	HUMAN	Multidrug resistance protein 1
389	[1]	P08183	ABCB1	528.28	3	1.2	EANIHAFIESLPNK		GG_191217_04_hcd	52.017	15674	1151	1164	42.1	2.9e-10	141480	HUMAN	Multidrug resistance protein 1
390	[1]	P08183	ABCB1	791.915	2	-0.05	EANIHAFIESLPNK		GG_191217_04_hcd	52.2	15755	1151	1164	41.4	2.1e-10	141480	HUMAN	Multidrug resistance protein 1
391	[1]	P08183	ABCB1	528.279	3	0.14	EANIHAFIESLPNK		GG_191217_04_hcd	52.233	15770	1151	1164	31.9	5.2e-07	141480	HUMAN	Multidrug resistance protein 1
[truncated: 2,597 more rows]

## Sheet: 15D3XL_DSSO_D3H1Q
In vivo cross-linked cells with 5 mM DSSO in the presence of 15D3 mAb
[truncated: 6,250 more rows]

## Sheet: livecell 5mM DSSO MS3
In vivo cross-linked cells with 5 mM DSSO
[truncated: 52 more rows]
