# Supplementary material for: Cross-Linking Mass Spectrometry on P-Glycoprotein
Source: Int J Mol Sci. 2023 Jun 25;24(13):10627. doi: 10.3390/ijms241310627 (PMC10341432; doi:10.3390/ijms241310627)
Supplement: Supplementary file 1 [file ijms-24-10627-s001.zip › TableS3_livecell_DSSO_dil_ProteinProspector.xlsx]

## Sheet: Proteins
					DSSO 0mM			DSSO 0.5mM			DSSO 1mM			DSSO 2.5mM			DSSO 5mM			DSSO 10mM
					GG_L_200508_20_hcd			GG_L_200508_21_hcd			GG_L_200508_23_hcd			GG_L_200508_25_hcd			GG_L_200508_27_hcd			GG_L_200508_29_hcd
	Rank	Unique	Acc #	Gene	Num Unique	Peptide Count	% Cov	Num Unique	Peptide Count	% Cov	Num Unique	Peptide Count	% Cov	Num Unique	Peptide Count	% Cov	Num Unique	Peptide Count	% Cov	Num Unique	Peptide Count	% Cov	Protein MW	Species	Protein Name
1	[1]		P08183	ABCB1	93	1001	66.3	83	931	60.9	80	758	60.6	76	607	52.9	73	535	55.2	63	276	49.5	141480	HUMAN	Multidrug resistance protein 1
2	[2]		P02538	KRT6A	10	36	17.7				50	226	60.6	10	33	24.5	7	32	11.7	5	16	8.5	60045.4	HUMAN	Keratin, type II cytoskeletal 6A
3	[3]		P35527	KRT9	40	157	60.7	7	14	19.3	15	36	39.6	28	94	47.7	42	184	71.3	27	73	47.4	62064.8	HUMAN	Keratin, type I cytoskeletal 9
4	[4]		P06654	spg	23	676	24.6	24	788	24.6	25	731	24.6	24	792	24.6	24	731	24.6	24	669	24.6	47567.6	STRSG	Immunoglobulin G-binding protein G
5	[5]		P60710	Actb	18	69	58.7	19	78	58.7	22	105	61.3	23	99	61.6	23	99	61.6	25	94	69.1	41737.1	MOUSE	Actin, cytoplasmic 1
6	[6]		P01863	Ighg	19	174	65.2	19	179	65.2	18	149	46.4	19	167	65.2	18	164	46.4	19	197	65.2	36389.8	MOUSE	Ig gamma-2A chain C region, A allele
7	[6-10]	3	1		5	35	62.7	5	43	62.7	4	41	35.1	5	38	62.7	4	44	35.1	5	54	62.7	24361.6		UIC-2 Fab Heavy chain
8	[7]		P20152	Vim	15	38	39.5	13	30	37.6	18	45	53.9	21	61	47	24	84	56.4	27	85	61.6	53688.1	MOUSE	Vimentin
9	[8]		2		20	154	74.1	20	170	77.3	19	182	77.3	18	173	61.8	20	175	61.8	21	186	77.7	24253.2		UIC-2 Fab Light chain
10	[9]		P02769	ALB	6	10	12.7	6	10	12.5	4	6	9.4	5	7	11.2	21	77	37.7	18	56	33.3	69294.1	BOVIN	Serum albumin
11	[10]		P10126	Eef1a1	14	48	49.6	16	56	50.9	14	41	50.9	14	56	49.6	9	25	28.1	11	30	39.2	50114.3	MOUSE	Elongation factor 1-alpha 1
12	[11]		P16858	Gapdh	10	28	50.5	8	19	40.2	11	42	44.4	12	40	57.1	9	26	42	7	22	33.9	35810.3	MOUSE	Glyceraldehyde-3-phosphate dehydrogenase
13	[12]		Q61781	Krt14	4	12	5.8				17	76	31.6	2	10	4.3	4	12	8.3	3	8	4.5	52867.4	MOUSE	Keratin, type I cytoskeletal 14
14	[13]		E9Q557	Dsp							16	27	7.4										332915	MOUSE	Desmoplakin
15	[14]		Q02257	Jup							14	21	30.6										81801.5	MOUSE	Junction plakoglobin
16	[15]		P99024	Tubb5	6	10	17.8	2	4	7.4	12	25	31.5	5	7	14.6	3	4	9.7	6	11	14.9	49671.3	MOUSE	Tubulin beta-5 chain
17	[16]		P19324	Serpinh1	9	20	37.2	8	17	34.1	7	17	31.2	10	26	40.5	4	7	18.5	7	14	31.9	46534	MOUSE	Serpin H1
18	[17]		Q8VDD5	Myh9							13	17	9.5							9	10	6.7	226374	MOUSE	Myosin-9
19	[18]		E9Q616	Ahnak							3	4	0.6				7	10	1.5	11	19	2.2	604258	MOUSE	AHNAK nucleoprotein (desmoyokin)
20	[19]		Q6S385	Plec	17	19	4.7				9	12	2.4	2	2	0.4	3	4	0.7	9	12	2.6	518130	MOUSE	Plectin 10
21	[20]		Q8BTM8	Flna	4	5	3.1	3	3	2.6	11	13	6.8	2	3	1.6							281224	MOUSE	Filamin-A
22	[21]		Q03265	Atp5a1	7	11	18.4	5	7	13	9	20	21.7	9	18	23.1	8	15	20.3	9	22	23.1	59753.1	MOUSE	ATP synthase subunit alpha, mitochondrial
23	[22]		P62806	Hist1h4a	8	29	55.3	5	13	41.7	8	32	55.3	8	28	55.3	4	10	32	9	35	55.3	11367.4	MOUSE	Histone H4
24	[23]		O54962	Banf1	2	7	37.1	2	2	37.1	2	4	37.1	2	2	37.1				7	21	64	10102.7	MOUSE	Barrier-to-autointegration factor
25	[24]		P07356	Anxa2	5	9	21.5	4	5	16.8	6	20	29.5	5	10	21.5	4	5	16.8	6	8	24.5	38676.5	MOUSE	Annexin A2
26	[25]		P05064	Aldoa							6	11	24.2										39356.3	MOUSE	Fructose-bisphosphate aldolase A
27	[26]		P05213	Tuba1b	3	5	10.4				7	17	23.3	3	4	10.4	2	2	6.4	3	5	10.4	50152.1	MOUSE	Tubulin alpha-1B chain
28	[27]		Q3TN34	Micall2	7	12	9.3	6	10	8.2	5	6	6.7	3	4	4.6							108289	MOUSE	MICAL-like protein 2
29	[28]		P11499	Hsp90ab1	3	4	5.4				7	16	12.2							7	12	11.3	83281.9	MOUSE	Heat shock protein HSP 90-beta
30	[29]		P60843	Eif4a1	2	3	6.7				6	8	17.2										46154.4	MOUSE	Eukaryotic initiation factor 4A-I
31	[30]		P00761		4	30	21.6	5	32	25.1	5	32	21.6	4	32	21.6	5	29	25.1	5	28	25.1	24409.7	PIG	Trypsin
32	[31]		P63017	Hspa8							6	8	12.5	3	3	6.3				6	6	13.2	70871.6	MOUSE	Heat shock cognate 71 kDa protein
33	[32]		P63038	Hspd1							3	3	10.3	2	2	6.6	2	2	8	5	7	14.5	60956	MOUSE	60 kDa heat shock protein, mitochondrial
34	[33]		Q14C53	Slc39a7	4	24	11.3	2	16	5.9													50687	MOUSE	Solute carrier family 39 (Zinc transporter), member 7
35	[34]		P52480	Pkm							6	9	17.9				2	2	4.7				57845.4	MOUSE	Pyruvate kinase PKM
36	[35]		P10853	Hist1h2bf	3	12	27.8	2	3	19	4	11	27.8	2	6	19				5	20	41.3	13936.3	MOUSE	Histone H2B type 1-F/J/L
37	[36]		P10107	Anxa1							5	8	13							2	2	7.2	38734.6	MOUSE	Annexin A1
38	[37]		P48962	Slc25a4	3	6	17.1	2	2	13.1	2	3	9.4	3	5	17.1	3	5	17.1	5	8	22.5	32904.6	MOUSE	ADP/ATP translocase 1
39	[38]		Q3UZ17	Luc7l2													2	3	6	5	6	17.3	45405	MOUSE	Uncharacterized protein
40	[39]		O54724	Cavin1	2	2	12							4	6	21.9							43953.9	MOUSE	Caveolae-associated protein 1
41	[40]		Q149V4	Hist2h2ac	2	7	20.2	2	4	37.2				2	9	20.2	2	2	20.2	4	14	51.2	13988.5	MOUSE	Histone H2A
42	[41]		P38647	Hspa9	5	5	10.8	5	7	10	3	3	6.6	5	7	10.8	2	3	3.7	4	4	8	73461.9	MOUSE	Stress-70 protein, mitochondrial
43	[42]		P18760	Cfl1	4	7	43.4	2	5	14.5	3	6	31.3	4	11	43.4	2	3	14.5	3	5	31.3	18559.7	MOUSE	Cofilin-1
44	[43]		O35129	Phb2	3	4	13.7				4	7	17.7	2	3	10	5	7	25.8	3	4	14	33296.7	MOUSE	Prohibitin-2
45	[44]		P56480	Atp5b							4	7	11.2	3	3	7	2	2	4.7	4	4	10.8	56301	MOUSE	ATP synthase subunit beta, mitochondrial
46	[45]		Q9D1I6	Mrpl14	3	9	31	3	9	31	3	11	31	3	6	31	3	7	31				15874.6	MOUSE	39S ribosomal protein L14, mitochondrial
47	[46]		Q569Z5	Ddx46	2	2	2.7	4	5	4.8				4	5	4.7	4	6	4.8	5	6	5.9	117449	MOUSE	Probable ATP-dependent RNA helicase DDX46
48	[47]		O70456	Sfn							4	5	14.9										27706.3	MOUSE	14-3-3 protein sigma
49	[48]		Q52KP0	Rpl38	2	12	35.7	3	12	52.9	3	12	50	2	11	35.7	2	9	35.7	2	6	35.7	8203.9	MOUSE	MCG13615, isoform CRA_a
50	[49]		Q3TLH4	Prrc2c	2	4	0.9	3	5	1.2	2	3	0.9										310895	MOUSE	Protein PRRC2C
51	[50]		P54071	Idh2	3	5	10.2										2	2	6.4	4	6	12.2	50906.6	MOUSE	Isocitrate dehydrogenase [NADP], mitochondrial
52	[51]		P58252	Eef2							4	5	5.9										95314.9	MOUSE	Elongation factor 2
53	[52]		P50543	S100a11							2	6	27.6										11082.8	MOUSE	Protein S100-A11
54	[53]		Q9CY59	Cyb5r3				3	5	20.9				2	3	11.9	2	3	14.6				33632	MOUSE	NADH-cytochrome b5 reductase
55	[54]		P56135	Atp5j2	3	8	37.5	3	6	37.5	2	3	25	2	4	25	2	4	25	2	3	25	10344.3	MOUSE	ATP synthase subunit f, mitochondrial
56	[55]		P97314	Csrp2	2	3	15.5	2	3	15.5													20926	MOUSE	Cysteine and glycine-rich protein 2
57	[56]		O70555	Sprr2d							2	4	21.2										9243.2	MOUSE	Small proline-rich protein 2D
58	[57]		Q0VDM9	Krt78	2	12	2.8				2	6	2.8	2	7	2.8	2	11	2.8	2	6	2.8	54765.1	MOUSE	Krt78 protein (Fragment)
59	[58]		P62858	Rps28										2	3	30.4	2	3	30.4	3	5	46.4	7841.1	MOUSE	40S ribosomal protein S28
60	[59]		P17182	Eno1							3	3	9				3	4	13.6	2	3	6.7	47141.2	MOUSE	Alpha-enolase
61	[60]		Q3THU8	Slc25a3	3	5	9.5				2	3	6.2	4	5	13.4	4	6	13.4	2	5	6.2	39613.6	MOUSE	Uncharacterized protein
62	[62]		P67778	Phb	2	2	8.1	2	3	12.5	2	4	11							2	2	8.1	29820.3	MOUSE	Prohibitin
63	[63]		Q61191	Hcfc1	2	3	1.2	2	3	1.5													210439	MOUSE	Host cell factor 1
64	[64]		Q60605	Myl6							3	3	25.8										16930.2	MOUSE	Myosin light polypeptide 6
65	[65]		P02088	Hbb-b1																2	4	12.9	15840.3	MOUSE	Hemoglobin subunit beta-1
66	[66]		P70404	Idh3g																2	2	8.4	42785.8	MOUSE	Isocitrate dehydrogenase [NAD] subunit gamma 1, mitochondrial
67	[67]		Q3V2D0	Lonp1										2	2	4.4							106477	MOUSE	Lon protease homolog, mitochondrial
68	[68]		P62242	Rps8							2	3	13.5										24205.4	MOUSE	40S ribosomal protein S8
69	[70]		P48678	Lmna																2	4	3.8	74238.2	MOUSE	Prelamin-A/C
70	[72]		Q9CR68	Uqcrfs1													2	2	14.2	2	2	18.6	29367.9	MOUSE	Cytochrome b-c1 complex subunit Rieske, mitochondrial
71	[73]		Q4FK36	Dstn							2	2	14.5										18521.8	MOUSE	Destrin
72	[74]		Q8K194	Snrnp27	2	3	21.9							2	2	21.9							18885.4	MOUSE	U4/U6.U5 small nuclear ribonucleoprotein 27 kDa protein
73	[75]		Q6ZWU9	Rps27							2	4	25	2	3	25							9461.2	MOUSE	40S ribosomal protein S27
74	[78]		Q9CXW4	Rpl11							2	3	12.4										20252.6	MOUSE	60S ribosomal protein L11
75	[80]		P27773	Pdia3																3	4	7.1	56678.8	MOUSE	Protein disulfide-isomerase A3
76	[81]		Q5M9N9	Prdx2							2	3	5.6										21790.9	MOUSE	Prdx2 protein
77	[82]		Q69ZN7	Myof													2	2	1.7				233326	MOUSE	Myoferlin
78	[84]		P62908	Rps3							2	3	14.4	2	2	13.2							26674.5	MOUSE	40S ribosomal protein S3
79	[85]		A0A097PUD0					2	4	16.2	2	4	16.2							2	3	16.2	25616.1	MOUSE	Anti-dectin-1 15E2 light chain
80	[86]		Q8CI08	Slain2	2	3	4.3																62378.5	MOUSE	SLAIN motif-containing protein 2
81	[87]		O88569	Hnrnpa2b1																2	2	9.9	37403	MOUSE	Heterogeneous nuclear ribonucleoproteins A2/B1
82	[90]		Q60930	Vdac2							2	3	6.1										31733.1	MOUSE	Voltage-dependent anion-selective channel protein 2
83	[94]		Q9WUM5	Suclg1				2	2	7.8													36155.1	MOUSE	Succinate--CoA ligase [ADP/GDP-forming] subunit alpha, mitochondrial
84	[97]		P17809	Slc2a1	2	2	3.7	2	2	3.7	2	2	3.7	2	3	3.7	2	2	3.7	2	2	3.7	53985.1	MOUSE	Solute carrier family 2, facilitated glucose transporter member 1
85	[98]		P14131	Rps16																2	2	14.4	16445.5	MOUSE	40S ribosomal protein S16
86	[99]		Q62093	Srsf2																2	2	13.6	25476.5	MOUSE	Serine/arginine-rich splicing factor 2
87	[100]		Q9JLF6	Tgm1							2	3	2.8										89826.3	MOUSE	Protein-glutamine gamma-glutamyltransferase K
88	[101]		Q9CQ75	Ndufa2							2	4	16.2	2	4	16.2							10915.8	MOUSE	NADH dehydrogenase [ubiquinone] 1 alpha subcomplex subunit 2
89	[103]		Q08093	Cnn2	2	4	7.9				2	3	7.9										33155.8	MOUSE	Calponin-2
90	[113]		P68040	Rack1							2	3	6.6										35077	MOUSE	Receptor of activated protein C kinase 1
91	[125]		S4R1M5	Rsrc2																2	2	15.8	22514.8	MOUSE	Arginine/serine-rich coiled-coil protein 2
92	[126]		Q3UGC3	Cald1	2	2	10.6																44159.7	MOUSE	Uncharacterized protein (Fragment)

## Sheet: DSSO 0 mM
Control of the in vivo DSSO cross-linked cells
Membrane preparation was performed on 3T3 MDR cells, then Pgp was enriched by immunoprecipitation with UIC2 mAb.
		Acc #	Gene	m/z	z	ppm	Peptide	Protein Mods	Fraction	RT	MSMS Info	Start	End	Score	Expect	Protein MW	Species	Protein Name
1	[1]	P08183	ABCB1	660.796	2	0.11	Acetyl-M(Oxidation)DLEGDRNGGAK	Acetyl@1;Oxidation@1	GG_L_200508_20_hcd	34.05	7217	1	12	32.4	6.3e-10	141480	HUMAN	Multidrug resistance protein 1
2	[1]	P08183	ABCB1	660.796	2	-0.16	Acetyl-M(Oxidation)DLEGDRNGGAK	Acetyl@1;Oxidation@1	GG_L_200508_20_hcd	34.4	7352	1	12	41.1	3.8e-12	141480	HUMAN	Multidrug resistance protein 1
3	[1]	P08183	ABCB1	660.796	2	-0.16	Acetyl-M(Oxidation)DLEGDRNGGAK	Acetyl@1;Oxidation@1	GG_L_200508_20_hcd	34.75	7490	1	12	41.9	2.8e-12	141480	HUMAN	Multidrug resistance protein 1
4	[1]	P08183	ABCB1	439.19	2	-0.14	Acetyl-MDLEGDR	Acetyl@1	GG_L_200508_20_hcd	53.067	15277	1	7	24.8	4.2e-06	141480	HUMAN	Multidrug resistance protein 1
5	[1]	P08183	ABCB1	439.19	2	-0.14	Acetyl-MDLEGDR	Acetyl@1	GG_L_200508_20_hcd	53.433	15441	1	7	27.6	3.9e-07	141480	HUMAN	Multidrug resistance protein 1
6	[1]	P08183	ABCB1	439.19	2	-0.3	Acetyl-MDLEGDR	Acetyl@1	GG_L_200508_20_hcd	53.8	15608	1	7	25.2	2.4e-06	141480	HUMAN	Multidrug resistance protein 1
7	[1]	P08183	ABCB1	652.799	2	0.62	Acetyl-MDLEGDRNGGAK	Acetyl@1	GG_L_200508_20_hcd	42.9	10910	1	12	45.1	1.5e-10	141480	HUMAN	Multidrug resistance protein 1
8	[1]	P08183	ABCB1	652.798	2	-0.32	Acetyl-MDLEGDRNGGAK	Acetyl@1	GG_L_200508_20_hcd	43.233	11036	1	12	61.2	3.6e-13	141480	HUMAN	Multidrug resistance protein 1
9	[1]	P08183	ABCB1	652.798	2	-0.41	Acetyl-MDLEGDRNGGAK	Acetyl@1	GG_L_200508_20_hcd	43.583	11149	1	12	60.2	2.3e-12	141480	HUMAN	Multidrug resistance protein 1
10	[1]	P08183	ABCB1	652.799	2	0.064	Acetyl-MDLEGDRNGGAK	Acetyl@1	GG_L_200508_20_hcd	43.917	11272	1	12	62.6	2.4e-13	141480	HUMAN	Multidrug resistance protein 1
11	[1]	P08183	ABCB1	652.799	2	0.16	Acetyl-MDLEGDRNGGAK	Acetyl@1	GG_L_200508_20_hcd	44.25	11401	1	12	60.8	2.4e-12	141480	HUMAN	Multidrug resistance protein 1
12	[1]	P08183	ABCB1	652.799	2	0.43	Acetyl-MDLEGDRNGGAK	Acetyl@1	GG_L_200508_20_hcd	44.6	11542	1	12	48.3	4.8e-11	141480	HUMAN	Multidrug resistance protein 1
13	[1]	P08183	ABCB1	1060.19	3	3.4	YAYYYSGIGAGVLVAAYIQVSFWC(Methylthio)LAAGR		GG_L_200508_20_hcd	93.05	32917	114	142	61.8	3.2e-15	141480	HUMAN	Multidrug resistance protein 1
14	[1]	P08183	ABCB1	1060.19	3	1.7	YAYYYSGIGAGVLVAAYIQVSFWC(Methylthio)LAAGR		GG_L_200508_20_hcd	93.483	33100	114	142	62.5	1.2e-15	141480	HUMAN	Multidrug resistance protein 1
15	[1]	P08183	ABCB1	516.758	2	-0.27	Q(Gln->pyro-Glu)FFHAIMR	Gln->pyro-Glu@150	GG_L_200508_20_hcd	62.583	19563	150	157	39.5	5e-07	141480	HUMAN	Multidrug resistance protein 1
16	[1]	P08183	ABCB1	516.758	2	-0.038	Q(Gln->pyro-Glu)FFHAIMR	Gln->pyro-Glu@150	GG_L_200508_20_hcd	62.967	19739	150	157	36.8	2e-07	141480	HUMAN	Multidrug resistance protein 1
17	[1]	P08183	ABCB1	516.758	2	-0.39	Q(Gln->pyro-Glu)FFHAIMR	Gln->pyro-Glu@150	GG_L_200508_20_hcd	63.35	19910	150	157	29.6	1.4e-07	141480	HUMAN	Multidrug resistance protein 1
18	[1]	P08183	ABCB1	525.271	2	-0.67	QFFHAIMR		GG_L_200508_20_hcd	47.817	12922	150	157	39.5	2.6e-07	141480	HUMAN	Multidrug resistance protein 1
19	[1]	P08183	ABCB1	525.271	2	-0.2	QFFHAIMR		GG_L_200508_20_hcd	48.183	13087	150	157	39.2	5.7e-07	141480	HUMAN	Multidrug resistance protein 1
20	[1]	P08183	ABCB1	525.271	2	-0.56	QFFHAIMR		GG_L_200508_20_hcd	48.533	13239	150	157	41.4	8.2e-07	141480	HUMAN	Multidrug resistance protein 1
21	[1]	P08183	ABCB1	525.271	2	-0.67	QFFHAIMR		GG_L_200508_20_hcd	48.983	13437	150	157	38	3.6e-08	141480	HUMAN	Multidrug resistance protein 1
22	[1]	P08183	ABCB1	999.472	2	0.88	Q(Gln->pyro-Glu)EIGWFDVHDVGELNTR	Gln->pyro-Glu@158	GG_L_200508_20_hcd	73.583	24523	158	174	46.5	9.8e-16	141480	HUMAN	Multidrug resistance protein 1
23	[1]	P08183	ABCB1	666.65	3	0.63	Q(Gln->pyro-Glu)EIGWFDVHDVGELNTR	Gln->pyro-Glu@158	GG_L_200508_20_hcd	73.9	24659	158	174	47.2	5.6e-14	141480	HUMAN	Multidrug resistance protein 1
24	[1]	P08183	ABCB1	999.471	2	0.082	Q(Gln->pyro-Glu)EIGWFDVHDVGELNTR	Gln->pyro-Glu@158	GG_L_200508_20_hcd	73.967	24696	158	174	58.5	2.5e-18	141480	HUMAN	Multidrug resistance protein 1
25	[1]	P08183	ABCB1	999.471	2	0.21	Q(Gln->pyro-Glu)EIGWFDVHDVGELNTR	Gln->pyro-Glu@158	GG_L_200508_20_hcd	74.367	24869	158	174	49	4e-11	141480	HUMAN	Multidrug resistance protein 1
26	[1]	P08183	ABCB1	672.325	3	-0.89	QEIGWFDVHDVGELNTR		GG_L_200508_20_hcd	64.783	20541	158	174	33.8	1.4e-10	141480	HUMAN	Multidrug resistance protein 1
27	[1]	P08183	ABCB1	672.326	3	0.47	QEIGWFDVHDVGELNTR		GG_L_200508_20_hcd	65.15	20707	158	174	60.1	1.6e-13	141480	HUMAN	Multidrug resistance protein 1
28	[1]	P08183	ABCB1	1007.98	2	-0.86	QEIGWFDVHDVGELNTR		GG_L_200508_20_hcd	65.233	20741	158	174	39.1	2.3e-10	141480	HUMAN	Multidrug resistance protein 1
29	[1]	P08183	ABCB1	672.326	3	1.3	QEIGWFDVHDVGELNTR		GG_L_200508_20_hcd	65.5	20866	158	174	62.2	1.4e-13	141480	HUMAN	Multidrug resistance protein 1
30	[1]	P08183	ABCB1	1007.99	2	1.1	QEIGWFDVHDVGELNTR		GG_L_200508_20_hcd	65.617	20914	158	174	54.6	2.2e-12	141480	HUMAN	Multidrug resistance protein 1
31	[1]	P08183	ABCB1	672.328	3	3.2	QEIGWFDVHDVGELNTR		GG_L_200508_20_hcd	65.867	21028	158	174	58.9	1.5e-13	141480	HUMAN	Multidrug resistance protein 1
32	[1]	P08183	ABCB1	1007.99	2	0.78	QEIGWFDVHDVGELNTR		GG_L_200508_20_hcd	66	21087	158	174	60.7	1.4e-12	141480	HUMAN	Multidrug resistance protein 1
33	[1]	P08183	ABCB1	672.327	3	2.9	QEIGWFDVHDVGELNTR		GG_L_200508_20_hcd	66.25	21200	158	174	58.9	6.1e-14	141480	HUMAN	Multidrug resistance protein 1
34	[1]	P08183	ABCB1	1007.99	2	1	QEIGWFDVHDVGELNTR		GG_L_200508_20_hcd	66.367	21254	158	174	56.5	1.4e-12	141480	HUMAN	Multidrug resistance protein 1
35	[1]	P08183	ABCB1	672.326	3	0.75	QEIGWFDVHDVGELNTR		GG_L_200508_20_hcd	66.633	21373	158	174	62.6	2.1e-14	141480	HUMAN	Multidrug resistance protein 1
36	[1]	P08183	ABCB1	1007.99	2	0.54	QEIGWFDVHDVGELNTR		GG_L_200508_20_hcd	66.733	21416	158	174	42.6	9.2e-12	141480	HUMAN	Multidrug resistance protein 1
37	[1]	P08183	ABCB1	672.326	3	0.47	QEIGWFDVHDVGELNTR		GG_L_200508_20_hcd	66.983	21534	158	174	63.8	7.9e-15	141480	HUMAN	Multidrug resistance protein 1
38	[1]	P08183	ABCB1	672.326	3	0.38	QEIGWFDVHDVGELNTR		GG_L_200508_20_hcd	67.367	21701	158	174	55.2	5e-13	141480	HUMAN	Multidrug resistance protein 1
39	[1]	P08183	ABCB1	672.325	3	-0.071	QEIGWFDVHDVGELNTR		GG_L_200508_20_hcd	67.733	21860	158	174	61.1	5.4e-14	141480	HUMAN	Multidrug resistance protein 1
40	[1]	P08183	ABCB1	672.325	3	-0.071	QEIGWFDVHDVGELNTR		GG_L_200508_20_hcd	68.1	22022	158	174	56.1	8.6e-14	141480	HUMAN	Multidrug resistance protein 1
41	[1]	P08183	ABCB1	672.325	3	-0.16	QEIGWFDVHDVGELNTR		GG_L_200508_20_hcd	68.467	22189	158	174	45.8	1.6e-12	141480	HUMAN	Multidrug resistance protein 1
42	[1]	P08183	ABCB1	672.326	3	0.11	QEIGWFDVHDVGELNTR		GG_L_200508_20_hcd	68.983	22422	158	174	40.5	1.7e-11	141480	HUMAN	Multidrug resistance protein 1
43	[1]	P08183	ABCB1	672.325	3	-0.89	QEIGWFDVHDVGELNTR		GG_L_200508_20_hcd	69.55	22683	158	174	46.8	9.5e-12	141480	HUMAN	Multidrug resistance protein 1
44	[1]	P08183	ABCB1	672.325	3	0.019	QEIGWFDVHDVGELNTR		GG_L_200508_20_hcd	69.983	22880	158	174	45.7	2.5e-11	141480	HUMAN	Multidrug resistance protein 1
45	[1]	P08183	ABCB1	672.326	3	0.38	QEIGWFDVHDVGELNTR		GG_L_200508_20_hcd	70.35	23055	158	174	45.9	1.3e-13	141480	HUMAN	Multidrug resistance protein 1
46	[1]	P08183	ABCB1	672.325	3	-0.071	QEIGWFDVHDVGELNTR		GG_L_200508_20_hcd	70.733	23225	158	174	48.1	5.3e-13	141480	HUMAN	Multidrug resistance protein 1
47	[1]	P08183	ABCB1	672.326	3	0.93	QEIGWFDVHDVGELNTR		GG_L_200508_20_hcd	71.117	23403	158	174	40.4	1.6e-11	141480	HUMAN	Multidrug resistance protein 1
48	[1]	P08183	ABCB1	672.326	3	1	QEIGWFDVHDVGELNTR		GG_L_200508_20_hcd	71.5	23577	158	174	40.4	3.5e-11	141480	HUMAN	Multidrug resistance protein 1
49	[1]	P08183	ABCB1	672.325	3	0.019	QEIGWFDVHDVGELNTR		GG_L_200508_20_hcd	71.883	23754	158	174	40.6	5.1e-12	141480	HUMAN	Multidrug resistance protein 1
50	[1]	P08183	ABCB1	672.326	3	0.38	QEIGWFDVHDVGELNTR		GG_L_200508_20_hcd	72.283	23931	158	174	40.7	1.4e-11	141480	HUMAN	Multidrug resistance protein 1
51	[1]	P08183	ABCB1	672.326	3	0.75	QEIGWFDVHDVGELNTR		GG_L_200508_20_hcd	72.7	24122	158	174	39.5	8.1e-11	141480	HUMAN	Multidrug resistance protein 1
52	[1]	P08183	ABCB1	672.326	3	0.66	QEIGWFDVHDVGELNTR		GG_L_200508_20_hcd	73.15	24324	158	174	39.1	2e-11	141480	HUMAN	Multidrug resistance protein 1
53	[1]	P08183	ABCB1	672.326	3	0.11	QEIGWFDVHDVGELNTR		GG_L_200508_20_hcd	73.533	24498	158	174	43.6	1.3e-13	141480	HUMAN	Multidrug resistance protein 1
54	[1]	P08183	ABCB1	672.325	3	-0.53	QEIGWFDVHDVGELNTR		GG_L_200508_20_hcd	73.917	24666	158	174	48.9	1.4e-14	141480	HUMAN	Multidrug resistance protein 1
55	[1]	P08183	ABCB1	672.324	3	-1.4	QEIGWFDVHDVGELNTR		GG_L_200508_20_hcd	75.967	25591	158	174	28.4	8.6e-09	141480	HUMAN	Multidrug resistance protein 1
56	[1]	P08183	ABCB1	672.326	3	0.66	QEIGWFDVHDVGELNTR		GG_L_200508_20_hcd	79.783	27266	158	174	24.8	9.7e-09	141480	HUMAN	Multidrug resistance protein 1
57	[1]	P08183	ABCB1	672.326	3	0.66	QEIGWFDVHDVGELNTR		GG_L_200508_20_hcd	80.133	27422	158	174	34.5	2.4e-13	141480	HUMAN	Multidrug resistance protein 1
58	[1]	P08183	ABCB1	672.325	3	-0.34	QEIGWFDVHDVGELNTR		GG_L_200508_20_hcd	80.533	27591	158	174	28.1	1.3e-09	141480	HUMAN	Multidrug resistance protein 1
59	[1]	P08183	ABCB1	672.325	3	-0.25	QEIGWFDVHDVGELNTR		GG_L_200508_20_hcd	80.9	27744	158	174	34.5	4.3e-12	141480	HUMAN	Multidrug resistance protein 1
60	[1]	P08183	ABCB1	672.326	3	0.29	QEIGWFDVHDVGELNTR		GG_L_200508_20_hcd	81.317	27929	158	174	40.4	1.6e-11	141480	HUMAN	Multidrug resistance protein 1
61	[1]	P08183	ABCB1	672.325	3	-0.44	QEIGWFDVHDVGELNTR		GG_L_200508_20_hcd	81.7	28095	158	174	33.3	6.1e-12	141480	HUMAN	Multidrug resistance protein 1
62	[1]	P08183	ABCB1	672.326	3	0.11	QEIGWFDVHDVGELNTR		GG_L_200508_20_hcd	82.133	28283	158	174	29.6	1.1e-07	141480	HUMAN	Multidrug resistance protein 1
63	[1]	P08183	ABCB1	672.325	3	-0.71	QEIGWFDVHDVGELNTR		GG_L_200508_20_hcd	82.517	28447	158	174	27.6	6.5e-07	141480	HUMAN	Multidrug resistance protein 1
64	[1]	P08183	ABCB1	672.326	3	1.1	QEIGWFDVHDVGELNTR		GG_L_200508_20_hcd	82.917	28595	158	174	36.2	1.9e-11	141480	HUMAN	Multidrug resistance protein 1
65	[1]	P08183	ABCB1	672.326	3	0.29	QEIGWFDVHDVGELNTR		GG_L_200508_20_hcd	83.3	28759	158	174	27.9	3.4e-12	141480	HUMAN	Multidrug resistance protein 1
66	[1]	P08183	ABCB1	672.326	3	1	QEIGWFDVHDVGELNTR		GG_L_200508_20_hcd	84.133	29119	158	174	32.4	2e-10	141480	HUMAN	Multidrug resistance protein 1
67	[1]	P08183	ABCB1	672.325	3	-0.34	QEIGWFDVHDVGELNTR		GG_L_200508_20_hcd	84.783	29416	158	174	34.4	2.8e-09	141480	HUMAN	Multidrug resistance protein 1
68	[1]	P08183	ABCB1	672.325	3	-0.16	QEIGWFDVHDVGELNTR		GG_L_200508_20_hcd	85.15	29575	158	174	28	5e-10	141480	HUMAN	Multidrug resistance protein 1
69	[1]	P08183	ABCB1	672.326	3	0.93	QEIGWFDVHDVGELNTR		GG_L_200508_20_hcd	85.817	29863	158	174	24.6	1.3e-06	141480	HUMAN	Multidrug resistance protein 1
70	[1]	P08183	ABCB1	672.326	3	0.93	QEIGWFDVHDVGELNTR		GG_L_200508_20_hcd	86.317	30079	158	174	27.4	1.4e-07	141480	HUMAN	Multidrug resistance protein 1
71	[1]	P08183	ABCB1	672.326	3	0.38	QEIGWFDVHDVGELNTR		GG_L_200508_20_hcd	86.717	30248	158	174	36	1e-11	141480	HUMAN	Multidrug resistance protein 1
72	[1]	P08183	ABCB1	672.326	3	0.11	QEIGWFDVHDVGELNTR		GG_L_200508_20_hcd	87.083	30405	158	174	25.8	6.4e-07	141480	HUMAN	Multidrug resistance protein 1
73	[1]	P08183	ABCB1	672.326	3	0.93	QEIGWFDVHDVGELNTR		GG_L_200508_20_hcd	87.483	30577	158	174	34.7	4.8e-12	141480	HUMAN	Multidrug resistance protein 1
74	[1]	P08183	ABCB1	672.326	3	0.84	QEIGWFDVHDVGELNTR		GG_L_200508_20_hcd	87.867	30735	158	174	35.9	8.9e-13	141480	HUMAN	Multidrug resistance protein 1
75	[1]	P08183	ABCB1	672.325	3	0.019	QEIGWFDVHDVGELNTR		GG_L_200508_20_hcd	88.2	30880	158	174	36.5	2.9e-11	141480	HUMAN	Multidrug resistance protein 1
76	[1]	P08183	ABCB1	672.325	3	0.019	QEIGWFDVHDVGELNTR		GG_L_200508_20_hcd	89.167	31298	158	174	27.4	8.1e-09	141480	HUMAN	Multidrug resistance protein 1
77	[1]	P08183	ABCB1	672.325	3	-0.34	QEIGWFDVHDVGELNTR		GG_L_200508_20_hcd	89.517	31449	158	174	33	1.2e-09	141480	HUMAN	Multidrug resistance protein 1
78	[1]	P08183	ABCB1	672.326	3	0.11	QEIGWFDVHDVGELNTR		GG_L_200508_20_hcd	89.867	31598	158	174	36.9	4.4e-11	141480	HUMAN	Multidrug resistance protein 1
79	[1]	P08183	ABCB1	672.326	3	0.57	QEIGWFDVHDVGELNTR		GG_L_200508_20_hcd	90.25	31763	158	174	36.1	4.2e-10	141480	HUMAN	Multidrug resistance protein 1
80	[1]	P08183	ABCB1	672.325	3	0.019	QEIGWFDVHDVGELNTR		GG_L_200508_20_hcd	90.617	31899	158	174	39.8	2.1e-12	141480	HUMAN	Multidrug resistance protein 1
81	[1]	P08183	ABCB1	672.327	3	1.6	QEIGWFDVHDVGELNTR		GG_L_200508_20_hcd	90.967	32047	158	174	44.6	3.3e-13	141480	HUMAN	Multidrug resistance protein 1
82	[1]	P08183	ABCB1	672.326	3	0.2	QEIGWFDVHDVGELNTR		GG_L_200508_20_hcd	91.35	32199	158	174	44	1.3e-13	141480	HUMAN	Multidrug resistance protein 1
83	[1]	P08183	ABCB1	672.326	3	0.75	QEIGWFDVHDVGELNTR		GG_L_200508_20_hcd	91.733	32364	158	174	44	4.9e-12	141480	HUMAN	Multidrug resistance protein 1
84	[1]	P08183	ABCB1	672.325	3	-0.53	QEIGWFDVHDVGELNTR		GG_L_200508_20_hcd	92.1	32518	158	174	48.2	1.8e-14	141480	HUMAN	Multidrug resistance protein 1
85	[1]	P08183	ABCB1	672.326	3	0.57	QEIGWFDVHDVGELNTR		GG_L_200508_20_hcd	92.45	32661	158	174	40.5	7.4e-11	141480	HUMAN	Multidrug resistance protein 1
86	[1]	P08183	ABCB1	672.324	3	-2.5	QEIGWFDVHDVGELNTR		GG_L_200508_20_hcd	92.817	32813	158	174	44	3.4e-14	141480	HUMAN	Multidrug resistance protein 1
87	[1]	P08183	ABCB1	672.326	3	0.66	QEIGWFDVHDVGELNTR		GG_L_200508_20_hcd	93.167	32968	158	174	42.7	1.6e-13	141480	HUMAN	Multidrug resistance protein 1
88	[1]	P08183	ABCB1	672.325	3	-0.25	QEIGWFDVHDVGELNTR		GG_L_200508_20_hcd	93.517	33117	158	174	37.5	2.8e-13	141480	HUMAN	Multidrug resistance protein 1
89	[1]	P08183	ABCB1	672.326	3	0.47	QEIGWFDVHDVGELNTR		GG_L_200508_20_hcd	93.917	33285	158	174	40.4	1.4e-12	141480	HUMAN	Multidrug resistance protein 1
90	[1]	P08183	ABCB1	672.325	3	-0.25	QEIGWFDVHDVGELNTR		GG_L_200508_20_hcd	94.283	33442	158	174	37	1.2e-11	141480	HUMAN	Multidrug resistance protein 1
91	[1]	P08183	ABCB1	672.326	3	0.93	QEIGWFDVHDVGELNTR		GG_L_200508_20_hcd	94.65	33603	158	174	38	2.9e-12	141480	HUMAN	Multidrug resistance protein 1
92	[1]	P08183	ABCB1	672.325	3	-0.53	QEIGWFDVHDVGELNTR		GG_L_200508_20_hcd	95.033	33764	158	174	31.3	8.5e-11	141480	HUMAN	Multidrug resistance protein 1
93	[1]	P08183	ABCB1	672.325	3	-0.071	QEIGWFDVHDVGELNTR		GG_L_200508_20_hcd	95.417	33927	158	174	27.4	2.6e-12	141480	HUMAN	Multidrug resistance protein 1
94	[1]	P08183	ABCB1	672.326	3	0.66	QEIGWFDVHDVGELNTR		GG_L_200508_20_hcd	95.767	34079	158	174	32.5	8e-11	141480	HUMAN	Multidrug resistance protein 1
95	[1]	P08183	ABCB1	672.326	3	0.84	QEIGWFDVHDVGELNTR		GG_L_200508_20_hcd	96.167	34248	158	174	27.9	2.7e-09	141480	HUMAN	Multidrug resistance protein 1
96	[1]	P08183	ABCB1	672.325	3	-0.53	QEIGWFDVHDVGELNTR		GG_L_200508_20_hcd	96.55	34414	158	174	25.1	1.7e-08	141480	HUMAN	Multidrug resistance protein 1
97	[1]	P08183	ABCB1	672.326	3	0.11	QEIGWFDVHDVGELNTR		GG_L_200508_20_hcd	96.917	34573	158	174	26.1	1.8e-09	141480	HUMAN	Multidrug resistance protein 1
98	[1]	P08183	ABCB1	672.326	3	0.2	QEIGWFDVHDVGELNTR		GG_L_200508_20_hcd	97.283	34721	158	174	31.1	7.6e-10	141480	HUMAN	Multidrug resistance protein 1
99	[1]	P08183	ABCB1	672.325	3	-0.071	QEIGWFDVHDVGELNTR		GG_L_200508_20_hcd	97.65	34884	158	174	22.4	2.7e-10	141480	HUMAN	Multidrug resistance protein 1
100	[1]	P08183	ABCB1	672.325	3	-0.25	QEIGWFDVHDVGELNTR		GG_L_200508_20_hcd	98.033	35041	158	174	21.1	3.8e-09	141480	HUMAN	Multidrug resistance protein 1
101	[1]	P08183	ABCB1	672.325	3	-0.071	QEIGWFDVHDVGELNTR		GG_L_200508_20_hcd	98.4	35196	158	174	19.6	7.5e-07	141480	HUMAN	Multidrug resistance protein 1
102	[1]	P08183	ABCB1	672.326	3	0.29	QEIGWFDVHDVGELNTR		GG_L_200508_20_hcd	98.817	35356	158	174	22.9	7.9e-10	141480	HUMAN	Multidrug resistance protein 1
103	[1]	P08183	ABCB1	672.326	3	0.57	QEIGWFDVHDVGELNTR		GG_L_200508_20_hcd	99.2	35513	158	174	24	1.4e-08	141480	HUMAN	Multidrug resistance protein 1
104	[1]	P08183	ABCB1	672.326	3	0.84	QEIGWFDVHDVGELNTR		GG_L_200508_20_hcd	99.55	35668	158	174	28.1	9.4e-10	141480	HUMAN	Multidrug resistance protein 1
105	[1]	P08183	ABCB1	672.326	3	0.29	QEIGWFDVHDVGELNTR		GG_L_200508_20_hcd	99.917	35825	158	174	23.6	3.8e-09	141480	HUMAN	Multidrug resistance protein 1
106	[1]	P08183	ABCB1	672.326	3	0.47	QEIGWFDVHDVGELNTR		GG_L_200508_20_hcd	100.267	35974	158	174	24.2	2.7e-08	141480	HUMAN	Multidrug resistance protein 1
107	[1]	P08183	ABCB1	672.326	3	0.29	QEIGWFDVHDVGELNTR		GG_L_200508_20_hcd	101.517	36509	158	174	21.1	9.7e-08	141480	HUMAN	Multidrug resistance protein 1
108	[1]	P08183	ABCB1	672.325	3	-0.16	QEIGWFDVHDVGELNTR		GG_L_200508_20_hcd	101.9	36675	158	174	17.6	1e-06	141480	HUMAN	Multidrug resistance protein 1
109	[1]	P08183	ABCB1	672.325	3	-0.71	QEIGWFDVHDVGELNTR		GG_L_200508_20_hcd	102.333	36858	158	174	14.4	9.7e-07	141480	HUMAN	Multidrug resistance protein 1
110	[1]	P08183	ABCB1	672.326	3	0.29	QEIGWFDVHDVGELNTR		GG_L_200508_20_hcd	102.85	37059	158	174	13	2.6e-05	141480	HUMAN	Multidrug resistance protein 1
111	[1]	P08183	ABCB1	672.326	3	0.2	QEIGWFDVHDVGELNTR		GG_L_200508_20_hcd	104.083	37501	158	174	18.2	3.3e-08	141480	HUMAN	Multidrug resistance protein 1
112	[1]	P08183	ABCB1	672.326	3	0.66	QEIGWFDVHDVGELNTR		GG_L_200508_20_hcd	104.517	37689	158	174	19.2	4.4e-08	141480	HUMAN	Multidrug resistance protein 1
113	[1]	P08183	ABCB1	672.326	3	0.47	QEIGWFDVHDVGELNTR		GG_L_200508_20_hcd	104.883	37845	158	174	12.8	6e-05	141480	HUMAN	Multidrug resistance protein 1
114	[1]	P08183	ABCB1	802.399	3	0.13	IGMFFQSMATFFTGFIVGFTR		GG_L_200508_20_hcd	93.033	32907	190	210	24.5	2.3e-08	141480	HUMAN	Multidrug resistance protein 1
115	[1]	P08183	ABCB1	1223.93	4	1	IGMFFQSMATFFTGFIVGFTRGWKLTLVILAISPVLGLSAAVWAK		GG_L_200508_20_hcd	96.2	34263	190	234	40.9	1.5e-13	141480	HUMAN	Multidrug resistance protein 1
116	[1]	P08183	ABCB1	979.343	5	1.2	IGMFFQSMATFFTGFIVGFTRGWKLTLVILAISPVLGLSAAVWAK		GG_L_200508_20_hcd	96.567	34425	190	234	39.7	2e-11	141480	HUMAN	Multidrug resistance protein 1
117	[1]	P08183	ABCB1	1223.93	4	0.72	IGMFFQSMATFFTGFIVGFTRGWKLTLVILAISPVLGLSAAVWAK		GG_L_200508_20_hcd	96.617	34442	190	234	41.5	9.7e-14	141480	HUMAN	Multidrug resistance protein 1
118	[1]	P08183	ABCB1	566.982	3	-0.55	ILSSFTDKELLAYAK		GG_L_200508_20_hcd	60.967	18826	235	249	45	1.7e-10	141480	HUMAN	Multidrug resistance protein 1
119	[1]	P08183	ABCB1	566.981	3	-1.1	ILSSFTDKELLAYAK		GG_L_200508_20_hcd	61.333	18990	235	249	54.1	3.6e-10	141480	HUMAN	Multidrug resistance protein 1
120	[1]	P08183	ABCB1	849.97	2	0.54	ILSSFTDKELLAYAK		GG_L_200508_20_hcd	61.333	18993	235	249	51.6	2.5e-11	141480	HUMAN	Multidrug resistance protein 1
121	[1]	P08183	ABCB1	566.981	3	-2.5	ILSSFTDKELLAYAK		GG_L_200508_20_hcd	61.683	19154	235	249	53	3.9e-11	141480	HUMAN	Multidrug resistance protein 1
122	[1]	P08183	ABCB1	849.97	2	0.32	ILSSFTDKELLAYAK		GG_L_200508_20_hcd	61.7	19156	235	249	54.8	5e-10	141480	HUMAN	Multidrug resistance protein 1
123	[1]	P08183	ABCB1	566.981	3	-0.76	ILSSFTDKELLAYAK		GG_L_200508_20_hcd	62.083	19332	235	249	50.9	6.6e-12	141480	HUMAN	Multidrug resistance protein 1
124	[1]	P08183	ABCB1	849.969	2	0.18	ILSSFTDKELLAYAK		GG_L_200508_20_hcd	62.083	19335	235	249	50.8	3.5e-08	141480	HUMAN	Multidrug resistance protein 1
125	[1]	P08183	ABCB1	566.982	3	-0.016	ILSSFTDKELLAYAK		GG_L_200508_20_hcd	62.433	19495	235	249	52.8	1.3e-10	141480	HUMAN	Multidrug resistance protein 1
126	[1]	P08183	ABCB1	849.969	2	0.18	ILSSFTDKELLAYAK		GG_L_200508_20_hcd	62.483	19512	235	249	37.3	1.5e-07	141480	HUMAN	Multidrug resistance protein 1
127	[1]	P08183	ABCB1	566.982	3	-0.23	ILSSFTDKELLAYAK		GG_L_200508_20_hcd	62.817	19668	235	249	41.1	7.9e-12	141480	HUMAN	Multidrug resistance protein 1
128	[1]	P08183	ABCB1	635.362	2	0.28	AGAVAEEVLAAIR		GG_L_200508_20_hcd	66.517	21324	250	262	47.4	1.1e-07	141480	HUMAN	Multidrug resistance protein 1
129	[1]	P08183	ABCB1	423.91	3	-0.086	AGAVAEEVLAAIR		GG_L_200508_20_hcd	66.583	21350	250	262	34.6	8.9e-05	141480	HUMAN	Multidrug resistance protein 1
130	[1]	P08183	ABCB1	635.362	2	1.2	AGAVAEEVLAAIR		GG_L_200508_20_hcd	66.9	21491	250	262	48.5	3.3e-07	141480	HUMAN	Multidrug resistance protein 1
131	[1]	P08183	ABCB1	423.91	3	0.055	AGAVAEEVLAAIR		GG_L_200508_20_hcd	66.95	21515	250	262	46.7	1.6e-07	141480	HUMAN	Multidrug resistance protein 1
132	[1]	P08183	ABCB1	635.363	2	1.7	AGAVAEEVLAAIR		GG_L_200508_20_hcd	67.25	21653	250	262	52.5	8.9e-08	141480	HUMAN	Multidrug resistance protein 1
133	[1]	P08183	ABCB1	423.91	3	-0.016	AGAVAEEVLAAIR		GG_L_200508_20_hcd	67.3	21677	250	262	45.8	1.1e-06	141480	HUMAN	Multidrug resistance protein 1
134	[1]	P08183	ABCB1	635.362	2	0.19	AGAVAEEVLAAIR		GG_L_200508_20_hcd	67.617	21813	250	262	54.1	6.6e-08	141480	HUMAN	Multidrug resistance protein 1
135	[1]	P08183	ABCB1	423.91	3	-0.23	AGAVAEEVLAAIR		GG_L_200508_20_hcd	67.683	21840	250	262	44.1	1.5e-06	141480	HUMAN	Multidrug resistance protein 1
136	[1]	P08183	ABCB1	635.362	2	0.092	AGAVAEEVLAAIR		GG_L_200508_20_hcd	67.983	21976	250	262	49.8	2.5e-07	141480	HUMAN	Multidrug resistance protein 1
137	[1]	P08183	ABCB1	423.91	3	0.13	AGAVAEEVLAAIR		GG_L_200508_20_hcd	68.067	22010	250	262	33.5	7.2e-05	141480	HUMAN	Multidrug resistance protein 1
138	[1]	P08183	ABCB1	635.362	2	0.092	AGAVAEEVLAAIR		GG_L_200508_20_hcd	68.367	22144	250	262	50.5	3.7e-07	141480	HUMAN	Multidrug resistance protein 1
139	[1]	P08183	ABCB1	635.362	2	0.092	AGAVAEEVLAAIR		GG_L_200508_20_hcd	68.733	22312	250	262	44.2	7.5e-07	141480	HUMAN	Multidrug resistance protein 1
140	[1]	P08183	ABCB1	635.361	2	-0.87	AGAVAEEVLAAIR		GG_L_200508_20_hcd	70.7	23212	250	262	30.2	3.5e-07	141480	HUMAN	Multidrug resistance protein 1
141	[1]	P08183	ABCB1	635.36	2	-3.2	AGAVAEEVLAAIR		GG_L_200508_20_hcd	71.1	23392	250	262	33	6e-08	141480	HUMAN	Multidrug resistance protein 1
142	[1]	P08183	ABCB1	635.362	2	0.092	AGAVAEEVLAAIR		GG_L_200508_20_hcd	71.833	23732	250	262	24.8	3.4e-07	141480	HUMAN	Multidrug resistance protein 1
143	[1]	P08183	ABCB1	635.361	2	-1.4	AGAVAEEVLAAIR		GG_L_200508_20_hcd	73.117	24313	250	262	27.5	8.8e-09	141480	HUMAN	Multidrug resistance protein 1
144	[1]	P08183	ABCB1	460.764	2	0.21	TVIAFGGQK		GG_L_200508_20_hcd	43.933	11279	263	271	27.1	6.8e-05	141480	HUMAN	Multidrug resistance protein 1
145	[1]	P08183	ABCB1	460.764	2	0.14	TVIAFGGQK		GG_L_200508_20_hcd	44.267	11409	263	271	29.9	1.5e-05	141480	HUMAN	Multidrug resistance protein 1
146	[1]	P08183	ABCB1	460.764	2	0.14	TVIAFGGQK		GG_L_200508_20_hcd	44.617	11548	263	271	29.6	3e-05	141480	HUMAN	Multidrug resistance protein 1
147	[1]	P08183	ABCB1	460.764	2	0.076	TVIAFGGQK		GG_L_200508_20_hcd	44.95	11694	263	271	26.8	8e-05	141480	HUMAN	Multidrug resistance protein 1
148	[1]	P08183	ABCB1	460.764	2	0.011	TVIAFGGQK		GG_L_200508_20_hcd	45.317	11851	263	271	27.4	1.1e-05	141480	HUMAN	Multidrug resistance protein 1
149	[1]	P08183	ABCB1	449.737	2	-0.26	GAAYEIFK		GG_L_200508_20_hcd	51.383	14517	360	367	32.6	4.1e-05	141480	HUMAN	Multidrug resistance protein 1
150	[1]	P08183	ABCB1	449.737	2	0.0095	GAAYEIFK		GG_L_200508_20_hcd	51.783	14694	360	367	32.8	2.7e-05	141480	HUMAN	Multidrug resistance protein 1
151	[1]	P08183	ABCB1	449.737	2	0.0095	GAAYEIFK		GG_L_200508_20_hcd	52.15	14858	360	367	32	3.3e-05	141480	HUMAN	Multidrug resistance protein 1
152	[1]	P08183	ABCB1	449.737	2	-0.057	GAAYEIFK		GG_L_200508_20_hcd	52.533	15030	360	367	31.7	2.4e-05	141480	HUMAN	Multidrug resistance protein 1
153	[1]	P08183	ABCB1	449.737	2	-0.19	GAAYEIFK		GG_L_200508_20_hcd	52.9	15197	360	367	26.7	6.6e-05	141480	HUMAN	Multidrug resistance protein 1
154	[1]	P08183	ABCB1	449.737	2	-0.12	GAAYEIFK		GG_L_200508_20_hcd	53.283	15376	360	367	24.4	7.9e-05	141480	HUMAN	Multidrug resistance protein 1
155	[1]	P08183	ABCB1	740.389	2	0.51	IIDNKPSIDSYSK		GG_L_200508_20_hcd	40.733	9986	368	380	35.8	7.6e-11	141480	HUMAN	Multidrug resistance protein 1
156	[1]	P08183	ABCB1	493.928	3	-0.07	IIDNKPSIDSYSK		GG_L_200508_20_hcd	40.75	9999	368	380	44.5	8.1e-10	141480	HUMAN	Multidrug resistance protein 1
157	[1]	P08183	ABCB1	740.388	2	-0.15	IIDNKPSIDSYSK		GG_L_200508_20_hcd	41.083	10136	368	380	47.8	6.5e-09	141480	HUMAN	Multidrug resistance protein 1
158	[1]	P08183	ABCB1	493.928	3	-0.0089	IIDNKPSIDSYSK		GG_L_200508_20_hcd	41.1	10147	368	380	46.1	4.6e-10	141480	HUMAN	Multidrug resistance protein 1
159	[1]	P08183	ABCB1	740.388	2	0.35	IIDNKPSIDSYSK		GG_L_200508_20_hcd	41.433	10289	368	380	51	7.3e-10	141480	HUMAN	Multidrug resistance protein 1
160	[1]	P08183	ABCB1	493.928	3	0.54	IIDNKPSIDSYSK		GG_L_200508_20_hcd	41.45	10298	368	380	48.9	8.3e-11	141480	HUMAN	Multidrug resistance protein 1
161	[1]	P08183	ABCB1	740.389	2	0.67	IIDNKPSIDSYSK		GG_L_200508_20_hcd	41.8	10444	368	380	51.5	3.1e-10	141480	HUMAN	Multidrug resistance protein 1
162	[1]	P08183	ABCB1	493.928	3	0.42	IIDNKPSIDSYSK		GG_L_200508_20_hcd	41.817	10451	368	380	46.1	3e-10	141480	HUMAN	Multidrug resistance protein 1
163	[1]	P08183	ABCB1	740.388	2	0.43	IIDNKPSIDSYSK		GG_L_200508_20_hcd	42.167	10600	368	380	41.5	3.3e-10	141480	HUMAN	Multidrug resistance protein 1
164	[1]	P08183	ABCB1	493.928	3	-0.07	IIDNKPSIDSYSK		GG_L_200508_20_hcd	42.167	10606	368	380	44.5	1.1e-09	141480	HUMAN	Multidrug resistance protein 1
165	[1]	P08183	ABCB1	493.928	3	-0.33	IIDNKPSIDSYSK		GG_L_200508_20_hcd	42.517	10756	368	380	41.5	5e-10	141480	HUMAN	Multidrug resistance protein 1
166	[1]	P08183	ABCB1	493.928	3	-0.52	IIDNKPSIDSYSK		GG_L_200508_20_hcd	42.867	10897	368	380	28	2.5e-06	141480	HUMAN	Multidrug resistance protein 1
167	[1]	P08183	ABCB1	571.3	3	-0.76	SGHKPDNIKGNLEFR		GG_L_200508_20_hcd	34.6	7426	381	395	20.9	1.9e-06	141480	HUMAN	Multidrug resistance protein 1
168	[1]	P08183	ABCB1	553.772	2	-0.22	NVHFSYPSR		GG_L_200508_20_hcd	40.45	9872	396	404	31.8	4.1e-08	141480	HUMAN	Multidrug resistance protein 1
169	[1]	P08183	ABCB1	553.772	2	-0.22	NVHFSYPSR		GG_L_200508_20_hcd	40.8	10022	396	404	30.1	1.8e-07	141480	HUMAN	Multidrug resistance protein 1
170	[1]	P08183	ABCB1	553.772	2	-0.33	NVHFSYPSR		GG_L_200508_20_hcd	41.167	10173	396	404	32.4	2.9e-07	141480	HUMAN	Multidrug resistance protein 1
171	[1]	P08183	ABCB1	553.773	2	0.1	NVHFSYPSR		GG_L_200508_20_hcd	41.5	10320	396	404	35	4.1e-08	141480	HUMAN	Multidrug resistance protein 1
172	[1]	P08183	ABCB1	553.773	2	0.1	NVHFSYPSR		GG_L_200508_20_hcd	41.85	10470	396	404	31.8	1.6e-07	141480	HUMAN	Multidrug resistance protein 1
173	[1]	P08183	ABCB1	553.773	2	-0.0045	NVHFSYPSR		GG_L_200508_20_hcd	42.217	10624	396	404	29.4	1.8e-06	141480	HUMAN	Multidrug resistance protein 1
174	[1]	P08183	ABCB1	412.216	3	-0.37	NVHFSYPSRK		GG_L_200508_20_hcd	33.55	7014	396	405	29.3	8.7e-06	141480	HUMAN	Multidrug resistance protein 1
175	[1]	P08183	ABCB1	412.216	3	-0.59	NVHFSYPSRK		GG_L_200508_20_hcd	33.883	7150	396	405	27.8	1.1e-05	141480	HUMAN	Multidrug resistance protein 1
176	[1]	P08183	ABCB1	412.216	3	-0.59	NVHFSYPSRK		GG_L_200508_20_hcd	34.233	7284	396	405	30.6	1.4e-06	141480	HUMAN	Multidrug resistance protein 1
177	[1]	P08183	ABCB1	412.216	3	-0.22	NVHFSYPSRK		GG_L_200508_20_hcd	34.567	7415	396	405	29.1	1.4e-05	141480	HUMAN	Multidrug resistance protein 1
178	[1]	P08183	ABCB1	412.216	3	-0.0036	NVHFSYPSRK		GG_L_200508_20_hcd	34.9	7555	396	405	25.6	4.9e-05	141480	HUMAN	Multidrug resistance protein 1
179	[1]	P08183	ABCB1	412.216	3	0.069	NVHFSYPSRK		GG_L_200508_20_hcd	35.25	7689	396	405	25.6	1.7e-05	141480	HUMAN	Multidrug resistance protein 1
180	[1]	P08183	ABCB1	825.901	2	0.27	VQSGQTVALVGNSGC(Methylthio)GK		GG_L_200508_20_hcd	49.383	13614	417	433	47.4	3.6e-14	141480	HUMAN	Multidrug resistance protein 1
181	[1]	P08183	ABCB1	550.937	3	0.84	VQSGQTVALVGNSGC(Methylthio)GK		GG_L_200508_20_hcd	49.417	13625	417	433	29.7	2.7e-11	141480	HUMAN	Multidrug resistance protein 1
182	[1]	P08183	ABCB1	825.901	2	0.93	VQSGQTVALVGNSGC(Methylthio)GK		GG_L_200508_20_hcd	49.75	13779	417	433	60.3	1.7e-17	141480	HUMAN	Multidrug resistance protein 1
183	[1]	P08183	ABCB1	550.936	3	0.29	VQSGQTVALVGNSGC(Methylthio)GK		GG_L_200508_20_hcd	49.783	13794	417	433	48.4	2.3e-12	141480	HUMAN	Multidrug resistance protein 1
184	[1]	P08183	ABCB1	825.901	2	0.34	VQSGQTVALVGNSGC(Methylthio)GK		GG_L_200508_20_hcd	50.133	13953	417	433	62	1.5e-15	141480	HUMAN	Multidrug resistance protein 1
185	[1]	P08183	ABCB1	550.936	3	0.29	VQSGQTVALVGNSGC(Methylthio)GK		GG_L_200508_20_hcd	50.167	13965	417	433	44.6	2.9e-10	141480	HUMAN	Multidrug resistance protein 1
186	[1]	P08183	ABCB1	825.901	2	0.41	VQSGQTVALVGNSGC(Methylthio)GK		GG_L_200508_20_hcd	50.517	14124	417	433	57.5	3.7e-15	141480	HUMAN	Multidrug resistance protein 1
187	[1]	P08183	ABCB1	550.936	3	0.29	VQSGQTVALVGNSGC(Methylthio)GK		GG_L_200508_20_hcd	50.55	14141	417	433	42.5	1.3e-13	141480	HUMAN	Multidrug resistance protein 1
188	[1]	P08183	ABCB1	825.902	2	1.2	VQSGQTVALVGNSGC(Methylthio)GK		GG_L_200508_20_hcd	50.9	14299	417	433	45.4	4.7e-13	141480	HUMAN	Multidrug resistance protein 1
189	[1]	P08183	ABCB1	550.936	3	0.4	VQSGQTVALVGNSGC(Methylthio)GK		GG_L_200508_20_hcd	50.95	14318	417	433	29.7	1.3e-07	141480	HUMAN	Multidrug resistance protein 1
190	[1]	P08183	ABCB1	540.28	2	0.62	STTVQLM(Oxidation)QR	Oxidation@440	GG_L_200508_20_hcd	34.1	7231	434	442	27.4	3.5e-08	141480	HUMAN	Multidrug resistance protein 1
191	[1]	P08183	ABCB1	540.28	2	0.51	STTVQLM(Oxidation)QR	Oxidation@440	GG_L_200508_20_hcd	34.45	7375	434	442	26.1	1.3e-07	141480	HUMAN	Multidrug resistance protein 1
192	[1]	P08183	ABCB1	532.282	2	-0.12	STTVQLMQR		GG_L_200508_20_hcd	41.75	10421	434	442	31.6	1.5e-06	141480	HUMAN	Multidrug resistance protein 1
193	[1]	P08183	ABCB1	532.282	2	0.1	STTVQLMQR		GG_L_200508_20_hcd	42.1	10577	434	442	33.8	6e-08	141480	HUMAN	Multidrug resistance protein 1
194	[1]	P08183	ABCB1	532.282	2	-0.011	STTVQLMQR		GG_L_200508_20_hcd	42.45	10727	434	442	37.1	2.8e-07	141480	HUMAN	Multidrug resistance protein 1
195	[1]	P08183	ABCB1	532.282	2	-0.12	STTVQLMQR		GG_L_200508_20_hcd	42.8	10868	434	442	32.5	1.6e-06	141480	HUMAN	Multidrug resistance protein 1
196	[1]	P08183	ABCB1	532.282	2	-0.011	STTVQLMQR		GG_L_200508_20_hcd	43.133	11004	434	442	29.6	1.3e-05	141480	HUMAN	Multidrug resistance protein 1
197	[1]	P08183	ABCB1	637.631	3	0.0018	LYDPTEGM(Oxidation)VSVDGQDIR	Oxidation@450	GG_L_200508_20_hcd	56.333	16721	443	459	36.1	4.5e-12	141480	HUMAN	Multidrug resistance protein 1
198	[1]	P08183	ABCB1	955.944	2	0.64	LYDPTEGM(Oxidation)VSVDGQDIR	Oxidation@450	GG_L_200508_20_hcd	56.533	16814	443	459	58.9	4.6e-18	141480	HUMAN	Multidrug resistance protein 1
199	[1]	P08183	ABCB1	637.631	3	-0.092	LYDPTEGM(Oxidation)VSVDGQDIR	Oxidation@450	GG_L_200508_20_hcd	56.8	16938	443	459	30.9	2.3e-11	141480	HUMAN	Multidrug resistance protein 1
200	[1]	P08183	ABCB1	955.943	2	-0.25	LYDPTEGM(Oxidation)VSVDGQDIR	Oxidation@450	GG_L_200508_20_hcd	56.967	17006	443	459	41.8	3.4e-11	141480	HUMAN	Multidrug resistance protein 1
201	[1]	P08183	ABCB1	947.947	2	0.41	LYDPTEGMVSVDGQDIR		GG_L_200508_20_hcd	61.617	19117	443	459	44.4	4.6e-14	141480	HUMAN	Multidrug resistance protein 1
202	[1]	P08183	ABCB1	947.947	2	0.68	LYDPTEGMVSVDGQDIR		GG_L_200508_20_hcd	61.983	19286	443	459	59.1	6.3e-17	141480	HUMAN	Multidrug resistance protein 1
203	[1]	P08183	ABCB1	632.3	3	0.35	LYDPTEGMVSVDGQDIR		GG_L_200508_20_hcd	62.2	19389	443	459	46.1	8.5e-13	141480	HUMAN	Multidrug resistance protein 1
204	[1]	P08183	ABCB1	947.946	2	0.097	LYDPTEGMVSVDGQDIR		GG_L_200508_20_hcd	62.333	19450	443	459	63.9	2.2e-16	141480	HUMAN	Multidrug resistance protein 1
205	[1]	P08183	ABCB1	947.947	2	0.29	LYDPTEGMVSVDGQDIR		GG_L_200508_20_hcd	62.733	19626	443	459	60.1	4.7e-16	141480	HUMAN	Multidrug resistance protein 1
206	[1]	P08183	ABCB1	947.946	2	-0.17	LYDPTEGMVSVDGQDIR		GG_L_200508_20_hcd	63.1	19795	443	459	55.6	1.6e-15	141480	HUMAN	Multidrug resistance protein 1
207	[1]	P08183	ABCB1	947.948	2	1.6	LYDPTEGMVSVDGQDIR		GG_L_200508_20_hcd	63.767	20084	443	459	41.6	9.4e-13	141480	HUMAN	Multidrug resistance protein 1
208	[1]	P08183	ABCB1	947.947	2	0.29	LYDPTEGMVSVDGQDIR		GG_L_200508_20_hcd	64.4	20367	443	459	37.5	2.2e-10	141480	HUMAN	Multidrug resistance protein 1
209	[1]	P08183	ABCB1	947.948	2	1.7	LYDPTEGMVSVDGQDIR		GG_L_200508_20_hcd	67.017	21543	443	459	22.8	1.2e-06	141480	HUMAN	Multidrug resistance protein 1
210	[1]	P08183	ABCB1	704.648	4	-0.51	FLREIIGVVSQEPVLFATTIAENIR		GG_L_200508_20_hcd	87.05	30397	465	489	45.7	2.4e-11	141480	HUMAN	Multidrug resistance protein 1
211	[1]	P08183	ABCB1	939.196	3	1.1	FLREIIGVVSQEPVLFATTIAENIR		GG_L_200508_20_hcd	87.283	30492	465	489	56.1	7.4e-15	141480	HUMAN	Multidrug resistance protein 1
212	[1]	P08183	ABCB1	704.649	4	0.8	FLREIIGVVSQEPVLFATTIAENIR		GG_L_200508_20_hcd	87.433	30556	465	489	48.5	2.8e-12	141480	HUMAN	Multidrug resistance protein 1
213	[1]	P08183	ABCB1	800.445	3	0.94	EIIGVVSQEPVLFATTIAENIR		GG_L_200508_20_hcd	83.1	28673	468	489	56.2	9.5e-14	141480	HUMAN	Multidrug resistance protein 1
214	[1]	P08183	ABCB1	1200.16	2	2	EIIGVVSQEPVLFATTIAENIR		GG_L_200508_20_hcd	83.25	28736	468	489	60.9	7.5e-14	141480	HUMAN	Multidrug resistance protein 1
215	[1]	P08183	ABCB1	800.446	3	1.7	EIIGVVSQEPVLFATTIAENIR		GG_L_200508_20_hcd	83.45	28823	468	489	55.6	4.3e-14	141480	HUMAN	Multidrug resistance protein 1
216	[1]	P08183	ABCB1	1200.16	2	0.65	EIIGVVSQEPVLFATTIAENIR		GG_L_200508_20_hcd	83.6	28888	468	489	63.9	3.3e-14	141480	HUMAN	Multidrug resistance protein 1
217	[1]	P08183	ABCB1	600.585	4	-0.017	EIIGVVSQEPVLFATTIAENIR		GG_L_200508_20_hcd	83.683	28926	468	489	36.8	1.4e-11	141480	HUMAN	Multidrug resistance protein 1
218	[1]	P08183	ABCB1	800.446	3	1.8	EIIGVVSQEPVLFATTIAENIR		GG_L_200508_20_hcd	83.783	28971	468	489	59.8	7.5e-13	141480	HUMAN	Multidrug resistance protein 1
219	[1]	P08183	ABCB1	1200.16	2	0.65	EIIGVVSQEPVLFATTIAENIR		GG_L_200508_20_hcd	83.95	29040	468	489	61.6	1.4e-13	141480	HUMAN	Multidrug resistance protein 1
220	[1]	P08183	ABCB1	800.445	3	1.1	EIIGVVSQEPVLFATTIAENIR		GG_L_200508_20_hcd	84.15	29132	468	489	60.1	7.9e-13	141480	HUMAN	Multidrug resistance protein 1
221	[1]	P08183	ABCB1	800.444	3	0.17	EIIGVVSQEPVLFATTIAENIR		GG_L_200508_20_hcd	84.517	29293	468	489	56.2	2.7e-13	141480	HUMAN	Multidrug resistance protein 1
222	[1]	P08183	ABCB1	800.445	3	0.86	EIIGVVSQEPVLFATTIAENIR		GG_L_200508_20_hcd	84.85	29446	468	489	56	2.6e-15	141480	HUMAN	Multidrug resistance protein 1
223	[1]	P08183	ABCB1	800.444	3	0.4	EIIGVVSQEPVLFATTIAENIR		GG_L_200508_20_hcd	85.217	29603	468	489	55.4	2.8e-14	141480	HUMAN	Multidrug resistance protein 1
224	[1]	P08183	ABCB1	800.445	3	0.55	EIIGVVSQEPVLFATTIAENIR		GG_L_200508_20_hcd	85.567	29754	468	489	52.6	1.1e-13	141480	HUMAN	Multidrug resistance protein 1
225	[1]	P08183	ABCB1	800.445	3	1.1	EIIGVVSQEPVLFATTIAENIR		GG_L_200508_20_hcd	85.917	29907	468	489	46.4	3.2e-14	141480	HUMAN	Multidrug resistance protein 1
226	[1]	P08183	ABCB1	800.445	3	1.5	EIIGVVSQEPVLFATTIAENIR		GG_L_200508_20_hcd	86.283	30064	468	489	45	4.8e-12	141480	HUMAN	Multidrug resistance protein 1
227	[1]	P08183	ABCB1	528.584	3	-0.21	YGRENVTMDEIEK		GG_L_200508_20_hcd	44.1	11341	490	502	29.9	4.5e-06	141480	HUMAN	Multidrug resistance protein 1
228	[1]	P08183	ABCB1	792.372	2	0.22	YGRENVTMDEIEK		GG_L_200508_20_hcd	44.1	11344	490	502	34.6	4.4e-05	141480	HUMAN	Multidrug resistance protein 1
229	[1]	P08183	ABCB1	528.584	3	-0.21	YGRENVTMDEIEK		GG_L_200508_20_hcd	44.45	11477	490	502	35.1	5.9e-06	141480	HUMAN	Multidrug resistance protein 1
230	[1]	P08183	ABCB1	792.372	2	0.46	YGRENVTMDEIEK		GG_L_200508_20_hcd	44.45	11482	490	502	41	2.6e-06	141480	HUMAN	Multidrug resistance protein 1
231	[1]	P08183	ABCB1	528.584	3	0.018	YGRENVTMDEIEK		GG_L_200508_20_hcd	44.8	11624	490	502	31.4	2.8e-05	141480	HUMAN	Multidrug resistance protein 1
232	[1]	P08183	ABCB1	792.372	2	0.14	YGRENVTMDEIEK		GG_L_200508_20_hcd	44.817	11632	490	502	40.5	2.5e-06	141480	HUMAN	Multidrug resistance protein 1
233	[1]	P08183	ABCB1	604.28	2	0.69	ENVTMDEIEK		GG_L_200508_20_hcd	45.883	12091	493	502	35.5	5.7e-07	141480	HUMAN	Multidrug resistance protein 1
234	[1]	P08183	ABCB1	604.279	2	0.49	ENVTMDEIEK		GG_L_200508_20_hcd	46.233	12247	493	502	37.4	3.5e-07	141480	HUMAN	Multidrug resistance protein 1
235	[1]	P08183	ABCB1	604.28	2	0.79	ENVTMDEIEK		GG_L_200508_20_hcd	46.6	12402	493	502	39	1.5e-07	141480	HUMAN	Multidrug resistance protein 1
236	[1]	P08183	ABCB1	604.279	2	0.59	ENVTMDEIEK		GG_L_200508_20_hcd	46.717	12450	493	502	34	2e-06	141480	HUMAN	Multidrug resistance protein 1
237	[1]	P08183	ABCB1	604.279	2	0.39	ENVTMDEIEK		GG_L_200508_20_hcd	46.95	12546	493	502	35.1	4.4e-07	141480	HUMAN	Multidrug resistance protein 1
238	[1]	P08183	ABCB1	500.59	3	0.23	AVKEANAYDFIMK		GG_L_200508_20_hcd	53.4	15425	503	515	21.1	6.4e-07	141480	HUMAN	Multidrug resistance protein 1
239	[1]	P08183	ABCB1	609.279	2	-0.096	EANAYDFIM(Oxidation)K	Oxidation@514	GG_L_200508_20_hcd	52.7	15111	506	515	37.8	6.8e-16	141480	HUMAN	Multidrug resistance protein 1
240	[1]	P08183	ABCB1	609.279	2	-0.096	EANAYDFIM(Oxidation)K	Oxidation@514	GG_L_200508_20_hcd	53.1	15288	506	515	41.5	7e-16	141480	HUMAN	Multidrug resistance protein 1
241	[1]	P08183	ABCB1	609.279	2	0.0021	EANAYDFIM(Oxidation)K	Oxidation@514	GG_L_200508_20_hcd	53.467	15455	506	515	43.5	1.2e-15	141480	HUMAN	Multidrug resistance protein 1
242	[1]	P08183	ABCB1	609.279	2	-0.19	EANAYDFIM(Oxidation)K	Oxidation@514	GG_L_200508_20_hcd	53.917	15654	506	515	33.4	3e-16	141480	HUMAN	Multidrug resistance protein 1
243	[1]	P08183	ABCB1	601.282	2	0.65	EANAYDFIMK		GG_L_200508_20_hcd	59.05	17960	506	515	30.3	2.1e-09	141480	HUMAN	Multidrug resistance protein 1
244	[1]	P08183	ABCB1	601.282	2	0.15	EANAYDFIMK		GG_L_200508_20_hcd	59.433	18130	506	515	32.8	1.6e-09	141480	HUMAN	Multidrug resistance protein 1
245	[1]	P08183	ABCB1	601.282	2	1.3	EANAYDFIMK		GG_L_200508_20_hcd	59.8	18295	506	515	35.2	6.5e-10	141480	HUMAN	Multidrug resistance protein 1
246	[1]	P08183	ABCB1	601.282	2	0.15	EANAYDFIMK		GG_L_200508_20_hcd	60.15	18453	506	515	32.1	2.3e-09	141480	HUMAN	Multidrug resistance protein 1
247	[1]	P08183	ABCB1	601.282	2	0.15	EANAYDFIMK		GG_L_200508_20_hcd	60.517	18618	506	515	33.8	2.8e-10	141480	HUMAN	Multidrug resistance protein 1
248	[1]	P08183	ABCB1	601.282	2	1.3	EANAYDFIMK		GG_L_200508_20_hcd	60.9	18799	506	515	35.2	5e-09	141480	HUMAN	Multidrug resistance protein 1
249	[1]	P08183	ABCB1	601.283	2	1.8	EANAYDFIMK		GG_L_200508_20_hcd	61.283	18966	506	515	32.1	9.4e-10	141480	HUMAN	Multidrug resistance protein 1
250	[1]	P08183	ABCB1	601.282	2	0.65	EANAYDFIMK		GG_L_200508_20_hcd	61.65	19133	506	515	27.4	4.9e-08	141480	HUMAN	Multidrug resistance protein 1
251	[1]	P08183	ABCB1	601.281	2	-0.17	EANAYDFIMK		GG_L_200508_20_hcd	62.117	19350	506	515	22.1	3.1e-08	141480	HUMAN	Multidrug resistance protein 1
252	[1]	P08183	ABCB1	601.281	2	-0.27	EANAYDFIMK		GG_L_200508_20_hcd	62.517	19528	506	515	18.7	4.3e-07	141480	HUMAN	Multidrug resistance protein 1
253	[1]	P08183	ABCB1	471.261	3	0.32	LPHKFDTLVGER		GG_L_200508_20_hcd	43.75	11212	516	527	32	3.1e-08	141480	HUMAN	Multidrug resistance protein 1
254	[1]	P08183	ABCB1	471.261	3	0.0015	LPHKFDTLVGER		GG_L_200508_20_hcd	44.1	11340	516	527	41.5	1.6e-08	141480	HUMAN	Multidrug resistance protein 1
255	[1]	P08183	ABCB1	706.388	2	-0.1	LPHKFDTLVGER		GG_L_200508_20_hcd	44.2	11379	516	527	26.5	2.1e-05	141480	HUMAN	Multidrug resistance protein 1
256	[1]	P08183	ABCB1	471.261	3	-0.062	LPHKFDTLVGER		GG_L_200508_20_hcd	44.433	11476	516	527	43	7.1e-09	141480	HUMAN	Multidrug resistance protein 1
257	[1]	P08183	ABCB1	706.388	2	-0.1	LPHKFDTLVGER		GG_L_200508_20_hcd	44.567	11528	516	527	34.5	9.4e-06	141480	HUMAN	Multidrug resistance protein 1
258	[1]	P08183	ABCB1	471.261	3	0.0015	LPHKFDTLVGER		GG_L_200508_20_hcd	44.8	11623	516	527	42.4	2.7e-08	141480	HUMAN	Multidrug resistance protein 1
259	[1]	P08183	ABCB1	706.388	2	-0.36	LPHKFDTLVGER		GG_L_200508_20_hcd	44.917	11681	516	527	37.8	4.6e-06	141480	HUMAN	Multidrug resistance protein 1
260	[1]	P08183	ABCB1	471.261	3	0.0015	LPHKFDTLVGER		GG_L_200508_20_hcd	45.15	11781	516	527	40.9	9.5e-09	141480	HUMAN	Multidrug resistance protein 1
261	[1]	P08183	ABCB1	706.388	2	-0.36	LPHKFDTLVGER		GG_L_200508_20_hcd	45.283	11836	516	527	36.7	1.8e-07	141480	HUMAN	Multidrug resistance protein 1
262	[1]	P08183	ABCB1	471.261	3	0.13	LPHKFDTLVGER		GG_L_200508_20_hcd	45.517	11937	516	527	39.3	5e-08	141480	HUMAN	Multidrug resistance protein 1
263	[1]	P08183	ABCB1	706.389	2	0.85	LPHKFDTLVGER		GG_L_200508_20_hcd	45.65	11994	516	527	29.9	5.3e-07	141480	HUMAN	Multidrug resistance protein 1
264	[1]	P08183	ABCB1	471.261	3	0.0015	LPHKFDTLVGER		GG_L_200508_20_hcd	45.867	12089	516	527	40.9	3.5e-09	141480	HUMAN	Multidrug resistance protein 1
265	[1]	P08183	ABCB1	706.388	2	-0.19	LPHKFDTLVGER		GG_L_200508_20_hcd	46	12145	516	527	20.9	6.5e-06	141480	HUMAN	Multidrug resistance protein 1
266	[1]	P08183	ABCB1	471.261	3	-0.062	LPHKFDTLVGER		GG_L_200508_20_hcd	46.217	12238	516	527	44	1.2e-08	141480	HUMAN	Multidrug resistance protein 1
267	[1]	P08183	ABCB1	471.261	3	-0.19	LPHKFDTLVGER		GG_L_200508_20_hcd	46.567	12390	516	527	37.2	3.1e-08	141480	HUMAN	Multidrug resistance protein 1
268	[1]	P08183	ABCB1	471.261	3	-0.32	LPHKFDTLVGER		GG_L_200508_20_hcd	46.933	12541	516	527	31.1	1.9e-06	141480	HUMAN	Multidrug resistance protein 1
269	[1]	P08183	ABCB1	471.261	3	-0.25	LPHKFDTLVGER		GG_L_200508_20_hcd	47.333	12710	516	527	22.2	1e-06	141480	HUMAN	Multidrug resistance protein 1
270	[1]	P08183	ABCB1	468.743	2	-0.084	FDTLVGER		GG_L_200508_20_hcd	46.483	12355	520	527	29.2	3.6e-05	141480	HUMAN	Multidrug resistance protein 1
271	[1]	P08183	ABCB1	468.743	2	-0.34	FDTLVGER		GG_L_200508_20_hcd	46.867	12512	520	527	39.3	1.2e-05	141480	HUMAN	Multidrug resistance protein 1
272	[1]	P08183	ABCB1	468.743	2	-0.15	FDTLVGER		GG_L_200508_20_hcd	47.233	12669	520	527	35.5	1.8e-05	141480	HUMAN	Multidrug resistance protein 1
273	[1]	P08183	ABCB1	468.743	2	-0.21	FDTLVGER		GG_L_200508_20_hcd	47.6	12830	520	527	37.4	1.4e-05	141480	HUMAN	Multidrug resistance protein 1
274	[1]	P08183	ABCB1	468.743	2	-0.02	FDTLVGER		GG_L_200508_20_hcd	47.95	12985	520	527	29.6	1.9e-05	141480	HUMAN	Multidrug resistance protein 1
275	[1]	P08183	ABCB1	468.743	2	0.24	FDTLVGER		GG_L_200508_20_hcd	48.383	13172	520	527	28.9	5.3e-05	141480	HUMAN	Multidrug resistance protein 1
276	[1]	P08183	ABCB1	881.804	3	0.42	ILLLDEATSALDTESEAVVQVALDK		GG_L_200508_20_hcd	79.233	27024	551	575	20.9	7.4e-07	141480	HUMAN	Multidrug resistance protein 1
277	[1]	P08183	ABCB1	881.804	3	-0.21	ILLLDEATSALDTESEAVVQVALDK		GG_L_200508_20_hcd	79.6	27189	551	575	39.9	1e-10	141480	HUMAN	Multidrug resistance protein 1
278	[1]	P08183	ABCB1	881.805	3	1.1	ILLLDEATSALDTESEAVVQVALDK		GG_L_200508_20_hcd	79.967	27350	551	575	43.9	1.8e-11	141480	HUMAN	Multidrug resistance protein 1
279	[1]	P08183	ABCB1	881.804	3	0.49	ILLLDEATSALDTESEAVVQVALDK		GG_L_200508_20_hcd	80.35	27516	551	575	43.6	3.5e-11	141480	HUMAN	Multidrug resistance protein 1
280	[1]	P08183	ABCB1	881.804	3	0.55	ILLLDEATSALDTESEAVVQVALDK		GG_L_200508_20_hcd	80.7	27664	551	575	50	9.9e-13	141480	HUMAN	Multidrug resistance protein 1
281	[1]	P08183	ABCB1	881.805	3	0.77	ILLLDEATSALDTESEAVVQVALDK		GG_L_200508_20_hcd	81.05	27811	551	575	54.8	1.1e-14	141480	HUMAN	Multidrug resistance protein 1
282	[1]	P08183	ABCB1	881.805	3	0.7	ILLLDEATSALDTESEAVVQVALDK		GG_L_200508_20_hcd	81.433	27977	551	575	51.5	1.8e-14	141480	HUMAN	Multidrug resistance protein 1
283	[1]	P08183	ABCB1	881.805	3	0.77	ILLLDEATSALDTESEAVVQVALDK		GG_L_200508_20_hcd	81.783	28130	551	575	53.5	9.7e-15	141480	HUMAN	Multidrug resistance protein 1
284	[1]	P08183	ABCB1	881.805	3	0.77	ILLLDEATSALDTESEAVVQVALDK		GG_L_200508_20_hcd	82.133	28277	551	575	52.5	3.8e-14	141480	HUMAN	Multidrug resistance protein 1
285	[1]	P08183	ABCB1	881.805	3	0.84	ILLLDEATSALDTESEAVVQVALDK		GG_L_200508_20_hcd	82.467	28427	551	575	52.5	2.5e-13	141480	HUMAN	Multidrug resistance protein 1
286	[1]	P08183	ABCB1	881.805	3	1	ILLLDEATSALDTESEAVVQVALDK		GG_L_200508_20_hcd	82.817	28557	551	575	54.1	1.8e-14	141480	HUMAN	Multidrug resistance protein 1
287	[1]	P08183	ABCB1	1322.2	2	1.8	ILLLDEATSALDTESEAVVQVALDK		GG_L_200508_20_hcd	82.933	28603	551	575	56.1	3.9e-15	141480	HUMAN	Multidrug resistance protein 1
288	[1]	P08183	ABCB1	661.605	4	-0.13	ILLLDEATSALDTESEAVVQVALDK		GG_L_200508_20_hcd	83	28631	551	575	35	7e-10	141480	HUMAN	Multidrug resistance protein 1
289	[1]	P08183	ABCB1	881.805	3	1.2	ILLLDEATSALDTESEAVVQVALDK		GG_L_200508_20_hcd	83.183	28712	551	575	51	3.7e-13	141480	HUMAN	Multidrug resistance protein 1
290	[1]	P08183	ABCB1	661.606	4	1.6	ILLLDEATSALDTESEAVVQVALDK		GG_L_200508_20_hcd	83.383	28793	551	575	37	2.1e-10	141480	HUMAN	Multidrug resistance protein 1
291	[1]	P08183	ABCB1	881.805	3	1.2	ILLLDEATSALDTESEAVVQVALDK		GG_L_200508_20_hcd	83.533	28865	551	575	54.6	4e-14	141480	HUMAN	Multidrug resistance protein 1
292	[1]	P08183	ABCB1	1322.2	2	-0.36	ILLLDEATSALDTESEAVVQVALDK		GG_L_200508_20_hcd	83.617	28897	551	575	55.2	1.4e-14	141480	HUMAN	Multidrug resistance protein 1
293	[1]	P08183	ABCB1	661.605	4	0.59	ILLLDEATSALDTESEAVVQVALDK		GG_L_200508_20_hcd	83.767	28963	551	575	38.3	3.8e-10	141480	HUMAN	Multidrug resistance protein 1
294	[1]	P08183	ABCB1	881.805	3	1.2	ILLLDEATSALDTESEAVVQVALDK		GG_L_200508_20_hcd	83.9	29019	551	575	49.5	1e-12	141480	HUMAN	Multidrug resistance protein 1
295	[1]	P08183	ABCB1	1322.2	2	1	ILLLDEATSALDTESEAVVQVALDK		GG_L_200508_20_hcd	83.967	29048	551	575	62	2.6e-16	141480	HUMAN	Multidrug resistance protein 1
296	[1]	P08183	ABCB1	661.605	4	-0.13	ILLLDEATSALDTESEAVVQVALDK		GG_L_200508_20_hcd	84.233	29168	551	575	37.6	9.7e-09	141480	HUMAN	Multidrug resistance protein 1
297	[1]	P08183	ABCB1	881.805	3	1.2	ILLLDEATSALDTESEAVVQVALDK		GG_L_200508_20_hcd	84.25	29173	551	575	52.5	1.5e-13	141480	HUMAN	Multidrug resistance protein 1
298	[1]	P08183	ABCB1	1322.2	2	0.47	ILLLDEATSALDTESEAVVQVALDK		GG_L_200508_20_hcd	84.367	29225	551	575	54.2	5.1e-15	141480	HUMAN	Multidrug resistance protein 1
299	[1]	P08183	ABCB1	661.606	4	1.2	ILLLDEATSALDTESEAVVQVALDK		GG_L_200508_20_hcd	84.6	29330	551	575	28.2	9.5e-07	141480	HUMAN	Multidrug resistance protein 1
300	[1]	P08183	ABCB1	881.805	3	1	ILLLDEATSALDTESEAVVQVALDK		GG_L_200508_20_hcd	84.6	29332	551	575	51	1.7e-12	141480	HUMAN	Multidrug resistance protein 1
301	[1]	P08183	ABCB1	1322.2	2	1.5	ILLLDEATSALDTESEAVVQVALDK		GG_L_200508_20_hcd	84.733	29387	551	575	50.5	2.9e-14	141480	HUMAN	Multidrug resistance protein 1
302	[1]	P08183	ABCB1	881.805	3	1	ILLLDEATSALDTESEAVVQVALDK		GG_L_200508_20_hcd	84.967	29493	551	575	52	3.2e-12	141480	HUMAN	Multidrug resistance protein 1
303	[1]	P08183	ABCB1	661.605	4	0.79	ILLLDEATSALDTESEAVVQVALDK		GG_L_200508_20_hcd	85.05	29532	551	575	36.8	3.4e-10	141480	HUMAN	Multidrug resistance protein 1
304	[1]	P08183	ABCB1	1322.2	2	-0.084	ILLLDEATSALDTESEAVVQVALDK		GG_L_200508_20_hcd	85.1	29550	551	575	60.1	1.3e-15	141480	HUMAN	Multidrug resistance protein 1
305	[1]	P08183	ABCB1	881.805	3	1.2	ILLLDEATSALDTESEAVVQVALDK		GG_L_200508_20_hcd	85.317	29647	551	575	54.1	3.2e-12	141480	HUMAN	Multidrug resistance protein 1
306	[1]	P08183	ABCB1	661.605	4	0.7	ILLLDEATSALDTESEAVVQVALDK		GG_L_200508_20_hcd	85.45	29706	551	575	32.9	1.1e-08	141480	HUMAN	Multidrug resistance protein 1
307	[1]	P08183	ABCB1	1322.2	2	0.57	ILLLDEATSALDTESEAVVQVALDK		GG_L_200508_20_hcd	85.5	29724	551	575	62.6	2.1e-15	141480	HUMAN	Multidrug resistance protein 1
308	[1]	P08183	ABCB1	881.805	3	1.2	ILLLDEATSALDTESEAVVQVALDK		GG_L_200508_20_hcd	85.667	29795	551	575	52.5	2.8e-12	141480	HUMAN	Multidrug resistance protein 1
309	[1]	P08183	ABCB1	661.605	4	-0.22	ILLLDEATSALDTESEAVVQVALDK		GG_L_200508_20_hcd	85.833	29869	551	575	30.9	4.5e-08	141480	HUMAN	Multidrug resistance protein 1
310	[1]	P08183	ABCB1	1322.2	2	-0.45	ILLLDEATSALDTESEAVVQVALDK		GG_L_200508_20_hcd	85.883	29891	551	575	58.9	4.2e-15	141480	HUMAN	Multidrug resistance protein 1
311	[1]	P08183	ABCB1	881.805	3	1.2	ILLLDEATSALDTESEAVVQVALDK		GG_L_200508_20_hcd	86	29942	551	575	55.6	4.4e-13	141480	HUMAN	Multidrug resistance protein 1
312	[1]	P08183	ABCB1	661.605	4	0.79	ILLLDEATSALDTESEAVVQVALDK		GG_L_200508_20_hcd	86.217	30033	551	575	41.2	2.6e-11	141480	HUMAN	Multidrug resistance protein 1
313	[1]	P08183	ABCB1	1322.2	2	1.2	ILLLDEATSALDTESEAVVQVALDK		GG_L_200508_20_hcd	86.25	30050	551	575	62	1.7e-16	141480	HUMAN	Multidrug resistance protein 1
314	[1]	P08183	ABCB1	881.805	3	1.6	ILLLDEATSALDTESEAVVQVALDK		GG_L_200508_20_hcd	86.35	30092	551	575	57.2	5.4e-14	141480	HUMAN	Multidrug resistance protein 1
315	[1]	P08183	ABCB1	661.605	4	0.41	ILLLDEATSALDTESEAVVQVALDK		GG_L_200508_20_hcd	86.567	30187	551	575	42.4	3.5e-12	141480	HUMAN	Multidrug resistance protein 1
316	[1]	P08183	ABCB1	1322.2	2	0.47	ILLLDEATSALDTESEAVVQVALDK		GG_L_200508_20_hcd	86.6	30203	551	575	58.3	3.3e-15	141480	HUMAN	Multidrug resistance protein 1
317	[1]	P08183	ABCB1	881.806	3	1.8	ILLLDEATSALDTESEAVVQVALDK		GG_L_200508_20_hcd	86.7	30246	551	575	52.5	4.7e-13	141480	HUMAN	Multidrug resistance protein 1
318	[1]	P08183	ABCB1	661.605	4	0.79	ILLLDEATSALDTESEAVVQVALDK		GG_L_200508_20_hcd	86.933	30344	551	575	37.8	2.4e-11	141480	HUMAN	Multidrug resistance protein 1
319	[1]	P08183	ABCB1	1322.2	2	0.93	ILLLDEATSALDTESEAVVQVALDK		GG_L_200508_20_hcd	87.017	30382	551	575	64.2	4.5e-16	141480	HUMAN	Multidrug resistance protein 1
320	[1]	P08183	ABCB1	881.806	3	1.9	ILLLDEATSALDTESEAVVQVALDK		GG_L_200508_20_hcd	87.067	30400	551	575	47.9	8.8e-12	141480	HUMAN	Multidrug resistance protein 1
321	[1]	P08183	ABCB1	661.605	4	0.23	ILLLDEATSALDTESEAVVQVALDK		GG_L_200508_20_hcd	87.317	30505	551	575	47	1e-12	141480	HUMAN	Multidrug resistance protein 1
322	[1]	P08183	ABCB1	1322.2	2	0.75	ILLLDEATSALDTESEAVVQVALDK		GG_L_200508_20_hcd	87.383	30532	551	575	63	4.3e-16	141480	HUMAN	Multidrug resistance protein 1
323	[1]	P08183	ABCB1	881.806	3	2.4	ILLLDEATSALDTESEAVVQVALDK		GG_L_200508_20_hcd	87.4	30544	551	575	54.1	5.4e-13	141480	HUMAN	Multidrug resistance protein 1
324	[1]	P08183	ABCB1	661.604	4	-0.69	ILLLDEATSALDTESEAVVQVALDK		GG_L_200508_20_hcd	87.683	30660	551	575	43.6	9.6e-13	141480	HUMAN	Multidrug resistance protein 1
325	[1]	P08183	ABCB1	1322.2	2	0.66	ILLLDEATSALDTESEAVVQVALDK		GG_L_200508_20_hcd	87.717	30672	551	575	61.4	3.8e-17	141480	HUMAN	Multidrug resistance protein 1
326	[1]	P08183	ABCB1	881.806	3	2.2	ILLLDEATSALDTESEAVVQVALDK		GG_L_200508_20_hcd	87.75	30688	551	575	51	1.1e-12	141480	HUMAN	Multidrug resistance protein 1
327	[1]	P08183	ABCB1	661.605	4	-0.13	ILLLDEATSALDTESEAVVQVALDK		GG_L_200508_20_hcd	88.05	30818	551	575	39.1	5.7e-12	141480	HUMAN	Multidrug resistance protein 1
328	[1]	P08183	ABCB1	1322.2	2	-0.084	ILLLDEATSALDTESEAVVQVALDK		GG_L_200508_20_hcd	88.083	30826	551	575	54.8	2.1e-14	141480	HUMAN	Multidrug resistance protein 1
329	[1]	P08183	ABCB1	881.805	3	1.6	ILLLDEATSALDTESEAVVQVALDK		GG_L_200508_20_hcd	88.1	30837	551	575	54.1	3.3e-13	141480	HUMAN	Multidrug resistance protein 1
330	[1]	P08183	ABCB1	881.804	3	0.55	ILLLDEATSALDTESEAVVQVALDK		GG_L_200508_20_hcd	88.45	30986	551	575	52.5	1.3e-12	141480	HUMAN	Multidrug resistance protein 1
331	[1]	P08183	ABCB1	881.804	3	-0.21	ILLLDEATSALDTESEAVVQVALDK		GG_L_200508_20_hcd	88.817	31143	551	575	50.4	5.3e-13	141480	HUMAN	Multidrug resistance protein 1
332	[1]	P08183	ABCB1	881.804	3	0.35	ILLLDEATSALDTESEAVVQVALDK		GG_L_200508_20_hcd	89.167	31300	551	575	53.1	1.2e-12	141480	HUMAN	Multidrug resistance protein 1
333	[1]	P08183	ABCB1	881.804	3	0.35	ILLLDEATSALDTESEAVVQVALDK		GG_L_200508_20_hcd	89.5	31446	551	575	47.9	1.4e-11	141480	HUMAN	Multidrug resistance protein 1
334	[1]	P08183	ABCB1	881.805	3	0.97	ILLLDEATSALDTESEAVVQVALDK		GG_L_200508_20_hcd	89.833	31586	551	575	49.5	3.7e-11	141480	HUMAN	Multidrug resistance protein 1
335	[1]	P08183	ABCB1	881.804	3	0.42	ILLLDEATSALDTESEAVVQVALDK		GG_L_200508_20_hcd	90.217	31746	551	575	47.9	2.2e-11	141480	HUMAN	Multidrug resistance protein 1
336	[1]	P08183	ABCB1	881.805	3	0.91	ILLLDEATSALDTESEAVVQVALDK		GG_L_200508_20_hcd	90.583	31881	551	575	52.5	6.3e-13	141480	HUMAN	Multidrug resistance protein 1
337	[1]	P08183	ABCB1	881.804	3	0.21	ILLLDEATSALDTESEAVVQVALDK		GG_L_200508_20_hcd	90.95	32037	551	575	52.5	2e-12	141480	HUMAN	Multidrug resistance protein 1
338	[1]	P08183	ABCB1	881.804	3	0.55	ILLLDEATSALDTESEAVVQVALDK		GG_L_200508_20_hcd	91.283	32178	551	575	50.4	5.2e-12	141480	HUMAN	Multidrug resistance protein 1
339	[1]	P08183	ABCB1	881.805	3	0.97	ILLLDEATSALDTESEAVVQVALDK		GG_L_200508_20_hcd	91.633	32316	551	575	46.7	6.1e-12	141480	HUMAN	Multidrug resistance protein 1
340	[1]	P08183	ABCB1	881.804	3	0.42	ILLLDEATSALDTESEAVVQVALDK		GG_L_200508_20_hcd	91.967	32466	551	575	47.9	8e-13	141480	HUMAN	Multidrug resistance protein 1
341	[1]	P08183	ABCB1	881.806	3	2.2	ILLLDEATSALDTESEAVVQVALDK		GG_L_200508_20_hcd	92.333	32615	551	575	48	4.5e-12	141480	HUMAN	Multidrug resistance protein 1
342	[1]	P08183	ABCB1	881.805	3	0.91	ILLLDEATSALDTESEAVVQVALDK		GG_L_200508_20_hcd	92.683	32760	551	575	47.6	8.9e-13	141480	HUMAN	Multidrug resistance protein 1
343	[1]	P08183	ABCB1	881.804	3	0.28	ILLLDEATSALDTESEAVVQVALDK		GG_L_200508_20_hcd	93.1	32937	551	575	45.2	1.4e-11	141480	HUMAN	Multidrug resistance protein 1
344	[1]	P08183	ABCB1	881.805	3	0.97	ILLLDEATSALDTESEAVVQVALDK		GG_L_200508_20_hcd	93.45	33088	551	575	49.9	3.1e-12	141480	HUMAN	Multidrug resistance protein 1
345	[1]	P08183	ABCB1	881.804	3	0.0085	ILLLDEATSALDTESEAVVQVALDK		GG_L_200508_20_hcd	93.783	33231	551	575	48.9	1.8e-13	141480	HUMAN	Multidrug resistance protein 1
346	[1]	P08183	ABCB1	881.804	3	-0.14	ILLLDEATSALDTESEAVVQVALDK		GG_L_200508_20_hcd	94.117	33377	551	575	48.6	1.2e-13	141480	HUMAN	Multidrug resistance protein 1
347	[1]	P08183	ABCB1	881.805	3	0.77	ILLLDEATSALDTESEAVVQVALDK		GG_L_200508_20_hcd	94.467	33525	551	575	44.2	8.9e-11	141480	HUMAN	Multidrug resistance protein 1
348	[1]	P08183	ABCB1	881.805	3	0.63	ILLLDEATSALDTESEAVVQVALDK		GG_L_200508_20_hcd	94.883	33697	551	575	47.6	4.3e-12	141480	HUMAN	Multidrug resistance protein 1
349	[1]	P08183	ABCB1	881.804	3	0.49	ILLLDEATSALDTESEAVVQVALDK		GG_L_200508_20_hcd	95.217	33845	551	575	41.7	1.5e-10	141480	HUMAN	Multidrug resistance protein 1
350	[1]	P08183	ABCB1	881.804	3	-0.28	ILLLDEATSALDTESEAVVQVALDK		GG_L_200508_20_hcd	95.567	33995	551	575	43.5	1e-11	141480	HUMAN	Multidrug resistance protein 1
351	[1]	P08183	ABCB1	881.805	3	0.77	ILLLDEATSALDTESEAVVQVALDK		GG_L_200508_20_hcd	95.983	34170	551	575	43.6	5.1e-12	141480	HUMAN	Multidrug resistance protein 1
352	[1]	P08183	ABCB1	881.804	3	0.49	ILLLDEATSALDTESEAVVQVALDK		GG_L_200508_20_hcd	96.35	34329	551	575	43.3	2.1e-11	141480	HUMAN	Multidrug resistance protein 1
353	[1]	P08183	ABCB1	881.805	3	0.77	ILLLDEATSALDTESEAVVQVALDK		GG_L_200508_20_hcd	96.717	34488	551	575	43.5	8.1e-12	141480	HUMAN	Multidrug resistance protein 1
354	[1]	P08183	ABCB1	881.804	3	0.21	ILLLDEATSALDTESEAVVQVALDK		GG_L_200508_20_hcd	97.083	34640	551	575	42.2	8.8e-12	141480	HUMAN	Multidrug resistance protein 1
355	[1]	P08183	ABCB1	881.804	3	0.49	ILLLDEATSALDTESEAVVQVALDK		GG_L_200508_20_hcd	97.417	34784	551	575	42.3	1.5e-11	141480	HUMAN	Multidrug resistance protein 1
356	[1]	P08183	ABCB1	881.804	3	0.0085	ILLLDEATSALDTESEAVVQVALDK		GG_L_200508_20_hcd	97.783	34933	551	575	46.6	1.8e-13	141480	HUMAN	Multidrug resistance protein 1
357	[1]	P08183	ABCB1	881.804	3	0.35	ILLLDEATSALDTESEAVVQVALDK		GG_L_200508_20_hcd	98.167	35100	551	575	40.4	1.1e-10	141480	HUMAN	Multidrug resistance protein 1
358	[1]	P08183	ABCB1	881.805	3	0.7	ILLLDEATSALDTESEAVVQVALDK		GG_L_200508_20_hcd	98.55	35260	551	575	36.5	7.5e-10	141480	HUMAN	Multidrug resistance protein 1
359	[1]	P08183	ABCB1	881.804	3	-0.34	ILLLDEATSALDTESEAVVQVALDK		GG_L_200508_20_hcd	98.933	35406	551	575	35.8	2.6e-09	141480	HUMAN	Multidrug resistance protein 1
360	[1]	P08183	ABCB1	881.805	3	1.1	ILLLDEATSALDTESEAVVQVALDK		GG_L_200508_20_hcd	99.3	35562	551	575	36.5	1e-09	141480	HUMAN	Multidrug resistance protein 1
361	[1]	P08183	ABCB1	881.805	3	0.7	ILLLDEATSALDTESEAVVQVALDK		GG_L_200508_20_hcd	99.717	35735	551	575	41.4	4.3e-11	141480	HUMAN	Multidrug resistance protein 1
362	[1]	P08183	ABCB1	881.804	3	0.55	ILLLDEATSALDTESEAVVQVALDK		GG_L_200508_20_hcd	100.067	35890	551	575	43.6	6.5e-12	141480	HUMAN	Multidrug resistance protein 1
363	[1]	P08183	ABCB1	881.805	3	0.63	ILLLDEATSALDTESEAVVQVALDK		GG_L_200508_20_hcd	100.45	36048	551	575	36.6	1.7e-10	141480	HUMAN	Multidrug resistance protein 1
364	[1]	P08183	ABCB1	881.804	3	0.28	ILLLDEATSALDTESEAVVQVALDK		GG_L_200508_20_hcd	100.817	36204	551	575	37.5	1e-10	141480	HUMAN	Multidrug resistance protein 1
365	[1]	P08183	ABCB1	881.804	3	-0.34	ILLLDEATSALDTESEAVVQVALDK		GG_L_200508_20_hcd	101.183	36362	551	575	38.5	7.3e-11	141480	HUMAN	Multidrug resistance protein 1
366	[1]	P08183	ABCB1	881.804	3	0.077	ILLLDEATSALDTESEAVVQVALDK		GG_L_200508_20_hcd	101.6	36544	551	575	36.5	6.3e-11	141480	HUMAN	Multidrug resistance protein 1
367	[1]	P08183	ABCB1	881.803	3	-0.83	ILLLDEATSALDTESEAVVQVALDK		GG_L_200508_20_hcd	101.967	36705	551	575	36.6	7.1e-10	141480	HUMAN	Multidrug resistance protein 1
368	[1]	P08183	ABCB1	881.804	3	0.077	ILLLDEATSALDTESEAVVQVALDK		GG_L_200508_20_hcd	102.317	36849	551	575	32.6	3.6e-09	141480	HUMAN	Multidrug resistance protein 1
369	[1]	P08183	ABCB1	881.804	3	0.42	ILLLDEATSALDTESEAVVQVALDK		GG_L_200508_20_hcd	102.65	36982	551	575	32.5	1.1e-08	141480	HUMAN	Multidrug resistance protein 1
370	[1]	P08183	ABCB1	881.805	3	0.84	ILLLDEATSALDTESEAVVQVALDK		GG_L_200508_20_hcd	103	37111	551	575	34.3	1.9e-09	141480	HUMAN	Multidrug resistance protein 1
371	[1]	P08183	ABCB1	881.804	3	0.28	ILLLDEATSALDTESEAVVQVALDK		GG_L_200508_20_hcd	103.35	37240	551	575	32.2	1.3e-08	141480	HUMAN	Multidrug resistance protein 1
372	[1]	P08183	ABCB1	881.802	3	-2	ILLLDEATSALDTESEAVVQVALDK		GG_L_200508_20_hcd	103.7	37362	551	575	32.1	1.7e-08	141480	HUMAN	Multidrug resistance protein 1
373	[1]	P08183	ABCB1	881.804	3	0.55	ILLLDEATSALDTESEAVVQVALDK		GG_L_200508_20_hcd	104.033	37486	551	575	34.6	2.7e-09	141480	HUMAN	Multidrug resistance protein 1
374	[1]	P08183	ABCB1	881.804	3	0.55	ILLLDEATSALDTESEAVVQVALDK		GG_L_200508_20_hcd	104.417	37645	551	575	38.9	3.8e-10	141480	HUMAN	Multidrug resistance protein 1
375	[1]	P08183	ABCB1	881.803	3	-0.68	ILLLDEATSALDTESEAVVQVALDK		GG_L_200508_20_hcd	104.867	37836	551	575	36.6	6.6e-10	141480	HUMAN	Multidrug resistance protein 1
376	[1]	P08183	ABCB1	881.805	3	1.1	ILLLDEATSALDTESEAVVQVALDK		GG_L_200508_20_hcd	105.233	37997	551	575	34	2.9e-07	141480	HUMAN	Multidrug resistance protein 1
377	[1]	P08183	ABCB1	881.804	3	0.14	ILLLDEATSALDTESEAVVQVALDK		GG_L_200508_20_hcd	105.7	38208	551	575	31.7	8.4e-09	141480	HUMAN	Multidrug resistance protein 1
378	[1]	P08183	ABCB1	881.801	3	-3.2	ILLLDEATSALDTESEAVVQVALDK		GG_L_200508_20_hcd	106.167	38408	551	575	26.1	3.9e-06	141480	HUMAN	Multidrug resistance protein 1
379	[1]	P08183	ABCB1	881.802	3	-2.3	ILLLDEATSALDTESEAVVQVALDK		GG_L_200508_20_hcd	107.667	39050	551	575	15.6	7e-06	141480	HUMAN	Multidrug resistance protein 1
380	[1]	P08183	ABCB1	957.518	3	0.99	ILLLDEATSALDTESEAVVQVALDKAR		GG_L_200508_20_hcd	84.25	29175	551	577	51.5	4.3e-16	141480	HUMAN	Multidrug resistance protein 1
381	[1]	P08183	ABCB1	957.516	3	-0.67	ILLLDEATSALDTESEAVVQVALDKAR		GG_L_200508_20_hcd	84.917	29469	551	577	42.1	1.7e-14	141480	HUMAN	Multidrug resistance protein 1
382	[1]	P08183	ABCB1	455.777	2	-0.28	TTIVIAHR		GG_L_200508_20_hcd	32.067	6413	581	588	32.9	1.2e-06	141480	HUMAN	Multidrug resistance protein 1
383	[1]	P08183	ABCB1	455.777	2	-0.41	TTIVIAHR		GG_L_200508_20_hcd	32.5	6584	581	588	37.2	2.8e-08	141480	HUMAN	Multidrug resistance protein 1
384	[1]	P08183	ABCB1	455.777	2	-0.34	TTIVIAHR		GG_L_200508_20_hcd	32.85	6724	581	588	36.6	2.6e-08	141480	HUMAN	Multidrug resistance protein 1
385	[1]	P08183	ABCB1	455.777	2	-0.08	TTIVIAHR		GG_L_200508_20_hcd	33.183	6866	581	588	36.6	2.5e-08	141480	HUMAN	Multidrug resistance protein 1
386	[1]	P08183	ABCB1	455.777	2	-0.21	TTIVIAHR		GG_L_200508_20_hcd	33.533	7005	581	588	36	3.1e-08	141480	HUMAN	Multidrug resistance protein 1
387	[1]	P08183	ABCB1	831.423	2	-0.017	NADVIAGFDDGVIVEK		GG_L_200508_20_hcd	0.65	119	594	609	18.5	1.1e-08	141480	HUMAN	Multidrug resistance protein 1
388	[1]	P08183	ABCB1	831.422	2	-0.9	NADVIAGFDDGVIVEK		GG_L_200508_20_hcd	62.033	19312	594	609	26.4	3.9e-05	141480	HUMAN	Multidrug resistance protein 1
389	[1]	P08183	ABCB1	831.423	2	0.64	NADVIAGFDDGVIVEK		GG_L_200508_20_hcd	62.5	19526	594	609	29.3	6.2e-09	141480	HUMAN	Multidrug resistance protein 1
390	[1]	P08183	ABCB1	831.423	2	1	NADVIAGFDDGVIVEK		GG_L_200508_20_hcd	63.017	19760	594	609	38.5	3.2e-08	141480	HUMAN	Multidrug resistance protein 1
391	[1]	P08183	ABCB1	831.422	2	-0.46	NADVIAGFDDGVIVEK		GG_L_200508_20_hcd	63.383	19918	594	609	33	3.8e-07	141480	HUMAN	Multidrug resistance protein 1
392	[1]	P08183	ABCB1	831.423	2	0.57	NADVIAGFDDGVIVEK		GG_L_200508_20_hcd	63.733	20069	594	609	35.5	9.4e-09	141480	HUMAN	Multidrug resistance protein 1
393	[1]	P08183	ABCB1	554.617	3	-0.32	NADVIAGFDDGVIVEK		GG_L_200508_20_hcd	64.1	20235	594	609	36.4	3e-07	141480	HUMAN	Multidrug resistance protein 1
394	[1]	P08183	ABCB1	831.423	2	0.2	NADVIAGFDDGVIVEK		GG_L_200508_20_hcd	64.117	20238	594	609	45.4	2e-09	141480	HUMAN	Multidrug resistance protein 1
395	[1]	P08183	ABCB1	831.423	2	0.57	NADVIAGFDDGVIVEK		GG_L_200508_20_hcd	64.45	20391	594	609	47.6	6.5e-10	141480	HUMAN	Multidrug resistance protein 1
396	[1]	P08183	ABCB1	554.617	3	-0.21	NADVIAGFDDGVIVEK		GG_L_200508_20_hcd	64.467	20393	594	609	47.6	2.5e-10	141480	HUMAN	Multidrug resistance protein 1
397	[1]	P08183	ABCB1	831.424	2	1.1	NADVIAGFDDGVIVEK		GG_L_200508_20_hcd	64.833	20561	594	609	46	7.1e-10	141480	HUMAN	Multidrug resistance protein 1
398	[1]	P08183	ABCB1	554.618	3	0.11	NADVIAGFDDGVIVEK		GG_L_200508_20_hcd	64.833	20563	594	609	47.4	1.9e-10	141480	HUMAN	Multidrug resistance protein 1
399	[1]	P08183	ABCB1	831.423	2	0.72	NADVIAGFDDGVIVEK		GG_L_200508_20_hcd	65.217	20732	594	609	44.5	2.6e-09	141480	HUMAN	Multidrug resistance protein 1
400	[1]	P08183	ABCB1	554.617	3	-0.11	NADVIAGFDDGVIVEK		GG_L_200508_20_hcd	65.217	20736	594	609	29.1	7.1e-06	141480	HUMAN	Multidrug resistance protein 1
401	[1]	P08183	ABCB1	831.423	2	0.42	NADVIAGFDDGVIVEK		GG_L_200508_20_hcd	65.55	20888	594	609	41.3	9.3e-09	141480	HUMAN	Multidrug resistance protein 1
402	[1]	P08183	ABCB1	831.423	2	0.57	NADVIAGFDDGVIVEK		GG_L_200508_20_hcd	65.933	21059	594	609	43.8	6.4e-09	141480	HUMAN	Multidrug resistance protein 1
403	[1]	P08183	ABCB1	554.617	3	-0.54	NADVIAGFDDGVIVEK		GG_L_200508_20_hcd	66.017	21094	594	609	28.8	5.2e-06	141480	HUMAN	Multidrug resistance protein 1
404	[1]	P08183	ABCB1	831.423	2	0.72	NADVIAGFDDGVIVEK		GG_L_200508_20_hcd	66.3	21224	594	609	41.9	5.4e-09	141480	HUMAN	Multidrug resistance protein 1
405	[1]	P08183	ABCB1	554.618	3	0.35	NADVIAGFDDGVIVEK		GG_L_200508_20_hcd	66.417	21275	594	609	22.4	5.5e-05	141480	HUMAN	Multidrug resistance protein 1
406	[1]	P08183	ABCB1	831.423	2	0.64	NADVIAGFDDGVIVEK		GG_L_200508_20_hcd	66.667	21389	594	609	38.8	1.6e-08	141480	HUMAN	Multidrug resistance protein 1
407	[1]	P08183	ABCB1	831.423	2	0.86	NADVIAGFDDGVIVEK		GG_L_200508_20_hcd	67.033	21557	594	609	33.9	1.4e-07	141480	HUMAN	Multidrug resistance protein 1
408	[1]	P08183	ABCB1	831.423	2	0.57	NADVIAGFDDGVIVEK		GG_L_200508_20_hcd	67.417	21722	594	609	37.6	3.4e-08	141480	HUMAN	Multidrug resistance protein 1
409	[1]	P08183	ABCB1	831.423	2	0.2	NADVIAGFDDGVIVEK		GG_L_200508_20_hcd	67.783	21885	594	609	40.7	2e-08	141480	HUMAN	Multidrug resistance protein 1
410	[1]	P08183	ABCB1	831.423	2	0.57	NADVIAGFDDGVIVEK		GG_L_200508_20_hcd	68.15	22047	594	609	41.3	8.2e-09	141480	HUMAN	Multidrug resistance protein 1
411	[1]	P08183	ABCB1	831.423	2	0.5	NADVIAGFDDGVIVEK		GG_L_200508_20_hcd	68.517	22215	594	609	39.8	2.1e-08	141480	HUMAN	Multidrug resistance protein 1
412	[1]	P08183	ABCB1	831.423	2	0.5	NADVIAGFDDGVIVEK		GG_L_200508_20_hcd	68.9	22387	594	609	33	2.3e-06	141480	HUMAN	Multidrug resistance protein 1
413	[1]	P08183	ABCB1	831.423	2	-0.09	NADVIAGFDDGVIVEK		GG_L_200508_20_hcd	69.283	22565	594	609	20.1	1.5e-06	141480	HUMAN	Multidrug resistance protein 1
414	[1]	P08183	ABCB1	831.423	2	0.57	NADVIAGFDDGVIVEK		GG_L_200508_20_hcd	70.083	22928	594	609	26	1.4e-05	141480	HUMAN	Multidrug resistance protein 1
415	[1]	P08183	ABCB1	831.423	2	0.055	NADVIAGFDDGVIVEK		GG_L_200508_20_hcd	70.75	23236	594	609	38	3.7e-08	141480	HUMAN	Multidrug resistance protein 1
416	[1]	P08183	ABCB1	831.423	2	0.57	NADVIAGFDDGVIVEK		GG_L_200508_20_hcd	71.183	23428	594	609	33.6	1.9e-07	141480	HUMAN	Multidrug resistance protein 1
417	[1]	P08183	ABCB1	831.423	2	0.93	NADVIAGFDDGVIVEK		GG_L_200508_20_hcd	73.933	24675	594	609	34.2	6.9e-07	141480	HUMAN	Multidrug resistance protein 1
418	[1]	P08183	ABCB1	831.423	2	0.79	NADVIAGFDDGVIVEK		GG_L_200508_20_hcd	75.1	25196	594	609	41.5	1e-08	141480	HUMAN	Multidrug resistance protein 1
419	[1]	P08183	ABCB1	831.423	2	0.5	NADVIAGFDDGVIVEK		GG_L_200508_20_hcd	76.067	25630	594	609	33.9	5.7e-07	141480	HUMAN	Multidrug resistance protein 1
420	[1]	P08183	ABCB1	831.424	2	1.1	NADVIAGFDDGVIVEK		GG_L_200508_20_hcd	76.583	25846	594	609	34.2	5.7e-07	141480	HUMAN	Multidrug resistance protein 1
421	[1]	P08183	ABCB1	831.423	2	0.57	NADVIAGFDDGVIVEK		GG_L_200508_20_hcd	76.983	26019	594	609	38.5	3.1e-08	141480	HUMAN	Multidrug resistance protein 1
422	[1]	P08183	ABCB1	831.424	2	1.1	NADVIAGFDDGVIVEK		GG_L_200508_20_hcd	78.617	26757	594	609	35.5	9.4e-09	141480	HUMAN	Multidrug resistance protein 1
423	[1]	P08183	ABCB1	831.423	2	0.055	NADVIAGFDDGVIVEK		GG_L_200508_20_hcd	79.033	26937	594	609	28.3	2.3e-07	141480	HUMAN	Multidrug resistance protein 1
424	[1]	P08183	ABCB1	831.424	2	1.8	NADVIAGFDDGVIVEK		GG_L_200508_20_hcd	79.417	27105	594	609	31.8	7e-09	141480	HUMAN	Multidrug resistance protein 1
425	[1]	P08183	ABCB1	831.424	2	1.5	NADVIAGFDDGVIVEK		GG_L_200508_20_hcd	79.767	27264	594	609	31.4	1e-06	141480	HUMAN	Multidrug resistance protein 1
426	[1]	P08183	ABCB1	831.423	2	1	NADVIAGFDDGVIVEK		GG_L_200508_20_hcd	80.117	27416	594	609	36.2	1.1e-07	141480	HUMAN	Multidrug resistance protein 1
427	[1]	P08183	ABCB1	831.423	2	0.5	NADVIAGFDDGVIVEK		GG_L_200508_20_hcd	80.483	27573	594	609	35.3	8.1e-07	141480	HUMAN	Multidrug resistance protein 1
428	[1]	P08183	ABCB1	831.423	2	0.72	NADVIAGFDDGVIVEK		GG_L_200508_20_hcd	80.833	27718	594	609	39.2	6e-08	141480	HUMAN	Multidrug resistance protein 1
429	[1]	P08183	ABCB1	831.424	2	1.2	NADVIAGFDDGVIVEK		GG_L_200508_20_hcd	81.217	27882	594	609	36.4	1.8e-08	141480	HUMAN	Multidrug resistance protein 1
430	[1]	P08183	ABCB1	831.423	2	0.57	NADVIAGFDDGVIVEK		GG_L_200508_20_hcd	81.567	28041	594	609	39.5	1.6e-09	141480	HUMAN	Multidrug resistance protein 1
431	[1]	P08183	ABCB1	831.423	2	0.86	NADVIAGFDDGVIVEK		GG_L_200508_20_hcd	81.933	28195	594	609	38.5	4e-09	141480	HUMAN	Multidrug resistance protein 1
432	[1]	P08183	ABCB1	831.423	2	0.34	NADVIAGFDDGVIVEK		GG_L_200508_20_hcd	82.317	28364	594	609	40.1	1.5e-08	141480	HUMAN	Multidrug resistance protein 1
433	[1]	P08183	ABCB1	831.424	2	1.2	NADVIAGFDDGVIVEK		GG_L_200508_20_hcd	82.683	28500	594	609	36.4	3.8e-09	141480	HUMAN	Multidrug resistance protein 1
434	[1]	P08183	ABCB1	831.423	2	0.93	NADVIAGFDDGVIVEK		GG_L_200508_20_hcd	83.05	28652	594	609	36	1.3e-07	141480	HUMAN	Multidrug resistance protein 1
435	[1]	P08183	ABCB1	831.423	2	0.72	NADVIAGFDDGVIVEK		GG_L_200508_20_hcd	83.4	28805	594	609	36	1.3e-07	141480	HUMAN	Multidrug resistance protein 1
436	[1]	P08183	ABCB1	831.423	2	0.86	NADVIAGFDDGVIVEK		GG_L_200508_20_hcd	83.767	28961	594	609	35.7	3.5e-07	141480	HUMAN	Multidrug resistance protein 1
437	[1]	P08183	ABCB1	831.423	2	0.86	NADVIAGFDDGVIVEK		GG_L_200508_20_hcd	84.117	29116	594	609	26.6	5e-05	141480	HUMAN	Multidrug resistance protein 1
438	[1]	P08183	ABCB1	831.423	2	0.5	NADVIAGFDDGVIVEK		GG_L_200508_20_hcd	84.6	29334	594	609	38.2	7.3e-08	141480	HUMAN	Multidrug resistance protein 1
439	[1]	P08183	ABCB1	831.424	2	1.1	NADVIAGFDDGVIVEK		GG_L_200508_20_hcd	84.983	29497	594	609	39	1.3e-08	141480	HUMAN	Multidrug resistance protein 1
440	[1]	P08183	ABCB1	831.423	2	0.5	NADVIAGFDDGVIVEK		GG_L_200508_20_hcd	85.367	29667	594	609	41.3	7e-09	141480	HUMAN	Multidrug resistance protein 1
441	[1]	P08183	ABCB1	831.423	2	0.5	NADVIAGFDDGVIVEK		GG_L_200508_20_hcd	85.7	29815	594	609	39.5	3.2e-08	141480	HUMAN	Multidrug resistance protein 1
442	[1]	P08183	ABCB1	831.423	2	0.86	NADVIAGFDDGVIVEK		GG_L_200508_20_hcd	86.067	29969	594	609	38.2	3.3e-08	141480	HUMAN	Multidrug resistance protein 1
443	[1]	P08183	ABCB1	831.423	2	0.72	NADVIAGFDDGVIVEK		GG_L_200508_20_hcd	86.417	30126	594	609	39.5	2.4e-08	141480	HUMAN	Multidrug resistance protein 1
444	[1]	P08183	ABCB1	831.423	2	1	NADVIAGFDDGVIVEK		GG_L_200508_20_hcd	86.767	30274	594	609	39.5	1.1e-08	141480	HUMAN	Multidrug resistance protein 1
445	[1]	P08183	ABCB1	831.423	2	0.57	NADVIAGFDDGVIVEK		GG_L_200508_20_hcd	87.117	30422	594	609	38.8	4.2e-08	141480	HUMAN	Multidrug resistance protein 1
446	[1]	P08183	ABCB1	831.424	2	1.2	NADVIAGFDDGVIVEK		GG_L_200508_20_hcd	87.467	30569	594	609	40.5	1.5e-10	141480	HUMAN	Multidrug resistance protein 1
447	[1]	P08183	ABCB1	831.423	2	0.86	NADVIAGFDDGVIVEK		GG_L_200508_20_hcd	87.883	30744	594	609	38.4	1.1e-08	141480	HUMAN	Multidrug resistance protein 1
448	[1]	P08183	ABCB1	831.423	2	0.42	NADVIAGFDDGVIVEK		GG_L_200508_20_hcd	88.25	30897	594	609	36.8	7.5e-10	141480	HUMAN	Multidrug resistance protein 1
449	[1]	P08183	ABCB1	831.423	2	0.64	NADVIAGFDDGVIVEK		GG_L_200508_20_hcd	88.583	31045	594	609	35.5	4.2e-08	141480	HUMAN	Multidrug resistance protein 1
450	[1]	P08183	ABCB1	831.423	2	1	NADVIAGFDDGVIVEK		GG_L_200508_20_hcd	89.033	31243	594	609	37.2	8.2e-09	141480	HUMAN	Multidrug resistance protein 1
451	[1]	P08183	ABCB1	831.424	2	1.1	NADVIAGFDDGVIVEK		GG_L_200508_20_hcd	89.4	31399	594	609	42.2	1.4e-09	141480	HUMAN	Multidrug resistance protein 1
452	[1]	P08183	ABCB1	831.423	2	0.72	NADVIAGFDDGVIVEK		GG_L_200508_20_hcd	89.733	31545	594	609	41.9	3.9e-09	141480	HUMAN	Multidrug resistance protein 1
453	[1]	P08183	ABCB1	831.423	2	0.93	NADVIAGFDDGVIVEK		GG_L_200508_20_hcd	90.083	31691	594	609	36.4	1.1e-09	141480	HUMAN	Multidrug resistance protein 1
454	[1]	P08183	ABCB1	831.423	2	0.57	NADVIAGFDDGVIVEK		GG_L_200508_20_hcd	90.483	31838	594	609	41.9	1.6e-08	141480	HUMAN	Multidrug resistance protein 1
455	[1]	P08183	ABCB1	831.423	2	0.64	NADVIAGFDDGVIVEK		GG_L_200508_20_hcd	90.833	31988	594	609	41.6	6.9e-09	141480	HUMAN	Multidrug resistance protein 1
456	[1]	P08183	ABCB1	831.423	2	0.57	NADVIAGFDDGVIVEK		GG_L_200508_20_hcd	91.183	32135	594	609	39.4	3.5e-08	141480	HUMAN	Multidrug resistance protein 1
457	[1]	P08183	ABCB1	831.423	2	0.34	NADVIAGFDDGVIVEK		GG_L_200508_20_hcd	91.533	32279	594	609	43.6	9.1e-09	141480	HUMAN	Multidrug resistance protein 1
458	[1]	P08183	ABCB1	831.423	2	0.79	NADVIAGFDDGVIVEK		GG_L_200508_20_hcd	91.917	32438	594	609	44.5	2.9e-09	141480	HUMAN	Multidrug resistance protein 1
459	[1]	P08183	ABCB1	831.423	2	1	NADVIAGFDDGVIVEK		GG_L_200508_20_hcd	92.267	32586	594	609	39	5.3e-08	141480	HUMAN	Multidrug resistance protein 1
460	[1]	P08183	ABCB1	831.423	2	0.34	NADVIAGFDDGVIVEK		GG_L_200508_20_hcd	92.617	32733	594	609	40.4	5.8e-09	141480	HUMAN	Multidrug resistance protein 1
461	[1]	P08183	ABCB1	831.423	2	0.2	NADVIAGFDDGVIVEK		GG_L_200508_20_hcd	92.967	32880	594	609	41.1	1.9e-08	141480	HUMAN	Multidrug resistance protein 1
462	[1]	P08183	ABCB1	831.423	2	0.93	NADVIAGFDDGVIVEK		GG_L_200508_20_hcd	93.317	33033	594	609	38.8	1.3e-08	141480	HUMAN	Multidrug resistance protein 1
463	[1]	P08183	ABCB1	831.424	2	1.1	NADVIAGFDDGVIVEK		GG_L_200508_20_hcd	93.683	33190	594	609	38.8	1.4e-08	141480	HUMAN	Multidrug resistance protein 1
464	[1]	P08183	ABCB1	831.423	2	0.57	NADVIAGFDDGVIVEK		GG_L_200508_20_hcd	94.033	33339	594	609	44.2	1.5e-09	141480	HUMAN	Multidrug resistance protein 1
465	[1]	P08183	ABCB1	831.423	2	0.86	NADVIAGFDDGVIVEK		GG_L_200508_20_hcd	94.383	33488	594	609	39.5	1.5e-10	141480	HUMAN	Multidrug resistance protein 1
466	[1]	P08183	ABCB1	831.423	2	0.5	NADVIAGFDDGVIVEK		GG_L_200508_20_hcd	94.75	33645	594	609	42.5	1.2e-09	141480	HUMAN	Multidrug resistance protein 1
467	[1]	P08183	ABCB1	831.423	2	0.5	NADVIAGFDDGVIVEK		GG_L_200508_20_hcd	95.117	33797	594	609	41.6	1.1e-09	141480	HUMAN	Multidrug resistance protein 1
468	[1]	P08183	ABCB1	831.423	2	0.34	NADVIAGFDDGVIVEK		GG_L_200508_20_hcd	95.467	33949	594	609	39	2.3e-10	141480	HUMAN	Multidrug resistance protein 1
469	[1]	P08183	ABCB1	831.423	2	0.93	NADVIAGFDDGVIVEK		GG_L_200508_20_hcd	95.817	34098	594	609	39	5.7e-08	141480	HUMAN	Multidrug resistance protein 1
470	[1]	P08183	ABCB1	831.424	2	1.1	NADVIAGFDDGVIVEK		GG_L_200508_20_hcd	96.217	34275	594	609	39	3.5e-08	141480	HUMAN	Multidrug resistance protein 1
471	[1]	P08183	ABCB1	831.423	2	0.72	NADVIAGFDDGVIVEK		GG_L_200508_20_hcd	96.617	34445	594	609	39.3	1.9e-08	141480	HUMAN	Multidrug resistance protein 1
472	[1]	P08183	ABCB1	831.424	2	1.5	NADVIAGFDDGVIVEK		GG_L_200508_20_hcd	97	34608	594	609	35.3	4.1e-07	141480	HUMAN	Multidrug resistance protein 1
473	[1]	P08183	ABCB1	831.424	2	1.1	NADVIAGFDDGVIVEK		GG_L_200508_20_hcd	97.383	34764	594	609	39.5	3.9e-08	141480	HUMAN	Multidrug resistance protein 1
474	[1]	P08183	ABCB1	831.423	2	0.42	NADVIAGFDDGVIVEK		GG_L_200508_20_hcd	97.733	34915	594	609	36.8	1.1e-07	141480	HUMAN	Multidrug resistance protein 1
475	[1]	P08183	ABCB1	831.423	2	0.93	NADVIAGFDDGVIVEK		GG_L_200508_20_hcd	98.1	35067	594	609	36	2.6e-07	141480	HUMAN	Multidrug resistance protein 1
476	[1]	P08183	ABCB1	831.424	2	1.4	NADVIAGFDDGVIVEK		GG_L_200508_20_hcd	98.45	35216	594	609	33.5	3.4e-08	141480	HUMAN	Multidrug resistance protein 1
477	[1]	P08183	ABCB1	831.423	2	0.57	NADVIAGFDDGVIVEK		GG_L_200508_20_hcd	98.8	35350	594	609	30.1	4.3e-06	141480	HUMAN	Multidrug resistance protein 1
478	[1]	P08183	ABCB1	831.423	2	0.72	NADVIAGFDDGVIVEK		GG_L_200508_20_hcd	99.167	35502	594	609	38.5	2.5e-08	141480	HUMAN	Multidrug resistance protein 1
479	[1]	P08183	ABCB1	831.423	2	0.34	NADVIAGFDDGVIVEK		GG_L_200508_20_hcd	99.533	35658	594	609	35	1.5e-07	141480	HUMAN	Multidrug resistance protein 1
480	[1]	P08183	ABCB1	831.424	2	1.5	NADVIAGFDDGVIVEK		GG_L_200508_20_hcd	99.883	35814	594	609	36.4	9.4e-11	141480	HUMAN	Multidrug resistance protein 1
481	[1]	P08183	ABCB1	831.424	2	1.3	NADVIAGFDDGVIVEK		GG_L_200508_20_hcd	100.25	35967	594	609	36.5	7.3e-08	141480	HUMAN	Multidrug resistance protein 1
482	[1]	P08183	ABCB1	831.423	2	0.34	NADVIAGFDDGVIVEK		GG_L_200508_20_hcd	105.733	38220	594	609	32	2.9e-06	141480	HUMAN	Multidrug resistance protein 1
483	[1]	P08183	ABCB1	831.423	2	-0.16	NADVIAGFDDGVIVEK		GG_L_200508_20_hcd	106.217	38432	594	609	29.8	1.1e-06	141480	HUMAN	Multidrug resistance protein 1
484	[1]	P08183	ABCB1	831.423	2	-0.16	NADVIAGFDDGVIVEK		GG_L_200508_20_hcd	106.683	38633	594	609	20.9	1.4e-07	141480	HUMAN	Multidrug resistance protein 1
485	[1]	P08183	ABCB1	831.423	2	0.27	NADVIAGFDDGVIVEK		GG_L_200508_20_hcd	107.517	38983	594	609	19.9	6.4e-07	141480	HUMAN	Multidrug resistance protein 1
486	[1]	P08183	ABCB1	831.423	2	0.86	NADVIAGFDDGVIVEK		GG_L_200508_20_hcd	107.95	39169	594	609	26.1	2.4e-07	141480	HUMAN	Multidrug resistance protein 1
487	[1]	P08183	ABCB1	831.422	2	-0.46	NADVIAGFDDGVIVEK		GG_L_200508_20_hcd	108.383	39360	594	609	21.9	1.2e-06	141480	HUMAN	Multidrug resistance protein 1
488	[1]	P08183	ABCB1	647.318	4	0.54	NADVIAGFDDGVIVEKGNHDELMK		GG_L_200508_20_hcd	59.5	18163	594	617	48.5	1.3e-13	141480	HUMAN	Multidrug resistance protein 1
489	[1]	P08183	ABCB1	862.756	3	0.79	NADVIAGFDDGVIVEKGNHDELMK		GG_L_200508_20_hcd	59.633	18225	594	617	20.4	1.7e-08	141480	HUMAN	Multidrug resistance protein 1
490	[1]	P08183	ABCB1	647.318	4	0.45	NADVIAGFDDGVIVEKGNHDELMK		GG_L_200508_20_hcd	59.883	18334	594	617	61.5	5.3e-15	141480	HUMAN	Multidrug resistance protein 1
491	[1]	P08183	ABCB1	862.755	3	0.5	NADVIAGFDDGVIVEKGNHDELMK		GG_L_200508_20_hcd	60	18389	594	617	37.2	5.2e-13	141480	HUMAN	Multidrug resistance protein 1
492	[1]	P08183	ABCB1	647.318	4	0.45	NADVIAGFDDGVIVEKGNHDELMK		GG_L_200508_20_hcd	60.283	18511	594	617	62.9	2.9e-16	141480	HUMAN	Multidrug resistance protein 1
493	[1]	P08183	ABCB1	862.755	3	0.083	NADVIAGFDDGVIVEKGNHDELMK		GG_L_200508_20_hcd	60.367	18554	594	617	27.3	1.5e-09	141480	HUMAN	Multidrug resistance protein 1
494	[1]	P08183	ABCB1	647.318	4	-0.31	NADVIAGFDDGVIVEKGNHDELMK		GG_L_200508_20_hcd	60.65	18686	594	617	51.5	3e-14	141480	HUMAN	Multidrug resistance protein 1
495	[1]	P08183	ABCB1	569.484	5	0.069	NADVIAGFDDGVIVEKGNHDELMKEK		GG_L_200508_20_hcd	55.867	16507	594	619	23.2	1.4e-09	141480	HUMAN	Multidrug resistance protein 1
496	[1]	P08183	ABCB1	948.468	3	0.47	NADVIAGFDDGVIVEKGNHDELMKEK		GG_L_200508_20_hcd	56.15	16635	594	619	25.9	3.3e-09	141480	HUMAN	Multidrug resistance protein 1
497	[1]	P08183	ABCB1	711.603	4	0.72	NADVIAGFDDGVIVEKGNHDELMKEK		GG_L_200508_20_hcd	56.2	16660	594	619	28.9	3.4e-07	141480	HUMAN	Multidrug resistance protein 1
498	[1]	P08183	ABCB1	569.483	5	-0.037	NADVIAGFDDGVIVEKGNHDELMKEK		GG_L_200508_20_hcd	56.233	16681	594	619	47.4	1.5e-13	141480	HUMAN	Multidrug resistance protein 1
499	[1]	P08183	ABCB1	711.603	4	0.72	NADVIAGFDDGVIVEKGNHDELMKEK		GG_L_200508_20_hcd	56.55	16823	594	619	32	3.1e-08	141480	HUMAN	Multidrug resistance protein 1
500	[1]	P08183	ABCB1	569.484	5	0.17	NADVIAGFDDGVIVEKGNHDELMKEK		GG_L_200508_20_hcd	56.967	17007	594	619	41.5	1.4e-14	141480	HUMAN	Multidrug resistance protein 1
501	[1]	P08183	ABCB1	569.483	5	-0.35	NADVIAGFDDGVIVEKGNHDELMKEK		GG_L_200508_20_hcd	57.367	17193	594	619	33.5	7.1e-13	141480	HUMAN	Multidrug resistance protein 1
502	[1]	P08183	ABCB1	400.861	3	-0.19	GNHDELMKEK		GG_L_200508_20_hcd	23.383	3658	610	619	24.1	3.1e-05	141480	HUMAN	Multidrug resistance protein 1
503	[1]	P08183	ABCB1	400.861	3	-0.12	GNHDELMKEK		GG_L_200508_20_hcd	24.067	3820	610	619	25.1	1.5e-05	141480	HUMAN	Multidrug resistance protein 1
504	[1]	P08183	ABCB1	400.861	3	-0.12	GNHDELMKEK		GG_L_200508_20_hcd	24.4	3901	610	619	23.9	6.1e-05	141480	HUMAN	Multidrug resistance protein 1
505	[1]	P08183	ABCB1	400.861	3	-0.042	GNHDELMKEK		GG_L_200508_20_hcd	24.733	3981	610	619	29.4	2e-06	141480	HUMAN	Multidrug resistance protein 1
506	[1]	P08183	ABCB1	600.788	2	0.25	GNHDELMKEK		GG_L_200508_20_hcd	24.867	4008	610	619	28.9	3.4e-06	141480	HUMAN	Multidrug resistance protein 1
507	[1]	P08183	ABCB1	400.861	3	0.18	GNHDELMKEK		GG_L_200508_20_hcd	25.067	4063	610	619	28.4	4e-06	141480	HUMAN	Multidrug resistance protein 1
508	[1]	P08183	ABCB1	600.788	2	0.55	GNHDELMKEK		GG_L_200508_20_hcd	25.217	4095	610	619	19.1	5.5e-06	141480	HUMAN	Multidrug resistance protein 1
509	[1]	P08183	ABCB1	400.861	3	0.11	GNHDELMKEK		GG_L_200508_20_hcd	25.417	4149	610	619	25.2	0.0001	141480	HUMAN	Multidrug resistance protein 1
510	[1]	P08183	ABCB1	400.861	3	-0.12	GNHDELMKEK		GG_L_200508_20_hcd	25.75	4239	610	619	24.8	5.3e-05	141480	HUMAN	Multidrug resistance protein 1
511	[1]	P08183	ABCB1	1267.24	3	1	LVTM(Oxidation)QTAGNEVELENAADESKSEIDALEMSSNDSR	Oxidation@628=88	GG_L_200508_20_hcd	66.233	21193	625	659	36.9	2.3e-12	141480	HUMAN	Multidrug resistance protein 1
512	[1]	P08183	ABCB1	1267.24	3	0.76	LVTM(Oxidation)QTAGNEVELENAADESKSEIDALEMSSNDSR	Oxidation@628=134	GG_L_200508_20_hcd	66.6	21362	625	659	49.3	2e-18	141480	HUMAN	Multidrug resistance protein 1
513	[1]	P08183	ABCB1	1125.03	2	0.29	LVTMQTAGNEVELENAADESK		GG_L_200508_20_hcd	56.75	16909	625	645	46	5.5e-17	141480	HUMAN	Multidrug resistance protein 1
514	[1]	P08183	ABCB1	750.358	3	0.13	LVTMQTAGNEVELENAADESK		GG_L_200508_20_hcd	56.8	16936	625	645	42.7	5.3e-12	141480	HUMAN	Multidrug resistance protein 1
515	[1]	P08183	ABCB1	1125.03	2	0.19	LVTMQTAGNEVELENAADESK		GG_L_200508_20_hcd	57.117	17073	625	645	62.1	2.9e-16	141480	HUMAN	Multidrug resistance protein 1
516	[1]	P08183	ABCB1	750.358	3	0.21	LVTMQTAGNEVELENAADESK		GG_L_200508_20_hcd	57.167	17103	625	645	51.9	2.3e-12	141480	HUMAN	Multidrug resistance protein 1
517	[1]	P08183	ABCB1	1125.03	2	0.071	LVTMQTAGNEVELENAADESK		GG_L_200508_20_hcd	57.483	17245	625	645	60.8	8.8e-17	141480	HUMAN	Multidrug resistance protein 1
518	[1]	P08183	ABCB1	750.358	3	-0.034	LVTMQTAGNEVELENAADESK		GG_L_200508_20_hcd	57.567	17279	625	645	50.9	6.3e-13	141480	HUMAN	Multidrug resistance protein 1
519	[1]	P08183	ABCB1	1125.03	2	0.61	LVTMQTAGNEVELENAADESK		GG_L_200508_20_hcd	57.883	17429	625	645	45.7	6.9e-13	141480	HUMAN	Multidrug resistance protein 1
520	[1]	P08183	ABCB1	750.358	3	0.13	LVTMQTAGNEVELENAADESK		GG_L_200508_20_hcd	57.967	17462	625	645	37.5	2.5e-10	141480	HUMAN	Multidrug resistance protein 1
521	[1]	P08183	ABCB1	950.684	4	0.33	LVTMQTAGNEVELENAADESKSEIDALEM(Oxidation)SSNDSR	Oxidation@653=40	GG_L_200508_20_hcd	68.667	22281	625	659	38	3.9e-12	141480	HUMAN	Multidrug resistance protein 1
522	[1]	P08183	ABCB1	1267.24	3	0.47	LVTMQTAGNEVELENAADESKSEIDALEM(Oxidation)SSNDSR	Oxidation@653=104	GG_L_200508_20_hcd	68.667	22284	625	659	54.5	6.8e-19	141480	HUMAN	Multidrug resistance protein 1
523	[1]	P08183	ABCB1	1267.24	3	1.2	LVTMQTAGNEVELENAADESKSEIDALEM(Oxidation)SSNDSR	Oxidation@653=18	GG_L_200508_20_hcd	69.717	22759	625	659	20.5	1.5e-05	141480	HUMAN	Multidrug resistance protein 1
524	[1]	P08183	ABCB1	946.683	4	-2.1	LVTMQTAGNEVELENAADESKSEIDALEMSSNDSR		GG_L_200508_20_hcd	68.35	22138	625	659	27	2.1e-08	141480	HUMAN	Multidrug resistance protein 1
525	[1]	P08183	ABCB1	946.684	4	-0.5	LVTMQTAGNEVELENAADESKSEIDALEMSSNDSR		GG_L_200508_20_hcd	68.75	22321	625	659	27.4	2.8e-09	141480	HUMAN	Multidrug resistance protein 1
526	[1]	P08183	ABCB1	1261.91	3	-0.61	LVTMQTAGNEVELENAADESKSEIDALEMSSNDSR		GG_L_200508_20_hcd	68.767	22322	625	659	66.9	4.4e-22	141480	HUMAN	Multidrug resistance protein 1
527	[1]	P08183	ABCB1	1261.91	3	-0.8	LVTMQTAGNEVELENAADESKSEIDALEMSSNDSR		GG_L_200508_20_hcd	69.15	22497	625	659	69.2	6.8e-24	141480	HUMAN	Multidrug resistance protein 1
528	[1]	P08183	ABCB1	946.684	4	-0.95	LVTMQTAGNEVELENAADESKSEIDALEMSSNDSR		GG_L_200508_20_hcd	69.217	22529	625	659	24.2	2.8e-08	141480	HUMAN	Multidrug resistance protein 1
529	[1]	P08183	ABCB1	1261.91	3	-0.32	LVTMQTAGNEVELENAADESKSEIDALEMSSNDSR		GG_L_200508_20_hcd	69.517	22666	625	659	67.2	1.8e-22	141480	HUMAN	Multidrug resistance protein 1
530	[1]	P08183	ABCB1	946.684	4	-0.83	LVTMQTAGNEVELENAADESKSEIDALEMSSNDSR		GG_L_200508_20_hcd	69.617	22713	625	659	30.2	1.5e-10	141480	HUMAN	Multidrug resistance protein 1
531	[1]	P08183	ABCB1	1261.91	3	-0.71	LVTMQTAGNEVELENAADESKSEIDALEMSSNDSR		GG_L_200508_20_hcd	69.883	22837	625	659	68.2	5e-24	141480	HUMAN	Multidrug resistance protein 1
532	[1]	P08183	ABCB1	946.685	4	-0.054	LVTMQTAGNEVELENAADESKSEIDALEMSSNDSR		GG_L_200508_20_hcd	70	22892	625	659	39.2	8e-13	141480	HUMAN	Multidrug resistance protein 1
533	[1]	P08183	ABCB1	1261.91	3	-0.61	LVTMQTAGNEVELENAADESKSEIDALEMSSNDSR		GG_L_200508_20_hcd	70.267	23014	625	659	64	1.1e-22	141480	HUMAN	Multidrug resistance protein 1
534	[1]	P08183	ABCB1	946.684	4	-0.31	LVTMQTAGNEVELENAADESKSEIDALEMSSNDSR		GG_L_200508_20_hcd	70.467	23108	625	659	29.4	3.1e-10	141480	HUMAN	Multidrug resistance protein 1
535	[1]	P08183	ABCB1	1261.91	3	0.45	LVTMQTAGNEVELENAADESKSEIDALEMSSNDSR		GG_L_200508_20_hcd	70.65	23191	625	659	59.9	1.6e-18	141480	HUMAN	Multidrug resistance protein 1
536	[1]	P08183	ABCB1	777.342	2	0.82	SEIDALEMSSNDSR		GG_L_200508_20_hcd	52.65	15088	646	659	49	1.7e-15	141480	HUMAN	Multidrug resistance protein 1
537	[1]	P08183	ABCB1	777.341	2	0.43	SEIDALEMSSNDSR		GG_L_200508_20_hcd	53.017	15254	646	659	47.8	6e-14	141480	HUMAN	Multidrug resistance protein 1
538	[1]	P08183	ABCB1	777.341	2	0.66	SEIDALEMSSNDSR		GG_L_200508_20_hcd	53.383	15419	646	659	45.9	5.7e-14	141480	HUMAN	Multidrug resistance protein 1
539	[1]	P08183	ABCB1	777.34	2	-1.4	SEIDALEMSSNDSR		GG_L_200508_20_hcd	53.767	15586	646	659	34.3	9e-12	141480	HUMAN	Multidrug resistance protein 1
540	[1]	P08183	ABCB1	823.415	2	0.75	EALDESIPPVSFWR		GG_L_200508_20_hcd	71.283	23482	686	699	40.8	1.1e-09	141480	HUMAN	Multidrug resistance protein 1
541	[1]	P08183	ABCB1	823.415	2	1.1	EALDESIPPVSFWR		GG_L_200508_20_hcd	71.667	23657	686	699	46.4	3.3e-10	141480	HUMAN	Multidrug resistance protein 1
542	[1]	P08183	ABCB1	549.279	3	0.11	EALDESIPPVSFWR		GG_L_200508_20_hcd	71.717	23676	686	699	42.1	1.3e-08	141480	HUMAN	Multidrug resistance protein 1
543	[1]	P08183	ABCB1	823.416	2	1.5	EALDESIPPVSFWR		GG_L_200508_20_hcd	72.05	23829	686	699	42.6	1.1e-09	141480	HUMAN	Multidrug resistance protein 1
544	[1]	P08183	ABCB1	549.279	3	0.0053	EALDESIPPVSFWR		GG_L_200508_20_hcd	72.083	23845	686	699	41.8	1.2e-10	141480	HUMAN	Multidrug resistance protein 1
545	[1]	P08183	ABCB1	823.415	2	0.53	EALDESIPPVSFWR		GG_L_200508_20_hcd	72.433	24004	686	699	44.2	1.5e-09	141480	HUMAN	Multidrug resistance protein 1
546	[1]	P08183	ABCB1	549.279	3	0.11	EALDESIPPVSFWR		GG_L_200508_20_hcd	72.467	24020	686	699	43.7	4.4e-10	141480	HUMAN	Multidrug resistance protein 1
547	[1]	P08183	ABCB1	823.415	2	0.82	EALDESIPPVSFWR		GG_L_200508_20_hcd	72.8	24165	686	699	44.2	3.7e-10	141480	HUMAN	Multidrug resistance protein 1
548	[1]	P08183	ABCB1	549.279	3	0.68	EALDESIPPVSFWR		GG_L_200508_20_hcd	72.883	24205	686	699	38.7	3.4e-08	141480	HUMAN	Multidrug resistance protein 1
549	[1]	P08183	ABCB1	823.416	2	1.1	EALDESIPPVSFWR		GG_L_200508_20_hcd	73.167	24333	686	699	43.6	5.6e-10	141480	HUMAN	Multidrug resistance protein 1
550	[1]	P08183	ABCB1	823.416	2	1.1	EALDESIPPVSFWR		GG_L_200508_20_hcd	73.533	24496	686	699	37.6	2e-10	141480	HUMAN	Multidrug resistance protein 1
551	[1]	P08183	ABCB1	1183.9	4	2.1	IMKLNLTEWPYFVVGVFC(Methylthio)AIINGGLQPAFAIIFSKIIGVFTR		GG_L_200508_20_hcd	100.75	36176	700	741	59.6	1.7e-21	141480	HUMAN	Multidrug resistance protein 1
552	[1]	P08183	ABCB1	1183.9	4	0.77	IMKLNLTEWPYFVVGVFC(Methylthio)AIINGGLQPAFAIIFSKIIGVFTR		GG_L_200508_20_hcd	101.133	36345	700	741	61	1.7e-20	141480	HUMAN	Multidrug resistance protein 1
553	[1]	P08183	ABCB1	1183.9	4	0.98	IMKLNLTEWPYFVVGVFC(Methylthio)AIINGGLQPAFAIIFSKIIGVFTR		GG_L_200508_20_hcd	101.55	36527	700	741	59.7	1.1e-20	141480	HUMAN	Multidrug resistance protein 1
554	[1]	P08183	ABCB1	1183.9	4	1.3	IMKLNLTEWPYFVVGVFC(Methylthio)AIINGGLQPAFAIIFSKIIGVFTR		GG_L_200508_20_hcd	101.933	36690	700	741	41.3	2.8e-15	141480	HUMAN	Multidrug resistance protein 1
555	[1]	P08183	ABCB1	1191.96	3	-3.3	LNLTEWPYFVVGVFC(Methylthio)AIINGGLQPAFAIIFSK		GG_L_200508_20_hcd	96.117	34228	703	734	32.1	3.1e-10	141480	HUMAN	Multidrug resistance protein 1
556	[1]	P08183	ABCB1	1191.96	3	-0.56	LNLTEWPYFVVGVFC(Methylthio)AIINGGLQPAFAIIFSK		GG_L_200508_20_hcd	101.117	36337	703	734	41.9	5.2e-13	141480	HUMAN	Multidrug resistance protein 1
557	[1]	P08183	ABCB1	1191.96	3	1.4	LNLTEWPYFVVGVFC(Methylthio)AIINGGLQPAFAIIFSK		GG_L_200508_20_hcd	101.483	36494	703	734	41.5	2.7e-12	141480	HUMAN	Multidrug resistance protein 1
558	[1]	P08183	ABCB1	1191.96	3	-0.048	LNLTEWPYFVVGVFC(Methylthio)AIINGGLQPAFAIIFSK		GG_L_200508_20_hcd	101.867	36663	703	734	46.9	1.9e-14	141480	HUMAN	Multidrug resistance protein 1
559	[1]	P08183	ABCB1	894.221	4	-1.2	LNLTEWPYFVVGVFC(Methylthio)AIINGGLQPAFAIIFSK		GG_L_200508_20_hcd	101.983	36713	703	734	15.9	9.6e-06	141480	HUMAN	Multidrug resistance protein 1
560	[1]	P08183	ABCB1	1191.96	3	1.6	LNLTEWPYFVVGVFC(Methylthio)AIINGGLQPAFAIIFSK		GG_L_200508_20_hcd	102.267	36831	703	734	45.1	3.4e-13	141480	HUMAN	Multidrug resistance protein 1
561	[1]	P08183	ABCB1	1191.96	3	0.46	LNLTEWPYFVVGVFC(Methylthio)AIINGGLQPAFAIIFSK		GG_L_200508_20_hcd	102.617	36967	703	734	48.6	1.9e-14	141480	HUMAN	Multidrug resistance protein 1
562	[1]	P08183	ABCB1	894.225	4	2.9	LNLTEWPYFVVGVFC(Methylthio)AIINGGLQPAFAIIFSK		GG_L_200508_20_hcd	102.783	37034	703	734	21.9	2.8e-07	141480	HUMAN	Multidrug resistance protein 1
563	[1]	P08183	ABCB1	1191.96	3	0.36	LNLTEWPYFVVGVFC(Methylthio)AIINGGLQPAFAIIFSK		GG_L_200508_20_hcd	102.95	37095	703	734	43.9	1.4e-13	141480	HUMAN	Multidrug resistance protein 1
564	[1]	P08183	ABCB1	894.223	4	0.45	LNLTEWPYFVVGVFC(Methylthio)AIINGGLQPAFAIIFSK		GG_L_200508_20_hcd	103.133	37161	703	734	16.2	6.2e-05	141480	HUMAN	Multidrug resistance protein 1
565	[1]	P08183	ABCB1	1191.96	3	1.6	LNLTEWPYFVVGVFC(Methylthio)AIINGGLQPAFAIIFSK		GG_L_200508_20_hcd	103.3	37223	703	734	44.2	6.7e-14	141480	HUMAN	Multidrug resistance protein 1
566	[1]	P08183	ABCB1	1191.96	3	-1.2	LNLTEWPYFVVGVFC(Methylthio)AIINGGLQPAFAIIFSK		GG_L_200508_20_hcd	103.65	37343	703	734	46.2	1.4e-14	141480	HUMAN	Multidrug resistance protein 1
567	[1]	P08183	ABCB1	1191.96	3	-0.35	LNLTEWPYFVVGVFC(Methylthio)AIINGGLQPAFAIIFSK		GG_L_200508_20_hcd	103.983	37468	703	734	38.4	3.7e-12	141480	HUMAN	Multidrug resistance protein 1
568	[1]	P08183	ABCB1	1191.96	3	-1.5	LNLTEWPYFVVGVFC(Methylthio)AIINGGLQPAFAIIFSK		GG_L_200508_20_hcd	104.583	37715	703	734	39	4.2e-13	141480	HUMAN	Multidrug resistance protein 1
569	[1]	P08183	ABCB1	1191.96	3	0.46	LNLTEWPYFVVGVFC(Methylthio)AIINGGLQPAFAIIFSK		GG_L_200508_20_hcd	105.15	37963	703	734	38.4	3.4e-12	141480	HUMAN	Multidrug resistance protein 1
570	[1]	P08183	ABCB1	1090.84	4	-1.7	LNLTEWPYFVVGVFC(Methylthio)AIINGGLQPAFAIIFSKIIGVFTR		GG_L_200508_20_hcd	95.367	33909	703	741	45.2	9.1e-15	141480	HUMAN	Multidrug resistance protein 1
571	[1]	P08183	ABCB1	1090.84	4	-0.55	LNLTEWPYFVVGVFC(Methylthio)AIINGGLQPAFAIIFSKIIGVFTR		GG_L_200508_20_hcd	96.017	34184	703	741	46.2	6.5e-17	141480	HUMAN	Multidrug resistance protein 1
572	[1]	P08183	ABCB1	1090.84	4	-1.3	LNLTEWPYFVVGVFC(Methylthio)AIINGGLQPAFAIIFSKIIGVFTR		GG_L_200508_20_hcd	96.9	34566	703	741	55.9	1.6e-18	141480	HUMAN	Multidrug resistance protein 1
573	[1]	P08183	ABCB1	1090.84	4	0.0075	LNLTEWPYFVVGVFC(Methylthio)AIINGGLQPAFAIIFSKIIGVFTR		GG_L_200508_20_hcd	97.45	34797	703	741	57.4	1.2e-19	141480	HUMAN	Multidrug resistance protein 1
574	[1]	P08183	ABCB1	1090.84	4	-0.67	LNLTEWPYFVVGVFC(Methylthio)AIINGGLQPAFAIIFSKIIGVFTR		GG_L_200508_20_hcd	97.85	34965	703	741	56.3	1.3e-19	141480	HUMAN	Multidrug resistance protein 1
575	[1]	P08183	ABCB1	1090.84	4	1	LNLTEWPYFVVGVFC(Methylthio)AIINGGLQPAFAIIFSKIIGVFTR		GG_L_200508_20_hcd	99.633	35703	703	741	65.5	1.9e-22	141480	HUMAN	Multidrug resistance protein 1
576	[1]	P08183	ABCB1	1090.84	4	-1.8	LNLTEWPYFVVGVFC(Methylthio)AIINGGLQPAFAIIFSKIIGVFTR		GG_L_200508_20_hcd	99.983	35853	703	741	59.1	2.1e-21	141480	HUMAN	Multidrug resistance protein 1
577	[1]	P08183	ABCB1	1454.12	3	-0.34	LNLTEWPYFVVGVFC(Methylthio)AIINGGLQPAFAIIFSKIIGVFTR		GG_L_200508_20_hcd	99.983	35856	703	741	37	7.4e-15	141480	HUMAN	Multidrug resistance protein 1
578	[1]	P08183	ABCB1	1090.84	4	0.79	LNLTEWPYFVVGVFC(Methylthio)AIINGGLQPAFAIIFSKIIGVFTR		GG_L_200508_20_hcd	100.333	36001	703	741	67.9	7.5e-23	141480	HUMAN	Multidrug resistance protein 1
579	[1]	P08183	ABCB1	1454.12	3	0.83	LNLTEWPYFVVGVFC(Methylthio)AIINGGLQPAFAIIFSKIIGVFTR		GG_L_200508_20_hcd	100.55	36089	703	741	43.1	3.1e-18	141480	HUMAN	Multidrug resistance protein 1
580	[1]	P08183	ABCB1	1090.84	4	0.23	LNLTEWPYFVVGVFC(Methylthio)AIINGGLQPAFAIIFSKIIGVFTR		GG_L_200508_20_hcd	100.7	36159	703	741	66.7	1.1e-21	141480	HUMAN	Multidrug resistance protein 1
581	[1]	P08183	ABCB1	1454.12	3	2.8	LNLTEWPYFVVGVFC(Methylthio)AIINGGLQPAFAIIFSKIIGVFTR		GG_L_200508_20_hcd	100.917	36246	703	741	56.1	6.5e-20	141480	HUMAN	Multidrug resistance protein 1
582	[1]	P08183	ABCB1	1090.84	4	1.3	LNLTEWPYFVVGVFC(Methylthio)AIINGGLQPAFAIIFSKIIGVFTR		GG_L_200508_20_hcd	101.067	36313	703	741	68.2	6.1e-20	141480	HUMAN	Multidrug resistance protein 1
583	[1]	P08183	ABCB1	1454.12	3	1	LNLTEWPYFVVGVFC(Methylthio)AIINGGLQPAFAIIFSKIIGVFTR		GG_L_200508_20_hcd	101.283	36405	703	741	53.2	9.4e-19	141480	HUMAN	Multidrug resistance protein 1
584	[1]	P08183	ABCB1	1090.84	4	0.68	LNLTEWPYFVVGVFC(Methylthio)AIINGGLQPAFAIIFSKIIGVFTR		GG_L_200508_20_hcd	101.417	36463	703	741	65.3	1.5e-20	141480	HUMAN	Multidrug resistance protein 1
585	[1]	P08183	ABCB1	1454.12	3	1.1	LNLTEWPYFVVGVFC(Methylthio)AIINGGLQPAFAIIFSKIIGVFTR		GG_L_200508_20_hcd	101.733	36604	703	741	48.2	4e-19	141480	HUMAN	Multidrug resistance protein 1
586	[1]	P08183	ABCB1	1090.84	4	0.23	LNLTEWPYFVVGVFC(Methylthio)AIINGGLQPAFAIIFSKIIGVFTR		GG_L_200508_20_hcd	101.783	36627	703	741	66	7.8e-22	141480	HUMAN	Multidrug resistance protein 1
587	[1]	P08183	ABCB1	1454.12	3	-0.68	LNLTEWPYFVVGVFC(Methylthio)AIINGGLQPAFAIIFSKIIGVFTR		GG_L_200508_20_hcd	102.117	36767	703	741	41.1	6e-15	141480	HUMAN	Multidrug resistance protein 1
588	[1]	P08183	ABCB1	1090.84	4	0.45	LNLTEWPYFVVGVFC(Methylthio)AIINGGLQPAFAIIFSKIIGVFTR		GG_L_200508_20_hcd	102.15	36783	703	741	66	4.7e-25	141480	HUMAN	Multidrug resistance protein 1
589	[1]	P08183	ABCB1	1090.84	4	0.12	LNLTEWPYFVVGVFC(Methylthio)AIINGGLQPAFAIIFSKIIGVFTR		GG_L_200508_20_hcd	102.483	36919	703	741	63.3	1e-22	141480	HUMAN	Multidrug resistance protein 1
590	[1]	P08183	ABCB1	1454.12	3	-1.4	LNLTEWPYFVVGVFC(Methylthio)AIINGGLQPAFAIIFSKIIGVFTR		GG_L_200508_20_hcd	102.533	36934	703	741	31.5	2.2e-13	141480	HUMAN	Multidrug resistance protein 1
591	[1]	P08183	ABCB1	1090.84	4	0.34	LNLTEWPYFVVGVFC(Methylthio)AIINGGLQPAFAIIFSKIIGVFTR		GG_L_200508_20_hcd	102.833	37054	703	741	68.5	1.6e-24	141480	HUMAN	Multidrug resistance protein 1
592	[1]	P08183	ABCB1	1090.84	4	1.7	LNLTEWPYFVVGVFC(Methylthio)AIINGGLQPAFAIIFSKIIGVFTR		GG_L_200508_20_hcd	103.183	37180	703	741	63	1.4e-23	141480	HUMAN	Multidrug resistance protein 1
593	[1]	P08183	ABCB1	1454.12	3	2.8	LNLTEWPYFVVGVFC(Methylthio)AIINGGLQPAFAIIFSKIIGVFTR		GG_L_200508_20_hcd	103.283	37216	703	741	29.1	6.4e-14	141480	HUMAN	Multidrug resistance protein 1
594	[1]	P08183	ABCB1	1090.84	4	0.12	LNLTEWPYFVVGVFC(Methylthio)AIINGGLQPAFAIIFSKIIGVFTR		GG_L_200508_20_hcd	103.533	37301	703	741	64.7	2.8e-23	141480	HUMAN	Multidrug resistance protein 1
595	[1]	P08183	ABCB1	1090.84	4	0.12	LNLTEWPYFVVGVFC(Methylthio)AIINGGLQPAFAIIFSKIIGVFTR		GG_L_200508_20_hcd	103.883	37427	703	741	61.7	6.8e-24	141480	HUMAN	Multidrug resistance protein 1
596	[1]	P08183	ABCB1	1090.84	4	1	LNLTEWPYFVVGVFC(Methylthio)AIINGGLQPAFAIIFSKIIGVFTR		GG_L_200508_20_hcd	104.217	37564	703	741	61.1	3.1e-19	141480	HUMAN	Multidrug resistance protein 1
597	[1]	P08183	ABCB1	1090.84	4	-0.33	LNLTEWPYFVVGVFC(Methylthio)AIINGGLQPAFAIIFSKIIGVFTR		GG_L_200508_20_hcd	104.65	37744	703	741	63.3	5.6e-20	141480	HUMAN	Multidrug resistance protein 1
598	[1]	P08183	ABCB1	1090.85	4	4	LNLTEWPYFVVGVFC(Methylthio)AIINGGLQPAFAIIFSKIIGVFTR		GG_L_200508_20_hcd	105.1	37942	703	741	65.5	2.1e-20	141480	HUMAN	Multidrug resistance protein 1
599	[1]	P08183	ABCB1	1090.84	4	-0.44	LNLTEWPYFVVGVFC(Methylthio)AIINGGLQPAFAIIFSKIIGVFTR		GG_L_200508_20_hcd	105.45	38094	703	741	64.2	8.2e-20	141480	HUMAN	Multidrug resistance protein 1
600	[1]	P08183	ABCB1	1090.84	4	-2.4	LNLTEWPYFVVGVFC(Methylthio)AIINGGLQPAFAIIFSKIIGVFTR		GG_L_200508_20_hcd	106.133	38393	703	741	43	8.9e-16	141480	HUMAN	Multidrug resistance protein 1
601	[1]	P08183	ABCB1	1290.44	4	0.57	LNLTEWPYFVVGVFC(Methylthio)AIINGGLQPAFAIIFSKIIGVFTRIDDPETK		GG_L_200508_20_hcd	104.183	37550	703	748	30.4	1.2e-10	141480	HUMAN	Multidrug resistance protein 1
602	[1]	P08183	ABCB1	1085.34	4	1.5	IDDPETKRQNSNLFSLLFLALGIISFITFFLQGFTFGK		GG_L_200508_20_hcd	95.183	33830	742	779	19.9	7.5e-06	141480	HUMAN	Multidrug resistance protein 1
603	[1]	P08183	ABCB1	1085.34	4	2.1	IDDPETKRQNSNLFSLLFLALGIISFITFFLQGFTFGK		GG_L_200508_20_hcd	100.35	36004	742	779	22.3	1.2e-07	141480	HUMAN	Multidrug resistance protein 1
604	[1]	P08183	ABCB1	1085.34	4	4.1	IDDPETKRQNSNLFSLLFLALGIISFITFFLQGFTFGK		GG_L_200508_20_hcd	101.233	36385	742	779	50.9	5.5e-15	141480	HUMAN	Multidrug resistance protein 1
605	[1]	P08183	ABCB1	1085.34	4	1.5	IDDPETKRQNSNLFSLLFLALGIISFITFFLQGFTFGK		GG_L_200508_20_hcd	101.633	36559	742	779	37.3	2.8e-12	141480	HUMAN	Multidrug resistance protein 1
606	[1]	P08183	ABCB1	1085.33	4	-2	IDDPETKRQNSNLFSLLFLALGIISFITFFLQGFTFGK		GG_L_200508_20_hcd	102.267	36832	742	779	44.7	2.8e-12	141480	HUMAN	Multidrug resistance protein 1
607	[1]	P08183	ABCB1	1085.34	4	0.15	IDDPETKRQNSNLFSLLFLALGIISFITFFLQGFTFGK		GG_L_200508_20_hcd	102.617	36969	742	779	39.6	3.8e-12	141480	HUMAN	Multidrug resistance protein 1
608	[1]	P08183	ABCB1	1085.33	4	-1.3	IDDPETKRQNSNLFSLLFLALGIISFITFFLQGFTFGK		GG_L_200508_20_hcd	103.067	37136	742	779	46	3.4e-13	141480	HUMAN	Multidrug resistance protein 1
609	[1]	P08183	ABCB1	1085.34	4	-0.53	IDDPETKRQNSNLFSLLFLALGIISFITFFLQGFTFGK		GG_L_200508_20_hcd	103.45	37274	742	779	52.1	3.8e-13	141480	HUMAN	Multidrug resistance protein 1
610	[1]	P08183	ABCB1	1085.34	4	1.5	IDDPETKRQNSNLFSLLFLALGIISFITFFLQGFTFGK		GG_L_200508_20_hcd	103.783	37395	742	779	54.2	7e-13	141480	HUMAN	Multidrug resistance protein 1
611	[1]	P08183	ABCB1	1085.34	4	0.6	IDDPETKRQNSNLFSLLFLALGIISFITFFLQGFTFGK		GG_L_200508_20_hcd	104.15	37536	742	779	56.2	1.6e-13	141480	HUMAN	Multidrug resistance protein 1
612	[1]	P08183	ABCB1	1085.34	4	0.036	IDDPETKRQNSNLFSLLFLALGIISFITFFLQGFTFGK		GG_L_200508_20_hcd	104.517	37691	742	779	56.5	3.4e-15	141480	HUMAN	Multidrug resistance protein 1
613	[1]	P08183	ABCB1	1085.34	4	0.37	IDDPETKRQNSNLFSLLFLALGIISFITFFLQGFTFGK		GG_L_200508_20_hcd	104.9	37849	742	779	58.3	7.3e-16	141480	HUMAN	Multidrug resistance protein 1
614	[1]	P08183	ABCB1	1085.34	4	0.82	IDDPETKRQNSNLFSLLFLALGIISFITFFLQGFTFGK		GG_L_200508_20_hcd	105.25	38005	742	779	56.3	7.4e-15	141480	HUMAN	Multidrug resistance protein 1
615	[1]	P08183	ABCB1	1085.34	4	0.71	IDDPETKRQNSNLFSLLFLALGIISFITFFLQGFTFGK		GG_L_200508_20_hcd	105.95	38312	742	779	52	7.8e-15	141480	HUMAN	Multidrug resistance protein 1
616	[1]	P08183	ABCB1	885.743	4	1.5	RQNSNLFSLLFLALGIISFITFFLQGFTFGK		GG_L_200508_20_hcd	95.133	33807	749	779	33.8	3.2e-09	141480	HUMAN	Multidrug resistance protein 1
617	[1]	P08183	ABCB1	885.745	4	3.4	RQNSNLFSLLFLALGIISFITFFLQGFTFGK		GG_L_200508_20_hcd	95.517	33968	749	779	45.4	7.1e-11	141480	HUMAN	Multidrug resistance protein 1
618	[1]	P08183	ABCB1	885.742	4	0.45	RQNSNLFSLLFLALGIISFITFFLQGFTFGK		GG_L_200508_20_hcd	95.883	34129	749	779	41.2	2.5e-10	141480	HUMAN	Multidrug resistance protein 1
619	[1]	P08183	ABCB1	885.742	4	0.65	RQNSNLFSLLFLALGIISFITFFLQGFTFGK		GG_L_200508_20_hcd	96.283	34298	749	779	43.9	3.4e-11	141480	HUMAN	Multidrug resistance protein 1
620	[1]	P08183	ABCB1	885.743	4	1.5	RQNSNLFSLLFLALGIISFITFFLQGFTFGK		GG_L_200508_20_hcd	96.783	34513	749	779	46.6	1.9e-12	141480	HUMAN	Multidrug resistance protein 1
621	[1]	P08183	ABCB1	885.743	4	1.3	RQNSNLFSLLFLALGIISFITFFLQGFTFGK		GG_L_200508_20_hcd	97.167	34674	749	779	28.9	1.3e-07	141480	HUMAN	Multidrug resistance protein 1
622	[1]	P08183	ABCB1	885.74	4	-2	RQNSNLFSLLFLALGIISFITFFLQGFTFGK		GG_L_200508_20_hcd	97.783	34934	749	779	17.8	1e-06	141480	HUMAN	Multidrug resistance protein 1
623	[1]	P08183	ABCB1	885.742	4	0.38	RQNSNLFSLLFLALGIISFITFFLQGFTFGK		GG_L_200508_20_hcd	100.033	35870	749	779	19.2	3.1e-06	141480	HUMAN	Multidrug resistance protein 1
624	[1]	P08183	ABCB1	885.742	4	0.79	RQNSNLFSLLFLALGIISFITFFLQGFTFGK		GG_L_200508_20_hcd	100.383	36020	749	779	26.4	6.4e-08	141480	HUMAN	Multidrug resistance protein 1
625	[1]	P08183	ABCB1	885.743	4	1.3	RQNSNLFSLLFLALGIISFITFFLQGFTFGK		GG_L_200508_20_hcd	100.783	36190	749	779	46.2	1.2e-11	141480	HUMAN	Multidrug resistance protein 1
626	[1]	P08183	ABCB1	1180.65	3	0.64	RQNSNLFSLLFLALGIISFITFFLQGFTFGK		GG_L_200508_20_hcd	101.167	36357	749	779	60.2	2.8e-12	141480	HUMAN	Multidrug resistance protein 1
627	[1]	P08183	ABCB1	885.743	4	0.85	RQNSNLFSLLFLALGIISFITFFLQGFTFGK		GG_L_200508_20_hcd	101.183	36361	749	779	44.8	2.3e-09	141480	HUMAN	Multidrug resistance protein 1
628	[1]	P08183	ABCB1	1180.65	3	0.95	RQNSNLFSLLFLALGIISFITFFLQGFTFGK		GG_L_200508_20_hcd	101.533	36515	749	779	60.5	4.6e-12	141480	HUMAN	Multidrug resistance protein 1
629	[1]	P08183	ABCB1	885.743	4	1.8	RQNSNLFSLLFLALGIISFITFFLQGFTFGK		GG_L_200508_20_hcd	101.6	36545	749	779	51	3e-12	141480	HUMAN	Multidrug resistance protein 1
630	[1]	P08183	ABCB1	1180.65	3	0.43	RQNSNLFSLLFLALGIISFITFFLQGFTFGK		GG_L_200508_20_hcd	101.883	36669	749	779	64.9	3.2e-11	141480	HUMAN	Multidrug resistance protein 1
631	[1]	P08183	ABCB1	885.742	4	0.58	RQNSNLFSLLFLALGIISFITFFLQGFTFGK		GG_L_200508_20_hcd	101.983	36709	749	779	51	1.4e-12	141480	HUMAN	Multidrug resistance protein 1
632	[1]	P08183	ABCB1	1180.65	3	0.74	RQNSNLFSLLFLALGIISFITFFLQGFTFGK		GG_L_200508_20_hcd	102.25	36823	749	779	63.9	2.5e-11	141480	HUMAN	Multidrug resistance protein 1
633	[1]	P08183	ABCB1	885.742	4	-0.038	RQNSNLFSLLFLALGIISFITFFLQGFTFGK		GG_L_200508_20_hcd	102.333	36855	749	779	48.1	8.5e-12	141480	HUMAN	Multidrug resistance protein 1
634	[1]	P08183	ABCB1	1180.65	3	0.33	RQNSNLFSLLFLALGIISFITFFLQGFTFGK		GG_L_200508_20_hcd	102.6	36962	749	779	63.3	1.7e-11	141480	HUMAN	Multidrug resistance protein 1
635	[1]	P08183	ABCB1	885.742	4	0.72	RQNSNLFSLLFLALGIISFITFFLQGFTFGK		GG_L_200508_20_hcd	102.683	36993	749	779	48.8	9.2e-12	141480	HUMAN	Multidrug resistance protein 1
636	[1]	P08183	ABCB1	1180.65	3	0.74	RQNSNLFSLLFLALGIISFITFFLQGFTFGK		GG_L_200508_20_hcd	102.933	37088	749	779	60.8	5.5e-11	141480	HUMAN	Multidrug resistance protein 1
637	[1]	P08183	ABCB1	885.743	4	0.85	RQNSNLFSLLFLALGIISFITFFLQGFTFGK		GG_L_200508_20_hcd	103.033	37124	749	779	48.8	1.9e-11	141480	HUMAN	Multidrug resistance protein 1
638	[1]	P08183	ABCB1	1180.65	3	0.74	RQNSNLFSLLFLALGIISFITFFLQGFTFGK		GG_L_200508_20_hcd	103.283	37214	749	779	63	1.8e-10	141480	HUMAN	Multidrug resistance protein 1
639	[1]	P08183	ABCB1	885.742	4	0.79	RQNSNLFSLLFLALGIISFITFFLQGFTFGK		GG_L_200508_20_hcd	103.383	37251	749	779	45.7	9.9e-11	141480	HUMAN	Multidrug resistance protein 1
640	[1]	P08183	ABCB1	1180.65	3	1.1	RQNSNLFSLLFLALGIISFITFFLQGFTFGK		GG_L_200508_20_hcd	103.617	37331	749	779	64.5	7.1e-11	141480	HUMAN	Multidrug resistance protein 1
641	[1]	P08183	ABCB1	885.742	4	0.52	RQNSNLFSLLFLALGIISFITFFLQGFTFGK		GG_L_200508_20_hcd	103.717	37371	749	779	53.4	1.9e-12	141480	HUMAN	Multidrug resistance protein 1
642	[1]	P08183	ABCB1	1180.65	3	1.1	RQNSNLFSLLFLALGIISFITFFLQGFTFGK		GG_L_200508_20_hcd	103.95	37455	749	779	60.8	2.1e-10	141480	HUMAN	Multidrug resistance protein 1
643	[1]	P08183	ABCB1	885.742	4	0.45	RQNSNLFSLLFLALGIISFITFFLQGFTFGK		GG_L_200508_20_hcd	104.067	37497	749	779	47.9	4.7e-12	141480	HUMAN	Multidrug resistance protein 1
644	[1]	P08183	ABCB1	1180.65	3	1.3	RQNSNLFSLLFLALGIISFITFFLQGFTFGK		GG_L_200508_20_hcd	104.3	37598	749	779	64.9	3e-11	141480	HUMAN	Multidrug resistance protein 1
645	[1]	P08183	ABCB1	885.742	4	0.17	RQNSNLFSLLFLALGIISFITFFLQGFTFGK		GG_L_200508_20_hcd	104.433	37653	749	779	44.8	8.2e-10	141480	HUMAN	Multidrug resistance protein 1
646	[1]	P08183	ABCB1	1180.65	3	0.43	RQNSNLFSLLFLALGIISFITFFLQGFTFGK		GG_L_200508_20_hcd	104.667	37750	749	779	64.9	9.5e-12	141480	HUMAN	Multidrug resistance protein 1
647	[1]	P08183	ABCB1	1180.65	3	-0.5	RQNSNLFSLLFLALGIISFITFFLQGFTFGK		GG_L_200508_20_hcd	105.017	37908	749	779	63.3	6.8e-12	141480	HUMAN	Multidrug resistance protein 1
648	[1]	P08183	ABCB1	1180.65	3	0.43	RQNSNLFSLLFLALGIISFITFFLQGFTFGK		GG_L_200508_20_hcd	105.7	38204	749	779	61.4	6.5e-12	141480	HUMAN	Multidrug resistance protein 1
649	[1]	P08183	ABCB1	1063.85	4	2.2	RQNSNLFSLLFLALGIISFITFFLQGFTFGKAGEILTK		GG_L_200508_20_hcd	102.2	36804	749	786	37.4	1.4e-09	141480	HUMAN	Multidrug resistance protein 1
650	[1]	P08183	ABCB1	1063.84	4	-2.6	RQNSNLFSLLFLALGIISFITFFLQGFTFGKAGEILTK		GG_L_200508_20_hcd	102.533	36938	749	786	49.5	1.7e-11	141480	HUMAN	Multidrug resistance protein 1
651	[1]	P08183	ABCB1	610.267	2	-0.042	Q(Gln->pyro-Glu)DVSWFDDPK	Gln->pyro-Glu@799	GG_L_200508_20_hcd	68.983	22424	799	808	19.2	2.2e-06	141480	HUMAN	Multidrug resistance protein 1
652	[1]	P08183	ABCB1	610.267	2	-0.042	Q(Gln->pyro-Glu)DVSWFDDPK	Gln->pyro-Glu@799	GG_L_200508_20_hcd	69.35	22594	799	808	24.9	3.6e-09	141480	HUMAN	Multidrug resistance protein 1
653	[1]	P08183	ABCB1	610.266	2	-0.65	Q(Gln->pyro-Glu)DVSWFDDPK	Gln->pyro-Glu@799	GG_L_200508_20_hcd	69.8	22801	799	808	21.3	1.3e-06	141480	HUMAN	Multidrug resistance protein 1
654	[1]	P08183	ABCB1	1068.01	2	0.56	Q(Gln->pyro-Glu)DVSWFDDPKNTTGALTTR	Gln->pyro-Glu@799	GG_L_200508_20_hcd	66.133	21148	799	817	47.4	5.5e-13	141480	HUMAN	Multidrug resistance protein 1
655	[1]	P08183	ABCB1	712.34	3	0.46	Q(Gln->pyro-Glu)DVSWFDDPKNTTGALTTR	Gln->pyro-Glu@799	GG_L_200508_20_hcd	66.2	21179	799	817	32.4	7.6e-08	141480	HUMAN	Multidrug resistance protein 1
656	[1]	P08183	ABCB1	1068.01	2	0.44	Q(Gln->pyro-Glu)DVSWFDDPKNTTGALTTR	Gln->pyro-Glu@799	GG_L_200508_20_hcd	66.517	21322	799	817	57.3	5.2e-14	141480	HUMAN	Multidrug resistance protein 1
657	[1]	P08183	ABCB1	712.34	3	0.81	Q(Gln->pyro-Glu)DVSWFDDPKNTTGALTTR	Gln->pyro-Glu@799	GG_L_200508_20_hcd	66.6	21360	799	817	38.4	2.6e-08	141480	HUMAN	Multidrug resistance protein 1
658	[1]	P08183	ABCB1	1068.01	2	0.21	Q(Gln->pyro-Glu)DVSWFDDPKNTTGALTTR	Gln->pyro-Glu@799	GG_L_200508_20_hcd	66.883	21488	799	817	30.9	3.2e-08	141480	HUMAN	Multidrug resistance protein 1
659	[1]	P08183	ABCB1	618.78	2	-0.29	QDVSWFDDPK		GG_L_200508_20_hcd	56.417	16759	799	808	22.3	1.9e-08	141480	HUMAN	Multidrug resistance protein 1
660	[1]	P08183	ABCB1	618.78	2	-0.097	QDVSWFDDPK		GG_L_200508_20_hcd	56.8	16932	799	808	36.9	1.6e-11	141480	HUMAN	Multidrug resistance protein 1
661	[1]	P08183	ABCB1	618.78	2	-0.097	QDVSWFDDPK		GG_L_200508_20_hcd	57.167	17102	799	808	36.9	1.1e-11	141480	HUMAN	Multidrug resistance protein 1
662	[1]	P08183	ABCB1	618.78	2	-0.0002	QDVSWFDDPK		GG_L_200508_20_hcd	57.55	17277	799	808	37.2	8e-12	141480	HUMAN	Multidrug resistance protein 1
663	[1]	P08183	ABCB1	618.78	2	0.097	QDVSWFDDPK		GG_L_200508_20_hcd	57.95	17460	799	808	27.8	6.1e-09	141480	HUMAN	Multidrug resistance protein 1
664	[1]	P08183	ABCB1	718.015	3	-0.11	QDVSWFDDPKNTTGALTTR		GG_L_200508_20_hcd	58.1	17531	799	817	44.2	3.3e-12	141480	HUMAN	Multidrug resistance protein 1
665	[1]	P08183	ABCB1	1076.52	2	-0.78	QDVSWFDDPKNTTGALTTR		GG_L_200508_20_hcd	58.383	17660	799	817	50.1	6.7e-12	141480	HUMAN	Multidrug resistance protein 1
666	[1]	P08183	ABCB1	718.015	3	-0.61	QDVSWFDDPKNTTGALTTR		GG_L_200508_20_hcd	58.467	17695	799	817	48.5	9.6e-14	141480	HUMAN	Multidrug resistance protein 1
667	[1]	P08183	ABCB1	1076.52	2	-1.1	QDVSWFDDPKNTTGALTTR		GG_L_200508_20_hcd	58.733	17815	799	817	63.2	2.6e-14	141480	HUMAN	Multidrug resistance protein 1
668	[1]	P08183	ABCB1	718.014	3	-0.88	QDVSWFDDPKNTTGALTTR		GG_L_200508_20_hcd	58.817	17851	799	817	52.8	3.3e-15	141480	HUMAN	Multidrug resistance protein 1
669	[1]	P08183	ABCB1	1076.52	2	-0.21	QDVSWFDDPKNTTGALTTR		GG_L_200508_20_hcd	59.1	17983	799	817	48.5	3.4e-14	141480	HUMAN	Multidrug resistance protein 1
670	[1]	P08183	ABCB1	718.014	3	-0.78	QDVSWFDDPKNTTGALTTR		GG_L_200508_20_hcd	59.167	18013	799	817	46.6	1.5e-13	141480	HUMAN	Multidrug resistance protein 1
671	[1]	P08183	ABCB1	718.015	3	-0.61	QDVSWFDDPKNTTGALTTR		GG_L_200508_20_hcd	59.533	18179	799	817	39.2	6.8e-13	141480	HUMAN	Multidrug resistance protein 1
672	[1]	P08183	ABCB1	467.751	2	-0.72	NTTGALTTR		GG_L_200508_20_hcd	28.617	5172	809	817	25.9	9.6e-05	141480	HUMAN	Multidrug resistance protein 1
673	[1]	P08183	ABCB1	467.751	2	-1.4	NTTGALTTR		GG_L_200508_20_hcd	28.95	5288	809	817	28.1	5.5e-05	141480	HUMAN	Multidrug resistance protein 1
674	[1]	P08183	ABCB1	465.256	2	-0.8	LANDAAQVK		GG_L_200508_20_hcd	28.5	5136	818	826	30.5	8.7e-06	141480	HUMAN	Multidrug resistance protein 1
675	[1]	P08183	ABCB1	465.256	2	-0.61	LANDAAQVK		GG_L_200508_20_hcd	28.85	5256	818	826	35.5	1.8e-06	141480	HUMAN	Multidrug resistance protein 1
676	[1]	P08183	ABCB1	465.256	2	-0.74	LANDAAQVK		GG_L_200508_20_hcd	29.2	5365	818	826	35.1	2e-06	141480	HUMAN	Multidrug resistance protein 1
677	[1]	P08183	ABCB1	465.256	2	-0.61	LANDAAQVK		GG_L_200508_20_hcd	29.533	5471	818	826	34.9	7.8e-07	141480	HUMAN	Multidrug resistance protein 1
678	[1]	P08183	ABCB1	424.239	2	0.028	MLSGQALK		GG_L_200508_20_hcd	36.217	8080	878	885	26.1	7.8e-05	141480	HUMAN	Multidrug resistance protein 1
679	[1]	P08183	ABCB1	424.239	2	0.028	MLSGQALK		GG_L_200508_20_hcd	36.55	8219	878	885	31.1	1.9e-05	141480	HUMAN	Multidrug resistance protein 1
680	[1]	P08183	ABCB1	424.239	2	0.098	MLSGQALK		GG_L_200508_20_hcd	36.917	8371	878	885	31.4	5.8e-06	141480	HUMAN	Multidrug resistance protein 1
681	[1]	P08183	ABCB1	424.239	2	0.24	MLSGQALK		GG_L_200508_20_hcd	37.267	8521	878	885	30.4	2.4e-06	141480	HUMAN	Multidrug resistance protein 1
682	[1]	P08183	ABCB1	424.239	2	-0.043	MLSGQALK		GG_L_200508_20_hcd	37.617	8675	878	885	31.4	4.2e-06	141480	HUMAN	Multidrug resistance protein 1
683	[1]	P08183	ABCB1	424.239	2	0.028	MLSGQALK		GG_L_200508_20_hcd	37.967	8815	878	885	28.9	9.2e-06	141480	HUMAN	Multidrug resistance protein 1
684	[1]	P08183	ABCB1	424.239	2	0.098	MLSGQALK		GG_L_200508_20_hcd	38.35	8974	878	885	22.9	3.8e-05	141480	HUMAN	Multidrug resistance protein 1
685	[1]	P08183	ABCB1	582.306	2	-0.32	IATEAIENFR		GG_L_200508_20_hcd	51.5	14564	896	905	42.4	2.2e-07	141480	HUMAN	Multidrug resistance protein 1
686	[1]	P08183	ABCB1	582.307	2	0.21	IATEAIENFR		GG_L_200508_20_hcd	51.883	14736	896	905	50.5	1.7e-07	141480	HUMAN	Multidrug resistance protein 1
687	[1]	P08183	ABCB1	582.307	2	1.5	IATEAIENFR		GG_L_200508_20_hcd	52.233	14899	896	905	48.7	4e-07	141480	HUMAN	Multidrug resistance protein 1
688	[1]	P08183	ABCB1	582.307	2	1.1	IATEAIENFR		GG_L_200508_20_hcd	52.617	15072	896	905	47.7	1.3e-07	141480	HUMAN	Multidrug resistance protein 1
689	[1]	P08183	ABCB1	582.307	2	0.21	IATEAIENFR		GG_L_200508_20_hcd	52.983	15239	896	905	50.9	1.7e-07	141480	HUMAN	Multidrug resistance protein 1
690	[1]	P08183	ABCB1	582.306	2	-0.095	IATEAIENFR		GG_L_200508_20_hcd	53.333	15397	896	905	48.7	1.3e-07	141480	HUMAN	Multidrug resistance protein 1
691	[1]	P08183	ABCB1	582.307	2	0.32	IATEAIENFR		GG_L_200508_20_hcd	53.717	15570	896	905	38.2	2.1e-07	141480	HUMAN	Multidrug resistance protein 1
692	[1]	P08183	ABCB1	582.307	2	0.95	IATEAIENFR		GG_L_200508_20_hcd	54.133	15752	896	905	30.6	4.9e-07	141480	HUMAN	Multidrug resistance protein 1
693	[1]	P08183	ABCB1	566.814	2	-0.59	TVVSLTQEQK		GG_L_200508_20_hcd	39.2	9329	906	915	21.5	1.6e-05	141480	HUMAN	Multidrug resistance protein 1
694	[1]	P08183	ABCB1	566.814	2	-0.041	TVVSLTQEQK		GG_L_200508_20_hcd	39.567	9485	906	915	30.6	2e-05	141480	HUMAN	Multidrug resistance protein 1
695	[1]	P08183	ABCB1	566.814	2	-0.16	TVVSLTQEQK		GG_L_200508_20_hcd	39.917	9637	906	915	39.5	7.1e-07	141480	HUMAN	Multidrug resistance protein 1
696	[1]	P08183	ABCB1	566.814	2	0.49	TVVSLTQEQK		GG_L_200508_20_hcd	40.283	9795	906	915	38	1.3e-06	141480	HUMAN	Multidrug resistance protein 1
697	[1]	P08183	ABCB1	566.814	2	0.6	TVVSLTQEQK		GG_L_200508_20_hcd	40.417	9857	906	915	39.5	5.5e-07	141480	HUMAN	Multidrug resistance protein 1
698	[1]	P08183	ABCB1	566.814	2	0.065	TVVSLTQEQK		GG_L_200508_20_hcd	40.617	9943	906	915	40.8	9.9e-07	141480	HUMAN	Multidrug resistance protein 1
699	[1]	P08183	ABCB1	566.814	2	-0.16	TVVSLTQEQK		GG_L_200508_20_hcd	40.967	10086	906	915	38.9	2.2e-06	141480	HUMAN	Multidrug resistance protein 1
700	[1]	P08183	ABCB1	566.814	2	-0.16	TVVSLTQEQK		GG_L_200508_20_hcd	41.3	10233	906	915	40.8	9.4e-07	141480	HUMAN	Multidrug resistance protein 1
701	[1]	P08183	ABCB1	566.814	2	-0.16	TVVSLTQEQK		GG_L_200508_20_hcd	41.65	10380	906	915	29.4	4.4e-06	141480	HUMAN	Multidrug resistance protein 1
702	[1]	P08183	ABCB1	566.814	2	-0.16	TVVSLTQEQK		GG_L_200508_20_hcd	42	10533	906	915	31.8	1e-05	141480	HUMAN	Multidrug resistance protein 1
703	[1]	P08183	ABCB1	721.366	4	-3.1	TVVSLTQEQKFEHMYAQSLQVPYR		GG_L_200508_20_hcd	62.567	19554	906	929	26.1	6.6e-09	141480	HUMAN	Multidrug resistance protein 1
704	[1]	P08183	ABCB1	961.488	3	-0.28	TVVSLTQEQKFEHMYAQSLQVPYR		GG_L_200508_20_hcd	62.583	19562	906	929	61.6	9e-18	141480	HUMAN	Multidrug resistance protein 1
705	[1]	P08183	ABCB1	721.367	4	-1.5	TVVSLTQEQKFEHMYAQSLQVPYR		GG_L_200508_20_hcd	62.933	19723	906	929	53.7	1.1e-14	141480	HUMAN	Multidrug resistance protein 1
706	[1]	P08183	ABCB1	961.489	3	0.23	TVVSLTQEQKFEHMYAQSLQVPYR		GG_L_200508_20_hcd	62.95	19724	906	929	70.5	2.8e-18	141480	HUMAN	Multidrug resistance protein 1
707	[1]	P08183	ABCB1	721.368	4	-0.073	TVVSLTQEQKFEHMYAQSLQVPYR		GG_L_200508_20_hcd	63.283	19882	906	929	44.5	2.1e-13	141480	HUMAN	Multidrug resistance protein 1
708	[1]	P08183	ABCB1	961.488	3	-0.72	TVVSLTQEQKFEHMYAQSLQVPYR		GG_L_200508_20_hcd	63.3	19883	906	929	67.8	5.4e-19	141480	HUMAN	Multidrug resistance protein 1
709	[1]	P08183	ABCB1	961.488	3	-0.66	TVVSLTQEQKFEHMYAQSLQVPYR		GG_L_200508_20_hcd	63.65	20035	906	929	63	8.2e-19	141480	HUMAN	Multidrug resistance protein 1
710	[1]	P08183	ABCB1	721.368	4	0.011	TVVSLTQEQKFEHMYAQSLQVPYR		GG_L_200508_20_hcd	64	20190	906	929	35	5.5e-10	141480	HUMAN	Multidrug resistance protein 1
711	[1]	P08183	ABCB1	961.489	3	0.61	TVVSLTQEQKFEHMYAQSLQVPYR		GG_L_200508_20_hcd	64.067	20217	906	929	58.1	8.3e-19	141480	HUMAN	Multidrug resistance protein 1
712	[1]	P08183	ABCB1	961.488	3	-0.025	TVVSLTQEQKFEHMYAQSLQVPYR		GG_L_200508_20_hcd	64.533	20423	906	929	46.9	2.6e-15	141480	HUMAN	Multidrug resistance protein 1
713	[1]	P08183	ABCB1	961.489	3	0.99	TVVSLTQEQKFEHMYAQSLQVPYR		GG_L_200508_20_hcd	64.917	20597	906	929	31.8	2.7e-11	141480	HUMAN	Multidrug resistance protein 1
714	[1]	P08183	ABCB1	595.619	3	-0.4	FEHM(Oxidation)YAQSLQVPYR	Oxidation@919	GG_L_200508_20_hcd	50.267	14011	916	929	28.6	3.3e-09	141480	HUMAN	Multidrug resistance protein 1
715	[1]	P08183	ABCB1	595.619	3	0.12	FEHM(Oxidation)YAQSLQVPYR	Oxidation@919	GG_L_200508_20_hcd	50.65	14183	916	929	41.5	4.4e-11	141480	HUMAN	Multidrug resistance protein 1
716	[1]	P08183	ABCB1	595.619	3	0.22	FEHM(Oxidation)YAQSLQVPYR	Oxidation@919	GG_L_200508_20_hcd	51.033	14355	916	929	37.4	2.3e-11	141480	HUMAN	Multidrug resistance protein 1
717	[1]	P08183	ABCB1	595.619	3	0.43	FEHM(Oxidation)YAQSLQVPYR	Oxidation@919	GG_L_200508_20_hcd	53.317	15390	916	929	23.5	6.6e-07	141480	HUMAN	Multidrug resistance protein 1
718	[1]	P08183	ABCB1	884.928	2	0.44	FEHMYAQSLQVPYR		GG_L_200508_20_hcd	53.717	15566	916	929	33.7	4.7e-12	141480	HUMAN	Multidrug resistance protein 1
719	[1]	P08183	ABCB1	590.288	3	0.29	FEHMYAQSLQVPYR		GG_L_200508_20_hcd	53.75	15580	916	929	37.1	2.4e-09	141480	HUMAN	Multidrug resistance protein 1
720	[1]	P08183	ABCB1	884.928	2	0.36	FEHMYAQSLQVPYR		GG_L_200508_20_hcd	54.1	15738	916	929	55.5	8.6e-15	141480	HUMAN	Multidrug resistance protein 1
721	[1]	P08183	ABCB1	590.288	3	0.39	FEHMYAQSLQVPYR		GG_L_200508_20_hcd	54.117	15749	916	929	42.5	3.4e-10	141480	HUMAN	Multidrug resistance protein 1
722	[1]	P08183	ABCB1	884.928	2	0.22	FEHMYAQSLQVPYR		GG_L_200508_20_hcd	54.433	15887	916	929	57.2	5.5e-16	141480	HUMAN	Multidrug resistance protein 1
723	[1]	P08183	ABCB1	590.288	3	0.29	FEHMYAQSLQVPYR		GG_L_200508_20_hcd	54.45	15895	916	929	42.1	3.4e-10	141480	HUMAN	Multidrug resistance protein 1
724	[1]	P08183	ABCB1	884.928	2	0.22	FEHMYAQSLQVPYR		GG_L_200508_20_hcd	54.783	16028	916	929	57.6	4.7e-16	141480	HUMAN	Multidrug resistance protein 1
725	[1]	P08183	ABCB1	590.287	3	-0.031	FEHMYAQSLQVPYR		GG_L_200508_20_hcd	54.8	16036	916	929	41.5	2e-09	141480	HUMAN	Multidrug resistance protein 1
726	[1]	P08183	ABCB1	590.287	3	-0.34	FEHMYAQSLQVPYR		GG_L_200508_20_hcd	55.133	16183	916	929	44.7	2.4e-09	141480	HUMAN	Multidrug resistance protein 1
727	[1]	P08183	ABCB1	884.927	2	-0.67	FEHMYAQSLQVPYR		GG_L_200508_20_hcd	55.183	16199	916	929	57	7.8e-16	141480	HUMAN	Multidrug resistance protein 1
728	[1]	P08183	ABCB1	590.287	3	0.071	FEHMYAQSLQVPYR		GG_L_200508_20_hcd	55.517	16350	916	929	26.1	6.4e-10	141480	HUMAN	Multidrug resistance protein 1
729	[1]	P08183	ABCB1	884.929	2	1.4	FEHMYAQSLQVPYR		GG_L_200508_20_hcd	55.567	16369	916	929	25.4	4e-09	141480	HUMAN	Multidrug resistance protein 1
730	[1]	P08183	ABCB1	1121.33	4	1.2	FGAYLVAHKLMSFEDVLLVFSAVVFGAMAVGQVSSFAPDYAK		GG_L_200508_20_hcd	93	32899	959	1000	55.5	1.3e-16	141480	HUMAN	Multidrug resistance protein 1
731	[1]	P08183	ABCB1	878.694	4	0.36	LM(Oxidation)SFEDVLLVFSAVVFGAMAVGQVSSFAPDYAK	Oxidation@969=17	GG_L_200508_20_hcd	94.7	33620	968	1000	19.1	8.1e-09	141480	HUMAN	Multidrug resistance protein 1
732	[1]	P08183	ABCB1	878.695	4	1.7	LMSFEDVLLVFSAVVFGAM(Oxidation)AVGQVSSFAPDYAK	Oxidation@986=20	GG_L_200508_20_hcd	94.267	33434	968	1000	38.8	2.7e-13	141480	HUMAN	Multidrug resistance protein 1
733	[1]	P08183	ABCB1	1165.93	3	2	LMSFEDVLLVFSAVVFGAMAVGQVSSFAPDYAK		GG_L_200508_20_hcd	95.517	33972	968	1000	52.1	1e-15	141480	HUMAN	Multidrug resistance protein 1
734	[1]	P08183	ABCB1	874.695	4	0.51	LMSFEDVLLVFSAVVFGAMAVGQVSSFAPDYAK		GG_L_200508_20_hcd	95.583	33996	968	1000	45.2	1.2e-13	141480	HUMAN	Multidrug resistance protein 1
735	[1]	P08183	ABCB1	1165.92	3	0.46	LMSFEDVLLVFSAVVFGAMAVGQVSSFAPDYAK		GG_L_200508_20_hcd	95.867	34119	968	1000	54.9	9.4e-16	141480	HUMAN	Multidrug resistance protein 1
736	[1]	P08183	ABCB1	874.696	4	0.66	LMSFEDVLLVFSAVVFGAMAVGQVSSFAPDYAK		GG_L_200508_20_hcd	95.95	34157	968	1000	46.9	1.2e-12	141480	HUMAN	Multidrug resistance protein 1
737	[1]	P08183	ABCB1	1165.92	3	-1.3	LMSFEDVLLVFSAVVFGAMAVGQVSSFAPDYAK		GG_L_200508_20_hcd	96.3	34308	968	1000	50	9.1e-14	141480	HUMAN	Multidrug resistance protein 1
738	[1]	P08183	ABCB1	874.696	4	0.8	LMSFEDVLLVFSAVVFGAMAVGQVSSFAPDYAK		GG_L_200508_20_hcd	96.367	34338	968	1000	35.8	2.2e-13	141480	HUMAN	Multidrug resistance protein 1
739	[1]	P08183	ABCB1	513.309	3	-0.61	AKISAAHIIMIIEK		GG_L_200508_20_hcd	55.4	16298	1001	1014	24.1	3.4e-06	141480	HUMAN	Multidrug resistance protein 1
740	[1]	P08183	ABCB1	452.264	3	0.061	ISAAHIIM(Oxidation)IIEK	Oxidation@1010	GG_L_200508_20_hcd	59.333	18089	1003	1014	39.9	2.9e-08	141480	HUMAN	Multidrug resistance protein 1
741	[1]	P08183	ABCB1	452.264	3	-0.0053	ISAAHIIM(Oxidation)IIEK	Oxidation@1010	GG_L_200508_20_hcd	59.683	18246	1003	1014	49.4	9.5e-11	141480	HUMAN	Multidrug resistance protein 1
742	[1]	P08183	ABCB1	452.264	3	-0.0053	ISAAHIIM(Oxidation)IIEK	Oxidation@1010	GG_L_200508_20_hcd	60.033	18406	1003	1014	45.4	1.5e-09	141480	HUMAN	Multidrug resistance protein 1
743	[1]	P08183	ABCB1	452.264	3	-0.34	ISAAHIIM(Oxidation)IIEK	Oxidation@1010	GG_L_200508_20_hcd	60.417	18577	1003	1014	43.8	3.4e-09	141480	HUMAN	Multidrug resistance protein 1
744	[1]	P08183	ABCB1	452.263	3	-0.82	ISAAHIIM(Oxidation)IIEK	Oxidation@1010	GG_L_200508_20_hcd	60.817	18759	1003	1014	32.5	2.2e-06	141480	HUMAN	Multidrug resistance protein 1
745	[1]	P08183	ABCB1	669.894	2	0.31	ISAAHIIMIIEK		GG_L_200508_20_hcd	60.167	18460	1003	1014	28.6	8e-08	141480	HUMAN	Multidrug resistance protein 1
746	[1]	P08183	ABCB1	446.932	3	-0.054	ISAAHIIMIIEK		GG_L_200508_20_hcd	60.383	18558	1003	1014	46	6.5e-10	141480	HUMAN	Multidrug resistance protein 1
747	[1]	P08183	ABCB1	669.894	2	0.13	ISAAHIIMIIEK		GG_L_200508_20_hcd	60.533	18633	1003	1014	44.5	7.1e-11	141480	HUMAN	Multidrug resistance protein 1
748	[1]	P08183	ABCB1	446.932	3	0.013	ISAAHIIMIIEK		GG_L_200508_20_hcd	60.767	18735	1003	1014	46.4	3.2e-10	141480	HUMAN	Multidrug resistance protein 1
749	[1]	P08183	ABCB1	669.894	2	-0.049	ISAAHIIMIIEK		GG_L_200508_20_hcd	60.933	18812	1003	1014	50	4.8e-11	141480	HUMAN	Multidrug resistance protein 1
750	[1]	P08183	ABCB1	446.932	3	0.013	ISAAHIIMIIEK		GG_L_200508_20_hcd	61.133	18904	1003	1014	47	1.3e-10	141480	HUMAN	Multidrug resistance protein 1
751	[1]	P08183	ABCB1	669.894	2	0.04	ISAAHIIMIIEK		GG_L_200508_20_hcd	61.3	18978	1003	1014	47.5	5e-11	141480	HUMAN	Multidrug resistance protein 1
752	[1]	P08183	ABCB1	446.932	3	-0.054	ISAAHIIMIIEK		GG_L_200508_20_hcd	61.5	19069	1003	1014	46	4.4e-10	141480	HUMAN	Multidrug resistance protein 1
753	[1]	P08183	ABCB1	669.894	2	0.13	ISAAHIIMIIEK		GG_L_200508_20_hcd	61.667	19143	1003	1014	45.1	2.8e-10	141480	HUMAN	Multidrug resistance protein 1
754	[1]	P08183	ABCB1	669.894	2	0.13	ISAAHIIMIIEK		GG_L_200508_20_hcd	62.05	19319	1003	1014	39.5	3.6e-09	141480	HUMAN	Multidrug resistance protein 1
755	[1]	P08183	ABCB1	1288.41	4	-1.4	TPLIDSYSTEGLMPNTLEGNVTFGEVVFNYPTRPDIPVLQGLSLEVK		GG_L_200508_20_hcd	84.417	29251	1015	1061	50.9	5.4e-16	141480	HUMAN	Multidrug resistance protein 1
756	[1]	P08183	ABCB1	1288.41	4	-0.22	TPLIDSYSTEGLMPNTLEGNVTFGEVVFNYPTRPDIPVLQGLSLEVK		GG_L_200508_20_hcd	84.85	29440	1015	1061	60.2	3.8e-19	141480	HUMAN	Multidrug resistance protein 1
757	[1]	P08183	ABCB1	1030.93	5	0.76	TPLIDSYSTEGLMPNTLEGNVTFGEVVFNYPTRPDIPVLQGLSLEVK		GG_L_200508_20_hcd	84.983	29501	1015	1061	52.7	3.3e-17	141480	HUMAN	Multidrug resistance protein 1
758	[1]	P08183	ABCB1	1288.41	4	-0.7	TPLIDSYSTEGLMPNTLEGNVTFGEVVFNYPTRPDIPVLQGLSLEVK		GG_L_200508_20_hcd	85.217	29602	1015	1061	61.1	5.3e-20	141480	HUMAN	Multidrug resistance protein 1
759	[1]	P08183	ABCB1	1288.41	4	0.63	TPLIDSYSTEGLMPNTLEGNVTFGEVVFNYPTRPDIPVLQGLSLEVK		GG_L_200508_20_hcd	85.567	29752	1015	1061	53.7	6.1e-18	141480	HUMAN	Multidrug resistance protein 1
760	[1]	P08183	ABCB1	1288.41	4	0.92	TPLIDSYSTEGLMPNTLEGNVTFGEVVFNYPTRPDIPVLQGLSLEVK		GG_L_200508_20_hcd	85.933	29911	1015	1061	58	2.1e-19	141480	HUMAN	Multidrug resistance protein 1
761	[1]	P08183	ABCB1	484.583	3	0.17	KGQTLALVGSSGC(Methylthio)GK		GG_L_200508_20_hcd	46.217	12240	1062	1076	25.8	3.1e-09	141480	HUMAN	Multidrug resistance protein 1
762	[1]	P08183	ABCB1	484.583	3	-0.2	KGQTLALVGSSGC(Methylthio)GK		GG_L_200508_20_hcd	46.583	12398	1062	1076	32.9	1.2e-11	141480	HUMAN	Multidrug resistance protein 1
763	[1]	P08183	ABCB1	484.583	3	-0.14	KGQTLALVGSSGC(Methylthio)GK		GG_L_200508_20_hcd	47.1	12615	1062	1076	28.9	4.1e-07	141480	HUMAN	Multidrug resistance protein 1
764	[1]	P08183	ABCB1	662.323	2	0.038	GQTLALVGSSGC(Methylthio)GK		GG_L_200508_20_hcd	53.183	15330	1063	1076	39.9	7.5e-13	141480	HUMAN	Multidrug resistance protein 1
765	[1]	P08183	ABCB1	522.806	2	-0.35	STVVQLLER		GG_L_200508_20_hcd	56.283	16702	1077	1085	29.6	2.6e-05	141480	HUMAN	Multidrug resistance protein 1
766	[1]	P08183	ABCB1	522.806	2	-0.46	STVVQLLER		GG_L_200508_20_hcd	56.667	16874	1077	1085	38.9	1.1e-06	141480	HUMAN	Multidrug resistance protein 1
767	[1]	P08183	ABCB1	522.806	2	0.11	STVVQLLER		GG_L_200508_20_hcd	57.033	17038	1077	1085	40.9	6e-06	141480	HUMAN	Multidrug resistance protein 1
768	[1]	P08183	ABCB1	522.806	2	0.34	STVVQLLER		GG_L_200508_20_hcd	57.4	17210	1077	1085	42.5	5.2e-06	141480	HUMAN	Multidrug resistance protein 1
769	[1]	P08183	ABCB1	522.806	2	0.11	STVVQLLER		GG_L_200508_20_hcd	57.767	17377	1077	1085	37.8	1.7e-05	141480	HUMAN	Multidrug resistance protein 1
770	[1]	P08183	ABCB1	522.806	2	0.11	STVVQLLER		GG_L_200508_20_hcd	58.15	17550	1077	1085	28.1	1.5e-05	141480	HUMAN	Multidrug resistance protein 1
771	[1]	P08183	ABCB1	522.806	2	0.11	STVVQLLER		GG_L_200508_20_hcd	60.617	18668	1077	1085	17	4.1e-05	141480	HUMAN	Multidrug resistance protein 1
772	[1]	P08183	ABCB1	455.737	2	0.27	FYDPLAGK		GG_L_200508_20_hcd	54.933	16089	1086	1093	28.6	7.6e-07	141480	HUMAN	Multidrug resistance protein 1
773	[1]	P08183	ABCB1	455.737	2	0.14	FYDPLAGK		GG_L_200508_20_hcd	55.267	16240	1086	1093	30.6	5.3e-07	141480	HUMAN	Multidrug resistance protein 1
774	[1]	P08183	ABCB1	455.737	2	0.14	FYDPLAGK		GG_L_200508_20_hcd	55.65	16411	1086	1093	30.2	2.9e-07	141480	HUMAN	Multidrug resistance protein 1
775	[1]	P08183	ABCB1	455.737	2	0.0094	FYDPLAGK		GG_L_200508_20_hcd	56.05	16589	1086	1093	29.2	5.8e-07	141480	HUMAN	Multidrug resistance protein 1
776	[1]	P08183	ABCB1	455.737	2	-0.056	FYDPLAGK		GG_L_200508_20_hcd	56.4	16751	1086	1093	27.4	2.5e-06	141480	HUMAN	Multidrug resistance protein 1
777	[1]	P08183	ABCB1	455.737	2	0.47	FYDPLAGK		GG_L_200508_20_hcd	56.767	16918	1086	1093	23.9	1.7e-05	141480	HUMAN	Multidrug resistance protein 1
778	[1]	P08183	ABCB1	464.772	2	-0.33	LNVQWLR		GG_L_200508_20_hcd	57.267	17143	1104	1110	28.7	8.8e-05	141480	HUMAN	Multidrug resistance protein 1
779	[1]	P08183	ABCB1	464.772	2	-0.009	LNVQWLR		GG_L_200508_20_hcd	58	17483	1104	1110	30.3	9.5e-05	141480	HUMAN	Multidrug resistance protein 1
780	[1]	P08183	ABCB1	464.772	2	-0.2	LNVQWLR		GG_L_200508_20_hcd	58.783	17843	1104	1110	23.8	9e-05	141480	HUMAN	Multidrug resistance protein 1
781	[1]	P08183	ABCB1	1026.83	3	0.66	AHLGIVSQEPILFDC(Methylthio)SIAENIAYGDNSR		GG_L_200508_20_hcd	79.3	27057	1111	1138	52.8	2.9e-14	141480	HUMAN	Multidrug resistance protein 1
782	[1]	P08183	ABCB1	770.372	4	0.73	AHLGIVSQEPILFDC(Methylthio)SIAENIAYGDNSR		GG_L_200508_20_hcd	79.55	27163	1111	1138	40.1	2.1e-11	141480	HUMAN	Multidrug resistance protein 1
783	[1]	P08183	ABCB1	1026.83	3	0.43	AHLGIVSQEPILFDC(Methylthio)SIAENIAYGDNSR		GG_L_200508_20_hcd	79.667	27219	1111	1138	66	4.1e-17	141480	HUMAN	Multidrug resistance protein 1
784	[1]	P08183	ABCB1	1026.83	3	1.1	AHLGIVSQEPILFDC(Methylthio)SIAENIAYGDNSR		GG_L_200508_20_hcd	80.017	27369	1111	1138	70.2	2.8e-17	141480	HUMAN	Multidrug resistance protein 1
785	[1]	P08183	ABCB1	770.372	4	0.73	AHLGIVSQEPILFDC(Methylthio)SIAENIAYGDNSR		GG_L_200508_20_hcd	80.05	27383	1111	1138	54.5	1e-13	141480	HUMAN	Multidrug resistance protein 1
786	[1]	P08183	ABCB1	1026.83	3	0.66	AHLGIVSQEPILFDC(Methylthio)SIAENIAYGDNSR		GG_L_200508_20_hcd	80.367	27521	1111	1138	67.7	3.2e-17	141480	HUMAN	Multidrug resistance protein 1
787	[1]	P08183	ABCB1	770.373	4	1.2	AHLGIVSQEPILFDC(Methylthio)SIAENIAYGDNSR		GG_L_200508_20_hcd	80.417	27541	1111	1138	50.9	4.3e-14	141480	HUMAN	Multidrug resistance protein 1
788	[1]	P08183	ABCB1	1026.83	3	0.91	AHLGIVSQEPILFDC(Methylthio)SIAENIAYGDNSR		GG_L_200508_20_hcd	80.717	27669	1111	1138	67	2.6e-17	141480	HUMAN	Multidrug resistance protein 1
789	[1]	P08183	ABCB1	770.372	4	0.32	AHLGIVSQEPILFDC(Methylthio)SIAENIAYGDNSR		GG_L_200508_20_hcd	80.783	27699	1111	1138	48.3	1.9e-12	141480	HUMAN	Multidrug resistance protein 1
790	[1]	P08183	ABCB1	1026.83	3	0.07	AHLGIVSQEPILFDC(Methylthio)SIAENIAYGDNSR		GG_L_200508_20_hcd	81.067	27820	1111	1138	65.8	1.5e-16	141480	HUMAN	Multidrug resistance protein 1
791	[1]	P08183	ABCB1	770.372	4	0.091	AHLGIVSQEPILFDC(Methylthio)SIAENIAYGDNSR		GG_L_200508_20_hcd	81.2	27877	1111	1138	43	8.9e-12	141480	HUMAN	Multidrug resistance protein 1
792	[1]	P08183	ABCB1	1026.83	3	1.5	AHLGIVSQEPILFDC(Methylthio)SIAENIAYGDNSR		GG_L_200508_20_hcd	81.433	27978	1111	1138	63.4	2.3e-15	141480	HUMAN	Multidrug resistance protein 1
793	[1]	P08183	ABCB1	770.373	4	1.3	AHLGIVSQEPILFDC(Methylthio)SIAENIAYGDNSR		GG_L_200508_20_hcd	81.633	28069	1111	1138	37.5	1.2e-10	141480	HUMAN	Multidrug resistance protein 1
794	[1]	P08183	ABCB1	1026.83	3	1.3	AHLGIVSQEPILFDC(Methylthio)SIAENIAYGDNSR		GG_L_200508_20_hcd	81.783	28131	1111	1138	63.9	6.5e-15	141480	HUMAN	Multidrug resistance protein 1
795	[1]	P08183	ABCB1	1026.83	3	1.7	AHLGIVSQEPILFDC(Methylthio)SIAENIAYGDNSR		GG_L_200508_20_hcd	82.15	28285	1111	1138	61	3.1e-15	141480	HUMAN	Multidrug resistance protein 1
796	[1]	P08183	ABCB1	1026.83	3	-0.99	AHLGIVSQEPILFDC(Methylthio)SIAENIAYGDNSR		GG_L_200508_20_hcd	82.5	28439	1111	1138	60.3	5.3e-15	141480	HUMAN	Multidrug resistance protein 1
797	[1]	P08183	ABCB1	1026.83	3	0.91	AHLGIVSQEPILFDC(Methylthio)SIAENIAYGDNSR		GG_L_200508_20_hcd	82.783	28541	1111	1138	65.2	1.6e-17	141480	HUMAN	Multidrug resistance protein 1
798	[1]	P08183	ABCB1	1026.83	3	0.55	AHLGIVSQEPILFDC(Methylthio)SIAENIAYGDNSR		GG_L_200508_20_hcd	82.867	28578	1111	1138	58.9	5.5e-15	141480	HUMAN	Multidrug resistance protein 1
799	[1]	P08183	ABCB1	1026.83	3	-0.28	AHLGIVSQEPILFDC(Methylthio)SIAENIAYGDNSR		GG_L_200508_20_hcd	83.317	28769	1111	1138	60	2.5e-15	141480	HUMAN	Multidrug resistance protein 1
800	[1]	P08183	ABCB1	1026.83	3	0.55	AHLGIVSQEPILFDC(Methylthio)SIAENIAYGDNSR		GG_L_200508_20_hcd	83.75	28953	1111	1138	56.6	2.4e-14	141480	HUMAN	Multidrug resistance protein 1
801	[1]	P08183	ABCB1	1026.83	3	1.3	AHLGIVSQEPILFDC(Methylthio)SIAENIAYGDNSR		GG_L_200508_20_hcd	85.267	29624	1111	1138	53.5	8.9e-16	141480	HUMAN	Multidrug resistance protein 1
802	[1]	P08183	ABCB1	1026.83	3	1.9	AHLGIVSQEPILFDC(Methylthio)SIAENIAYGDNSR		GG_L_200508_20_hcd	85.8	29858	1111	1138	55	1.3e-14	141480	HUMAN	Multidrug resistance protein 1
803	[1]	P08183	ABCB1	1026.83	3	-0.88	AHLGIVSQEPILFDC(Methylthio)SIAENIAYGDNSR		GG_L_200508_20_hcd	86.333	30084	1111	1138	55.2	6.8e-13	141480	HUMAN	Multidrug resistance protein 1
804	[1]	P08183	ABCB1	1026.83	3	0.55	AHLGIVSQEPILFDC(Methylthio)SIAENIAYGDNSR		GG_L_200508_20_hcd	86.75	30268	1111	1138	52.4	4e-14	141480	HUMAN	Multidrug resistance protein 1
805	[1]	P08183	ABCB1	1026.83	3	-0.28	AHLGIVSQEPILFDC(Methylthio)SIAENIAYGDNSR		GG_L_200508_20_hcd	87.2	30456	1111	1138	55.1	4.9e-14	141480	HUMAN	Multidrug resistance protein 1
806	[1]	P08183	ABCB1	1026.83	3	0.66	AHLGIVSQEPILFDC(Methylthio)SIAENIAYGDNSR		GG_L_200508_20_hcd	88.317	30931	1111	1138	52.7	1.7e-14	141480	HUMAN	Multidrug resistance protein 1
807	[1]	P08183	ABCB1	1026.83	3	-1.4	AHLGIVSQEPILFDC(Methylthio)SIAENIAYGDNSR		GG_L_200508_20_hcd	88.7	31093	1111	1138	50.5	1.2e-14	141480	HUMAN	Multidrug resistance protein 1
808	[1]	P08183	ABCB1	1026.83	3	0.07	AHLGIVSQEPILFDC(Methylthio)SIAENIAYGDNSR		GG_L_200508_20_hcd	89.467	31429	1111	1138	40.8	1.5e-10	141480	HUMAN	Multidrug resistance protein 1
809	[1]	P08183	ABCB1	1026.83	3	-0.88	AHLGIVSQEPILFDC(Methylthio)SIAENIAYGDNSR		GG_L_200508_20_hcd	89.933	31623	1111	1138	53	9.4e-14	141480	HUMAN	Multidrug resistance protein 1
810	[1]	P08183	ABCB1	1026.82	3	-3.3	AHLGIVSQEPILFDC(Methylthio)SIAENIAYGDNSR		GG_L_200508_20_hcd	90.283	31777	1111	1138	51	9.1e-13	141480	HUMAN	Multidrug resistance protein 1
811	[1]	P08183	ABCB1	1026.83	3	1.3	AHLGIVSQEPILFDC(Methylthio)SIAENIAYGDNSR		GG_L_200508_20_hcd	90.733	31940	1111	1138	52.5	2e-14	141480	HUMAN	Multidrug resistance protein 1
812	[1]	P08183	ABCB1	1026.82	3	-2.1	AHLGIVSQEPILFDC(Methylthio)SIAENIAYGDNSR		GG_L_200508_20_hcd	91.133	32115	1111	1138	55.8	4.6e-15	141480	HUMAN	Multidrug resistance protein 1
813	[1]	P08183	ABCB1	1026.83	3	-0.88	AHLGIVSQEPILFDC(Methylthio)SIAENIAYGDNSR		GG_L_200508_20_hcd	91.583	32297	1111	1138	55.8	7.1e-15	141480	HUMAN	Multidrug resistance protein 1
814	[1]	P08183	ABCB1	1026.83	3	1.1	AHLGIVSQEPILFDC(Methylthio)SIAENIAYGDNSR		GG_L_200508_20_hcd	92.083	32513	1111	1138	53.5	6.5e-13	141480	HUMAN	Multidrug resistance protein 1
815	[1]	P08183	ABCB1	1026.83	3	-0.52	AHLGIVSQEPILFDC(Methylthio)SIAENIAYGDNSR		GG_L_200508_20_hcd	92.5	32686	1111	1138	56.8	5.5e-15	141480	HUMAN	Multidrug resistance protein 1
816	[1]	P08183	ABCB1	1026.83	3	-0.16	AHLGIVSQEPILFDC(Methylthio)SIAENIAYGDNSR		GG_L_200508_20_hcd	93.033	32911	1111	1138	56.1	6e-13	141480	HUMAN	Multidrug resistance protein 1
817	[1]	P08183	ABCB1	1026.83	3	2.2	AHLGIVSQEPILFDC(Methylthio)SIAENIAYGDNSR		GG_L_200508_20_hcd	93.6	33152	1111	1138	55.6	7e-13	141480	HUMAN	Multidrug resistance protein 1
818	[1]	P08183	ABCB1	1026.83	3	1.1	AHLGIVSQEPILFDC(Methylthio)SIAENIAYGDNSR		GG_L_200508_20_hcd	94.15	33385	1111	1138	52.2	2e-12	141480	HUMAN	Multidrug resistance protein 1
819	[1]	P08183	ABCB1	1026.83	3	-0.047	AHLGIVSQEPILFDC(Methylthio)SIAENIAYGDNSR		GG_L_200508_20_hcd	94.583	33569	1111	1138	58.4	8e-16	141480	HUMAN	Multidrug resistance protein 1
820	[1]	P08183	ABCB1	1026.83	3	1.6	AHLGIVSQEPILFDC(Methylthio)SIAENIAYGDNSR		GG_L_200508_20_hcd	94.933	33725	1111	1138	60.2	6.3e-16	141480	HUMAN	Multidrug resistance protein 1
821	[1]	P08183	ABCB1	1026.83	3	2	AHLGIVSQEPILFDC(Methylthio)SIAENIAYGDNSR		GG_L_200508_20_hcd	95.333	33893	1111	1138	48.6	7.9e-13	141480	HUMAN	Multidrug resistance protein 1
822	[1]	P08183	ABCB1	1026.83	3	1	AHLGIVSQEPILFDC(Methylthio)SIAENIAYGDNSR		GG_L_200508_20_hcd	95.783	34082	1111	1138	56.8	1.8e-15	141480	HUMAN	Multidrug resistance protein 1
823	[1]	P08183	ABCB1	1026.83	3	0.43	AHLGIVSQEPILFDC(Methylthio)SIAENIAYGDNSR		GG_L_200508_20_hcd	96.317	34311	1111	1138	54.4	2e-13	141480	HUMAN	Multidrug resistance protein 1
824	[1]	P08183	ABCB1	1026.83	3	-0.4	AHLGIVSQEPILFDC(Methylthio)SIAENIAYGDNSR		GG_L_200508_20_hcd	97.1	34647	1111	1138	53.5	3.4e-14	141480	HUMAN	Multidrug resistance protein 1
825	[1]	P08183	ABCB1	1026.83	3	2.7	AHLGIVSQEPILFDC(Methylthio)SIAENIAYGDNSR		GG_L_200508_20_hcd	97.467	34805	1111	1138	52.8	4.2e-13	141480	HUMAN	Multidrug resistance protein 1
826	[1]	P08183	ABCB1	1026.83	3	0.07	AHLGIVSQEPILFDC(Methylthio)SIAENIAYGDNSR		GG_L_200508_20_hcd	97.817	34954	1111	1138	50.1	1.1e-12	141480	HUMAN	Multidrug resistance protein 1
827	[1]	P08183	ABCB1	1026.83	3	-0.047	AHLGIVSQEPILFDC(Methylthio)SIAENIAYGDNSR		GG_L_200508_20_hcd	98.383	35192	1111	1138	41.4	4.9e-11	141480	HUMAN	Multidrug resistance protein 1
828	[1]	P08183	ABCB1	1026.83	3	1.4	AHLGIVSQEPILFDC(Methylthio)SIAENIAYGDNSR		GG_L_200508_20_hcd	98.817	35354	1111	1138	46.4	8.6e-13	141480	HUMAN	Multidrug resistance protein 1
829	[1]	P08183	ABCB1	1026.83	3	1.5	AHLGIVSQEPILFDC(Methylthio)SIAENIAYGDNSR		GG_L_200508_20_hcd	99.217	35525	1111	1138	51	2.8e-14	141480	HUMAN	Multidrug resistance protein 1
830	[1]	P08183	ABCB1	1026.83	3	-0.047	AHLGIVSQEPILFDC(Methylthio)SIAENIAYGDNSR		GG_L_200508_20_hcd	99.85	35795	1111	1138	47.6	2.5e-11	141480	HUMAN	Multidrug resistance protein 1
831	[1]	P08183	ABCB1	1026.83	3	0.91	AHLGIVSQEPILFDC(Methylthio)SIAENIAYGDNSR		GG_L_200508_20_hcd	100.283	35978	1111	1138	47.8	2.9e-13	141480	HUMAN	Multidrug resistance protein 1
832	[1]	P08183	ABCB1	1026.83	3	1.3	AHLGIVSQEPILFDC(Methylthio)SIAENIAYGDNSR		GG_L_200508_20_hcd	100.667	36140	1111	1138	43.8	1.1e-11	141480	HUMAN	Multidrug resistance protein 1
833	[1]	P08183	ABCB1	1026.83	3	0.79	AHLGIVSQEPILFDC(Methylthio)SIAENIAYGDNSR		GG_L_200508_20_hcd	101.15	36348	1111	1138	43	1.5e-10	141480	HUMAN	Multidrug resistance protein 1
834	[1]	P08183	ABCB1	1026.83	3	1.4	AHLGIVSQEPILFDC(Methylthio)SIAENIAYGDNSR		GG_L_200508_20_hcd	101.7	36586	1111	1138	45.4	2.5e-12	141480	HUMAN	Multidrug resistance protein 1
835	[1]	P08183	ABCB1	1026.83	3	0.79	AHLGIVSQEPILFDC(Methylthio)SIAENIAYGDNSR		GG_L_200508_20_hcd	102.1	36759	1111	1138	40.8	2e-12	141480	HUMAN	Multidrug resistance protein 1
836	[1]	P08183	ABCB1	1026.83	3	1	AHLGIVSQEPILFDC(Methylthio)SIAENIAYGDNSR		GG_L_200508_20_hcd	102.433	36899	1111	1138	40.9	7.2e-14	141480	HUMAN	Multidrug resistance protein 1
837	[1]	P08183	ABCB1	1026.83	3	2	AHLGIVSQEPILFDC(Methylthio)SIAENIAYGDNSR		GG_L_200508_20_hcd	102.567	36948	1111	1138	40.5	1.1e-12	141480	HUMAN	Multidrug resistance protein 1
838	[1]	P08183	ABCB1	1026.83	3	0.43	AHLGIVSQEPILFDC(Methylthio)SIAENIAYGDNSR		GG_L_200508_20_hcd	102.967	37098	1111	1138	38.8	4.1e-10	141480	HUMAN	Multidrug resistance protein 1
839	[1]	P08183	ABCB1	1026.83	3	-0.64	AHLGIVSQEPILFDC(Methylthio)SIAENIAYGDNSR		GG_L_200508_20_hcd	103.333	37235	1111	1138	37.1	1e-09	141480	HUMAN	Multidrug resistance protein 1
840	[1]	P08183	ABCB1	1026.83	3	-1.2	AHLGIVSQEPILFDC(Methylthio)SIAENIAYGDNSR		GG_L_200508_20_hcd	103.683	37358	1111	1138	44.5	2.1e-12	141480	HUMAN	Multidrug resistance protein 1
841	[1]	P08183	ABCB1	1026.83	3	-0.4	AHLGIVSQEPILFDC(Methylthio)SIAENIAYGDNSR		GG_L_200508_20_hcd	104.067	37499	1111	1138	43.4	4.9e-12	141480	HUMAN	Multidrug resistance protein 1
842	[1]	P08183	ABCB1	1026.83	3	1.7	AHLGIVSQEPILFDC(Methylthio)SIAENIAYGDNSR		GG_L_200508_20_hcd	104.483	37672	1111	1138	43.3	1.7e-11	141480	HUMAN	Multidrug resistance protein 1
843	[1]	P08183	ABCB1	1026.83	3	1.3	AHLGIVSQEPILFDC(Methylthio)SIAENIAYGDNSR		GG_L_200508_20_hcd	104.917	37862	1111	1138	41.7	2.5e-11	141480	HUMAN	Multidrug resistance protein 1
844	[1]	P08183	ABCB1	1026.83	3	3.6	AHLGIVSQEPILFDC(Methylthio)SIAENIAYGDNSR		GG_L_200508_20_hcd	105.3	38031	1111	1138	35.4	9e-13	141480	HUMAN	Multidrug resistance protein 1
845	[1]	P08183	ABCB1	529.796	2	-0.14	VVSQEEIVR		GG_L_200508_20_hcd	38.983	9239	1139	1147	41.5	2.2e-05	141480	HUMAN	Multidrug resistance protein 1
846	[1]	P08183	ABCB1	529.796	2	0.11	VVSQEEIVR		GG_L_200508_20_hcd	39.333	9387	1139	1147	44.5	9.5e-07	141480	HUMAN	Multidrug resistance protein 1
847	[1]	P08183	ABCB1	529.796	2	1.3	VVSQEEIVR		GG_L_200508_20_hcd	39.683	9539	1139	1147	46.1	3.1e-07	141480	HUMAN	Multidrug resistance protein 1
848	[1]	P08183	ABCB1	529.796	2	1	VVSQEEIVR		GG_L_200508_20_hcd	40.05	9697	1139	1147	42	8.9e-07	141480	HUMAN	Multidrug resistance protein 1
849	[1]	P08183	ABCB1	529.796	2	0.11	VVSQEEIVR		GG_L_200508_20_hcd	40.383	9843	1139	1147	45.2	1.3e-06	141480	HUMAN	Multidrug resistance protein 1
850	[1]	P08183	ABCB1	529.795	2	-0.59	VVSQEEIVR		GG_L_200508_20_hcd	40.75	9996	1139	1147	40.8	5.3e-07	141480	HUMAN	Multidrug resistance protein 1
851	[1]	P08183	ABCB1	528.279	3	-0.092	EANIHAFIESLPNK		GG_L_200508_20_hcd	57.467	17235	1151	1164	23.9	1.6e-06	141480	HUMAN	Multidrug resistance protein 1
852	[1]	P08183	ABCB1	791.915	2	0.11	EANIHAFIESLPNK		GG_L_200508_20_hcd	57.667	17325	1151	1164	35.8	1.2e-08	141480	HUMAN	Multidrug resistance protein 1
853	[1]	P08183	ABCB1	528.279	3	0.022	EANIHAFIESLPNK		GG_L_200508_20_hcd	57.833	17403	1151	1164	37.8	4.8e-09	141480	HUMAN	Multidrug resistance protein 1
854	[1]	P08183	ABCB1	791.915	2	0.42	EANIHAFIESLPNK		GG_L_200508_20_hcd	58.033	17500	1151	1164	39.9	1.3e-10	141480	HUMAN	Multidrug resistance protein 1
855	[1]	P08183	ABCB1	528.279	3	0.25	EANIHAFIESLPNK		GG_L_200508_20_hcd	58.183	17571	1151	1164	39	6.5e-10	141480	HUMAN	Multidrug resistance protein 1
856	[1]	P08183	ABCB1	791.915	2	0.038	EANIHAFIESLPNK		GG_L_200508_20_hcd	58.4	17667	1151	1164	37	2.2e-09	141480	HUMAN	Multidrug resistance protein 1
857	[1]	P08183	ABCB1	528.279	3	0.022	EANIHAFIESLPNK		GG_L_200508_20_hcd	58.55	17733	1151	1164	37.2	8.5e-09	141480	HUMAN	Multidrug resistance protein 1
858	[1]	P08183	ABCB1	791.915	2	0.038	EANIHAFIESLPNK		GG_L_200508_20_hcd	58.75	17824	1151	1164	40.1	5.4e-10	141480	HUMAN	Multidrug resistance protein 1
859	[1]	P08183	ABCB1	528.279	3	0.14	EANIHAFIESLPNK		GG_L_200508_20_hcd	58.9	17894	1151	1164	37.2	3.3e-09	141480	HUMAN	Multidrug resistance protein 1
860	[1]	P08183	ABCB1	791.915	2	0.34	EANIHAFIESLPNK		GG_L_200508_20_hcd	59.1	17979	1151	1164	36.4	1.3e-09	141480	HUMAN	Multidrug resistance protein 1
861	[1]	P08183	ABCB1	528.279	3	-0.32	EANIHAFIESLPNK		GG_L_200508_20_hcd	59.25	18053	1151	1164	35.7	1.7e-08	141480	HUMAN	Multidrug resistance protein 1
862	[1]	P08183	ABCB1	528.279	3	-0.79	EANIHAFIESLPNK		GG_L_200508_20_hcd	59.6	18210	1151	1164	37.8	1.2e-09	141480	HUMAN	Multidrug resistance protein 1
863	[1]	P08183	ABCB1	791.915	2	0.73	EANIHAFIESLPNK		GG_L_200508_20_hcd	59.633	18223	1151	1164	29.4	1.1e-08	141480	HUMAN	Multidrug resistance protein 1
864	[1]	P08183	ABCB1	528.279	3	-0.32	EANIHAFIESLPNK		GG_L_200508_20_hcd	59.983	18379	1151	1164	36.2	1.4e-08	141480	HUMAN	Multidrug resistance protein 1
865	[1]	P08183	ABCB1	528.279	3	-0.43	EANIHAFIESLPNK		GG_L_200508_20_hcd	60.367	18549	1151	1164	30.4	1e-06	141480	HUMAN	Multidrug resistance protein 1
866	[1]	P08183	ABCB1	528.279	3	-0.66	EANIHAFIESLPNK		GG_L_200508_20_hcd	60.733	18720	1151	1164	24.7	1.2e-05	141480	HUMAN	Multidrug resistance protein 1
867	[1]	P08183	ABCB1	528.279	3	-0.55	EANIHAFIESLPNK		GG_L_200508_20_hcd	61.133	18899	1151	1164	23.4	6e-07	141480	HUMAN	Multidrug resistance protein 1
868	[1]	P08183	ABCB1	528.279	3	-0.21	EANIHAFIESLPNK		GG_L_200508_20_hcd	62	19293	1151	1164	17.3	3.5e-05	141480	HUMAN	Multidrug resistance protein 1
869	[1]	P08183	ABCB1	425.562	3	0.08	VGDKGTQLSGGQK		GG_L_200508_20_hcd	23.167	3604	1169	1181	30.8	6.1e-07	141480	HUMAN	Multidrug resistance protein 1
870	[1]	P08183	ABCB1	637.838	2	-0.14	VGDKGTQLSGGQK		GG_L_200508_20_hcd	23.3	3639	1169	1181	16.4	5.3e-05	141480	HUMAN	Multidrug resistance protein 1
871	[1]	P08183	ABCB1	425.562	3	0.15	VGDKGTQLSGGQK		GG_L_200508_20_hcd	23.5	3680	1169	1181	28.4	2.2e-06	141480	HUMAN	Multidrug resistance protein 1
872	[1]	P08183	ABCB1	637.838	2	-0.33	VGDKGTQLSGGQK		GG_L_200508_20_hcd	23.65	3719	1169	1181	17.9	5.7e-05	141480	HUMAN	Multidrug resistance protein 1
873	[1]	P08183	ABCB1	425.562	3	0.08	VGDKGTQLSGGQK		GG_L_200508_20_hcd	23.833	3762	1169	1181	27.2	5.1e-06	141480	HUMAN	Multidrug resistance protein 1
874	[1]	P08183	ABCB1	637.839	2	0.25	VGDKGTQLSGGQK		GG_L_200508_20_hcd	23.983	3800	1169	1181	16.9	1.3e-05	141480	HUMAN	Multidrug resistance protein 1
875	[1]	P08183	ABCB1	425.561	3	-0.13	VGDKGTQLSGGQK		GG_L_200508_20_hcd	24.167	3841	1169	1181	30.2	4e-06	141480	HUMAN	Multidrug resistance protein 1
876	[1]	P08183	ABCB1	637.839	2	0.25	VGDKGTQLSGGQK		GG_L_200508_20_hcd	24.317	3880	1169	1181	13.9	2.9e-05	141480	HUMAN	Multidrug resistance protein 1
877	[1]	P08183	ABCB1	425.562	3	-0.061	VGDKGTQLSGGQK		GG_L_200508_20_hcd	24.517	3927	1169	1181	34.2	8.7e-07	141480	HUMAN	Multidrug resistance protein 1
878	[1]	P08183	ABCB1	637.839	2	0.44	VGDKGTQLSGGQK		GG_L_200508_20_hcd	24.667	3964	1169	1181	19.2	2.9e-06	141480	HUMAN	Multidrug resistance protein 1
879	[1]	P08183	ABCB1	425.562	3	0.29	VGDKGTQLSGGQK		GG_L_200508_20_hcd	24.85	4001	1169	1181	28	2.5e-07	141480	HUMAN	Multidrug resistance protein 1
880	[1]	P08183	ABCB1	731.704	3	3	Q(Gln->pyro-Glu)PHILLLDEATSALDTESEK	Gln->pyro-Glu@1193	GG_L_200508_20_hcd	76.233	25693	1193	1212	40.7	2.6e-12	141480	HUMAN	Multidrug resistance protein 1
881	[1]	P08183	ABCB1	731.703	3	0.89	Q(Gln->pyro-Glu)PHILLLDEATSALDTESEK	Gln->pyro-Glu@1193	GG_L_200508_20_hcd	76.583	25843	1193	1212	52.1	8.6e-13	141480	HUMAN	Multidrug resistance protein 1
882	[1]	P08183	ABCB1	1097.05	2	0.87	Q(Gln->pyro-Glu)PHILLLDEATSALDTESEK	Gln->pyro-Glu@1193	GG_L_200508_20_hcd	76.7	25893	1193	1212	56.2	8.3e-19	141480	HUMAN	Multidrug resistance protein 1
883	[1]	P08183	ABCB1	731.703	3	0.48	Q(Gln->pyro-Glu)PHILLLDEATSALDTESEK	Gln->pyro-Glu@1193	GG_L_200508_20_hcd	76.917	25994	1193	1212	49.9	2.8e-13	141480	HUMAN	Multidrug resistance protein 1
884	[1]	P08183	ABCB1	769.646	4	-3.9	Q(Gln->pyro-Glu)PHILLLDEATSALDTESEKVVQEALDK	Gln->pyro-Glu@1193	GG_L_200508_20_hcd	79.35	27079	1193	1220	51	3.2e-12	141480	HUMAN	Multidrug resistance protein 1
885	[1]	P08183	ABCB1	1025.86	3	-2.1	Q(Gln->pyro-Glu)PHILLLDEATSALDTESEKVVQEALDK	Gln->pyro-Glu@1193	GG_L_200508_20_hcd	83.95	29041	1193	1220	48.2	2e-16	141480	HUMAN	Multidrug resistance protein 1
886	[1]	P08183	ABCB1	769.649	4	1	Q(Gln->pyro-Glu)PHILLLDEATSALDTESEKVVQEALDK	Gln->pyro-Glu@1193	GG_L_200508_20_hcd	84.083	29098	1193	1220	60.5	3.5e-17	141480	HUMAN	Multidrug resistance protein 1
887	[1]	P08183	ABCB1	1025.86	3	-0.63	Q(Gln->pyro-Glu)PHILLLDEATSALDTESEKVVQEALDK	Gln->pyro-Glu@1193	GG_L_200508_20_hcd	84.3	29199	1193	1220	69.6	5.1e-18	141480	HUMAN	Multidrug resistance protein 1
888	[1]	P08183	ABCB1	769.649	4	0.38	Q(Gln->pyro-Glu)PHILLLDEATSALDTESEKVVQEALDK	Gln->pyro-Glu@1193	GG_L_200508_20_hcd	84.467	29276	1193	1220	64	1.2e-17	141480	HUMAN	Multidrug resistance protein 1
889	[1]	P08183	ABCB1	1025.86	3	0.078	Q(Gln->pyro-Glu)PHILLLDEATSALDTESEKVVQEALDK	Gln->pyro-Glu@1193	GG_L_200508_20_hcd	84.75	29399	1193	1220	63.7	1.7e-17	141480	HUMAN	Multidrug resistance protein 1
890	[1]	P08183	ABCB1	826.434	4	0.92	Q(Gln->pyro-Glu)PHILLLDEATSALDTESEKVVQEALDKAR	Gln->pyro-Glu@1193	GG_L_200508_20_hcd	82	28226	1193	1222	63.6	2.4e-19	141480	HUMAN	Multidrug resistance protein 1
891	[1]	P08183	ABCB1	826.434	4	0.56	Q(Gln->pyro-Glu)PHILLLDEATSALDTESEKVVQEALDKAR	Gln->pyro-Glu@1193	GG_L_200508_20_hcd	82.367	28384	1193	1222	71.3	7.2e-18	141480	HUMAN	Multidrug resistance protein 1
892	[1]	P08183	ABCB1	826.435	4	1.7	Q(Gln->pyro-Glu)PHILLLDEATSALDTESEKVVQEALDKAR	Gln->pyro-Glu@1193	GG_L_200508_20_hcd	82.733	28523	1193	1222	68.3	4.8e-19	141480	HUMAN	Multidrug resistance protein 1
893	[1]	P08183	ABCB1	737.378	3	0.0059	QPHILLLDEATSALDTESEK		GG_L_200508_20_hcd	67.883	21929	1193	1212	38.4	1.2e-08	141480	HUMAN	Multidrug resistance protein 1
894	[1]	P08183	ABCB1	1105.56	2	0.23	QPHILLLDEATSALDTESEK		GG_L_200508_20_hcd	68.1	22027	1193	1212	24.4	3.6e-10	141480	HUMAN	Multidrug resistance protein 1
895	[1]	P08183	ABCB1	737.378	3	0.33	QPHILLLDEATSALDTESEK		GG_L_200508_20_hcd	68.25	22094	1193	1212	48.8	7.4e-10	141480	HUMAN	Multidrug resistance protein 1
896	[1]	P08183	ABCB1	1105.56	2	0.12	QPHILLLDEATSALDTESEK		GG_L_200508_20_hcd	68.467	22191	1193	1212	47.6	2.8e-15	141480	HUMAN	Multidrug resistance protein 1
897	[1]	P08183	ABCB1	737.379	3	1.8	QPHILLLDEATSALDTESEK		GG_L_200508_20_hcd	68.633	22267	1193	1212	42.5	3.8e-09	141480	HUMAN	Multidrug resistance protein 1
898	[1]	P08183	ABCB1	1105.56	2	-0.43	QPHILLLDEATSALDTESEK		GG_L_200508_20_hcd	68.867	22375	1193	1212	55	1.5e-14	141480	HUMAN	Multidrug resistance protein 1
899	[1]	P08183	ABCB1	737.378	3	0.25	QPHILLLDEATSALDTESEK		GG_L_200508_20_hcd	68.983	22427	1193	1212	44.7	2.4e-11	141480	HUMAN	Multidrug resistance protein 1
900	[1]	P08183	ABCB1	737.378	3	0.087	QPHILLLDEATSALDTESEK		GG_L_200508_20_hcd	69.35	22592	1193	1212	41.9	3.1e-10	141480	HUMAN	Multidrug resistance protein 1
901	[1]	P08183	ABCB1	737.378	3	0.92	QPHILLLDEATSALDTESEK		GG_L_200508_20_hcd	69.717	22764	1193	1212	32	4e-08	141480	HUMAN	Multidrug resistance protein 1
902	[1]	P08183	ABCB1	1031.54	3	-1.9	QPHILLLDEATSALDTESEKVVQEALDK		GG_L_200508_20_hcd	78.667	26773	1193	1220	42.8	1.1e-12	141480	HUMAN	Multidrug resistance protein 1
903	[1]	P08183	ABCB1	773.906	4	0.79	QPHILLLDEATSALDTESEKVVQEALDK		GG_L_200508_20_hcd	78.917	26890	1193	1220	61	8.6e-14	141480	HUMAN	Multidrug resistance protein 1
904	[1]	P08183	ABCB1	1031.54	3	0.93	QPHILLLDEATSALDTESEKVVQEALDK		GG_L_200508_20_hcd	79.017	26935	1193	1220	58.6	1.2e-16	141480	HUMAN	Multidrug resistance protein 1
905	[1]	P08183	ABCB1	773.906	4	1.2	QPHILLLDEATSALDTESEKVVQEALDK		GG_L_200508_20_hcd	79.267	27042	1193	1220	65.3	2.5e-14	141480	HUMAN	Multidrug resistance protein 1
906	[1]	P08183	ABCB1	1031.54	3	0.33	QPHILLLDEATSALDTESEKVVQEALDK		GG_L_200508_20_hcd	79.367	27087	1193	1220	62.5	6.7e-17	141480	HUMAN	Multidrug resistance protein 1
907	[1]	P08183	ABCB1	773.906	4	1.2	QPHILLLDEATSALDTESEKVVQEALDK		GG_L_200508_20_hcd	79.617	27192	1193	1220	64.2	1.2e-12	141480	HUMAN	Multidrug resistance protein 1
908	[1]	P08183	ABCB1	1031.54	3	0.69	QPHILLLDEATSALDTESEKVVQEALDK		GG_L_200508_20_hcd	79.717	27243	1193	1220	65.3	1.3e-16	141480	HUMAN	Multidrug resistance protein 1
909	[1]	P08183	ABCB1	773.906	4	0.7	QPHILLLDEATSALDTESEKVVQEALDK		GG_L_200508_20_hcd	79.95	27341	1193	1220	64.8	1e-12	141480	HUMAN	Multidrug resistance protein 1
910	[1]	P08183	ABCB1	1031.54	3	0.58	QPHILLLDEATSALDTESEKVVQEALDK		GG_L_200508_20_hcd	80.067	27389	1193	1220	49.9	1.6e-13	141480	HUMAN	Multidrug resistance protein 1
911	[1]	P08183	ABCB1	773.906	4	0.7	QPHILLLDEATSALDTESEKVVQEALDK		GG_L_200508_20_hcd	80.317	27495	1193	1220	61.6	7.9e-12	141480	HUMAN	Multidrug resistance protein 1
912	[1]	P08183	ABCB1	1031.54	3	0.58	QPHILLLDEATSALDTESEKVVQEALDK		GG_L_200508_20_hcd	80.417	27542	1193	1220	50.2	1.1e-11	141480	HUMAN	Multidrug resistance protein 1
913	[1]	P08183	ABCB1	773.906	4	0.54	QPHILLLDEATSALDTESEKVVQEALDK		GG_L_200508_20_hcd	80.667	27650	1193	1220	64.2	5.1e-13	141480	HUMAN	Multidrug resistance protein 1
914	[1]	P08183	ABCB1	773.906	4	0.79	QPHILLLDEATSALDTESEKVVQEALDK		GG_L_200508_20_hcd	81.033	27801	1193	1220	56.1	1.3e-13	141480	HUMAN	Multidrug resistance protein 1
915	[1]	P08183	ABCB1	773.906	4	0.79	QPHILLLDEATSALDTESEKVVQEALDK		GG_L_200508_20_hcd	81.417	27970	1193	1220	49.8	1.6e-12	141480	HUMAN	Multidrug resistance protein 1
916	[1]	P08183	ABCB1	773.905	4	-0.4	QPHILLLDEATSALDTESEKVVQEALDK		GG_L_200508_20_hcd	81.817	28145	1193	1220	31.2	5.6e-09	141480	HUMAN	Multidrug resistance protein 1
917	[1]	P08183	ABCB1	664.754	5	0.45	QPHILLLDEATSALDTESEKVVQEALDKAR		GG_L_200508_20_hcd	77.417	26210	1193	1222	66.5	7.7e-14	141480	HUMAN	Multidrug resistance protein 1
918	[1]	P08183	ABCB1	830.691	4	0.64	QPHILLLDEATSALDTESEKVVQEALDKAR		GG_L_200508_20_hcd	77.433	26220	1193	1222	52.6	2.6e-14	141480	HUMAN	Multidrug resistance protein 1
919	[1]	P08183	ABCB1	664.753	5	-0.18	QPHILLLDEATSALDTESEKVVQEALDKAR		GG_L_200508_20_hcd	77.767	26367	1193	1222	63.1	4.7e-13	141480	HUMAN	Multidrug resistance protein 1
920	[1]	P08183	ABCB1	664.754	5	0.091	QPHILLLDEATSALDTESEKVVQEALDKAR		GG_L_200508_20_hcd	78.133	26534	1193	1222	59	1.7e-13	141480	HUMAN	Multidrug resistance protein 1
921	[1]	P08183	ABCB1	664.754	5	0.54	QPHILLLDEATSALDTESEKVVQEALDKAR		GG_L_200508_20_hcd	78.5	26703	1193	1222	62.9	3.5e-13	141480	HUMAN	Multidrug resistance protein 1
922	[1]	P08183	ABCB1	664.754	5	0.091	QPHILLLDEATSALDTESEKVVQEALDKAR		GG_L_200508_20_hcd	78.983	26915	1193	1222	41.5	4.7e-12	141480	HUMAN	Multidrug resistance protein 1
923	[1]	P08183	ABCB1	664.753	5	-0.38	QPHILLLDEATSALDTESEKVVQEALDKAR		GG_L_200508_20_hcd	79.467	27128	1193	1222	42.8	2.2e-11	141480	HUMAN	Multidrug resistance protein 1
924	[1]	P08183	ABCB1	451.253	2	-0.31	VVQEALDK		GG_L_200508_20_hcd	33.083	6824	1213	1220	26.2	1.1e-05	141480	HUMAN	Multidrug resistance protein 1
925	[1]	P08183	ABCB1	451.253	2	-0.31	VVQEALDK		GG_L_200508_20_hcd	33.417	6963	1213	1220	32.1	3.7e-05	141480	HUMAN	Multidrug resistance protein 1
926	[1]	P08183	ABCB1	451.253	2	-0.44	VVQEALDK		GG_L_200508_20_hcd	34.1	7237	1213	1220	30.3	6.4e-05	141480	HUMAN	Multidrug resistance protein 1
927	[1]	P08183	ABCB1	451.253	2	-0.44	VVQEALDK		GG_L_200508_20_hcd	34.45	7372	1213	1220	24.6	2.2e-05	141480	HUMAN	Multidrug resistance protein 1
928	[1]	P08183	ABCB1	564.822	2	-0.23	VVQEALDKAR		GG_L_200508_20_hcd	34.733	7482	1213	1222	26.8	8.3e-06	141480	HUMAN	Multidrug resistance protein 1
929	[1]	P08183	ABCB1	479.752	2	-0.021	TC(Methylthio)IVIAHR		GG_L_200508_20_hcd	41.183	10181	1226	1233	27.4	9.9e-09	141480	HUMAN	Multidrug resistance protein 1
930	[1]	P08183	ABCB1	479.752	2	-0.083	TC(Methylthio)IVIAHR		GG_L_200508_20_hcd	41.533	10330	1226	1233	33.6	8.7e-08	141480	HUMAN	Multidrug resistance protein 1
931	[1]	P08183	ABCB1	479.752	2	-0.083	TC(Methylthio)IVIAHR		GG_L_200508_20_hcd	41.9	10486	1226	1233	28.9	3.3e-13	141480	HUMAN	Multidrug resistance protein 1
932	[1]	P08183	ABCB1	630.014	3	-0.12	LSTIQNADLIVVFQNGR		GG_L_200508_20_hcd	69	22430	1234	1250	36.6	1.9e-08	141480	HUMAN	Multidrug resistance protein 1
933	[1]	P08183	ABCB1	630.014	3	-0.12	LSTIQNADLIVVFQNGR		GG_L_200508_20_hcd	69.35	22591	1234	1250	45.4	4.4e-11	141480	HUMAN	Multidrug resistance protein 1
934	[1]	P08183	ABCB1	630.014	3	-0.21	LSTIQNADLIVVFQNGR		GG_L_200508_20_hcd	69.7	22752	1234	1250	45.4	5.3e-11	141480	HUMAN	Multidrug resistance protein 1
935	[1]	P08183	ABCB1	630.015	3	0.38	LSTIQNADLIVVFQNGR		GG_L_200508_20_hcd	70.067	22923	1234	1250	50.5	1.5e-12	141480	HUMAN	Multidrug resistance protein 1
936	[1]	P08183	ABCB1	630.015	3	0.38	LSTIQNADLIVVFQNGR		GG_L_200508_20_hcd	70.433	23093	1234	1250	47.6	1.6e-11	141480	HUMAN	Multidrug resistance protein 1
937	[1]	P08183	ABCB1	630.015	3	0.38	LSTIQNADLIVVFQNGR		GG_L_200508_20_hcd	70.817	23267	1234	1250	44.4	9.8e-09	141480	HUMAN	Multidrug resistance protein 1
938	[1]	P08183	ABCB1	630.015	3	0.28	LSTIQNADLIVVFQNGR		GG_L_200508_20_hcd	71.683	23662	1234	1250	44.2	1.8e-09	141480	HUMAN	Multidrug resistance protein 1
939	[1]	P08183	ABCB1	630.014	3	0.09	LSTIQNADLIVVFQNGR		GG_L_200508_20_hcd	72.1	23848	1234	1250	43.5	2.9e-10	141480	HUMAN	Multidrug resistance protein 1
940	[1]	P08183	ABCB1	630.014	3	-0.12	LSTIQNADLIVVFQNGR		GG_L_200508_20_hcd	72.517	24037	1234	1250	42.6	6.9e-10	141480	HUMAN	Multidrug resistance protein 1
941	[1]	P08183	ABCB1	630.014	3	0.19	LSTIQNADLIVVFQNGR		GG_L_200508_20_hcd	72.883	24206	1234	1250	39.9	2.6e-09	141480	HUMAN	Multidrug resistance protein 1
942	[1]	P08183	ABCB1	630.015	3	0.28	LSTIQNADLIVVFQNGR		GG_L_200508_20_hcd	73.267	24379	1234	1250	39.2	6.3e-08	141480	HUMAN	Multidrug resistance protein 1
943	[1]	P08183	ABCB1	630.015	3	0.57	LSTIQNADLIVVFQNGR		GG_L_200508_20_hcd	73.667	24555	1234	1250	40	1.3e-09	141480	HUMAN	Multidrug resistance protein 1
944	[1]	P08183	ABCB1	630.015	3	0.57	LSTIQNADLIVVFQNGR		GG_L_200508_20_hcd	75.95	25583	1234	1250	40.1	1.8e-12	141480	HUMAN	Multidrug resistance protein 1
945	[1]	P08183	ABCB1	630.015	3	0.38	LSTIQNADLIVVFQNGR		GG_L_200508_20_hcd	76.75	25914	1234	1250	39.8	3.1e-11	141480	HUMAN	Multidrug resistance protein 1
946	[1]	P08183	ABCB1	630.014	3	-0.021	LSTIQNADLIVVFQNGR		GG_L_200508_20_hcd	77.133	26085	1234	1250	36.7	8.6e-12	141480	HUMAN	Multidrug resistance protein 1
947	[1]	P08183	ABCB1	630.015	3	0.57	LSTIQNADLIVVFQNGR		GG_L_200508_20_hcd	78.95	26906	1234	1250	37.6	9.3e-11	141480	HUMAN	Multidrug resistance protein 1
948	[1]	P08183	ABCB1	630.015	3	1.1	LSTIQNADLIVVFQNGR		GG_L_200508_20_hcd	79.417	27108	1234	1250	31.2	2.8e-09	141480	HUMAN	Multidrug resistance protein 1
949	[1]	P08183	ABCB1	630.015	3	0.47	LSTIQNADLIVVFQNGR		GG_L_200508_20_hcd	79.8	27278	1234	1250	36.2	6.4e-09	141480	HUMAN	Multidrug resistance protein 1
950	[1]	P08183	ABCB1	630.015	3	1.2	LSTIQNADLIVVFQNGR		GG_L_200508_20_hcd	80.2	27449	1234	1250	36	1.7e-09	141480	HUMAN	Multidrug resistance protein 1
951	[1]	P08183	ABCB1	630.014	3	0.19	LSTIQNADLIVVFQNGR		GG_L_200508_20_hcd	80.567	27606	1234	1250	28.4	1.3e-08	141480	HUMAN	Multidrug resistance protein 1
952	[1]	P08183	ABCB1	630.015	3	1.1	LSTIQNADLIVVFQNGR		GG_L_200508_20_hcd	80.917	27754	1234	1250	40.4	4.4e-10	141480	HUMAN	Multidrug resistance protein 1
953	[1]	P08183	ABCB1	630.014	3	-0.021	LSTIQNADLIVVFQNGR		GG_L_200508_20_hcd	81.283	27915	1234	1250	35.9	5.1e-10	141480	HUMAN	Multidrug resistance protein 1
954	[1]	P08183	ABCB1	630.015	3	0.47	LSTIQNADLIVVFQNGR		GG_L_200508_20_hcd	81.7	28097	1234	1250	34	4.7e-10	141480	HUMAN	Multidrug resistance protein 1
955	[1]	P08183	ABCB1	630.015	3	0.85	LSTIQNADLIVVFQNGR		GG_L_200508_20_hcd	82.167	28295	1234	1250	35.5	3.4e-08	141480	HUMAN	Multidrug resistance protein 1
956	[1]	P08183	ABCB1	630.014	3	-0.021	LSTIQNADLIVVFQNGR		GG_L_200508_20_hcd	82.533	28452	1234	1250	38.9	1.4e-09	141480	HUMAN	Multidrug resistance protein 1
957	[1]	P08183	ABCB1	630.015	3	0.38	LSTIQNADLIVVFQNGR		GG_L_200508_20_hcd	83	28630	1234	1250	34.6	8.4e-09	141480	HUMAN	Multidrug resistance protein 1
958	[1]	P08183	ABCB1	630.015	3	0.57	LSTIQNADLIVVFQNGR		GG_L_200508_20_hcd	83.4	28807	1234	1250	37	2.6e-09	141480	HUMAN	Multidrug resistance protein 1
959	[1]	P08183	ABCB1	630.015	3	0.57	LSTIQNADLIVVFQNGR		GG_L_200508_20_hcd	83.783	28968	1234	1250	35.2	1.1e-08	141480	HUMAN	Multidrug resistance protein 1
960	[1]	P08183	ABCB1	630.014	3	-0.021	LSTIQNADLIVVFQNGR		GG_L_200508_20_hcd	84.5	29289	1234	1250	23.7	7.1e-07	141480	HUMAN	Multidrug resistance protein 1
961	[1]	P08183	ABCB1	630.014	3	-0.021	LSTIQNADLIVVFQNGR		GG_L_200508_20_hcd	84.9	29460	1234	1250	35.2	8.2e-10	141480	HUMAN	Multidrug resistance protein 1
962	[1]	P08183	ABCB1	630.015	3	0.47	LSTIQNADLIVVFQNGR		GG_L_200508_20_hcd	85.283	29630	1234	1250	40.5	5.3e-11	141480	HUMAN	Multidrug resistance protein 1
963	[1]	P08183	ABCB1	630.014	3	-0.31	LSTIQNADLIVVFQNGR		GG_L_200508_20_hcd	85.85	29879	1234	1250	30.2	1.3e-08	141480	HUMAN	Multidrug resistance protein 1
964	[1]	P08183	ABCB1	630.014	3	0.19	LSTIQNADLIVVFQNGR		GG_L_200508_20_hcd	86.217	30034	1234	1250	41.8	5.4e-08	141480	HUMAN	Multidrug resistance protein 1
965	[1]	P08183	ABCB1	630.014	3	-0.4	LSTIQNADLIVVFQNGR		GG_L_200508_20_hcd	86.583	30194	1234	1250	40.3	1.8e-09	141480	HUMAN	Multidrug resistance protein 1
966	[1]	P08183	ABCB1	630.014	3	0.19	LSTIQNADLIVVFQNGR		GG_L_200508_20_hcd	87.017	30377	1234	1250	42.2	2.4e-10	141480	HUMAN	Multidrug resistance protein 1
967	[1]	P08183	ABCB1	630.015	3	0.47	LSTIQNADLIVVFQNGR		GG_L_200508_20_hcd	87.383	30535	1234	1250	45.2	2.1e-12	141480	HUMAN	Multidrug resistance protein 1
968	[1]	P08183	ABCB1	630.015	3	0.38	LSTIQNADLIVVFQNGR		GG_L_200508_20_hcd	87.8	30708	1234	1250	39.9	4e-09	141480	HUMAN	Multidrug resistance protein 1
969	[1]	P08183	ABCB1	630.015	3	0.38	LSTIQNADLIVVFQNGR		GG_L_200508_20_hcd	88.167	30863	1234	1250	36.8	2e-08	141480	HUMAN	Multidrug resistance protein 1
970	[1]	P08183	ABCB1	630.013	3	-2.2	LSTIQNADLIVVFQNGR		GG_L_200508_20_hcd	89.117	31279	1234	1250	33	9.1e-09	141480	HUMAN	Multidrug resistance protein 1
971	[1]	P08183	ABCB1	630.015	3	0.76	LSTIQNADLIVVFQNGR		GG_L_200508_20_hcd	89.467	31433	1234	1250	41.9	7.5e-08	141480	HUMAN	Multidrug resistance protein 1
972	[1]	P08183	ABCB1	630.015	3	0.28	LSTIQNADLIVVFQNGR		GG_L_200508_20_hcd	89.833	31584	1234	1250	44.6	4.4e-11	141480	HUMAN	Multidrug resistance protein 1
973	[1]	P08183	ABCB1	630.015	3	0.47	LSTIQNADLIVVFQNGR		GG_L_200508_20_hcd	90.2	31744	1234	1250	41.2	7e-10	141480	HUMAN	Multidrug resistance protein 1
974	[1]	P08183	ABCB1	630.014	3	0.09	LSTIQNADLIVVFQNGR		GG_L_200508_20_hcd	90.6	31889	1234	1250	42.9	2.1e-10	141480	HUMAN	Multidrug resistance protein 1
975	[1]	P08183	ABCB1	630.015	3	1.2	LSTIQNADLIVVFQNGR		GG_L_200508_20_hcd	90.95	32038	1234	1250	45.5	7.2e-11	141480	HUMAN	Multidrug resistance protein 1
976	[1]	P08183	ABCB1	630.014	3	0.09	LSTIQNADLIVVFQNGR		GG_L_200508_20_hcd	91.3	32180	1234	1250	40	1.7e-09	141480	HUMAN	Multidrug resistance protein 1
977	[1]	P08183	ABCB1	630.014	3	0.19	LSTIQNADLIVVFQNGR		GG_L_200508_20_hcd	91.65	32327	1234	1250	47.2	2.2e-10	141480	HUMAN	Multidrug resistance protein 1
978	[1]	P08183	ABCB1	630.014	3	-0.021	LSTIQNADLIVVFQNGR		GG_L_200508_20_hcd	92.017	32484	1234	1250	43.2	1.2e-08	141480	HUMAN	Multidrug resistance protein 1
979	[1]	P08183	ABCB1	630.014	3	-0.12	LSTIQNADLIVVFQNGR		GG_L_200508_20_hcd	92.383	32634	1234	1250	41.9	2.4e-09	141480	HUMAN	Multidrug resistance protein 1
980	[1]	P08183	ABCB1	630.015	3	0.57	LSTIQNADLIVVFQNGR		GG_L_200508_20_hcd	92.733	32781	1234	1250	42.7	2.1e-09	141480	HUMAN	Multidrug resistance protein 1
981	[1]	P08183	ABCB1	630.014	3	0.09	LSTIQNADLIVVFQNGR		GG_L_200508_20_hcd	93.117	32948	1234	1250	40.4	5.8e-09	141480	HUMAN	Multidrug resistance protein 1
982	[1]	P08183	ABCB1	630.014	3	0.19	LSTIQNADLIVVFQNGR		GG_L_200508_20_hcd	93.467	33095	1234	1250	41.6	6.5e-08	141480	HUMAN	Multidrug resistance protein 1
983	[1]	P08183	ABCB1	630.014	3	0.19	LSTIQNADLIVVFQNGR		GG_L_200508_20_hcd	93.85	33261	1234	1250	40.4	2.6e-09	141480	HUMAN	Multidrug resistance protein 1
984	[1]	P08183	ABCB1	630.014	3	0.19	LSTIQNADLIVVFQNGR		GG_L_200508_20_hcd	94.2	33409	1234	1250	40.6	7e-10	141480	HUMAN	Multidrug resistance protein 1
985	[1]	P08183	ABCB1	630.014	3	0.19	LSTIQNADLIVVFQNGR		GG_L_200508_20_hcd	94.583	33570	1234	1250	39	8.4e-09	141480	HUMAN	Multidrug resistance protein 1
986	[1]	P08183	ABCB1	404.977	4	-0.21	VKEHGTHQQLLAQK		GG_L_200508_20_hcd	23.233	3624	1251	1264	18	1.8e-05	141480	HUMAN	Multidrug resistance protein 1
987	[1]	P08183	ABCB1	539.634	3	-0.16	VKEHGTHQQLLAQK		GG_L_200508_20_hcd	23.533	3688	1251	1264	31.4	4.9e-08	141480	HUMAN	Multidrug resistance protein 1
988	[1]	P08183	ABCB1	539.634	3	-0.048	VKEHGTHQQLLAQK		GG_L_200508_20_hcd	23.867	3769	1251	1264	40.4	3.1e-09	141480	HUMAN	Multidrug resistance protein 1
989	[1]	P08183	ABCB1	404.977	4	-0.064	VKEHGTHQQLLAQK		GG_L_200508_20_hcd	23.917	3780	1251	1264	19.4	0.0001	141480	HUMAN	Multidrug resistance protein 1
990	[1]	P08183	ABCB1	539.634	3	-0.16	VKEHGTHQQLLAQK		GG_L_200508_20_hcd	24.2	3850	1251	1264	38	3.6e-08	141480	HUMAN	Multidrug resistance protein 1
991	[1]	P08183	ABCB1	539.634	3	-0.16	VKEHGTHQQLLAQK		GG_L_200508_20_hcd	24.55	3936	1251	1264	39.5	6.8e-09	141480	HUMAN	Multidrug resistance protein 1
992	[1]	P08183	ABCB1	539.634	3	0.064	VKEHGTHQQLLAQK		GG_L_200508_20_hcd	24.883	4012	1251	1264	24.5	2.3e-06	141480	HUMAN	Multidrug resistance protein 1
993	[1]	P08183	ABCB1	539.634	3	0.29	VKEHGTHQQLLAQK		GG_L_200508_20_hcd	25.217	4099	1251	1264	27.2	3.4e-06	141480	HUMAN	Multidrug resistance protein 1
994	[1]	P08183	ABCB1	539.634	3	0.17	VKEHGTHQQLLAQK		GG_L_200508_20_hcd	25.567	4190	1251	1264	36.8	8.2e-08	141480	HUMAN	Multidrug resistance protein 1
995	[1]	P08183	ABCB1	539.634	3	-0.16	VKEHGTHQQLLAQK		GG_L_200508_20_hcd	25.9	4278	1251	1264	27.9	1.6e-06	141480	HUMAN	Multidrug resistance protein 1
996	[1]	P08183	ABCB1	539.634	3	-0.51	VKEHGTHQQLLAQK		GG_L_200508_20_hcd	26.233	4373	1251	1264	22.6	2.9e-06	141480	HUMAN	Multidrug resistance protein 1
997	[1]	P08183	ABCB1	539.633	3	-0.62	VKEHGTHQQLLAQK		GG_L_200508_20_hcd	26.583	4477	1251	1264	33.9	6e-08	141480	HUMAN	Multidrug resistance protein 1
998	[1]	P08183	ABCB1	539.633	3	-0.62	VKEHGTHQQLLAQK		GG_L_200508_20_hcd	26.917	4589	1251	1264	27.6	6.8e-07	141480	HUMAN	Multidrug resistance protein 1
999	[1]	P08183	ABCB1	539.633	3	-0.62	VKEHGTHQQLLAQK		GG_L_200508_20_hcd	27.25	4708	1251	1264	24.9	7.3e-08	141480	HUMAN	Multidrug resistance protein 1
1000	[1]	P08183	ABCB1	539.634	3	-0.51	VKEHGTHQQLLAQK		GG_L_200508_20_hcd	27.6	4828	1251	1264	20.4	7.8e-05	141480	HUMAN	Multidrug resistance protein 1
1001	[1]	P08183	ABCB1	539.634	3	-0.51	VKEHGTHQQLLAQK		GG_L_200508_20_hcd	27.933	4944	1251	1264	22.9	5.9e-06	141480	HUMAN	Multidrug resistance protein 1
1002	[1]	P08183	ABCB1	539.633	3	-0.62	VKEHGTHQQLLAQK		GG_L_200508_20_hcd	28.283	5059	1251	1264	20.8	1.3e-05	141480	HUMAN	Multidrug resistance protein 1
1003	[1]	P08183	ABCB1	539.633	3	-0.73	VKEHGTHQQLLAQK		GG_L_200508_20_hcd	28.617	5176	1251	1264	23.6	3.2e-07	141480	HUMAN	Multidrug resistance protein 1
1004	[1]	P08183	ABCB1	752.379	2	-0.11	GIYFSM(Oxidation)VSVQAGTK	Oxidation@1270	GG_L_200508_20_hcd	55.9	16524	1265	1278	24.4	1.2e-05	141480	HUMAN	Multidrug resistance protein 1
1005	[1]	P08183	ABCB1	744.382	2	-0.25	GIYFSMVSVQAGTK		GG_L_200508_20_hcd	62.35	19454	1265	1278	47.1	3.1e-11	141480	HUMAN	Multidrug resistance protein 1
1006	[1]	P08183	ABCB1	744.382	2	-0.0091	GIYFSMVSVQAGTK		GG_L_200508_20_hcd	62.733	19629	1265	1278	50.9	8.8e-12	141480	HUMAN	Multidrug resistance protein 1
1007	[1]	P08183	ABCB1	496.59	3	0.11	GIYFSMVSVQAGTK		GG_L_200508_20_hcd	62.817	19666	1265	1278	27.6	3.8e-07	141480	HUMAN	Multidrug resistance protein 1
1008	[1]	P08183	ABCB1	744.382	2	0.085	GIYFSMVSVQAGTK		GG_L_200508_20_hcd	63.1	19794	1265	1278	50.9	6.2e-12	141480	HUMAN	Multidrug resistance protein 1
1009	[1]	P08183	ABCB1	496.59	3	-0.88	GIYFSMVSVQAGTK		GG_L_200508_20_hcd	63.283	19875	1265	1278	22.1	3.6e-05	141480	HUMAN	Multidrug resistance protein 1
1010	[1]	P08183	ABCB1	744.382	2	-0.25	GIYFSMVSVQAGTK		GG_L_200508_20_hcd	63.433	19945	1265	1278	49.7	5.3e-12	141480	HUMAN	Multidrug resistance protein 1
1011	[1]	P08183	ABCB1	744.38	2	-1.8	GIYFSMVSVQAGTK		GG_L_200508_20_hcd	64.6	20457	1265	1278	37.5	6.8e-12	141480	HUMAN	Multidrug resistance protein 1
1012	[1]	P08183	ABCB1	744.382	2	-0.25	GIYFSMVSVQAGTK		GG_L_200508_20_hcd	64.967	20623	1265	1278	29.6	1.8e-08	141480	HUMAN	Multidrug resistance protein 1
1013	[1]	P08183	ABCB1	744.382	2	0.49	GIYFSMVSVQAGTK		GG_L_200508_20_hcd	91.483	32261	1265	1278	24.9	6.8e-08	141480	HUMAN	Multidrug resistance protein 1
1014	[2]	P35527	KRT9	537.764	2	0.2	QFSSSYLSR		GG_L_200508_20_hcd	46.083	12183	5	13	24.6	3.4e-05	62064.8	HUMAN	Keratin, type I cytoskeletal 9
1015	[2]	P35527	KRT9	616.802	2	-0.37	SGGGGGGGLGSGGSIR		GG_L_200508_20_hcd	33.333	6930	14	29	40.1	4.5e-10	62064.8	HUMAN	Keratin, type I cytoskeletal 9
1016	[2]	P35527	KRT9	616.803	2	-0.08	SGGGGGGGLGSGGSIR		GG_L_200508_20_hcd	33.7	7079	14	29	45.5	7.5e-11	62064.8	HUMAN	Keratin, type I cytoskeletal 9
1017	[2]	P35527	KRT9	616.802	2	-0.18	SGGGGGGGLGSGGSIR		GG_L_200508_20_hcd	34.033	7210	14	29	45.9	5.3e-11	62064.8	HUMAN	Keratin, type I cytoskeletal 9
1018	[2]	P35527	KRT9	616.803	2	0.017	SGGGGGGGLGSGGSIR		GG_L_200508_20_hcd	34.383	7345	14	29	52.1	1.6e-11	62064.8	HUMAN	Keratin, type I cytoskeletal 9
1019	[2]	P35527	KRT9	616.803	2	0.11	SGGGGGGGLGSGGSIR		GG_L_200508_20_hcd	34.733	7481	14	29	47.8	2.7e-11	62064.8	HUMAN	Keratin, type I cytoskeletal 9
1020	[2]	P35527	KRT9	616.803	2	0.21	SGGGGGGGLGSGGSIR		GG_L_200508_20_hcd	35.067	7621	14	29	45.1	3e-11	62064.8	HUMAN	Keratin, type I cytoskeletal 9
1021	[2]	P35527	KRT9	616.803	2	0.11	SGGGGGGGLGSGGSIR		GG_L_200508_20_hcd	35.417	7758	14	29	45.8	6e-12	62064.8	HUMAN	Keratin, type I cytoskeletal 9
1022	[2]	P35527	KRT9	616.802	2	-0.18	SGGGGGGGLGSGGSIR		GG_L_200508_20_hcd	35.767	7900	14	29	35.4	6.9e-08	62064.8	HUMAN	Keratin, type I cytoskeletal 9
1023	[2]	P35527	KRT9	616.802	2	-0.28	SGGGGGGGLGSGGSIR		GG_L_200508_20_hcd	36.117	8040	14	29	28.1	6.1e-07	62064.8	HUMAN	Keratin, type I cytoskeletal 9
1024	[2]	P35527	KRT9	618.268	2	0.12	FSSSSGYGGGSSR		GG_L_200508_20_hcd	30.267	5715	47	59	18.3	1.4e-05	62064.8	HUMAN	Keratin, type I cytoskeletal 9
1025	[2]	P35527	KRT9	618.268	2	-0.39	FSSSSGYGGGSSR		GG_L_200508_20_hcd	30.617	5843	47	59	33	1e-09	62064.8	HUMAN	Keratin, type I cytoskeletal 9
1026	[2]	P35527	KRT9	618.268	2	-0.48	FSSSSGYGGGSSR		GG_L_200508_20_hcd	30.967	5972	47	59	36.8	5.8e-08	62064.8	HUMAN	Keratin, type I cytoskeletal 9
1027	[2]	P35527	KRT9	618.268	2	-0.39	FSSSSGYGGGSSR		GG_L_200508_20_hcd	31.3	6108	47	59	40.1	1.5e-10	62064.8	HUMAN	Keratin, type I cytoskeletal 9
1028	[2]	P35527	KRT9	618.268	2	-0.29	FSSSSGYGGGSSR		GG_L_200508_20_hcd	31.65	6243	47	59	42	3.6e-17	62064.8	HUMAN	Keratin, type I cytoskeletal 9
1029	[2]	P35527	KRT9	618.268	2	-0.48	FSSSSGYGGGSSR		GG_L_200508_20_hcd	31.983	6384	47	59	44.3	2.9e-10	62064.8	HUMAN	Keratin, type I cytoskeletal 9
1030	[2]	P35527	KRT9	618.268	2	-0.48	FSSSSGYGGGSSR		GG_L_200508_20_hcd	32.333	6518	47	59	46	8e-13	62064.8	HUMAN	Keratin, type I cytoskeletal 9
1031	[2]	P35527	KRT9	618.268	2	-0.29	FSSSSGYGGGSSR		GG_L_200508_20_hcd	32.667	6654	47	59	42.7	2e-16	62064.8	HUMAN	Keratin, type I cytoskeletal 9
1032	[2]	P35527	KRT9	618.268	2	-0.29	FSSSSGYGGGSSR		GG_L_200508_20_hcd	33	6792	47	59	45.5	1.7e-12	62064.8	HUMAN	Keratin, type I cytoskeletal 9
1033	[2]	P35527	KRT9	618.268	2	-0.19	FSSSSGYGGGSSR		GG_L_200508_20_hcd	33.35	6934	47	59	35.3	6.4e-10	62064.8	HUMAN	Keratin, type I cytoskeletal 9
1034	[2]	P35527	KRT9	902.392	3	-0.32	GGGGSFGYSYGGGSGGGFSASSLGGGFGGGSR		GG_L_200508_20_hcd	64.117	20244	64	95	46.9	3.8e-17	62064.8	HUMAN	Keratin, type I cytoskeletal 9
1035	[2]	P35527	KRT9	1353.09	2	1.6	GGGGSFGYSYGGGSGGGFSASSLGGGFGGGSR		GG_L_200508_20_hcd	64.367	20350	64	95	44	6.1e-19	62064.8	HUMAN	Keratin, type I cytoskeletal 9
1036	[2]	P35527	KRT9	902.392	3	0.091	GGGGSFGYSYGGGSGGGFSASSLGGGFGGGSR		GG_L_200508_20_hcd	64.517	20421	64	95	49.2	5.5e-16	62064.8	HUMAN	Keratin, type I cytoskeletal 9
1037	[2]	P35527	KRT9	1353.08	2	0.29	GGGGSFGYSYGGGSGGGFSASSLGGGFGGGSR		GG_L_200508_20_hcd	64.767	20532	64	95	39.2	5.3e-15	62064.8	HUMAN	Keratin, type I cytoskeletal 9
1038	[2]	P35527	KRT9	902.393	3	0.63	GGGGSFGYSYGGGSGGGFSASSLGGGFGGGSR		GG_L_200508_20_hcd	64.9	20593	64	95	41.4	1.3e-13	62064.8	HUMAN	Keratin, type I cytoskeletal 9
1039	[2]	P35527	KRT9	902.393	3	0.77	GGGGSFGYSYGGGSGGGFSASSLGGGFGGGSR		GG_L_200508_20_hcd	65.583	20897	64	95	26.8	6.2e-06	62064.8	HUMAN	Keratin, type I cytoskeletal 9
1040	[2]	P35527	KRT9	533.253	2	-0.14	STMQELNSR		GG_L_200508_20_hcd	35.05	7612	155	163	34.7	5.5e-07	62064.8	HUMAN	Keratin, type I cytoskeletal 9
1041	[2]	P35527	KRT9	533.253	2	-0.37	STMQELNSR		GG_L_200508_20_hcd	35.417	7761	155	163	32.5	1.4e-06	62064.8	HUMAN	Keratin, type I cytoskeletal 9
1042	[2]	P35527	KRT9	533.253	2	-0.25	STMQELNSR		GG_L_200508_20_hcd	35.967	7983	155	163	28.7	9.1e-06	62064.8	HUMAN	Keratin, type I cytoskeletal 9
1043	[2]	P35527	KRT9	793.068	3	0.23	LASYLDKVQALEEANNDLENK		GG_L_200508_20_hcd	62.133	19352	164	184	44.1	3.1e-12	62064.8	HUMAN	Keratin, type I cytoskeletal 9
1044	[2]	P35527	KRT9	1189.1	2	0.35	LASYLDKVQALEEANNDLENK		GG_L_200508_20_hcd	62.4	19480	164	184	25.9	5.5e-06	62064.8	HUMAN	Keratin, type I cytoskeletal 9
1045	[2]	P35527	KRT9	793.067	3	-0.09	LASYLDKVQALEEANNDLENK		GG_L_200508_20_hcd	62.5	19520	164	184	54.8	3.3e-15	62064.8	HUMAN	Keratin, type I cytoskeletal 9
1046	[2]	P35527	KRT9	1189.1	2	1.4	LASYLDKVQALEEANNDLENK		GG_L_200508_20_hcd	62.867	19692	164	184	40.3	1.5e-10	62064.8	HUMAN	Keratin, type I cytoskeletal 9
1047	[2]	P35527	KRT9	793.068	3	0.45	LASYLDKVQALEEANNDLENK		GG_L_200508_20_hcd	62.883	19698	164	184	53.1	1.3e-13	62064.8	HUMAN	Keratin, type I cytoskeletal 9
1048	[2]	P35527	KRT9	793.068	3	0.3	LASYLDKVQALEEANNDLENK		GG_L_200508_20_hcd	63.233	19859	164	184	51.5	1.1e-13	62064.8	HUMAN	Keratin, type I cytoskeletal 9
1049	[2]	P35527	KRT9	793.068	3	0.074	LASYLDKVQALEEANNDLENK		GG_L_200508_20_hcd	63.667	20041	164	184	25.7	9.8e-09	62064.8	HUMAN	Keratin, type I cytoskeletal 9
1050	[2]	P35527	KRT9	793.887	2	0.4	VQALEEANNDLENK		GG_L_200508_20_hcd	47.55	12811	171	184	48.4	6.7e-12	62064.8	HUMAN	Keratin, type I cytoskeletal 9
1051	[2]	P35527	KRT9	529.593	3	-0.043	VQALEEANNDLENK		GG_L_200508_20_hcd	47.617	12837	171	184	24.5	9.8e-06	62064.8	HUMAN	Keratin, type I cytoskeletal 9
1052	[2]	P35527	KRT9	793.886	2	-0.15	VQALEEANNDLENK		GG_L_200508_20_hcd	47.933	12972	171	184	51.2	3.2e-12	62064.8	HUMAN	Keratin, type I cytoskeletal 9
1053	[2]	P35527	KRT9	529.593	3	-0.16	VQALEEANNDLENK		GG_L_200508_20_hcd	48	13002	171	184	27.3	2.1e-06	62064.8	HUMAN	Keratin, type I cytoskeletal 9
1054	[2]	P35527	KRT9	793.886	2	-0.37	VQALEEANNDLENK		GG_L_200508_20_hcd	48.283	13126	171	184	44.5	2.1e-11	62064.8	HUMAN	Keratin, type I cytoskeletal 9
1055	[2]	P35527	KRT9	845.738	3	0.055	VQALEEANNDLENKIQDWYDK		GG_L_200508_20_hcd	65.9	21046	171	191	12.8	5.9e-05	62064.8	HUMAN	Keratin, type I cytoskeletal 9
1056	[2]	P35527	KRT9	845.74	3	2.4	VQALEEANNDLENKIQDWYDK		GG_L_200508_20_hcd	66.067	21122	171	191	12.6	2.2e-06	62064.8	HUMAN	Keratin, type I cytoskeletal 9
1057	[2]	P35527	KRT9	666.579	4	-0.71	VQALEEANNDLENKIQDWYDKK		GG_L_200508_20_hcd	62.417	19488	171	192	17.9	2.4e-06	62064.8	HUMAN	Keratin, type I cytoskeletal 9
1058	[2]	P35527	KRT9	666.579	4	0.4	VQALEEANNDLENKIQDWYDKK		GG_L_200508_20_hcd	62.85	19684	171	192	38.7	4.5e-11	62064.8	HUMAN	Keratin, type I cytoskeletal 9
1059	[2]	P35527	KRT9	666.579	4	-0.71	VQALEEANNDLENKIQDWYDKK		GG_L_200508_20_hcd	64.617	20462	171	192	19.6	3e-07	62064.8	HUMAN	Keratin, type I cytoskeletal 9
1060	[2]	P35527	KRT9	484.23	2	0.3	IQDWYDK		GG_L_200508_20_hcd	45.617	11982	185	191	22.6	1.3e-05	62064.8	HUMAN	Keratin, type I cytoskeletal 9
1061	[2]	P35527	KRT9	484.23	2	0.18	IQDWYDK		GG_L_200508_20_hcd	45.967	12130	185	191	25.1	4.3e-06	62064.8	HUMAN	Keratin, type I cytoskeletal 9
1062	[2]	P35527	KRT9	968.143	3	1.2	NYSPYYNTIDDLKDQIVDLTVGNNK		GG_L_200508_20_hcd	76.967	26015	200	224	42.9	2.2e-13	62064.8	HUMAN	Keratin, type I cytoskeletal 9
1063	[2]	P35527	KRT9	726.358	4	-0.49	NYSPYYNTIDDLKDQIVDLTVGNNK		GG_L_200508_20_hcd	77.2	26114	200	224	25.9	3.4e-08	62064.8	HUMAN	Keratin, type I cytoskeletal 9
1064	[2]	P35527	KRT9	968.142	3	0.48	NYSPYYNTIDDLKDQIVDLTVGNNK		GG_L_200508_20_hcd	77.317	26166	200	224	55.6	2e-17	62064.8	HUMAN	Keratin, type I cytoskeletal 9
1065	[2]	P35527	KRT9	726.359	4	1.2	NYSPYYNTIDDLKDQIVDLTVGNNK		GG_L_200508_20_hcd	77.583	26283	200	224	25.7	1.3e-07	62064.8	HUMAN	Keratin, type I cytoskeletal 9
1066	[2]	P35527	KRT9	968.142	3	0.42	NYSPYYNTIDDLKDQIVDLTVGNNK		GG_L_200508_20_hcd	77.667	26323	200	224	55.6	5.6e-17	62064.8	HUMAN	Keratin, type I cytoskeletal 9
1067	[2]	P35527	KRT9	968.142	3	0.6	NYSPYYNTIDDLKDQIVDLTVGNNK		GG_L_200508_20_hcd	78.067	26503	200	224	48	1.3e-14	62064.8	HUMAN	Keratin, type I cytoskeletal 9
1068	[2]	P35527	KRT9	986.745	4	0.058	NYSPYYNTIDDLKDQIVDLTVGNNKTLLDIDNTR		GG_L_200508_20_hcd	80.033	27377	200	233	27.8	2.6e-08	62064.8	HUMAN	Keratin, type I cytoskeletal 9
1069	[2]	P35527	KRT9	530.785	2	-0.26	TLLDIDNTR		GG_L_200508_20_hcd	52.15	14860	225	233	37.7	3.2e-06	62064.8	HUMAN	Keratin, type I cytoskeletal 9
1070	[2]	P35527	KRT9	530.785	2	0.2	TLLDIDNTR		GG_L_200508_20_hcd	52.517	15029	225	233	38.9	2.2e-06	62064.8	HUMAN	Keratin, type I cytoskeletal 9
1071	[2]	P35527	KRT9	530.785	2	0.31	TLLDIDNTR		GG_L_200508_20_hcd	52.883	15193	225	233	38.9	4.4e-06	62064.8	HUMAN	Keratin, type I cytoskeletal 9
1072	[2]	P35527	KRT9	530.785	2	-0.029	TLLDIDNTR		GG_L_200508_20_hcd	53.25	15360	225	233	36.7	5.8e-06	62064.8	HUMAN	Keratin, type I cytoskeletal 9
1073	[2]	P35527	KRT9	457.208	2	0.054	M(Oxidation)TLDDFR	Oxidation@234	GG_L_200508_20_hcd	45.617	11980	234	240	22.5	3.2e-06	62064.8	HUMAN	Keratin, type I cytoskeletal 9
1074	[2]	P35527	KRT9	449.21	2	0.16	MTLDDFR		GG_L_200508_20_hcd	53.983	15687	234	240	29.4	1.4e-05	62064.8	HUMAN	Keratin, type I cytoskeletal 9
1075	[2]	P35527	KRT9	449.21	2	0.16	MTLDDFR		GG_L_200508_20_hcd	54.317	15839	234	240	31	5.7e-06	62064.8	HUMAN	Keratin, type I cytoskeletal 9
1076	[2]	P35527	KRT9	449.211	2	0.63	MTLDDFR		GG_L_200508_20_hcd	54.667	15978	234	240	31.4	8.9e-06	62064.8	HUMAN	Keratin, type I cytoskeletal 9
1077	[2]	P35527	KRT9	449.211	2	0.36	MTLDDFR		GG_L_200508_20_hcd	55	16120	234	240	28.2	1.5e-05	62064.8	HUMAN	Keratin, type I cytoskeletal 9
1078	[2]	P35527	KRT9	449.211	2	0.23	MTLDDFR		GG_L_200508_20_hcd	55.45	16322	234	240	19.8	3.7e-05	62064.8	HUMAN	Keratin, type I cytoskeletal 9
1079	[2]	P35527	KRT9	441.896	3	-0.091	IKFEM(Oxidation)EQNLR	Oxidation@245	GG_L_200508_20_hcd	41.533	10333	241	250	28.4	1.7e-05	62064.8	HUMAN	Keratin, type I cytoskeletal 9
1080	[2]	P35527	KRT9	436.564	3	-0.14	IKFEMEQNLR		GG_L_200508_20_hcd	48.55	13247	241	250	19.4	9.5e-05	62064.8	HUMAN	Keratin, type I cytoskeletal 9
1081	[2]	P35527	KRT9	436.564	3	-0.44	IKFEMEQNLR		GG_L_200508_20_hcd	48.917	13406	241	250	45	3.5e-08	62064.8	HUMAN	Keratin, type I cytoskeletal 9
1082	[2]	P35527	KRT9	654.341	2	-1.6	IKFEMEQNLR		GG_L_200508_20_hcd	49.217	13541	241	250	29.6	4e-05	62064.8	HUMAN	Keratin, type I cytoskeletal 9
1083	[2]	P35527	KRT9	436.564	3	-0.3	IKFEMEQNLR		GG_L_200508_20_hcd	49.267	13565	241	250	38	8.4e-07	62064.8	HUMAN	Keratin, type I cytoskeletal 9
1084	[2]	P35527	KRT9	436.564	3	-0.37	IKFEMEQNLR		GG_L_200508_20_hcd	49.633	13730	241	250	41.5	1.3e-07	62064.8	HUMAN	Keratin, type I cytoskeletal 9
1085	[2]	P35527	KRT9	436.564	3	-0.37	IKFEMEQNLR		GG_L_200508_20_hcd	50.017	13894	241	250	33.5	1e-07	62064.8	HUMAN	Keratin, type I cytoskeletal 9
1086	[2]	P35527	KRT9	436.564	3	-0.44	IKFEMEQNLR		GG_L_200508_20_hcd	50.383	14059	241	250	37.5	7.5e-08	62064.8	HUMAN	Keratin, type I cytoskeletal 9
1087	[2]	P35527	KRT9	436.564	3	-0.14	IKFEMEQNLR		GG_L_200508_20_hcd	50.75	14231	241	250	31.7	1.2e-06	62064.8	HUMAN	Keratin, type I cytoskeletal 9
1088	[2]	P35527	KRT9	436.564	3	-0.23	IKFEMEQNLR		GG_L_200508_20_hcd	51.133	14400	241	250	26.8	2.1e-05	62064.8	HUMAN	Keratin, type I cytoskeletal 9
1089	[2]	P35527	KRT9	533.753	2	-0.25	FEMEQNLR		GG_L_200508_20_hcd	47.083	12605	243	250	29.1	5.2e-07	62064.8	HUMAN	Keratin, type I cytoskeletal 9
1090	[2]	P35527	KRT9	533.753	2	-0.13	FEMEQNLR		GG_L_200508_20_hcd	47.467	12769	243	250	22	7.3e-06	62064.8	HUMAN	Keratin, type I cytoskeletal 9
1091	[2]	P35527	KRT9	570.786	2	-0.1	Q(Gln->pyro-Glu)GVDADINGLR	Gln->pyro-Glu@251	GG_L_200508_20_hcd	58.217	17582	251	261	36.4	7.3e-09	62064.8	HUMAN	Keratin, type I cytoskeletal 9
1092	[2]	P35527	KRT9	570.786	2	-0.43	Q(Gln->pyro-Glu)GVDADINGLR	Gln->pyro-Glu@251	GG_L_200508_20_hcd	58.567	17744	251	261	35.1	3.3e-09	62064.8	HUMAN	Keratin, type I cytoskeletal 9
1093	[2]	P35527	KRT9	570.786	2	0.0056	Q(Gln->pyro-Glu)GVDADINGLR	Gln->pyro-Glu@251	GG_L_200508_20_hcd	59.117	17987	251	261	27.5	1.3e-08	62064.8	HUMAN	Keratin, type I cytoskeletal 9
1094	[2]	P35527	KRT9	579.299	2	-0.37	QGVDADINGLR		GG_L_200508_20_hcd	48.45	13200	251	261	41.9	1.6e-07	62064.8	HUMAN	Keratin, type I cytoskeletal 9
1095	[2]	P35527	KRT9	579.299	2	-0.37	QGVDADINGLR		GG_L_200508_20_hcd	48.8	13357	251	261	44.5	5.4e-07	62064.8	HUMAN	Keratin, type I cytoskeletal 9
1096	[2]	P35527	KRT9	579.299	2	-0.16	QGVDADINGLR		GG_L_200508_20_hcd	49.15	13510	251	261	42.2	2.5e-08	62064.8	HUMAN	Keratin, type I cytoskeletal 9
1097	[2]	P35527	KRT9	603.806	2	0.6	QVLDNLTM(Oxidation)EK	Oxidation@269	GG_L_200508_20_hcd	47.683	12865	262	271	27	4.1e-06	62064.8	HUMAN	Keratin, type I cytoskeletal 9
1098	[2]	P35527	KRT9	603.806	2	0.18	QVLDNLTM(Oxidation)EK	Oxidation@269	GG_L_200508_20_hcd	48.117	13054	262	271	26	8.1e-06	62064.8	HUMAN	Keratin, type I cytoskeletal 9
1099	[2]	P35527	KRT9	595.808	2	-0.09	QVLDNLTMEK		GG_L_200508_20_hcd	51.5	14565	262	271	30.1	6e-07	62064.8	HUMAN	Keratin, type I cytoskeletal 9
1100	[2]	P35527	KRT9	595.808	2	-0.29	QVLDNLTMEK		GG_L_200508_20_hcd	51.883	14737	262	271	40.5	1e-07	62064.8	HUMAN	Keratin, type I cytoskeletal 9
1101	[2]	P35527	KRT9	595.808	2	-0.09	QVLDNLTMEK		GG_L_200508_20_hcd	52.25	14900	262	271	39	2.6e-07	62064.8	HUMAN	Keratin, type I cytoskeletal 9
1102	[2]	P35527	KRT9	595.808	2	0.43	QVLDNLTMEK		GG_L_200508_20_hcd	52.633	15077	262	271	30.1	1.6e-07	62064.8	HUMAN	Keratin, type I cytoskeletal 9
1103	[2]	P35527	KRT9	872.433	4	1.7	QVLDNLTMEKSDLEM(Oxidation)QYETLQEELMALKK	Oxidation@269|276	GG_L_200508_20_hcd	76.933	25999	262	290	29.7	7.4e-09	62064.8	HUMAN	Keratin, type I cytoskeletal 9
1104	[2]	P35527	KRT9	1114.88	3	2.1	QVLDNLTMEKSDLEMQYETLQEELMALK		GG_L_200508_20_hcd	81.6	28055	262	289	30.9	6.4e-10	62064.8	HUMAN	Keratin, type I cytoskeletal 9
1105	[2]	P35527	KRT9	1114.88	3	-0.59	QVLDNLTMEKSDLEMQYETLQEELMALK		GG_L_200508_20_hcd	81.867	28166	262	289	26.9	9.8e-09	62064.8	HUMAN	Keratin, type I cytoskeletal 9
1106	[2]	P35527	KRT9	868.433	4	0.22	QVLDNLTMEKSDLEMQYETLQEELMALKK		GG_L_200508_20_hcd	77	26030	262	290	29.2	8.3e-09	62064.8	HUMAN	Keratin, type I cytoskeletal 9
1107	[2]	P35527	KRT9	868.434	4	1.2	QVLDNLTMEKSDLEMQYETLQEELMALKK		GG_L_200508_20_hcd	77.383	26195	262	290	37	3.4e-11	62064.8	HUMAN	Keratin, type I cytoskeletal 9
1108	[2]	P35527	KRT9	868.434	4	1.5	QVLDNLTMEKSDLEMQYETLQEELMALKK		GG_L_200508_20_hcd	77.783	26370	262	290	31.6	3.3e-11	62064.8	HUMAN	Keratin, type I cytoskeletal 9
1109	[2]	P35527	KRT9	772.377	3	0.69	SDLEM(Oxidation)QYETLQEELMALKK	Oxidation@276=102	GG_L_200508_20_hcd	72.383	23978	272	290	34.6	5.7e-12	62064.8	HUMAN	Keratin, type I cytoskeletal 9
1110	[2]	P35527	KRT9	772.377	3	0.3	SDLEMQYETLQEELM(Oxidation)ALKK	Oxidation@286=78	GG_L_200508_20_hcd	70.667	23197	272	290	14.7	8.5e-07	62064.8	HUMAN	Keratin, type I cytoskeletal 9
1111	[2]	P35527	KRT9	772.377	3	0.93	SDLEMQYETLQEELM(Oxidation)ALKK	Oxidation@286=111	GG_L_200508_20_hcd	71.1	23391	272	290	32.9	4.7e-12	62064.8	HUMAN	Keratin, type I cytoskeletal 9
1112	[2]	P35527	KRT9	724.347	3	0.63	SDLEMQYETLQEELMALK		GG_L_200508_20_hcd	79.783	27270	272	289	30.1	8.7e-11	62064.8	HUMAN	Keratin, type I cytoskeletal 9
1113	[2]	P35527	KRT9	767.045	3	0.1	SDLEMQYETLQEELMALKK		GG_L_200508_20_hcd	72.017	23810	272	290	42.6	7.9e-14	62064.8	HUMAN	Keratin, type I cytoskeletal 9
1114	[2]	P35527	KRT9	767.045	3	0.1	SDLEMQYETLQEELMALKK		GG_L_200508_20_hcd	72.383	23976	272	290	51.6	4.6e-14	62064.8	HUMAN	Keratin, type I cytoskeletal 9
1115	[2]	P35527	KRT9	767.045	3	0.59	SDLEMQYETLQEELMALKK		GG_L_200508_20_hcd	72.75	24142	272	290	63	2.7e-15	62064.8	HUMAN	Keratin, type I cytoskeletal 9
1116	[2]	P35527	KRT9	767.045	3	0.49	SDLEMQYETLQEELMALKK		GG_L_200508_20_hcd	73.133	24319	272	290	56.7	7.1e-16	62064.8	HUMAN	Keratin, type I cytoskeletal 9
1117	[2]	P35527	KRT9	767.045	3	0.1	SDLEMQYETLQEELMALKK		GG_L_200508_20_hcd	73.5	24484	272	290	35.6	6.5e-12	62064.8	HUMAN	Keratin, type I cytoskeletal 9
1118	[2]	P35527	KRT9	838.919	4	3.3	NHKEEMSQLTGQNSGDVNVEINVAPGKDLTK		GG_L_200508_20_hcd	51.817	14705	291	321	20.6	1.4e-08	62064.8	HUMAN	Keratin, type I cytoskeletal 9
1119	[2]	P35527	KRT9	838.917	4	0.12	NHKEEMSQLTGQNSGDVNVEINVAPGKDLTK		GG_L_200508_20_hcd	52.283	14917	291	321	26.6	2.2e-10	62064.8	HUMAN	Keratin, type I cytoskeletal 9
1120	[2]	P35527	KRT9	838.917	4	0.85	NHKEEMSQLTGQNSGDVNVEINVAPGKDLTK		GG_L_200508_20_hcd	52.867	15182	291	321	24.3	4e-09	62064.8	HUMAN	Keratin, type I cytoskeletal 9
1121	[2]	P35527	KRT9	838.917	4	0.12	NHKEEMSQLTGQNSGDVNVEINVAPGKDLTK		GG_L_200508_20_hcd	53.6	15517	291	321	20.1	4.5e-07	62064.8	HUMAN	Keratin, type I cytoskeletal 9
1122	[2]	P35527	KRT9	926.466	2	-0.66	TLNDMRQEYEQLIAK		GG_L_200508_20_hcd	61.433	19037	322	336	23.3	1.2e-05	62064.8	HUMAN	Keratin, type I cytoskeletal 9
1123	[2]	P35527	KRT9	617.98	3	-0.23	TLNDMRQEYEQLIAK		GG_L_200508_20_hcd	61.583	19104	322	336	25.8	1.6e-05	62064.8	HUMAN	Keratin, type I cytoskeletal 9
1124	[2]	P35527	KRT9	926.468	2	0.99	TLNDMRQEYEQLIAK		GG_L_200508_20_hcd	61.8	19201	322	336	26.9	6.5e-07	62064.8	HUMAN	Keratin, type I cytoskeletal 9
1125	[2]	P35527	KRT9	926.467	2	0.064	TLNDMRQEYEQLIAK		GG_L_200508_20_hcd	62.167	19370	322	336	24.6	3.2e-06	62064.8	HUMAN	Keratin, type I cytoskeletal 9
1126	[2]	P35527	KRT9	617.981	3	-0.036	TLNDMRQEYEQLIAK		GG_L_200508_20_hcd	62.317	19436	322	336	19.6	8e-05	62064.8	HUMAN	Keratin, type I cytoskeletal 9
1127	[2]	P35527	KRT9	617.981	3	0.16	TLNDMRQEYEQLIAK		GG_L_200508_20_hcd	62.7	19612	322	336	18.1	7.4e-05	62064.8	HUMAN	Keratin, type I cytoskeletal 9
1128	[2]	P35527	KRT9	552.782	2	0.23	Q(Gln->pyro-Glu)EYEQLIAK	Gln->pyro-Glu@328	GG_L_200508_20_hcd	60.05	18412	328	336	27.2	3.1e-06	62064.8	HUMAN	Keratin, type I cytoskeletal 9
1129	[2]	P35527	KRT9	552.782	2	-0.33	Q(Gln->pyro-Glu)EYEQLIAK	Gln->pyro-Glu@328	GG_L_200508_20_hcd	60.45	18593	328	336	31.4	2.1e-07	62064.8	HUMAN	Keratin, type I cytoskeletal 9
1130	[2]	P35527	KRT9	561.295	2	0.061	QEYEQLIAK		GG_L_200508_20_hcd	47	12572	328	336	32.3	2e-06	62064.8	HUMAN	Keratin, type I cytoskeletal 9
1131	[2]	P35527	KRT9	561.295	2	-0.046	QEYEQLIAK		GG_L_200508_20_hcd	47.383	12731	328	336	32.9	5.1e-07	62064.8	HUMAN	Keratin, type I cytoskeletal 9
1132	[2]	P35527	KRT9	561.295	2	-0.046	QEYEQLIAK		GG_L_200508_20_hcd	47.75	12896	328	336	29.2	2.5e-06	62064.8	HUMAN	Keratin, type I cytoskeletal 9
1133	[2]	P35527	KRT9	848.908	4	0.42	KDIENQYETQITQIEHEVSSSGQEVQSSAK		GG_L_200508_20_hcd	64.667	20485	339	368	20.1	7.6e-06	62064.8	HUMAN	Keratin, type I cytoskeletal 9
1134	[2]	P35527	KRT9	1088.84	3	-0.36	DIENQYETQITQIEHEVSSSGQEVQSSAK		GG_L_200508_20_hcd	70.417	23081	340	368	52.7	2e-15	62064.8	HUMAN	Keratin, type I cytoskeletal 9
1135	[2]	P35527	KRT9	1088.84	3	0.98	DIENQYETQITQIEHEVSSSGQEVQSSAK		GG_L_200508_20_hcd	70.783	23249	340	368	61.9	1.7e-18	62064.8	HUMAN	Keratin, type I cytoskeletal 9
1136	[2]	P35527	KRT9	816.885	4	1.4	DIENQYETQITQIEHEVSSSGQEVQSSAK		GG_L_200508_20_hcd	70.817	23270	340	368	37.5	2.4e-10	62064.8	HUMAN	Keratin, type I cytoskeletal 9
1137	[2]	P35527	KRT9	1088.84	3	0.53	DIENQYETQITQIEHEVSSSGQEVQSSAK		GG_L_200508_20_hcd	71.167	23426	340	368	67	8.8e-20	62064.8	HUMAN	Keratin, type I cytoskeletal 9
1138	[2]	P35527	KRT9	816.885	4	1	DIENQYETQITQIEHEVSSSGQEVQSSAK		GG_L_200508_20_hcd	71.233	23454	340	368	47.2	2.1e-12	62064.8	HUMAN	Keratin, type I cytoskeletal 9
1139	[2]	P35527	KRT9	816.885	4	1.8	DIENQYETQITQIEHEVSSSGQEVQSSAK		GG_L_200508_20_hcd	71.683	23663	340	368	39.1	3.2e-09	62064.8	HUMAN	Keratin, type I cytoskeletal 9
1140	[2]	P35527	KRT9	1088.84	3	-0.033	DIENQYETQITQIEHEVSSSGQEVQSSAK		GG_L_200508_20_hcd	71.7	23674	340	368	55.8	1.2e-16	62064.8	HUMAN	Keratin, type I cytoskeletal 9
1141	[2]	P35527	KRT9	816.885	4	0.88	DIENQYETQITQIEHEVSSSGQEVQSSAK		GG_L_200508_20_hcd	72.1	23852	340	368	24.6	1.2e-10	62064.8	HUMAN	Keratin, type I cytoskeletal 9
1142	[2]	P35527	KRT9	1088.84	3	-0.033	DIENQYETQITQIEHEVSSSGQEVQSSAK		GG_L_200508_20_hcd	72.117	23860	340	368	52.5	5.2e-16	62064.8	HUMAN	Keratin, type I cytoskeletal 9
1143	[2]	P35527	KRT9	613.327	3	0.0048	HGVQELEIELQSQLSK		GG_L_200508_20_hcd	62.783	19655	375	390	46.7	1.6e-11	62064.8	HUMAN	Keratin, type I cytoskeletal 9
1144	[2]	P35527	KRT9	919.487	2	0.37	HGVQELEIELQSQLSK		GG_L_200508_20_hcd	62.967	19736	375	390	19.9	4.4e-06	62064.8	HUMAN	Keratin, type I cytoskeletal 9
1145	[2]	P35527	KRT9	613.327	3	0.1	HGVQELEIELQSQLSK		GG_L_200508_20_hcd	63.15	19819	375	390	42.7	4.5e-13	62064.8	HUMAN	Keratin, type I cytoskeletal 9
1146	[2]	P35527	KRT9	613.326	3	-0.79	HGVQELEIELQSQLSK		GG_L_200508_20_hcd	64.4	20365	375	390	33	4.5e-09	62064.8	HUMAN	Keratin, type I cytoskeletal 9
1147	[2]	P35527	KRT9	656.025	3	-0.12	HGVQELEIELQSQLSKK		GG_L_200508_20_hcd	57.883	17424	375	391	31.2	5.7e-10	62064.8	HUMAN	Keratin, type I cytoskeletal 9
1148	[2]	P35527	KRT9	656.025	3	-0.39	HGVQELEIELQSQLSKK		GG_L_200508_20_hcd	58.233	17588	375	391	42.4	7.6e-14	62064.8	HUMAN	Keratin, type I cytoskeletal 9
1149	[2]	P35527	KRT9	656.025	3	-0.028	HGVQELEIELQSQLSKK		GG_L_200508_20_hcd	59.2	18025	375	391	42.6	1.7e-14	62064.8	HUMAN	Keratin, type I cytoskeletal 9
1150	[2]	P35527	KRT9	656.025	3	0.17	HGVQELEIELQSQLSKK		GG_L_200508_20_hcd	59.883	18338	375	391	38	1.1e-11	62064.8	HUMAN	Keratin, type I cytoskeletal 9
1151	[2]	P35527	KRT9	656.025	3	-0.3	HGVQELEIELQSQLSKK		GG_L_200508_20_hcd	60.333	18538	375	391	20.8	2.5e-06	62064.8	HUMAN	Keratin, type I cytoskeletal 9
1152	[2]	P35527	KRT9	837.384	3	1.8	EIETYHNLLEGGQEDFESSGAGK		GG_L_200508_20_hcd	58.233	17590	450	472	37.4	1.1e-12	62064.8	HUMAN	Keratin, type I cytoskeletal 9
1153	[2]	P35527	KRT9	837.383	3	0.48	EIETYHNLLEGGQEDFESSGAGK		GG_L_200508_20_hcd	58.617	17763	450	472	45.7	1.5e-11	62064.8	HUMAN	Keratin, type I cytoskeletal 9
1154	[2]	P35527	KRT9	837.382	3	0.11	EIETYHNLLEGGQEDFESSGAGK		GG_L_200508_20_hcd	58.967	17924	450	472	42.9	1e-11	62064.8	HUMAN	Keratin, type I cytoskeletal 9
1155	[2]	P35527	KRT9	1255.57	2	0.046	EIETYHNLLEGGQEDFESSGAGK		GG_L_200508_20_hcd	59.067	17967	450	472	39.7	3.3e-12	62064.8	HUMAN	Keratin, type I cytoskeletal 9
1156	[2]	P35527	KRT9	837.382	3	0.04	EIETYHNLLEGGQEDFESSGAGK		GG_L_200508_20_hcd	59.317	18083	450	472	45.1	1.2e-12	62064.8	HUMAN	Keratin, type I cytoskeletal 9
1157	[2]	P35527	KRT9	837.382	3	0.34	EIETYHNLLEGGQEDFESSGAGK		GG_L_200508_20_hcd	59.683	18247	450	472	44.2	2.5e-12	62064.8	HUMAN	Keratin, type I cytoskeletal 9
1158	[2]	P35527	KRT9	896.367	2	-0.2	GGSGGSYGGGGSGGGYGGGSGSR		GG_L_200508_20_hcd	31.433	6161	491	513	39	1.4e-20	62064.8	HUMAN	Keratin, type I cytoskeletal 9
1159	[2]	P35527	KRT9	896.368	2	0.21	GGSGGSYGGGGSGGGYGGGSGSR		GG_L_200508_20_hcd	31.783	6299	491	513	54.4	1.5e-22	62064.8	HUMAN	Keratin, type I cytoskeletal 9
1160	[2]	P35527	KRT9	597.914	3	-0.25	GGSGGSYGGGGSGGGYGGGSGSR		GG_L_200508_20_hcd	32.1	6427	491	513	22.6	9.2e-07	62064.8	HUMAN	Keratin, type I cytoskeletal 9
1161	[2]	P35527	KRT9	896.368	2	0.34	GGSGGSYGGGGSGGGYGGGSGSR		GG_L_200508_20_hcd	32.133	6441	491	513	56.8	4e-26	62064.8	HUMAN	Keratin, type I cytoskeletal 9
1162	[2]	P35527	KRT9	597.914	3	-0.75	GGSGGSYGGGGSGGGYGGGSGSR		GG_L_200508_20_hcd	32.45	6565	491	513	37.1	3e-07	62064.8	HUMAN	Keratin, type I cytoskeletal 9
1163	[2]	P35527	KRT9	896.368	2	0.41	GGSGGSYGGGGSGGGYGGGSGSR		GG_L_200508_20_hcd	32.467	6576	491	513	61	1.5e-23	62064.8	HUMAN	Keratin, type I cytoskeletal 9
1164	[2]	P35527	KRT9	597.914	3	-0.045	GGSGGSYGGGGSGGGYGGGSGSR		GG_L_200508_20_hcd	32.8	6708	491	513	39	2.8e-13	62064.8	HUMAN	Keratin, type I cytoskeletal 9
1165	[2]	P35527	KRT9	896.368	2	0.21	GGSGGSYGGGGSGGGYGGGSGSR		GG_L_200508_20_hcd	32.833	6720	491	513	61.9	1.4e-24	62064.8	HUMAN	Keratin, type I cytoskeletal 9
1166	[2]	P35527	KRT9	597.914	3	0.27	GGSGGSYGGGGSGGGYGGGSGSR		GG_L_200508_20_hcd	33.15	6849	491	513	26.1	5.7e-10	62064.8	HUMAN	Keratin, type I cytoskeletal 9
1167	[2]	P35527	KRT9	896.368	2	0.13	GGSGGSYGGGGSGGGYGGGSGSR		GG_L_200508_20_hcd	33.167	6861	491	513	60.8	4.4e-24	62064.8	HUMAN	Keratin, type I cytoskeletal 9
1168	[2]	P35527	KRT9	896.367	2	-0.069	GGSGGSYGGGGSGGGYGGGSGSR		GG_L_200508_20_hcd	33.517	7000	491	513	51.1	3.7e-22	62064.8	HUMAN	Keratin, type I cytoskeletal 9
1169	[2]	P35527	KRT9	896.368	2	0.82	GGSGGSYGGGGSGGGYGGGSGSR		GG_L_200508_20_hcd	33.85	7136	491	513	50.5	5.3e-18	62064.8	HUMAN	Keratin, type I cytoskeletal 9
1170	[2]	P35527	KRT9	896.367	2	-0.002	GGSGGSYGGGGSGGGYGGGSGSR		GG_L_200508_20_hcd	34.2	7272	491	513	43.5	1.6e-16	62064.8	HUMAN	Keratin, type I cytoskeletal 9
1171	[2]	P35527	KRT9	896.368	2	0.68	GGSGGSYGGGGSGGGYGGGSGSR		GG_L_200508_20_hcd	34.533	7408	491	513	22.8	2.9e-20	62064.8	HUMAN	Keratin, type I cytoskeletal 9
1172	[2]	P35527	KRT9	1075.1	3	0.039	GGSGGSHGGGSGFGGESGGSYGGGEEASGSGGGYGGGSGK		GG_L_200508_20_hcd	41.35	10252	580	619	14.2	5e-07	62064.8	HUMAN	Keratin, type I cytoskeletal 9
1173	[2]	P35527	KRT9	1075.1	3	-0.18	GGSGGSHGGGSGFGGESGGSYGGGEEASGSGGGYGGGSGK		GG_L_200508_20_hcd	42.183	10608	580	619	29.7	1e-10	62064.8	HUMAN	Keratin, type I cytoskeletal 9
1174	[3]	P04264	KRT1	829.401	2	1.1	SGGGFSSGSAGIINYQR		GG_L_200508_20_hcd	52.283	14921	13	29	55	1.3e-13	66039.2	HUMAN	Keratin, type II cytoskeletal 1
1175	[3]	P04264	KRT1	829.401	2	0.83	SGGGFSSGSAGIINYQR		GG_L_200508_20_hcd	52.7	15106	13	29	58.6	1.1e-14	66039.2	HUMAN	Keratin, type II cytoskeletal 1
1176	[3]	P04264	KRT1	829.4	2	0.38	SGGGFSSGSAGIINYQR		GG_L_200508_20_hcd	53.1	15289	13	29	57.4	1.4e-13	66039.2	HUMAN	Keratin, type II cytoskeletal 1
1177	[3]	P04264	KRT1	437.753	2	-0.22	SLVNLGGSK		GG_L_200508_20_hcd	44.083	11337	66	74	34.2	9.9e-05	66039.2	HUMAN	Keratin, type II cytoskeletal 1
1178	[3]	P04264	KRT1	692.348	2	-0.41	SLNNQFASFIDK		GG_L_200508_20_hcd	61.667	19146	186	197	34.6	1.2e-07	66039.2	HUMAN	Keratin, type II cytoskeletal 1
1179	[3]	P04264	KRT1	692.349	2	0.39	SLNNQFASFIDK		GG_L_200508_20_hcd	62.05	19317	186	197	44.8	4.4e-09	66039.2	HUMAN	Keratin, type II cytoskeletal 1
1180	[3]	P04264	KRT1	692.349	2	0.042	SLNNQFASFIDK		GG_L_200508_20_hcd	62.417	19485	186	197	47.6	6.4e-09	66039.2	HUMAN	Keratin, type II cytoskeletal 1
1181	[3]	P04264	KRT1	692.349	2	0.13	SLNNQFASFIDK		GG_L_200508_20_hcd	62.783	19653	186	197	42.5	1.2e-09	66039.2	HUMAN	Keratin, type II cytoskeletal 1
1182	[3]	P04264	KRT1	546.958	3	-0.33	SLNNQFASFIDKVR		GG_L_200508_20_hcd	63.167	19827	186	199	52.8	3e-11	66039.2	HUMAN	Keratin, type II cytoskeletal 1
1183	[3]	P04264	KRT1	546.958	3	0.11	SLNNQFASFIDKVR		GG_L_200508_20_hcd	63.517	19982	186	199	60.7	3.6e-10	66039.2	HUMAN	Keratin, type II cytoskeletal 1
1184	[3]	P04264	KRT1	819.933	2	-0.1	SLNNQFASFIDKVR		GG_L_200508_20_hcd	63.867	20128	186	199	36.2	1.8e-08	66039.2	HUMAN	Keratin, type II cytoskeletal 1
1185	[3]	P04264	KRT1	546.958	3	-0.22	SLNNQFASFIDKVR		GG_L_200508_20_hcd	63.867	20131	186	199	58.3	5.3e-10	66039.2	HUMAN	Keratin, type II cytoskeletal 1
1186	[3]	P04264	KRT1	819.934	2	0.95	SLNNQFASFIDKVR		GG_L_200508_20_hcd	64.217	20287	186	199	29.9	1.6e-06	66039.2	HUMAN	Keratin, type II cytoskeletal 1
1187	[3]	P04264	KRT1	546.958	3	0.0038	SLNNQFASFIDKVR		GG_L_200508_20_hcd	64.233	20294	186	199	58.1	6.2e-11	66039.2	HUMAN	Keratin, type II cytoskeletal 1
1188	[3]	P04264	KRT1	546.958	3	-0.11	SLNNQFASFIDKVR		GG_L_200508_20_hcd	64.6	20455	186	199	57.6	2.1e-10	66039.2	HUMAN	Keratin, type II cytoskeletal 1
1189	[3]	P04264	KRT1	546.958	3	-0.33	SLNNQFASFIDKVR		GG_L_200508_20_hcd	64.967	20621	186	199	49.8	7.8e-11	66039.2	HUMAN	Keratin, type II cytoskeletal 1
1190	[3]	P04264	KRT1	738.396	2	-0.21	FLEQQNQVLQTK		GG_L_200508_20_hcd	48.267	13118	200	211	37	1e-08	66039.2	HUMAN	Keratin, type II cytoskeletal 1
1191	[3]	P04264	KRT1	738.396	2	-0.13	FLEQQNQVLQTK		GG_L_200508_20_hcd	48.617	13277	200	211	42.7	1.8e-09	66039.2	HUMAN	Keratin, type II cytoskeletal 1
1192	[3]	P04264	KRT1	738.396	2	0.037	FLEQQNQVLQTK		GG_L_200508_20_hcd	48.967	13427	200	211	42.1	5.2e-09	66039.2	HUMAN	Keratin, type II cytoskeletal 1
1193	[3]	P04264	KRT1	738.396	2	-0.13	FLEQQNQVLQTK		GG_L_200508_20_hcd	49.317	13584	200	211	45.6	3.5e-09	66039.2	HUMAN	Keratin, type II cytoskeletal 1
1194	[3]	P04264	KRT1	738.397	2	0.54	FLEQQNQVLQTK		GG_L_200508_20_hcd	49.7	13758	200	211	41.1	2.7e-08	66039.2	HUMAN	Keratin, type II cytoskeletal 1
1195	[3]	P04264	KRT1	738.397	2	0.46	FLEQQNQVLQTK		GG_L_200508_20_hcd	50.083	13927	200	211	39.6	3.1e-09	66039.2	HUMAN	Keratin, type II cytoskeletal 1
1196	[3]	P04264	KRT1	738.395	2	-2.2	FLEQQNQVLQTK		GG_L_200508_20_hcd	50.6	14159	200	211	31.6	5.5e-07	66039.2	HUMAN	Keratin, type II cytoskeletal 1
1197	[3]	P04264	KRT1	978.177	3	-0.32	FLEQQNQVLQTKWELLQQVDTSTR		GG_L_200508_20_hcd	68.083	22016	200	223	29.7	4.7e-10	66039.2	HUMAN	Keratin, type II cytoskeletal 1
1198	[3]	P04264	KRT1	738.378	2	-0.62	WELLQQVDTSTR		GG_L_200508_20_hcd	61.617	19119	212	223	40.7	1.8e-10	66039.2	HUMAN	Keratin, type II cytoskeletal 1
1199	[3]	P04264	KRT1	492.588	3	0.34	WELLQQVDTSTR		GG_L_200508_20_hcd	61.65	19135	212	223	26.4	2.7e-06	66039.2	HUMAN	Keratin, type II cytoskeletal 1
1200	[3]	P04264	KRT1	738.378	2	-0.12	WELLQQVDTSTR		GG_L_200508_20_hcd	61.983	19285	212	223	45.8	6.2e-09	66039.2	HUMAN	Keratin, type II cytoskeletal 1
1201	[3]	P04264	KRT1	738.378	2	-0.45	WELLQQVDTSTR		GG_L_200508_20_hcd	62.35	19451	212	223	42.5	1.6e-08	66039.2	HUMAN	Keratin, type II cytoskeletal 1
1202	[3]	P04264	KRT1	738.376	2	-3	WELLQQVDTSTR		GG_L_200508_20_hcd	63.183	19834	212	223	34	2.6e-09	66039.2	HUMAN	Keratin, type II cytoskeletal 1
1203	[3]	P04264	KRT1	665.33	3	-1	THNLEPYFESFINNLR		GG_L_200508_20_hcd	72.15	23872	224	239	42.1	2e-11	66039.2	HUMAN	Keratin, type II cytoskeletal 1
1204	[3]	P04264	KRT1	665.33	3	0.058	THNLEPYFESFINNLR		GG_L_200508_20_hcd	72.55	24051	224	239	55.2	1.4e-14	66039.2	HUMAN	Keratin, type II cytoskeletal 1
1205	[3]	P04264	KRT1	665.331	3	0.52	THNLEPYFESFINNLR		GG_L_200508_20_hcd	72.917	24217	224	239	56.8	3.1e-14	66039.2	HUMAN	Keratin, type II cytoskeletal 1
1206	[3]	P04264	KRT1	997.493	2	0.96	THNLEPYFESFINNLR		GG_L_200508_20_hcd	73.067	24288	224	239	39.6	6.8e-11	66039.2	HUMAN	Keratin, type II cytoskeletal 1
1207	[3]	P04264	KRT1	665.331	3	0.52	THNLEPYFESFINNLR		GG_L_200508_20_hcd	73.283	24388	224	239	55.2	3.1e-12	66039.2	HUMAN	Keratin, type II cytoskeletal 1
1208	[3]	P04264	KRT1	665.331	3	1.1	THNLEPYFESFINNLR		GG_L_200508_20_hcd	73.65	24551	224	239	48	4.2e-11	66039.2	HUMAN	Keratin, type II cytoskeletal 1
1209	[3]	P04264	KRT1	538.275	4	0.0037	THNLEPYFESFINNLRR		GG_L_200508_20_hcd	67.867	21920	224	240	34.6	9.6e-11	66039.2	HUMAN	Keratin, type II cytoskeletal 1
1210	[3]	P04264	KRT1	538.275	4	0.0037	THNLEPYFESFINNLRR		GG_L_200508_20_hcd	68.283	22107	224	240	38.5	2e-09	66039.2	HUMAN	Keratin, type II cytoskeletal 1
1211	[3]	P04264	KRT1	538.274	4	-0.91	THNLEPYFESFINNLRR		GG_L_200508_20_hcd	68.667	22282	224	240	37.5	2.2e-12	66039.2	HUMAN	Keratin, type II cytoskeletal 1
1212	[3]	P04264	KRT1	538.275	4	0.0037	THNLEPYFESFINNLRR		GG_L_200508_20_hcd	69.05	22456	224	240	39.5	3.7e-12	66039.2	HUMAN	Keratin, type II cytoskeletal 1
1213	[3]	P04264	KRT1	662.636	3	0.0069	LDSELKNMQDMVEDYR		GG_L_200508_20_hcd	62.85	19685	252	267	37.8	5.6e-09	66039.2	HUMAN	Keratin, type II cytoskeletal 1
1214	[3]	P04264	KRT1	662.636	3	0.28	LDSELKNMQDMVEDYR		GG_L_200508_20_hcd	63.233	19854	252	267	45.6	4.8e-11	66039.2	HUMAN	Keratin, type II cytoskeletal 1
1215	[3]	P04264	KRT1	658.766	2	0.67	NMQDM(Oxidation)VEDYR	Oxidation@262=53	GG_L_200508_20_hcd	46.467	12345	258	267	27.8	3.7e-09	66039.2	HUMAN	Keratin, type II cytoskeletal 1
1216	[3]	P04264	KRT1	658.766	2	0.2	NMQDM(Oxidation)VEDYR	Oxidation@262=50	GG_L_200508_20_hcd	46.833	12500	258	267	30.4	3.1e-09	66039.2	HUMAN	Keratin, type II cytoskeletal 1
1217	[3]	P04264	KRT1	658.766	2	0.29	NMQDM(Oxidation)VEDYR	Oxidation@262=58	GG_L_200508_20_hcd	47.25	12672	258	267	31.4	7.5e-11	66039.2	HUMAN	Keratin, type II cytoskeletal 1
1218	[3]	P04264	KRT1	658.766	2	-0.075	NMQDM(Oxidation)VEDYR	Oxidation@262=51	GG_L_200508_20_hcd	47.65	12850	258	267	21.8	3.3e-08	66039.2	HUMAN	Keratin, type II cytoskeletal 1
1219	[3]	P04264	KRT1	650.769	2	0.24	NMQDMVEDYR		GG_L_200508_20_hcd	53.533	15483	258	267	38.5	2.4e-09	66039.2	HUMAN	Keratin, type II cytoskeletal 1
1220	[3]	P04264	KRT1	436.889	3	-0.46	NKYEDEINKR		GG_L_200508_20_hcd	31.467	6173	268	277	26.6	7.6e-05	66039.2	HUMAN	Keratin, type II cytoskeletal 1
1221	[3]	P04264	KRT1	436.889	3	-0.53	NKYEDEINKR		GG_L_200508_20_hcd	31.817	6314	268	277	33.5	1.3e-06	66039.2	HUMAN	Keratin, type II cytoskeletal 1
1222	[3]	P04264	KRT1	436.889	3	-0.46	NKYEDEINKR		GG_L_200508_20_hcd	32.167	6453	268	277	40.5	2.9e-07	66039.2	HUMAN	Keratin, type II cytoskeletal 1
1223	[3]	P04264	KRT1	436.889	3	-0.53	NKYEDEINKR		GG_L_200508_20_hcd	32.517	6596	268	277	43.2	1.3e-07	66039.2	HUMAN	Keratin, type II cytoskeletal 1
1224	[3]	P04264	KRT1	436.889	3	-0.24	NKYEDEINKR		GG_L_200508_20_hcd	32.867	6737	268	277	40.8	3.2e-08	66039.2	HUMAN	Keratin, type II cytoskeletal 1
1225	[3]	P04264	KRT1	436.889	3	-0.3	NKYEDEINKR		GG_L_200508_20_hcd	33.217	6879	268	277	48	5.5e-08	66039.2	HUMAN	Keratin, type II cytoskeletal 1
1226	[3]	P04264	KRT1	436.889	3	-0.46	NKYEDEINKR		GG_L_200508_20_hcd	33.567	7019	268	277	47.5	1.1e-08	66039.2	HUMAN	Keratin, type II cytoskeletal 1
1227	[3]	P04264	KRT1	436.889	3	-0.46	NKYEDEINKR		GG_L_200508_20_hcd	33.9	7158	268	277	45.9	4.6e-08	66039.2	HUMAN	Keratin, type II cytoskeletal 1
1228	[3]	P04264	KRT1	436.889	3	-0.46	NKYEDEINKR		GG_L_200508_20_hcd	34.25	7291	268	277	46	5e-08	66039.2	HUMAN	Keratin, type II cytoskeletal 1
1229	[3]	P04264	KRT1	436.889	3	-0.74	NKYEDEINKR		GG_L_200508_20_hcd	34.583	7424	268	277	41	6.2e-07	66039.2	HUMAN	Keratin, type II cytoskeletal 1
1230	[3]	P04264	KRT1	436.889	3	-0.67	NKYEDEINKR		GG_L_200508_20_hcd	34.933	7565	268	277	32.5	1.1e-07	66039.2	HUMAN	Keratin, type II cytoskeletal 1
1231	[3]	P04264	KRT1	436.889	3	-0.74	NKYEDEINKR		GG_L_200508_20_hcd	35.433	7769	268	277	21.8	3.1e-05	66039.2	HUMAN	Keratin, type II cytoskeletal 1
1232	[3]	P04264	KRT1	633.322	2	0.33	TNAENEFVTIK		GG_L_200508_20_hcd	49.633	13726	278	288	30.9	5e-08	66039.2	HUMAN	Keratin, type II cytoskeletal 1
1233	[3]	P04264	KRT1	633.322	2	0.044	TNAENEFVTIK		GG_L_200508_20_hcd	50.017	13896	278	288	36	3e-08	66039.2	HUMAN	Keratin, type II cytoskeletal 1
1234	[3]	P04264	KRT1	633.322	2	0.14	TNAENEFVTIK		GG_L_200508_20_hcd	50.367	14058	278	288	36.9	5.7e-09	66039.2	HUMAN	Keratin, type II cytoskeletal 1
1235	[3]	P04264	KRT1	633.322	2	0.14	TNAENEFVTIK		GG_L_200508_20_hcd	50.75	14230	278	288	36	1.1e-08	66039.2	HUMAN	Keratin, type II cytoskeletal 1
1236	[3]	P04264	KRT1	465.249	3	-0.017	TNAENEFVTIKK		GG_L_200508_20_hcd	41.3	10231	278	289	19.1	4.9e-06	66039.2	HUMAN	Keratin, type II cytoskeletal 1
1237	[3]	P04264	KRT1	465.249	3	-0.21	TNAENEFVTIKK		GG_L_200508_20_hcd	41.65	10379	278	289	32.4	7.6e-08	66039.2	HUMAN	Keratin, type II cytoskeletal 1
1238	[3]	P04264	KRT1	697.37	2	-0.39	TNAENEFVTIKK		GG_L_200508_20_hcd	41.683	10391	278	289	35.4	6.4e-09	66039.2	HUMAN	Keratin, type II cytoskeletal 1
1239	[3]	P04264	KRT1	465.249	3	-0.34	TNAENEFVTIKK		GG_L_200508_20_hcd	42	10532	278	289	41.7	6.7e-10	66039.2	HUMAN	Keratin, type II cytoskeletal 1
1240	[3]	P04264	KRT1	697.37	2	-0.048	TNAENEFVTIKK		GG_L_200508_20_hcd	42.017	10540	278	289	42.1	2.9e-08	66039.2	HUMAN	Keratin, type II cytoskeletal 1
1241	[3]	P04264	KRT1	465.248	3	-0.88	TNAENEFVTIKK		GG_L_200508_20_hcd	42.35	10682	278	289	39.5	6e-10	66039.2	HUMAN	Keratin, type II cytoskeletal 1
1242	[3]	P04264	KRT1	697.37	2	-0.048	TNAENEFVTIKK		GG_L_200508_20_hcd	42.367	10689	278	289	40.5	1.6e-09	66039.2	HUMAN	Keratin, type II cytoskeletal 1
1243	[3]	P04264	KRT1	465.249	3	-0.21	TNAENEFVTIKK		GG_L_200508_20_hcd	42.7	10833	278	289	40.5	8.3e-10	66039.2	HUMAN	Keratin, type II cytoskeletal 1
1244	[3]	P04264	KRT1	697.369	2	-0.67	TNAENEFVTIKK		GG_L_200508_20_hcd	42.717	10840	278	289	39.5	1.3e-09	66039.2	HUMAN	Keratin, type II cytoskeletal 1
1245	[3]	P04264	KRT1	465.249	3	-0.082	TNAENEFVTIKK		GG_L_200508_20_hcd	43.05	10969	278	289	40.1	1e-09	66039.2	HUMAN	Keratin, type II cytoskeletal 1
1246	[3]	P04264	KRT1	508.223	2	-0.58	DVDGAYM(Oxidation)TK	Oxidation@296	GG_L_200508_20_hcd	33.317	6923	290	298	27.6	3.2e-09	66039.2	HUMAN	Keratin, type II cytoskeletal 1
1247	[3]	P04264	KRT1	500.226	2	0.37	DVDGAYMTK		GG_L_200508_20_hcd	40.15	9743	290	298	23.8	7.9e-06	66039.2	HUMAN	Keratin, type II cytoskeletal 1
1248	[3]	P04264	KRT1	500.226	2	0.01	DVDGAYMTK		GG_L_200508_20_hcd	40.5	9892	290	298	27.1	3.4e-07	66039.2	HUMAN	Keratin, type II cytoskeletal 1
1249	[3]	P04264	KRT1	500.226	2	-0.05	DVDGAYMTK		GG_L_200508_20_hcd	40.85	10040	290	298	27.1	1.2e-06	66039.2	HUMAN	Keratin, type II cytoskeletal 1
1250	[3]	P04264	KRT1	500.226	2	-0.11	DVDGAYMTK		GG_L_200508_20_hcd	41.2	10186	290	298	27.5	5.9e-07	66039.2	HUMAN	Keratin, type II cytoskeletal 1
1251	[3]	P04264	KRT1	1132.55	4	-4.5	LDNLQQEIDFLTALYQAELSQMQTQISETNVILSMDNNR		GG_L_200508_20_hcd	92.067	32502	305	343	64.7	1.1e-17	66039.2	HUMAN	Keratin, type II cytoskeletal 1
1252	[3]	P04264	KRT1	651.862	2	0.66	SLDLDSIIAEVK		GG_L_200508_20_hcd	73.6	24524	344	355	36.6	7.6e-07	66039.2	HUMAN	Keratin, type II cytoskeletal 1
1253	[3]	P04264	KRT1	651.861	2	0.11	SLDLDSIIAEVK		GG_L_200508_20_hcd	73.967	24695	344	355	43.5	5.2e-06	66039.2	HUMAN	Keratin, type II cytoskeletal 1
1254	[3]	P04264	KRT1	651.861	2	-0.077	SLDLDSIIAEVK		GG_L_200508_20_hcd	74.317	24851	344	355	43.5	6.4e-06	66039.2	HUMAN	Keratin, type II cytoskeletal 1
1255	[3]	P04264	KRT1	651.861	2	0.2	SLDLDSIIAEVK		GG_L_200508_20_hcd	74.667	25005	344	355	44.1	2.1e-06	66039.2	HUMAN	Keratin, type II cytoskeletal 1
1256	[3]	P04264	KRT1	651.861	2	0.015	SLDLDSIIAEVK		GG_L_200508_20_hcd	75.017	25156	344	355	42	1.3e-06	66039.2	HUMAN	Keratin, type II cytoskeletal 1
1257	[3]	P04264	KRT1	651.862	2	0.57	SLDLDSIIAEVK		GG_L_200508_20_hcd	75.367	25313	344	355	36.5	6.9e-07	66039.2	HUMAN	Keratin, type II cytoskeletal 1
1258	[3]	P04264	KRT1	783.746	3	1.9	SLDLDSIIAEVKAQYEDIAQK		GG_L_200508_20_hcd	82.717	28518	344	364	22.6	1.6e-07	66039.2	HUMAN	Keratin, type II cytoskeletal 1
1259	[3]	P04264	KRT1	533.264	2	-0.18	AQYEDIAQK		GG_L_200508_20_hcd	36.7	8280	356	364	21.8	3.7e-05	66039.2	HUMAN	Keratin, type II cytoskeletal 1
1260	[3]	P04264	KRT1	533.264	2	0.045	AQYEDIAQK		GG_L_200508_20_hcd	37.05	8427	356	364	29.9	2.4e-07	66039.2	HUMAN	Keratin, type II cytoskeletal 1
1261	[3]	P04264	KRT1	533.264	2	0.27	AQYEDIAQK		GG_L_200508_20_hcd	37.4	8580	356	364	31.9	8.8e-08	66039.2	HUMAN	Keratin, type II cytoskeletal 1
1262	[3]	P04264	KRT1	533.264	2	0.27	AQYEDIAQK		GG_L_200508_20_hcd	37.75	8733	356	364	33.1	8.7e-08	66039.2	HUMAN	Keratin, type II cytoskeletal 1
1263	[3]	P04264	KRT1	533.264	2	0.16	AQYEDIAQK		GG_L_200508_20_hcd	38.1	8874	356	364	33.1	9e-08	66039.2	HUMAN	Keratin, type II cytoskeletal 1
1264	[3]	P04264	KRT1	533.264	2	-0.067	AQYEDIAQK		GG_L_200508_20_hcd	38.45	9020	356	364	25.8	2.5e-06	66039.2	HUMAN	Keratin, type II cytoskeletal 1
1265	[3]	P04264	KRT1	447.561	3	-0.16	SKAEAESLYQSK		GG_L_200508_20_hcd	33.083	6821	365	376	26.6	7.4e-06	66039.2	HUMAN	Keratin, type II cytoskeletal 1
1266	[3]	P04264	KRT1	447.561	3	-0.23	SKAEAESLYQSK		GG_L_200508_20_hcd	33.417	6961	365	376	29.4	1.3e-06	66039.2	HUMAN	Keratin, type II cytoskeletal 1
1267	[3]	P04264	KRT1	447.561	3	-0.36	SKAEAESLYQSK		GG_L_200508_20_hcd	33.75	7099	365	376	28.1	5.1e-06	66039.2	HUMAN	Keratin, type II cytoskeletal 1
1268	[3]	P04264	KRT1	447.561	3	-0.59	SKAEAESLYQSK		GG_L_200508_20_hcd	34.433	7364	365	376	22.4	3.5e-05	66039.2	HUMAN	Keratin, type II cytoskeletal 1
1269	[3]	P04264	KRT1	563.275	2	-0.18	AEAESLYQSK		GG_L_200508_20_hcd	37.017	8410	367	376	26.5	8.7e-06	66039.2	HUMAN	Keratin, type II cytoskeletal 1
1270	[3]	P04264	KRT1	563.275	2	-0.29	AEAESLYQSK		GG_L_200508_20_hcd	37.367	8561	367	376	37.6	8.6e-08	66039.2	HUMAN	Keratin, type II cytoskeletal 1
1271	[3]	P04264	KRT1	563.275	2	-0.18	AEAESLYQSK		GG_L_200508_20_hcd	37.7	8711	367	376	42	1.2e-07	66039.2	HUMAN	Keratin, type II cytoskeletal 1
1272	[3]	P04264	KRT1	563.275	2	-0.072	AEAESLYQSK		GG_L_200508_20_hcd	38.067	8854	367	376	40.4	8.4e-08	66039.2	HUMAN	Keratin, type II cytoskeletal 1
1273	[3]	P04264	KRT1	563.275	2	-0.18	AEAESLYQSK		GG_L_200508_20_hcd	38.417	9003	367	376	32.1	1.6e-05	66039.2	HUMAN	Keratin, type II cytoskeletal 1
1274	[3]	P04264	KRT1	590.303	2	-0.65	YEELQITAGR		GG_L_200508_20_hcd	48.883	13394	377	386	36	7.1e-08	66039.2	HUMAN	Keratin, type II cytoskeletal 1
1275	[3]	P04264	KRT1	590.304	2	-0.14	YEELQITAGR		GG_L_200508_20_hcd	49.25	13551	377	386	45.3	7.3e-09	66039.2	HUMAN	Keratin, type II cytoskeletal 1
1276	[3]	P04264	KRT1	590.304	2	0.064	YEELQITAGR		GG_L_200508_20_hcd	49.6	13715	377	386	45.9	2.4e-08	66039.2	HUMAN	Keratin, type II cytoskeletal 1
1277	[3]	P04264	KRT1	590.304	2	0.28	YEELQITAGR		GG_L_200508_20_hcd	49.967	13878	377	386	44.6	9.4e-09	66039.2	HUMAN	Keratin, type II cytoskeletal 1
1278	[3]	P04264	KRT1	590.304	2	-0.038	YEELQITAGR		GG_L_200508_20_hcd	50.35	14051	377	386	43.7	2.9e-08	66039.2	HUMAN	Keratin, type II cytoskeletal 1
1279	[3]	P04264	KRT1	590.304	2	0.064	YEELQITAGR		GG_L_200508_20_hcd	50.75	14228	377	386	43	1.3e-08	66039.2	HUMAN	Keratin, type II cytoskeletal 1
1280	[3]	P04264	KRT1	590.304	2	0.28	YEELQITAGR		GG_L_200508_20_hcd	51.133	14399	377	386	36.6	7.1e-08	66039.2	HUMAN	Keratin, type II cytoskeletal 1
1281	[3]	P04264	KRT1	590.304	2	-0.34	YEELQITAGR		GG_L_200508_20_hcd	56.833	16955	377	386	21.6	2e-05	66039.2	HUMAN	Keratin, type II cytoskeletal 1
1282	[3]	P04264	KRT1	590.304	2	-0.44	YEELQITAGR		GG_L_200508_20_hcd	57.367	17190	377	386	25.7	1.5e-06	66039.2	HUMAN	Keratin, type II cytoskeletal 1
1283	[3]	P04264	KRT1	401.235	3	-0.8	LRSEIDNVKK		GG_L_200508_20_hcd	27.617	4838	408	417	22.4	9.3e-06	66039.2	HUMAN	Keratin, type II cytoskeletal 1
1284	[3]	P04264	KRT1	401.235	3	-0.58	LRSEIDNVKK		GG_L_200508_20_hcd	28.3	5068	408	417	28.6	1.7e-06	66039.2	HUMAN	Keratin, type II cytoskeletal 1
1285	[3]	P04264	KRT1	401.235	3	-0.73	LRSEIDNVKK		GG_L_200508_20_hcd	28.633	5181	408	417	27	7.3e-06	66039.2	HUMAN	Keratin, type II cytoskeletal 1
1286	[3]	P04264	KRT1	401.234	3	-1.2	LRSEIDNVKK		GG_L_200508_20_hcd	29	5304	408	417	25.1	1.9e-06	66039.2	HUMAN	Keratin, type II cytoskeletal 1
1287	[3]	P04264	KRT1	401.235	3	-0.65	LRSEIDNVKK		GG_L_200508_20_hcd	29.683	5516	408	417	15	8.8e-05	66039.2	HUMAN	Keratin, type II cytoskeletal 1
1288	[3]	P04264	KRT1	858.93	2	1.4	QISNLQQSISDAEQR		GG_L_200508_20_hcd	52.683	15100	418	432	37.4	2e-08	66039.2	HUMAN	Keratin, type II cytoskeletal 1
1289	[3]	P04264	KRT1	858.93	2	0.71	QISNLQQSISDAEQR		GG_L_200508_20_hcd	53.067	15275	418	432	51.6	2.9e-11	66039.2	HUMAN	Keratin, type II cytoskeletal 1
1290	[3]	P04264	KRT1	572.955	3	0.17	QISNLQQSISDAEQR		GG_L_200508_20_hcd	53.233	15347	418	432	36.6	7.4e-09	66039.2	HUMAN	Keratin, type II cytoskeletal 1
1291	[3]	P04264	KRT1	858.929	2	0.35	QISNLQQSISDAEQR		GG_L_200508_20_hcd	53.467	15456	418	432	51.1	1.1e-11	66039.2	HUMAN	Keratin, type II cytoskeletal 1
1292	[3]	P04264	KRT1	572.955	3	-0.25	QISNLQQSISDAEQR		GG_L_200508_20_hcd	53.6	15514	418	432	36.2	6e-09	66039.2	HUMAN	Keratin, type II cytoskeletal 1
1293	[3]	P04264	KRT1	661.589	4	0.33	QISNLQQSISDAEQRGENALKDAK		GG_L_200508_20_hcd	61.767	19190	418	441	35.4	9.1e-08	66039.2	HUMAN	Keratin, type II cytoskeletal 1
1294	[3]	P04264	KRT1	661.589	4	0.33	QISNLQQSISDAEQRGENALKDAK		GG_L_200508_20_hcd	62.217	19391	418	441	36.4	3.8e-09	66039.2	HUMAN	Keratin, type II cytoskeletal 1
1295	[3]	P04264	KRT1	533.949	3	-0.69	NKLNDLEDALQQAK		GG_L_200508_20_hcd	56.933	16995	442	455	28.1	2.5e-06	66039.2	HUMAN	Keratin, type II cytoskeletal 1
1296	[3]	P04264	KRT1	533.949	3	-0.13	NKLNDLEDALQQAK		GG_L_200508_20_hcd	57.3	17158	442	455	35	3.7e-09	66039.2	HUMAN	Keratin, type II cytoskeletal 1
1297	[3]	P04264	KRT1	800.421	2	0.6	NKLNDLEDALQQAK		GG_L_200508_20_hcd	57.383	17198	442	455	24.1	3.8e-06	66039.2	HUMAN	Keratin, type II cytoskeletal 1
1298	[3]	P04264	KRT1	533.949	3	0.095	NKLNDLEDALQQAK		GG_L_200508_20_hcd	57.683	17334	442	455	35	1.9e-07	66039.2	HUMAN	Keratin, type II cytoskeletal 1
1299	[3]	P04264	KRT1	800.421	2	0.53	NKLNDLEDALQQAK		GG_L_200508_20_hcd	57.783	17381	442	455	27.9	3.2e-07	66039.2	HUMAN	Keratin, type II cytoskeletal 1
1300	[3]	P04264	KRT1	533.949	3	-0.13	NKLNDLEDALQQAK		GG_L_200508_20_hcd	58.117	17535	442	455	36.6	2.2e-07	66039.2	HUMAN	Keratin, type II cytoskeletal 1
1301	[3]	P04264	KRT1	728.714	3	1.1	NKLNDLEDALQQAKEDLAR		GG_L_200508_20_hcd	66.85	21472	442	460	51.8	3e-12	66039.2	HUMAN	Keratin, type II cytoskeletal 1
1302	[3]	P04264	KRT1	728.713	3	0.12	NKLNDLEDALQQAKEDLAR		GG_L_200508_20_hcd	67.233	21644	442	460	58.9	5.9e-13	66039.2	HUMAN	Keratin, type II cytoskeletal 1
1303	[3]	P04264	KRT1	728.713	3	-0.043	NKLNDLEDALQQAKEDLAR		GG_L_200508_20_hcd	67.6	21803	442	460	56.4	3.2e-13	66039.2	HUMAN	Keratin, type II cytoskeletal 1
1304	[3]	P04264	KRT1	728.713	3	-0.13	NKLNDLEDALQQAKEDLAR		GG_L_200508_20_hcd	67.967	21966	442	460	49.5	2.2e-13	66039.2	HUMAN	Keratin, type II cytoskeletal 1
1305	[3]	P04264	KRT1	546.787	4	-0.5	NKLNDLEDALQQAKEDLAR		GG_L_200508_20_hcd	68.233	22088	442	460	46	2.1e-09	66039.2	HUMAN	Keratin, type II cytoskeletal 1
1306	[3]	P04264	KRT1	728.714	3	0.29	NKLNDLEDALQQAKEDLAR		GG_L_200508_20_hcd	68.35	22136	442	460	54.3	2.4e-12	66039.2	HUMAN	Keratin, type II cytoskeletal 1
1307	[3]	P04264	KRT1	679.351	2	-1.2	LNDLEDALQQAK		GG_L_200508_20_hcd	56.7	16892	444	455	21.9	2.1e-05	66039.2	HUMAN	Keratin, type II cytoskeletal 1
1308	[3]	P04264	KRT1	679.352	2	1.1	LNDLEDALQQAK		GG_L_200508_20_hcd	57.117	17079	444	455	30.9	3.4e-08	66039.2	HUMAN	Keratin, type II cytoskeletal 1
1309	[3]	P04264	KRT1	648.001	3	-0.17	LNDLEDALQQAKEDLAR		GG_L_200508_20_hcd	69.167	22511	444	460	25	4.2e-08	66039.2	HUMAN	Keratin, type II cytoskeletal 1
1310	[3]	P04264	KRT1	513.932	3	-0.65	LLRDYQELM(Oxidation)NTK	Oxidation@469	GG_L_200508_20_hcd	45.1	11757	461	472	28	3.6e-06	66039.2	HUMAN	Keratin, type II cytoskeletal 1
1311	[3]	P04264	KRT1	508.601	3	-0.28	LLRDYQELMNTK		GG_L_200508_20_hcd	52.5	15018	461	472	30.7	2.2e-05	66039.2	HUMAN	Keratin, type II cytoskeletal 1
1312	[3]	P04264	KRT1	508.601	3	-0.17	LLRDYQELMNTK		GG_L_200508_20_hcd	52.9	15198	461	472	33.5	2.1e-06	66039.2	HUMAN	Keratin, type II cytoskeletal 1
1313	[3]	P04264	KRT1	508.601	3	-0.048	LLRDYQELMNTK		GG_L_200508_20_hcd	53.3	15377	461	472	33.1	4.2e-06	66039.2	HUMAN	Keratin, type II cytoskeletal 1
1314	[3]	P04264	KRT1	571.263	2	-0.17	DYQELMNTK		GG_L_200508_20_hcd	49.483	13659	464	472	27.9	1.1e-07	66039.2	HUMAN	Keratin, type II cytoskeletal 1
1315	[3]	P04264	KRT1	571.264	2	0.27	DYQELMNTK		GG_L_200508_20_hcd	49.85	13823	464	472	26.9	4.7e-08	66039.2	HUMAN	Keratin, type II cytoskeletal 1
1316	[3]	P04264	KRT1	571.263	2	0.055	DYQELMNTK		GG_L_200508_20_hcd	50.233	13997	464	472	31.1	2.9e-08	66039.2	HUMAN	Keratin, type II cytoskeletal 1
1317	[3]	P04264	KRT1	639.359	2	-0.075	LALDLEIATYR		GG_L_200508_20_hcd	67.933	21951	473	483	48.8	2.6e-08	66039.2	HUMAN	Keratin, type II cytoskeletal 1
1318	[3]	P04264	KRT1	639.359	2	0.11	LALDLEIATYR		GG_L_200508_20_hcd	68.317	22122	473	483	45.9	2.1e-08	66039.2	HUMAN	Keratin, type II cytoskeletal 1
1319	[3]	P04264	KRT1	639.359	2	-0.26	LALDLEIATYR		GG_L_200508_20_hcd	69.65	22732	473	483	27.1	2.5e-06	66039.2	HUMAN	Keratin, type II cytoskeletal 1
1320	[3]	P04264	KRT1	639.359	2	-0.26	LALDLEIATYR		GG_L_200508_20_hcd	70.083	22933	473	483	32.8	1.3e-08	66039.2	HUMAN	Keratin, type II cytoskeletal 1
1321	[3]	P04264	KRT1	639.359	2	0.019	LALDLEIATYR		GG_L_200508_20_hcd	70.483	23111	473	483	27.2	7e-06	66039.2	HUMAN	Keratin, type II cytoskeletal 1
1322	[3]	P04264	KRT1	639.359	2	0.11	LALDLEIATYR		GG_L_200508_20_hcd	70.883	23299	473	483	35.1	1.6e-08	66039.2	HUMAN	Keratin, type II cytoskeletal 1
1323	[3]	P04264	KRT1	639.359	2	0.79	LALDLEIATYR		GG_L_200508_20_hcd	71.267	23474	473	483	27.2	1.9e-06	66039.2	HUMAN	Keratin, type II cytoskeletal 1
1324	[3]	P04264	KRT1	639.359	2	0.21	LALDLEIATYR		GG_L_200508_20_hcd	71.767	23696	473	483	26.9	1.7e-06	66039.2	HUMAN	Keratin, type II cytoskeletal 1
1325	[3]	P04264	KRT1	639.359	2	0.21	LALDLEIATYR		GG_L_200508_20_hcd	72.15	23870	473	483	24.6	9.7e-06	66039.2	HUMAN	Keratin, type II cytoskeletal 1
1326	[3]	P04264	KRT1	639.357	2	-2.8	LALDLEIATYR		GG_L_200508_20_hcd	72.533	24044	473	483	29.9	6.7e-07	66039.2	HUMAN	Keratin, type II cytoskeletal 1
1327	[3]	P04264	KRT1	639.359	2	0.79	LALDLEIATYR		GG_L_200508_20_hcd	72.967	24242	473	483	30.2	6.5e-08	66039.2	HUMAN	Keratin, type II cytoskeletal 1
1328	[3]	P04264	KRT1	639.359	2	0.11	LALDLEIATYR		GG_L_200508_20_hcd	81.083	27822	473	483	18.1	8.8e-06	66039.2	HUMAN	Keratin, type II cytoskeletal 1
1329	[3]	P04264	KRT1	639.359	2	0.6	LALDLEIATYR		GG_L_200508_20_hcd	81.467	27997	473	483	21.9	5.6e-06	66039.2	HUMAN	Keratin, type II cytoskeletal 1
1330	[3]	P04264	KRT1	639.359	2	0.69	LALDLEIATYR		GG_L_200508_20_hcd	95.383	33913	473	483	16.4	3e-05	66039.2	HUMAN	Keratin, type II cytoskeletal 1
1331	[3]	P04264	KRT1	517.262	2	0.25	TLLEGEESR		GG_L_200508_20_hcd	39.467	9446	484	492	39.1	5.4e-08	66039.2	HUMAN	Keratin, type II cytoskeletal 1
1332	[3]	P04264	KRT1	517.262	2	0.13	TLLEGEESR		GG_L_200508_20_hcd	39.817	9597	484	492	39.4	7.2e-08	66039.2	HUMAN	Keratin, type II cytoskeletal 1
1333	[3]	P04264	KRT1	517.262	2	0.25	TLLEGEESR		GG_L_200508_20_hcd	40.167	9748	484	492	36.2	4.5e-07	66039.2	HUMAN	Keratin, type II cytoskeletal 1
1334	[3]	P04264	KRT1	852.049	3	0.28	MSGEC(Methylthio)APNVSVSVSTSHTTISGGGSR		GG_L_200508_20_hcd	54.317	15833	493	518	15.2	5e-05	66039.2	HUMAN	Keratin, type II cytoskeletal 1
1335	[3]	P04264	KRT1	795.322	3	-0.14	GGGGGGYGSGGSSYGSGGGSYGSGGGGGGGR		GG_L_200508_20_hcd	38.633	9094	519	549	20.4	4.2e-06	66039.2	HUMAN	Keratin, type II cytoskeletal 1
1336	[3]	P04264	KRT1	1192.48	2	1.1	GGGGGGYGSGGSSYGSGGGSYGSGGGGGGGR		GG_L_200508_20_hcd	38.717	9131	519	549	21.6	6.4e-15	66039.2	HUMAN	Keratin, type II cytoskeletal 1
1337	[3]	P04264	KRT1	795.322	3	0.47	GGGGGGYGSGGSSYGSGGGSYGSGGGGGGGR		GG_L_200508_20_hcd	38.983	9241	519	549	57.1	4.4e-24	66039.2	HUMAN	Keratin, type II cytoskeletal 1
1338	[3]	P04264	KRT1	1192.48	2	0.25	GGGGGGYGSGGSSYGSGGGSYGSGGGGGGGR		GG_L_200508_20_hcd	39.067	9275	519	549	71.3	1.4e-31	66039.2	HUMAN	Keratin, type II cytoskeletal 1
1339	[3]	P04264	KRT1	795.322	3	0.47	GGGGGGYGSGGSSYGSGGGSYGSGGGGGGGR		GG_L_200508_20_hcd	39.333	9389	519	549	57.5	6e-27	66039.2	HUMAN	Keratin, type II cytoskeletal 1
1340	[3]	P04264	KRT1	1192.48	2	0.45	GGGGGGYGSGGSSYGSGGGSYGSGGGGGGGR		GG_L_200508_20_hcd	39.417	9425	519	549	75.1	7.5e-32	66039.2	HUMAN	Keratin, type II cytoskeletal 1
1341	[3]	P04264	KRT1	795.322	3	0.32	GGGGGGYGSGGSSYGSGGGSYGSGGGGGGGR		GG_L_200508_20_hcd	39.683	9540	519	549	59.3	1.4e-23	66039.2	HUMAN	Keratin, type II cytoskeletal 1
1342	[3]	P04264	KRT1	1192.48	2	-0.06	GGGGGGYGSGGSSYGSGGGSYGSGGGGGGGR		GG_L_200508_20_hcd	39.783	9581	519	549	75.5	1.1e-32	66039.2	HUMAN	Keratin, type II cytoskeletal 1
1343	[3]	P04264	KRT1	795.322	3	0.4	GGGGGGYGSGGSSYGSGGGSYGSGGGGGGGR		GG_L_200508_20_hcd	40.033	9690	519	549	41.8	2.5e-17	66039.2	HUMAN	Keratin, type II cytoskeletal 1
1344	[3]	P04264	KRT1	1192.48	2	0.45	GGGGGGYGSGGSSYGSGGGSYGSGGGGGGGR		GG_L_200508_20_hcd	40.133	9736	519	549	76	1.2e-32	66039.2	HUMAN	Keratin, type II cytoskeletal 1
1345	[3]	P04264	KRT1	1192.48	2	-0.26	GGGGGGYGSGGSSYGSGGGSYGSGGGGGGGR		GG_L_200508_20_hcd	40.517	9895	519	549	63.5	1.6e-27	66039.2	HUMAN	Keratin, type II cytoskeletal 1
1346	[3]	P04264	KRT1	795.323	3	0.78	GGGGGGYGSGGSSYGSGGGSYGSGGGGGGGR		GG_L_200508_20_hcd	42.233	10634	519	549	13.7	5.7e-05	66039.2	HUMAN	Keratin, type II cytoskeletal 1
1347	[3]	P04264	KRT1	1104.77	3	-1	GSYGSGGSSYGSGGGSYGSGGGGGGHGSYGSGSSSGGYR		GG_L_200508_20_hcd	40.633	9947	550	588	15.1	2.4e-09	66039.2	HUMAN	Keratin, type II cytoskeletal 1
1348	[3]	P04264	KRT1	1104.77	3	0.059	GSYGSGGSSYGSGGGSYGSGGGGGGHGSYGSGSSSGGYR		GG_L_200508_20_hcd	41.167	10175	550	588	18.6	3.2e-10	66039.2	HUMAN	Keratin, type II cytoskeletal 1
1349	[3]	P04264	KRT1	1104.77	3	-0.16	GSYGSGGSSYGSGGGSYGSGGGGGGHGSYGSGSSSGGYR		GG_L_200508_20_hcd	41.55	10335	550	588	38.8	3.6e-22	66039.2	HUMAN	Keratin, type II cytoskeletal 1
1350	[3]	P04264	KRT1	1104.77	3	0.17	GSYGSGGSSYGSGGGSYGSGGGGGGHGSYGSGSSSGGYR		GG_L_200508_20_hcd	41.917	10498	550	588	44.5	2.4e-25	66039.2	HUMAN	Keratin, type II cytoskeletal 1
1351	[3]	P04264	KRT1	1104.77	3	-0.6	GSYGSGGSSYGSGGGSYGSGGGGGGHGSYGSGSSSGGYR		GG_L_200508_20_hcd	42.283	10653	550	588	41.8	6.8e-22	66039.2	HUMAN	Keratin, type II cytoskeletal 1
1352	[3]	P04264	KRT1	1104.77	3	-0.6	GSYGSGGSSYGSGGGSYGSGGGGGGHGSYGSGSSSGGYR		GG_L_200508_20_hcd	42.65	10809	550	588	34.8	2.4e-20	66039.2	HUMAN	Keratin, type II cytoskeletal 1
1353	[4]	P06654	spg	612.646	3	-0.0063	TLKGETTTEAVDAATAEK		GG_L_200508_20_hcd	37.433	8590	237	254	46.4	2.4e-09	47567.6	STRSG	Immunoglobulin G-binding protein G
1354	[4]	P06654	spg	918.466	2	0.39	TLKGETTTEAVDAATAEK		GG_L_200508_20_hcd	37.633	8680	237	254	58	1e-12	47567.6	STRSG	Immunoglobulin G-binding protein G
1355	[4]	P06654	spg	612.646	3	0.092	TLKGETTTEAVDAATAEK		GG_L_200508_20_hcd	37.783	8743	237	254	47.5	3.1e-09	47567.6	STRSG	Immunoglobulin G-binding protein G
1356	[4]	P06654	spg	918.466	2	0.53	TLKGETTTEAVDAATAEK		GG_L_200508_20_hcd	37.983	8817	237	254	58.8	5.3e-12	47567.6	STRSG	Immunoglobulin G-binding protein G
1357	[4]	P06654	spg	612.646	3	0.58	TLKGETTTEAVDAATAEK		GG_L_200508_20_hcd	38.133	8886	237	254	48.5	1.3e-08	47567.6	STRSG	Immunoglobulin G-binding protein G
1358	[4]	P06654	spg	918.466	2	0.53	TLKGETTTEAVDAATAEK		GG_L_200508_20_hcd	38.333	8967	237	254	54.9	1.4e-12	47567.6	STRSG	Immunoglobulin G-binding protein G
1359	[4]	P06654	spg	612.646	3	0.19	TLKGETTTEAVDAATAEK		GG_L_200508_20_hcd	38.5	9037	237	254	43.2	1.4e-08	47567.6	STRSG	Immunoglobulin G-binding protein G
1360	[4]	P06654	spg	918.466	2	1.1	TLKGETTTEAVDAATAEK		GG_L_200508_20_hcd	38.683	9116	237	254	34	1.9e-10	47567.6	STRSG	Immunoglobulin G-binding protein G
1361	[4]	P06654	spg	612.646	3	-0.12	TLKGETTTEAVDAATAEK		GG_L_200508_20_hcd	40.55	9910	237	254	37.1	2.2e-08	47567.6	STRSG	Immunoglobulin G-binding protein G
1362	[4]	P06654	spg	918.466	2	0.59	TLKGETTTEAVDAATAEK		GG_L_200508_20_hcd	40.65	9953	237	254	26.1	1.5e-07	47567.6	STRSG	Immunoglobulin G-binding protein G
1363	[4]	P06654	spg	612.646	3	-0.41	TLKGETTTEAVDAATAEK		GG_L_200508_20_hcd	40.917	10065	237	254	49	1e-08	47567.6	STRSG	Immunoglobulin G-binding protein G
1364	[4]	P06654	spg	918.465	2	-0.14	TLKGETTTEAVDAATAEK		GG_L_200508_20_hcd	41	10102	237	254	57.6	1.3e-11	47567.6	STRSG	Immunoglobulin G-binding protein G
1365	[4]	P06654	spg	612.646	3	-0.22	TLKGETTTEAVDAATAEK		GG_L_200508_20_hcd	41.25	10210	237	254	49.4	1.2e-08	47567.6	STRSG	Immunoglobulin G-binding protein G
1366	[4]	P06654	spg	918.465	2	-0.074	TLKGETTTEAVDAATAEK		GG_L_200508_20_hcd	41.367	10256	237	254	63.3	1.8e-12	47567.6	STRSG	Immunoglobulin G-binding protein G
1367	[4]	P06654	spg	612.646	3	0.19	TLKGETTTEAVDAATAEK		GG_L_200508_20_hcd	41.6	10362	237	254	48.8	7e-10	47567.6	STRSG	Immunoglobulin G-binding protein G
1368	[4]	P06654	spg	918.466	2	0.53	TLKGETTTEAVDAATAEK		GG_L_200508_20_hcd	41.7	10404	237	254	59.2	4.3e-13	47567.6	STRSG	Immunoglobulin G-binding protein G
1369	[4]	P06654	spg	612.646	3	0.29	TLKGETTTEAVDAATAEK		GG_L_200508_20_hcd	41.95	10509	237	254	49	2.7e-09	47567.6	STRSG	Immunoglobulin G-binding protein G
1370	[4]	P06654	spg	918.466	2	0.66	TLKGETTTEAVDAATAEK		GG_L_200508_20_hcd	42.067	10560	237	254	49	3.5e-12	47567.6	STRSG	Immunoglobulin G-binding protein G
1371	[4]	P06654	spg	612.646	3	0.29	TLKGETTTEAVDAATAEK		GG_L_200508_20_hcd	42.283	10657	237	254	48.8	6.6e-10	47567.6	STRSG	Immunoglobulin G-binding protein G
1372	[4]	P06654	spg	918.466	2	0.39	TLKGETTTEAVDAATAEK		GG_L_200508_20_hcd	42.417	10710	237	254	63.3	1.5e-10	47567.6	STRSG	Immunoglobulin G-binding protein G
1373	[4]	P06654	spg	612.646	3	0.39	TLKGETTTEAVDAATAEK		GG_L_200508_20_hcd	42.633	10803	237	254	48.1	5.7e-09	47567.6	STRSG	Immunoglobulin G-binding protein G
1374	[4]	P06654	spg	918.465	2	-0.27	TLKGETTTEAVDAATAEK		GG_L_200508_20_hcd	42.75	10852	237	254	57	1.2e-11	47567.6	STRSG	Immunoglobulin G-binding protein G
1375	[4]	P06654	spg	612.646	3	0.48	TLKGETTTEAVDAATAEK		GG_L_200508_20_hcd	42.983	10944	237	254	48	2.8e-09	47567.6	STRSG	Immunoglobulin G-binding protein G
1376	[4]	P06654	spg	918.465	2	-0.2	TLKGETTTEAVDAATAEK		GG_L_200508_20_hcd	43.083	10987	237	254	67.3	1.5e-10	47567.6	STRSG	Immunoglobulin G-binding protein G
1377	[4]	P06654	spg	612.646	3	0.78	TLKGETTTEAVDAATAEK		GG_L_200508_20_hcd	43.317	11062	237	254	46.8	1.6e-09	47567.6	STRSG	Immunoglobulin G-binding protein G
1378	[4]	P06654	spg	918.465	2	-0.27	TLKGETTTEAVDAATAEK		GG_L_200508_20_hcd	43.433	11098	237	254	63.5	2.8e-12	47567.6	STRSG	Immunoglobulin G-binding protein G
1379	[4]	P06654	spg	612.646	3	0.58	TLKGETTTEAVDAATAEK		GG_L_200508_20_hcd	43.65	11177	237	254	48.8	9.4e-10	47567.6	STRSG	Immunoglobulin G-binding protein G
1380	[4]	P06654	spg	918.465	2	-0.14	TLKGETTTEAVDAATAEK		GG_L_200508_20_hcd	43.767	11219	237	254	60.7	1e-11	47567.6	STRSG	Immunoglobulin G-binding protein G
1381	[4]	P06654	spg	612.647	3	1.3	TLKGETTTEAVDAATAEK		GG_L_200508_20_hcd	43.983	11299	237	254	48.4	1.3e-09	47567.6	STRSG	Immunoglobulin G-binding protein G
1382	[4]	P06654	spg	918.465	2	-0.48	TLKGETTTEAVDAATAEK		GG_L_200508_20_hcd	44.117	11348	237	254	63.9	7.8e-11	47567.6	STRSG	Immunoglobulin G-binding protein G
1383	[4]	P06654	spg	612.647	3	1.4	TLKGETTTEAVDAATAEK		GG_L_200508_20_hcd	44.333	11432	237	254	49.4	1.2e-09	47567.6	STRSG	Immunoglobulin G-binding protein G
1384	[4]	P06654	spg	918.465	2	-0.34	TLKGETTTEAVDAATAEK		GG_L_200508_20_hcd	44.467	11487	237	254	64.9	1.1e-13	47567.6	STRSG	Immunoglobulin G-binding protein G
1385	[4]	P06654	spg	612.647	3	0.99	TLKGETTTEAVDAATAEK		GG_L_200508_20_hcd	44.5	11504	237	254	36.1	2.1e-08	47567.6	STRSG	Immunoglobulin G-binding protein G
1386	[4]	P06654	spg	612.647	3	0.99	TLKGETTTEAVDAATAEK		GG_L_200508_20_hcd	44.667	11569	237	254	47	1.1e-08	47567.6	STRSG	Immunoglobulin G-binding protein G
1387	[4]	P06654	spg	612.647	3	1.2	TLKGETTTEAVDAATAEK		GG_L_200508_20_hcd	44.683	11580	237	254	49	9.7e-10	47567.6	STRSG	Immunoglobulin G-binding protein G
1388	[4]	P06654	spg	918.465	2	-0.14	TLKGETTTEAVDAATAEK		GG_L_200508_20_hcd	44.833	11638	237	254	63.9	1.3e-13	47567.6	STRSG	Immunoglobulin G-binding protein G
1389	[4]	P06654	spg	612.648	3	2.6	TLKGETTTEAVDAATAEK		GG_L_200508_20_hcd	45.033	11732	237	254	48.4	7.2e-09	47567.6	STRSG	Immunoglobulin G-binding protein G
1390	[4]	P06654	spg	918.466	2	0.19	TLKGETTTEAVDAATAEK		GG_L_200508_20_hcd	45.183	11791	237	254	64.9	1.8e-13	47567.6	STRSG	Immunoglobulin G-binding protein G
1391	[4]	P06654	spg	612.647	3	0.99	TLKGETTTEAVDAATAEK		GG_L_200508_20_hcd	45.383	11882	237	254	45.9	9.5e-09	47567.6	STRSG	Immunoglobulin G-binding protein G
1392	[4]	P06654	spg	918.466	2	0.99	TLKGETTTEAVDAATAEK		GG_L_200508_20_hcd	45.533	11943	237	254	64.5	1.6e-13	47567.6	STRSG	Immunoglobulin G-binding protein G
1393	[4]	P06654	spg	612.646	3	0.39	TLKGETTTEAVDAATAEK		GG_L_200508_20_hcd	45.733	12027	237	254	47.4	2.4e-09	47567.6	STRSG	Immunoglobulin G-binding protein G
1394	[4]	P06654	spg	918.466	2	0.46	TLKGETTTEAVDAATAEK		GG_L_200508_20_hcd	45.9	12099	237	254	59.2	3.4e-12	47567.6	STRSG	Immunoglobulin G-binding protein G
1395	[4]	P06654	spg	612.646	3	0.092	TLKGETTTEAVDAATAEK		GG_L_200508_20_hcd	46.083	12177	237	254	45.3	5.4e-09	47567.6	STRSG	Immunoglobulin G-binding protein G
1396	[4]	P06654	spg	918.466	2	0.59	TLKGETTTEAVDAATAEK		GG_L_200508_20_hcd	46.267	12260	237	254	54.3	1.4e-11	47567.6	STRSG	Immunoglobulin G-binding protein G
1397	[4]	P06654	spg	612.646	3	-0.0063	TLKGETTTEAVDAATAEK		GG_L_200508_20_hcd	46.433	12328	237	254	45.3	1.3e-08	47567.6	STRSG	Immunoglobulin G-binding protein G
1398	[4]	P06654	spg	918.466	2	0.59	TLKGETTTEAVDAATAEK		GG_L_200508_20_hcd	46.617	12410	237	254	55.2	7.8e-11	47567.6	STRSG	Immunoglobulin G-binding protein G
1399	[4]	P06654	spg	612.646	3	-0.0063	TLKGETTTEAVDAATAEK		GG_L_200508_20_hcd	46.767	12478	237	254	45.9	7.2e-09	47567.6	STRSG	Immunoglobulin G-binding protein G
1400	[4]	P06654	spg	918.466	2	0.59	TLKGETTTEAVDAATAEK		GG_L_200508_20_hcd	46.983	12561	237	254	52.7	1.4e-11	47567.6	STRSG	Immunoglobulin G-binding protein G
1401	[4]	P06654	spg	612.646	3	-0.0063	TLKGETTTEAVDAATAEK		GG_L_200508_20_hcd	47.117	12618	237	254	43.8	7.4e-10	47567.6	STRSG	Immunoglobulin G-binding protein G
1402	[4]	P06654	spg	918.466	2	0.19	TLKGETTTEAVDAATAEK		GG_L_200508_20_hcd	47.35	12718	237	254	44	1.1e-08	47567.6	STRSG	Immunoglobulin G-binding protein G
1403	[4]	P06654	spg	612.646	3	-0.12	TLKGETTTEAVDAATAEK		GG_L_200508_20_hcd	47.483	12777	237	254	44.4	1.2e-08	47567.6	STRSG	Immunoglobulin G-binding protein G
1404	[4]	P06654	spg	918.466	2	0.39	TLKGETTTEAVDAATAEK		GG_L_200508_20_hcd	47.7	12876	237	254	36.2	8e-07	47567.6	STRSG	Immunoglobulin G-binding protein G
1405	[4]	P06654	spg	612.646	3	-0.12	TLKGETTTEAVDAATAEK		GG_L_200508_20_hcd	47.833	12931	237	254	48.4	8.9e-10	47567.6	STRSG	Immunoglobulin G-binding protein G
1406	[4]	P06654	spg	918.464	2	-1.6	TLKGETTTEAVDAATAEK		GG_L_200508_20_hcd	48.067	13037	237	254	31.8	3.9e-07	47567.6	STRSG	Immunoglobulin G-binding protein G
1407	[4]	P06654	spg	612.646	3	-0.32	TLKGETTTEAVDAATAEK		GG_L_200508_20_hcd	48.183	13086	237	254	48.6	3.1e-09	47567.6	STRSG	Immunoglobulin G-binding protein G
1408	[4]	P06654	spg	918.463	2	-2	TLKGETTTEAVDAATAEK		GG_L_200508_20_hcd	48.433	13197	237	254	47.3	1.8e-09	47567.6	STRSG	Immunoglobulin G-binding protein G
1409	[4]	P06654	spg	612.646	3	-0.22	TLKGETTTEAVDAATAEK		GG_L_200508_20_hcd	48.533	13237	237	254	40.5	1.6e-08	47567.6	STRSG	Immunoglobulin G-binding protein G
1410	[4]	P06654	spg	612.646	3	-0.41	TLKGETTTEAVDAATAEK		GG_L_200508_20_hcd	48.917	13405	237	254	47	1.4e-09	47567.6	STRSG	Immunoglobulin G-binding protein G
1411	[4]	P06654	spg	918.465	2	-0.2	TLKGETTTEAVDAATAEK		GG_L_200508_20_hcd	48.95	13421	237	254	33.4	3.7e-06	47567.6	STRSG	Immunoglobulin G-binding protein G
1412	[4]	P06654	spg	612.646	3	-0.22	TLKGETTTEAVDAATAEK		GG_L_200508_20_hcd	49.283	13567	237	254	46.5	4.1e-10	47567.6	STRSG	Immunoglobulin G-binding protein G
1413	[4]	P06654	spg	918.463	2	-2.9	TLKGETTTEAVDAATAEK		GG_L_200508_20_hcd	49.4	13621	237	254	37.5	2.3e-07	47567.6	STRSG	Immunoglobulin G-binding protein G
1414	[4]	P06654	spg	612.646	3	0.19	TLKGETTTEAVDAATAEK		GG_L_200508_20_hcd	49.667	13744	237	254	45.4	1.8e-10	47567.6	STRSG	Immunoglobulin G-binding protein G
1415	[4]	P06654	spg	918.467	2	1.8	TLKGETTTEAVDAATAEK		GG_L_200508_20_hcd	49.8	13803	237	254	28.9	4.5e-05	47567.6	STRSG	Immunoglobulin G-binding protein G
1416	[4]	P06654	spg	612.646	3	0.19	TLKGETTTEAVDAATAEK		GG_L_200508_20_hcd	50.05	13911	237	254	43.8	1.3e-08	47567.6	STRSG	Immunoglobulin G-binding protein G
1417	[4]	P06654	spg	918.464	2	-0.93	TLKGETTTEAVDAATAEK		GG_L_200508_20_hcd	50.183	13972	237	254	33.1	2.6e-10	47567.6	STRSG	Immunoglobulin G-binding protein G
1418	[4]	P06654	spg	612.646	3	-0.12	TLKGETTTEAVDAATAEK		GG_L_200508_20_hcd	50.433	14087	237	254	44.4	2.3e-09	47567.6	STRSG	Immunoglobulin G-binding protein G
1419	[4]	P06654	spg	612.646	3	0.19	TLKGETTTEAVDAATAEK		GG_L_200508_20_hcd	50.817	14257	237	254	46	7e-09	47567.6	STRSG	Immunoglobulin G-binding protein G
1420	[4]	P06654	spg	612.646	3	-0.0063	TLKGETTTEAVDAATAEK		GG_L_200508_20_hcd	51.2	14431	237	254	42.8	1.7e-08	47567.6	STRSG	Immunoglobulin G-binding protein G
1421	[4]	P06654	spg	612.646	3	-0.41	TLKGETTTEAVDAATAEK		GG_L_200508_20_hcd	51.883	14738	237	254	39.6	1.6e-07	47567.6	STRSG	Immunoglobulin G-binding protein G
1422	[4]	P06654	spg	612.646	3	-0.22	TLKGETTTEAVDAATAEK		GG_L_200508_20_hcd	52.25	14904	237	254	44.4	3.5e-08	47567.6	STRSG	Immunoglobulin G-binding protein G
1423	[4]	P06654	spg	612.646	3	-0.0063	TLKGETTTEAVDAATAEK		GG_L_200508_20_hcd	52.667	15089	237	254	37.7	1.5e-07	47567.6	STRSG	Immunoglobulin G-binding protein G
1424	[4]	P06654	spg	612.646	3	0.39	TLKGETTTEAVDAATAEK		GG_L_200508_20_hcd	53.067	15274	237	254	44.1	1.4e-09	47567.6	STRSG	Immunoglobulin G-binding protein G
1425	[4]	P06654	spg	612.646	3	0.092	TLKGETTTEAVDAATAEK		GG_L_200508_20_hcd	53.45	15448	237	254	44	1.4e-10	47567.6	STRSG	Immunoglobulin G-binding protein G
1426	[4]	P06654	spg	612.646	3	0.092	TLKGETTTEAVDAATAEK		GG_L_200508_20_hcd	53.85	15624	237	254	37.4	4.1e-09	47567.6	STRSG	Immunoglobulin G-binding protein G
1427	[4]	P06654	spg	612.646	3	0.19	TLKGETTTEAVDAATAEK		GG_L_200508_20_hcd	54.45	15889	237	254	24.1	1.9e-06	47567.6	STRSG	Immunoglobulin G-binding protein G
1428	[4]	P06654	spg	612.646	3	-0.0063	TLKGETTTEAVDAATAEK		GG_L_200508_20_hcd	55.15	16190	237	254	34.9	1.8e-08	47567.6	STRSG	Immunoglobulin G-binding protein G
1429	[4]	P06654	spg	612.646	3	-0.61	TLKGETTTEAVDAATAEK		GG_L_200508_20_hcd	55.55	16361	237	254	38.2	1.2e-09	47567.6	STRSG	Immunoglobulin G-binding protein G
1430	[4]	P06654	spg	612.646	3	0.29	TLKGETTTEAVDAATAEK		GG_L_200508_20_hcd	56.067	16603	237	254	27.6	1.4e-06	47567.6	STRSG	Immunoglobulin G-binding protein G
1431	[4]	P06654	spg	612.646	3	-0.12	TLKGETTTEAVDAATAEK		GG_L_200508_20_hcd	56.567	16827	237	254	30.9	1.6e-08	47567.6	STRSG	Immunoglobulin G-binding protein G
1432	[4]	P06654	spg	612.646	3	0.78	TLKGETTTEAVDAATAEK		GG_L_200508_20_hcd	56.983	17019	237	254	35.6	3.8e-10	47567.6	STRSG	Immunoglobulin G-binding protein G
1433	[4]	P06654	spg	612.646	3	-0.22	TLKGETTTEAVDAATAEK		GG_L_200508_20_hcd	57.35	17185	237	254	28.8	4.5e-07	47567.6	STRSG	Immunoglobulin G-binding protein G
1434	[4]	P06654	spg	612.646	3	-0.22	TLKGETTTEAVDAATAEK		GG_L_200508_20_hcd	57.75	17364	237	254	32.1	1.3e-08	47567.6	STRSG	Immunoglobulin G-binding protein G
1435	[4]	P06654	spg	612.646	3	-0.12	TLKGETTTEAVDAATAEK		GG_L_200508_20_hcd	58.15	17552	237	254	42.2	1.3e-09	47567.6	STRSG	Immunoglobulin G-binding protein G
1436	[4]	P06654	spg	612.646	3	-0.51	TLKGETTTEAVDAATAEK		GG_L_200508_20_hcd	58.733	17820	237	254	34	5.6e-11	47567.6	STRSG	Immunoglobulin G-binding protein G
1437	[4]	P06654	spg	612.646	3	0.092	TLKGETTTEAVDAATAEK		GG_L_200508_20_hcd	59.167	18008	237	254	39.6	3.3e-10	47567.6	STRSG	Immunoglobulin G-binding protein G
1438	[4]	P06654	spg	612.645	3	-0.91	TLKGETTTEAVDAATAEK		GG_L_200508_20_hcd	59.55	18184	237	254	37.2	1.8e-08	47567.6	STRSG	Immunoglobulin G-binding protein G
1439	[4]	P06654	spg	612.646	3	-0.12	TLKGETTTEAVDAATAEK		GG_L_200508_20_hcd	59.933	18359	237	254	37.1	5.2e-09	47567.6	STRSG	Immunoglobulin G-binding protein G
1440	[4]	P06654	spg	612.645	3	-0.71	TLKGETTTEAVDAATAEK		GG_L_200508_20_hcd	60.317	18531	237	254	32.5	3.1e-05	47567.6	STRSG	Immunoglobulin G-binding protein G
1441	[4]	P06654	spg	612.644	3	-2.3	TLKGETTTEAVDAATAEK		GG_L_200508_20_hcd	61.483	19058	237	254	30.3	4.2e-06	47567.6	STRSG	Immunoglobulin G-binding protein G
1442	[4]	P06654	spg	612.646	3	-0.61	TLKGETTTEAVDAATAEK		GG_L_200508_20_hcd	61.867	19234	237	254	34.2	4.5e-07	47567.6	STRSG	Immunoglobulin G-binding protein G
1443	[4]	P06654	spg	612.646	3	0.29	TLKGETTTEAVDAATAEK		GG_L_200508_20_hcd	62.233	19401	237	254	36.9	2.6e-09	47567.6	STRSG	Immunoglobulin G-binding protein G
1444	[4]	P06654	spg	612.646	3	-0.41	TLKGETTTEAVDAATAEK		GG_L_200508_20_hcd	62.65	19587	237	254	30.9	6e-07	47567.6	STRSG	Immunoglobulin G-binding protein G
1445	[4]	P06654	spg	612.646	3	-0.12	TLKGETTTEAVDAATAEK		GG_L_200508_20_hcd	64.3	20325	237	254	25.9	9.9e-07	47567.6	STRSG	Immunoglobulin G-binding protein G
1446	[4]	P06654	spg	612.646	3	-0.12	TLKGETTTEAVDAATAEK		GG_L_200508_20_hcd	64.683	20494	237	254	35.3	2.7e-08	47567.6	STRSG	Immunoglobulin G-binding protein G
1447	[4]	P06654	spg	612.646	3	-0.0063	TLKGETTTEAVDAATAEK		GG_L_200508_20_hcd	66.467	21297	237	254	36.9	1.9e-07	47567.6	STRSG	Immunoglobulin G-binding protein G
1448	[4]	P06654	spg	612.646	3	-0.32	TLKGETTTEAVDAATAEK		GG_L_200508_20_hcd	66.85	21474	237	254	36.9	7.8e-07	47567.6	STRSG	Immunoglobulin G-binding protein G
1449	[4]	P06654	spg	612.645	3	-0.71	TLKGETTTEAVDAATAEK		GG_L_200508_20_hcd	67.233	21640	237	254	34.4	4.6e-08	47567.6	STRSG	Immunoglobulin G-binding protein G
1450	[4]	P06654	spg	612.646	3	-0.0063	TLKGETTTEAVDAATAEK		GG_L_200508_20_hcd	67.633	21822	237	254	33.3	1.1e-08	47567.6	STRSG	Immunoglobulin G-binding protein G
1451	[4]	P06654	spg	612.646	3	0.092	TLKGETTTEAVDAATAEK		GG_L_200508_20_hcd	68	21981	237	254	39.3	1.2e-09	47567.6	STRSG	Immunoglobulin G-binding protein G
1452	[4]	P06654	spg	612.646	3	-0.32	TLKGETTTEAVDAATAEK		GG_L_200508_20_hcd	68.383	22150	237	254	33	7.2e-07	47567.6	STRSG	Immunoglobulin G-binding protein G
1453	[4]	P06654	spg	612.646	3	-0.51	TLKGETTTEAVDAATAEK		GG_L_200508_20_hcd	68.917	22394	237	254	37.2	9.7e-09	47567.6	STRSG	Immunoglobulin G-binding protein G
1454	[4]	P06654	spg	612.646	3	-0.41	TLKGETTTEAVDAATAEK		GG_L_200508_20_hcd	69.55	22687	237	254	28.4	2.9e-09	47567.6	STRSG	Immunoglobulin G-binding protein G
1455	[4]	P06654	spg	612.646	3	0.39	TLKGETTTEAVDAATAEK		GG_L_200508_20_hcd	69.95	22869	237	254	30.8	7.9e-09	47567.6	STRSG	Immunoglobulin G-binding protein G
1456	[4]	P06654	spg	612.645	3	-0.91	TLKGETTTEAVDAATAEK		GG_L_200508_20_hcd	70.333	23043	237	254	31.9	1.1e-09	47567.6	STRSG	Immunoglobulin G-binding protein G
1457	[4]	P06654	spg	612.646	3	-0.0063	TLKGETTTEAVDAATAEK		GG_L_200508_20_hcd	70.733	23228	237	254	28.6	2.9e-08	47567.6	STRSG	Immunoglobulin G-binding protein G
1458	[4]	P06654	spg	612.646	3	-0.0063	TLKGETTTEAVDAATAEK		GG_L_200508_20_hcd	71.183	23431	237	254	17.9	7.4e-06	47567.6	STRSG	Immunoglobulin G-binding protein G
1459	[4]	P06654	spg	612.645	3	-1.9	TLKGETTTEAVDAATAEK		GG_L_200508_20_hcd	71.583	23617	237	254	26.1	1.4e-08	47567.6	STRSG	Immunoglobulin G-binding protein G
1460	[4]	P06654	spg	612.646	3	-0.41	TLKGETTTEAVDAATAEK		GG_L_200508_20_hcd	72.067	23836	237	254	27.1	2.3e-07	47567.6	STRSG	Immunoglobulin G-binding protein G
1461	[4]	P06654	spg	612.646	3	-0.41	TLKGETTTEAVDAATAEK		GG_L_200508_20_hcd	72.517	24040	237	254	24.9	2e-06	47567.6	STRSG	Immunoglobulin G-binding protein G
1462	[4]	P06654	spg	612.646	3	0.58	TLKGETTTEAVDAATAEK		GG_L_200508_20_hcd	72.95	24235	237	254	31.3	7.1e-10	47567.6	STRSG	Immunoglobulin G-binding protein G
1463	[4]	P06654	spg	612.646	3	-0.51	TLKGETTTEAVDAATAEK		GG_L_200508_20_hcd	73.333	24409	237	254	31.6	2.6e-10	47567.6	STRSG	Immunoglobulin G-binding protein G
1464	[4]	P06654	spg	612.646	3	0.29	TLKGETTTEAVDAATAEK		GG_L_200508_20_hcd	76.167	25666	237	254	32.4	5.6e-08	47567.6	STRSG	Immunoglobulin G-binding protein G
1465	[4]	P06654	spg	612.646	3	-0.61	TLKGETTTEAVDAATAEK		GG_L_200508_20_hcd	77.233	26125	237	254	27.5	5.9e-09	47567.6	STRSG	Immunoglobulin G-binding protein G
1466	[4]	P06654	spg	612.646	3	0.58	TLKGETTTEAVDAATAEK		GG_L_200508_20_hcd	78.9	26884	237	254	20.9	1.2e-05	47567.6	STRSG	Immunoglobulin G-binding protein G
1467	[4]	P06654	spg	612.646	3	0.39	TLKGETTTEAVDAATAEK		GG_L_200508_20_hcd	80.733	27676	237	254	25.6	1.6e-07	47567.6	STRSG	Immunoglobulin G-binding protein G
1468	[4]	P06654	spg	612.646	3	-0.12	TLKGETTTEAVDAATAEK		GG_L_200508_20_hcd	81.517	28015	237	254	21	3.3e-07	47567.6	STRSG	Immunoglobulin G-binding protein G
1469	[4]	P06654	spg	612.647	3	1.1	TLKGETTTEAVDAATAEK		GG_L_200508_20_hcd	82.267	28338	237	254	29.2	3.8e-09	47567.6	STRSG	Immunoglobulin G-binding protein G
1470	[4]	P06654	spg	612.646	3	-0.51	TLKGETTTEAVDAATAEK		GG_L_200508_20_hcd	82.717	28517	237	254	29.8	6.1e-07	47567.6	STRSG	Immunoglobulin G-binding protein G
1471	[4]	P06654	spg	612.646	3	0.88	TLKGETTTEAVDAATAEK		GG_L_200508_20_hcd	84.183	29145	237	254	24.1	6.9e-09	47567.6	STRSG	Immunoglobulin G-binding protein G
1472	[4]	P06654	spg	612.646	3	-0.41	TLKGETTTEAVDAATAEK		GG_L_200508_20_hcd	85.133	29569	237	254	30.1	4.7e-06	47567.6	STRSG	Immunoglobulin G-binding protein G
1473	[4]	P06654	spg	612.645	3	-0.71	TLKGETTTEAVDAATAEK		GG_L_200508_20_hcd	86.217	30036	237	254	28.1	5.8e-09	47567.6	STRSG	Immunoglobulin G-binding protein G
1474	[4]	P06654	spg	612.645	3	-1	TLKGETTTEAVDAATAEK		GG_L_200508_20_hcd	88.183	30871	237	254	24	4.7e-11	47567.6	STRSG	Immunoglobulin G-binding protein G
1475	[4]	P06654	spg	612.647	3	2.2	TLKGETTTEAVDAATAEK		GG_L_200508_20_hcd	88.567	31033	237	254	14.7	2e-05	47567.6	STRSG	Immunoglobulin G-binding protein G
1476	[4]	P06654	spg	612.647	3	1.3	TLKGETTTEAVDAATAEK		GG_L_200508_20_hcd	89.633	31497	237	254	24.2	1.3e-06	47567.6	STRSG	Immunoglobulin G-binding protein G
1477	[4]	P06654	spg	612.646	3	-0.0063	TLKGETTTEAVDAATAEK		GG_L_200508_20_hcd	90.283	31780	237	254	29.6	2.7e-10	47567.6	STRSG	Immunoglobulin G-binding protein G
1478	[4]	P06654	spg	612.646	3	-0.32	TLKGETTTEAVDAATAEK		GG_L_200508_20_hcd	90.783	31963	237	254	29.8	9.7e-09	47567.6	STRSG	Immunoglobulin G-binding protein G
1479	[4]	P06654	spg	612.646	3	-0.32	TLKGETTTEAVDAATAEK		GG_L_200508_20_hcd	91.9	32435	237	254	31.4	1.6e-10	47567.6	STRSG	Immunoglobulin G-binding protein G
1480	[4]	P06654	spg	612.646	3	0.39	TLKGETTTEAVDAATAEK		GG_L_200508_20_hcd	92.283	32594	237	254	35	2e-10	47567.6	STRSG	Immunoglobulin G-binding protein G
1481	[4]	P06654	spg	612.646	3	-0.12	TLKGETTTEAVDAATAEK		GG_L_200508_20_hcd	92.683	32757	237	254	39	1.3e-09	47567.6	STRSG	Immunoglobulin G-binding protein G
1482	[4]	P06654	spg	612.645	3	-0.71	TLKGETTTEAVDAATAEK		GG_L_200508_20_hcd	93.133	32957	237	254	35	5.4e-11	47567.6	STRSG	Immunoglobulin G-binding protein G
1483	[4]	P06654	spg	612.646	3	0.29	TLKGETTTEAVDAATAEK		GG_L_200508_20_hcd	93.5	33110	237	254	26.6	3.5e-07	47567.6	STRSG	Immunoglobulin G-binding protein G
1484	[4]	P06654	spg	612.646	3	0.39	TLKGETTTEAVDAATAEK		GG_L_200508_20_hcd	93.95	33303	237	254	28.7	4.2e-08	47567.6	STRSG	Immunoglobulin G-binding protein G
1485	[4]	P06654	spg	612.646	3	-0.22	TLKGETTTEAVDAATAEK		GG_L_200508_20_hcd	94.333	33462	237	254	33.1	1.6e-07	47567.6	STRSG	Immunoglobulin G-binding protein G
1486	[4]	P06654	spg	612.646	3	-0.22	TLKGETTTEAVDAATAEK		GG_L_200508_20_hcd	94.767	33647	237	254	33	2.3e-06	47567.6	STRSG	Immunoglobulin G-binding protein G
1487	[4]	P06654	spg	553.294	4	0.37	TLKGETTTEAVDAATAEKVFK		GG_L_200508_20_hcd	50.467	14102	237	257	28.4	4.6e-08	47567.6	STRSG	Immunoglobulin G-binding protein G
1488	[4]	P06654	spg	737.39	3	0.44	TLKGETTTEAVDAATAEKVFK		GG_L_200508_20_hcd	50.817	14259	237	257	38.3	9.2e-13	47567.6	STRSG	Immunoglobulin G-binding protein G
1489	[4]	P06654	spg	553.295	4	0.61	TLKGETTTEAVDAATAEKVFK		GG_L_200508_20_hcd	50.85	14270	237	257	47.5	1e-12	47567.6	STRSG	Immunoglobulin G-binding protein G
1490	[4]	P06654	spg	737.39	3	0.44	TLKGETTTEAVDAATAEKVFK		GG_L_200508_20_hcd	51.2	14428	237	257	48	6.5e-09	47567.6	STRSG	Immunoglobulin G-binding protein G
1491	[4]	P06654	spg	553.294	4	0.48	TLKGETTTEAVDAATAEKVFK		GG_L_200508_20_hcd	51.217	14442	237	257	60.9	1.8e-15	47567.6	STRSG	Immunoglobulin G-binding protein G
1492	[4]	P06654	spg	737.389	3	-0.47	TLKGETTTEAVDAATAEKVFK		GG_L_200508_20_hcd	51.567	14592	237	257	48.7	3e-12	47567.6	STRSG	Immunoglobulin G-binding protein G
1493	[4]	P06654	spg	553.295	4	0.93	TLKGETTTEAVDAATAEKVFK		GG_L_200508_20_hcd	51.583	14604	237	257	53	1.8e-15	47567.6	STRSG	Immunoglobulin G-binding protein G
1494	[4]	P06654	spg	737.39	3	-0.39	TLKGETTTEAVDAATAEKVFK		GG_L_200508_20_hcd	51.933	14763	237	257	47.4	1.2e-11	47567.6	STRSG	Immunoglobulin G-binding protein G
1495	[4]	P06654	spg	553.295	4	0.82	TLKGETTTEAVDAATAEKVFK		GG_L_200508_20_hcd	51.967	14778	237	257	57.8	3.4e-16	47567.6	STRSG	Immunoglobulin G-binding protein G
1496	[4]	P06654	spg	737.39	3	-0.06	TLKGETTTEAVDAATAEKVFK		GG_L_200508_20_hcd	52.317	14931	237	257	47.5	6.5e-11	47567.6	STRSG	Immunoglobulin G-binding protein G
1497	[4]	P06654	spg	553.294	4	0.26	TLKGETTTEAVDAATAEKVFK		GG_L_200508_20_hcd	52.333	14943	237	257	57.8	9e-16	47567.6	STRSG	Immunoglobulin G-binding protein G
1498	[4]	P06654	spg	553.295	4	0.61	TLKGETTTEAVDAATAEKVFK		GG_L_200508_20_hcd	52.733	15119	237	257	55.5	1.8e-15	47567.6	STRSG	Immunoglobulin G-binding protein G
1499	[4]	P06654	spg	737.39	3	0.18	TLKGETTTEAVDAATAEKVFK		GG_L_200508_20_hcd	52.9	15196	237	257	40.1	1.4e-10	47567.6	STRSG	Immunoglobulin G-binding protein G
1500	[4]	P06654	spg	553.294	4	0.37	TLKGETTTEAVDAATAEKVFK		GG_L_200508_20_hcd	53.083	15284	237	257	55.5	8.2e-14	47567.6	STRSG	Immunoglobulin G-binding protein G
1501	[4]	P06654	spg	737.39	3	0.44	TLKGETTTEAVDAATAEKVFK		GG_L_200508_20_hcd	53.283	15374	237	257	46.8	1.1e-12	47567.6	STRSG	Immunoglobulin G-binding protein G
1502	[4]	P06654	spg	553.294	4	0.26	TLKGETTTEAVDAATAEKVFK		GG_L_200508_20_hcd	53.45	15443	237	257	50	3.1e-14	47567.6	STRSG	Immunoglobulin G-binding protein G
1503	[4]	P06654	spg	737.39	3	0.69	TLKGETTTEAVDAATAEKVFK		GG_L_200508_20_hcd	53.683	15555	237	257	43.6	2.3e-13	47567.6	STRSG	Immunoglobulin G-binding protein G
1504	[4]	P06654	spg	553.294	4	-0.063	TLKGETTTEAVDAATAEKVFK		GG_L_200508_20_hcd	53.817	15610	237	257	52.5	6.6e-14	47567.6	STRSG	Immunoglobulin G-binding protein G
1505	[4]	P06654	spg	747.353	2	0.9	GETTTEAVDAATAEK		GG_L_200508_20_hcd	36.483	8193	240	254	28.9	8.9e-08	47567.6	STRSG	Immunoglobulin G-binding protein G
1506	[4]	P06654	spg	747.352	2	0.17	GETTTEAVDAATAEK		GG_L_200508_20_hcd	36.85	8338	240	254	53.7	1.6e-12	47567.6	STRSG	Immunoglobulin G-binding protein G
1507	[4]	P06654	spg	747.352	2	0.41	GETTTEAVDAATAEK		GG_L_200508_20_hcd	37.2	8490	240	254	48.4	4.1e-11	47567.6	STRSG	Immunoglobulin G-binding protein G
1508	[4]	P06654	spg	747.352	2	0.41	GETTTEAVDAATAEK		GG_L_200508_20_hcd	37.55	8647	240	254	50	1.6e-11	47567.6	STRSG	Immunoglobulin G-binding protein G
1509	[4]	P06654	spg	747.352	2	0.58	GETTTEAVDAATAEK		GG_L_200508_20_hcd	37.917	8804	240	254	40.9	2.7e-10	47567.6	STRSG	Immunoglobulin G-binding protein G
1510	[4]	P06654	spg	747.352	2	-0.15	GETTTEAVDAATAEK		GG_L_200508_20_hcd	38.283	8947	240	254	35.8	3.2e-10	47567.6	STRSG	Immunoglobulin G-binding protein G
1511	[4]	P06654	spg	747.352	2	0.25	GETTTEAVDAATAEK		GG_L_200508_20_hcd	38.65	9098	240	254	34.3	5.3e-10	47567.6	STRSG	Immunoglobulin G-binding protein G
1512	[4]	P06654	spg	747.353	2	0.98	GETTTEAVDAATAEK		GG_L_200508_20_hcd	39.033	9264	240	254	25.7	1.8e-07	47567.6	STRSG	Immunoglobulin G-binding protein G
1513	[4]	P06654	spg	747.353	2	1.8	GETTTEAVDAATAEK		GG_L_200508_20_hcd	40.45	9867	240	254	32.3	6.6e-07	47567.6	STRSG	Immunoglobulin G-binding protein G
1514	[4]	P06654	spg	747.352	2	-0.33	GETTTEAVDAATAEK		GG_L_200508_20_hcd	40.8	10015	240	254	44.9	5.9e-10	47567.6	STRSG	Immunoglobulin G-binding protein G
1515	[4]	P06654	spg	747.352	2	0.17	GETTTEAVDAATAEK		GG_L_200508_20_hcd	41.15	10164	240	254	48.6	1e-10	47567.6	STRSG	Immunoglobulin G-binding protein G
1516	[4]	P06654	spg	747.352	2	0.25	GETTTEAVDAATAEK		GG_L_200508_20_hcd	41.483	10313	240	254	51.8	3.1e-12	47567.6	STRSG	Immunoglobulin G-binding protein G
1517	[4]	P06654	spg	747.353	2	0.9	GETTTEAVDAATAEK		GG_L_200508_20_hcd	41.833	10460	240	254	49.1	2.9e-10	47567.6	STRSG	Immunoglobulin G-binding protein G
1518	[4]	P06654	spg	747.352	2	0.74	GETTTEAVDAATAEK		GG_L_200508_20_hcd	42.2	10617	240	254	40.5	5.3e-12	47567.6	STRSG	Immunoglobulin G-binding protein G
1519	[4]	P06654	spg	747.352	2	0.087	GETTTEAVDAATAEK		GG_L_200508_20_hcd	42.55	10768	240	254	50	6.7e-14	47567.6	STRSG	Immunoglobulin G-binding protein G
1520	[4]	P06654	spg	498.57	3	-0.071	GETTTEAVDAATAEK		GG_L_200508_20_hcd	42.717	10839	240	254	36.2	9.6e-09	47567.6	STRSG	Immunoglobulin G-binding protein G
1521	[4]	P06654	spg	747.352	2	0.087	GETTTEAVDAATAEK		GG_L_200508_20_hcd	42.9	10909	240	254	53.7	2.7e-13	47567.6	STRSG	Immunoglobulin G-binding protein G
1522	[4]	P06654	spg	498.57	3	-0.25	GETTTEAVDAATAEK		GG_L_200508_20_hcd	43.067	10974	240	254	45.5	2.1e-11	47567.6	STRSG	Immunoglobulin G-binding protein G
1523	[4]	P06654	spg	747.352	2	0.41	GETTTEAVDAATAEK		GG_L_200508_20_hcd	43.1	10989	240	254	32.5	1.4e-07	47567.6	STRSG	Immunoglobulin G-binding protein G
1524	[4]	P06654	spg	747.352	2	0.58	GETTTEAVDAATAEK		GG_L_200508_20_hcd	43.167	11013	240	254	29.2	1.1e-06	47567.6	STRSG	Immunoglobulin G-binding protein G
1525	[4]	P06654	spg	747.352	2	0.66	GETTTEAVDAATAEK		GG_L_200508_20_hcd	43.233	11035	240	254	50.6	9.3e-13	47567.6	STRSG	Immunoglobulin G-binding protein G
1526	[4]	P06654	spg	498.57	3	-0.071	GETTTEAVDAATAEK		GG_L_200508_20_hcd	43.4	11086	240	254	46.9	8.4e-12	47567.6	STRSG	Immunoglobulin G-binding protein G
1527	[4]	P06654	spg	747.353	2	0.9	GETTTEAVDAATAEK		GG_L_200508_20_hcd	43.483	11114	240	254	29.9	1e-06	47567.6	STRSG	Immunoglobulin G-binding protein G
1528	[4]	P06654	spg	747.353	2	1.2	GETTTEAVDAATAEK		GG_L_200508_20_hcd	43.567	11148	240	254	52.1	8.2e-13	47567.6	STRSG	Immunoglobulin G-binding protein G
1529	[4]	P06654	spg	747.353	2	1.2	GETTTEAVDAATAEK		GG_L_200508_20_hcd	43.633	11171	240	254	28.4	6.7e-07	47567.6	STRSG	Immunoglobulin G-binding protein G
1530	[4]	P06654	spg	498.57	3	0.19	GETTTEAVDAATAEK		GG_L_200508_20_hcd	43.733	11204	240	254	45.5	4.9e-11	47567.6	STRSG	Immunoglobulin G-binding protein G
1531	[4]	P06654	spg	747.352	2	0.66	GETTTEAVDAATAEK		GG_L_200508_20_hcd	43.917	11271	240	254	52.4	5.7e-13	47567.6	STRSG	Immunoglobulin G-binding protein G
1532	[4]	P06654	spg	747.352	2	0.66	GETTTEAVDAATAEK		GG_L_200508_20_hcd	44.017	11309	240	254	31.1	5.6e-08	47567.6	STRSG	Immunoglobulin G-binding protein G
1533	[4]	P06654	spg	498.57	3	-0.071	GETTTEAVDAATAEK		GG_L_200508_20_hcd	44.083	11333	240	254	47.1	2.6e-11	47567.6	STRSG	Immunoglobulin G-binding protein G
1534	[4]	P06654	spg	747.352	2	0.25	GETTTEAVDAATAEK		GG_L_200508_20_hcd	44.25	11400	240	254	51.8	1.7e-11	47567.6	STRSG	Immunoglobulin G-binding protein G
1535	[4]	P06654	spg	498.57	3	-0.071	GETTTEAVDAATAEK		GG_L_200508_20_hcd	44.417	11469	240	254	45.2	2.2e-09	47567.6	STRSG	Immunoglobulin G-binding protein G
1536	[4]	P06654	spg	747.352	2	0.17	GETTTEAVDAATAEK		GG_L_200508_20_hcd	44.6	11541	240	254	52.1	8.2e-12	47567.6	STRSG	Immunoglobulin G-binding protein G
1537	[4]	P06654	spg	498.57	3	0.05	GETTTEAVDAATAEK		GG_L_200508_20_hcd	44.783	11617	240	254	47.5	2e-10	47567.6	STRSG	Immunoglobulin G-binding protein G
1538	[4]	P06654	spg	747.352	2	0.25	GETTTEAVDAATAEK		GG_L_200508_20_hcd	44.933	11687	240	254	50.5	2.8e-11	47567.6	STRSG	Immunoglobulin G-binding protein G
1539	[4]	P06654	spg	498.57	3	0.05	GETTTEAVDAATAEK		GG_L_200508_20_hcd	45.133	11770	240	254	47.5	2.8e-10	47567.6	STRSG	Immunoglobulin G-binding protein G
1540	[4]	P06654	spg	747.352	2	0.41	GETTTEAVDAATAEK		GG_L_200508_20_hcd	45.3	11841	240	254	49	6e-11	47567.6	STRSG	Immunoglobulin G-binding protein G
1541	[4]	P06654	spg	498.57	3	-0.19	GETTTEAVDAATAEK		GG_L_200508_20_hcd	45.483	11920	240	254	39	1.4e-08	47567.6	STRSG	Immunoglobulin G-binding protein G
1542	[4]	P06654	spg	747.352	2	0.58	GETTTEAVDAATAEK		GG_L_200508_20_hcd	45.65	11997	240	254	50.5	2.4e-11	47567.6	STRSG	Immunoglobulin G-binding protein G
1543	[4]	P06654	spg	498.57	3	-0.011	GETTTEAVDAATAEK		GG_L_200508_20_hcd	45.833	12071	240	254	30.2	1.5e-07	47567.6	STRSG	Immunoglobulin G-binding protein G
1544	[4]	P06654	spg	747.352	2	0.41	GETTTEAVDAATAEK		GG_L_200508_20_hcd	46.017	12150	240	254	52.1	1.1e-11	47567.6	STRSG	Immunoglobulin G-binding protein G
1545	[4]	P06654	spg	747.352	2	0.58	GETTTEAVDAATAEK		GG_L_200508_20_hcd	46.35	12295	240	254	52.4	8.7e-12	47567.6	STRSG	Immunoglobulin G-binding protein G
1546	[4]	P06654	spg	498.571	3	0.37	GETTTEAVDAATAEK		GG_L_200508_20_hcd	46.417	12324	240	254	27.6	6.7e-07	47567.6	STRSG	Immunoglobulin G-binding protein G
1547	[4]	P06654	spg	747.352	2	0.66	GETTTEAVDAATAEK		GG_L_200508_20_hcd	46.7	12445	240	254	51.8	5.3e-12	47567.6	STRSG	Immunoglobulin G-binding protein G
1548	[4]	P06654	spg	498.57	3	-0.13	GETTTEAVDAATAEK		GG_L_200508_20_hcd	46.95	12550	240	254	23.9	5.1e-06	47567.6	STRSG	Immunoglobulin G-binding protein G
1549	[4]	P06654	spg	747.352	2	0.49	GETTTEAVDAATAEK		GG_L_200508_20_hcd	47.05	12591	240	254	51.5	5.8e-11	47567.6	STRSG	Immunoglobulin G-binding protein G
1550	[4]	P06654	spg	747.352	2	0.41	GETTTEAVDAATAEK		GG_L_200508_20_hcd	47.417	12749	240	254	52.6	3.6e-13	47567.6	STRSG	Immunoglobulin G-binding protein G
1551	[4]	P06654	spg	747.352	2	0.25	GETTTEAVDAATAEK		GG_L_200508_20_hcd	47.767	12900	240	254	48.6	2.3e-12	47567.6	STRSG	Immunoglobulin G-binding protein G
1552	[4]	P06654	spg	747.352	2	-0.15	GETTTEAVDAATAEK		GG_L_200508_20_hcd	48.117	13058	240	254	46.8	9e-12	47567.6	STRSG	Immunoglobulin G-binding protein G
1553	[4]	P06654	spg	498.57	3	-0.011	GETTTEAVDAATAEK		GG_L_200508_20_hcd	48.433	13193	240	254	18.6	3.1e-07	47567.6	STRSG	Immunoglobulin G-binding protein G
1554	[4]	P06654	spg	747.352	2	0.33	GETTTEAVDAATAEK		GG_L_200508_20_hcd	48.5	13223	240	254	49	3e-12	47567.6	STRSG	Immunoglobulin G-binding protein G
1555	[4]	P06654	spg	747.352	2	-0.15	GETTTEAVDAATAEK		GG_L_200508_20_hcd	48.85	13379	240	254	50.1	1.8e-10	47567.6	STRSG	Immunoglobulin G-binding protein G
1556	[4]	P06654	spg	747.352	2	-0.33	GETTTEAVDAATAEK		GG_L_200508_20_hcd	49.217	13539	240	254	49.8	2.6e-11	47567.6	STRSG	Immunoglobulin G-binding protein G
1557	[4]	P06654	spg	747.351	2	-0.81	GETTTEAVDAATAEK		GG_L_200508_20_hcd	55.333	16266	240	254	20.4	9.2e-05	47567.6	STRSG	Immunoglobulin G-binding protein G
1558	[4]	P06654	spg	747.352	2	0.82	GETTTEAVDAATAEK		GG_L_200508_20_hcd	56.317	16717	240	254	28.8	1.2e-09	47567.6	STRSG	Immunoglobulin G-binding protein G
1559	[4]	P06654	spg	747.352	2	0.41	GETTTEAVDAATAEK		GG_L_200508_20_hcd	56.733	16907	240	254	28.8	6.1e-11	47567.6	STRSG	Immunoglobulin G-binding protein G
1560	[4]	P06654	spg	747.352	2	0.087	GETTTEAVDAATAEK		GG_L_200508_20_hcd	57.15	17088	240	254	29.6	1e-08	47567.6	STRSG	Immunoglobulin G-binding protein G
1561	[4]	P06654	spg	747.351	2	-0.73	GETTTEAVDAATAEK		GG_L_200508_20_hcd	58.767	17835	240	254	11.5	2.9e-05	47567.6	STRSG	Immunoglobulin G-binding protein G
1562	[4]	P06654	spg	747.352	2	-0.49	GETTTEAVDAATAEK		GG_L_200508_20_hcd	59.183	18017	240	254	21.4	1.2e-07	47567.6	STRSG	Immunoglobulin G-binding protein G
1563	[4]	P06654	spg	747.351	2	-0.65	GETTTEAVDAATAEK		GG_L_200508_20_hcd	59.55	18182	240	254	26.3	3e-08	47567.6	STRSG	Immunoglobulin G-binding protein G
1564	[4]	P06654	spg	747.352	2	0.49	GETTTEAVDAATAEK		GG_L_200508_20_hcd	61.9	19246	240	254	32.9	9.8e-11	47567.6	STRSG	Immunoglobulin G-binding protein G
1565	[4]	P06654	spg	747.352	2	0.33	GETTTEAVDAATAEK		GG_L_200508_20_hcd	62.317	19442	240	254	28.2	6.3e-10	47567.6	STRSG	Immunoglobulin G-binding protein G
1566	[4]	P06654	spg	747.353	2	1.1	GETTTEAVDAATAEK		GG_L_200508_20_hcd	62.75	19635	240	254	39.6	9.6e-12	47567.6	STRSG	Immunoglobulin G-binding protein G
1567	[4]	P06654	spg	747.352	2	-0.23	GETTTEAVDAATAEK		GG_L_200508_20_hcd	63.133	19808	240	254	27.6	1.6e-08	47567.6	STRSG	Immunoglobulin G-binding protein G
1568	[4]	P06654	spg	747.352	2	0.82	GETTTEAVDAATAEK		GG_L_200508_20_hcd	68.2	22072	240	254	21.7	4.6e-08	47567.6	STRSG	Immunoglobulin G-binding protein G
1569	[4]	P06654	spg	747.352	2	-0.49	GETTTEAVDAATAEK		GG_L_200508_20_hcd	68.917	22392	240	254	26.9	1.4e-09	47567.6	STRSG	Immunoglobulin G-binding protein G
1570	[4]	P06654	spg	747.352	2	0.58	GETTTEAVDAATAEK		GG_L_200508_20_hcd	69.833	22816	240	254	20.4	2.2e-07	47567.6	STRSG	Immunoglobulin G-binding protein G
1571	[4]	P06654	spg	747.352	2	-0.073	GETTTEAVDAATAEK		GG_L_200508_20_hcd	70.267	23017	240	254	26.9	1.2e-09	47567.6	STRSG	Immunoglobulin G-binding protein G
1572	[4]	P06654	spg	747.352	2	0.41	GETTTEAVDAATAEK		GG_L_200508_20_hcd	70.667	23194	240	254	26.1	2.3e-09	47567.6	STRSG	Immunoglobulin G-binding protein G
1573	[4]	P06654	spg	747.353	2	1.1	GETTTEAVDAATAEK		GG_L_200508_20_hcd	73.017	24266	240	254	36.6	2e-11	47567.6	STRSG	Immunoglobulin G-binding protein G
1574	[4]	P06654	spg	747.352	2	-0.23	GETTTEAVDAATAEK		GG_L_200508_20_hcd	77.333	26175	240	254	36.9	1.5e-09	47567.6	STRSG	Immunoglobulin G-binding protein G
1575	[4]	P06654	spg	747.353	2	1.3	GETTTEAVDAATAEK		GG_L_200508_20_hcd	80.117	27409	240	254	32.4	2.5e-09	47567.6	STRSG	Immunoglobulin G-binding protein G
1576	[4]	P06654	spg	747.352	2	0.74	GETTTEAVDAATAEK		GG_L_200508_20_hcd	81.467	27996	240	254	32	4.7e-08	47567.6	STRSG	Immunoglobulin G-binding protein G
1577	[4]	P06654	spg	747.353	2	1.6	GETTTEAVDAATAEK		GG_L_200508_20_hcd	82.467	28423	240	254	37.2	1.8e-07	47567.6	STRSG	Immunoglobulin G-binding protein G
1578	[4]	P06654	spg	747.352	2	0.82	GETTTEAVDAATAEK		GG_L_200508_20_hcd	83.35	28785	240	254	36.9	8.6e-09	47567.6	STRSG	Immunoglobulin G-binding protein G
1579	[4]	P06654	spg	747.352	2	0.82	GETTTEAVDAATAEK		GG_L_200508_20_hcd	84.133	29121	240	254	30.6	3.6e-10	47567.6	STRSG	Immunoglobulin G-binding protein G
1580	[4]	P06654	spg	747.352	2	0.49	GETTTEAVDAATAEK		GG_L_200508_20_hcd	84.633	29349	240	254	33	2.4e-10	47567.6	STRSG	Immunoglobulin G-binding protein G
1581	[4]	P06654	spg	747.352	2	-0.23	GETTTEAVDAATAEK		GG_L_200508_20_hcd	85.383	29673	240	254	29.4	4e-10	47567.6	STRSG	Immunoglobulin G-binding protein G
1582	[4]	P06654	spg	747.352	2	0.41	GETTTEAVDAATAEK		GG_L_200508_20_hcd	85.8	29854	240	254	36.6	9.2e-11	47567.6	STRSG	Immunoglobulin G-binding protein G
1583	[4]	P06654	spg	747.353	2	1.8	GETTTEAVDAATAEK		GG_L_200508_20_hcd	86.55	30179	240	254	33	6.4e-10	47567.6	STRSG	Immunoglobulin G-binding protein G
1584	[4]	P06654	spg	747.353	2	1.5	GETTTEAVDAATAEK		GG_L_200508_20_hcd	87.017	30378	240	254	35.4	1.7e-09	47567.6	STRSG	Immunoglobulin G-binding protein G
1585	[4]	P06654	spg	747.353	2	1.2	GETTTEAVDAATAEK		GG_L_200508_20_hcd	87.467	30570	240	254	26.9	2.2e-09	47567.6	STRSG	Immunoglobulin G-binding protein G
1586	[4]	P06654	spg	747.354	2	2.8	GETTTEAVDAATAEK		GG_L_200508_20_hcd	87.883	30748	240	254	33	3.1e-09	47567.6	STRSG	Immunoglobulin G-binding protein G
1587	[4]	P06654	spg	747.353	2	1.3	GETTTEAVDAATAEK		GG_L_200508_20_hcd	88.45	30983	240	254	33.3	5.9e-11	47567.6	STRSG	Immunoglobulin G-binding protein G
1588	[4]	P06654	spg	747.353	2	1.4	GETTTEAVDAATAEK		GG_L_200508_20_hcd	89.283	31350	240	254	31.7	9.8e-12	47567.6	STRSG	Immunoglobulin G-binding protein G
1589	[4]	P06654	spg	747.353	2	0.98	GETTTEAVDAATAEK		GG_L_200508_20_hcd	89.7	31525	240	254	34.1	8.5e-11	47567.6	STRSG	Immunoglobulin G-binding protein G
1590	[4]	P06654	spg	747.353	2	1.1	GETTTEAVDAATAEK		GG_L_200508_20_hcd	90.133	31709	240	254	34.2	1.6e-10	47567.6	STRSG	Immunoglobulin G-binding protein G
1591	[4]	P06654	spg	747.352	2	0.66	GETTTEAVDAATAEK		GG_L_200508_20_hcd	90.533	31860	240	254	34.5	4.1e-10	47567.6	STRSG	Immunoglobulin G-binding protein G
1592	[4]	P06654	spg	747.352	2	0.33	GETTTEAVDAATAEK		GG_L_200508_20_hcd	91.067	32082	240	254	35.8	5.7e-11	47567.6	STRSG	Immunoglobulin G-binding protein G
1593	[4]	P06654	spg	747.353	2	1.8	GETTTEAVDAATAEK		GG_L_200508_20_hcd	91.467	32249	240	254	37.5	2.8e-10	47567.6	STRSG	Immunoglobulin G-binding protein G
1594	[4]	P06654	spg	747.354	2	2.2	GETTTEAVDAATAEK		GG_L_200508_20_hcd	91.817	32399	240	254	27.8	2e-09	47567.6	STRSG	Immunoglobulin G-binding protein G
1595	[4]	P06654	spg	747.353	2	1.3	GETTTEAVDAATAEK		GG_L_200508_20_hcd	92.183	32553	240	254	26.4	1.8e-08	47567.6	STRSG	Immunoglobulin G-binding protein G
1596	[4]	P06654	spg	747.353	2	2	GETTTEAVDAATAEK		GG_L_200508_20_hcd	92.55	32708	240	254	27.1	1.4e-09	47567.6	STRSG	Immunoglobulin G-binding protein G
1597	[4]	P06654	spg	747.353	2	1.1	GETTTEAVDAATAEK		GG_L_200508_20_hcd	93.033	32909	240	254	35.5	1.9e-10	47567.6	STRSG	Immunoglobulin G-binding protein G
1598	[4]	P06654	spg	747.352	2	0.82	GETTTEAVDAATAEK		GG_L_200508_20_hcd	93.417	33077	240	254	42.2	5.9e-09	47567.6	STRSG	Immunoglobulin G-binding protein G
1599	[4]	P06654	spg	747.352	2	0.82	GETTTEAVDAATAEK		GG_L_200508_20_hcd	93.8	33239	240	254	35	1.8e-10	47567.6	STRSG	Immunoglobulin G-binding protein G
1600	[4]	P06654	spg	747.352	2	0.82	GETTTEAVDAATAEK		GG_L_200508_20_hcd	94.233	33422	240	254	32.4	3.2e-12	47567.6	STRSG	Immunoglobulin G-binding protein G
1601	[4]	P06654	spg	747.353	2	1.9	GETTTEAVDAATAEK		GG_L_200508_20_hcd	94.617	33585	240	254	32.5	2e-10	47567.6	STRSG	Immunoglobulin G-binding protein G
1602	[4]	P06654	spg	747.352	2	0.74	GETTTEAVDAATAEK		GG_L_200508_20_hcd	95.033	33766	240	254	34.1	9.9e-10	47567.6	STRSG	Immunoglobulin G-binding protein G
1603	[4]	P06654	spg	747.352	2	0.41	GETTTEAVDAATAEK		GG_L_200508_20_hcd	95.4	33924	240	254	36.2	5e-12	47567.6	STRSG	Immunoglobulin G-binding protein G
1604	[4]	P06654	spg	747.353	2	1.3	GETTTEAVDAATAEK		GG_L_200508_20_hcd	95.783	34087	240	254	38	2.7e-08	47567.6	STRSG	Immunoglobulin G-binding protein G
1605	[4]	P06654	spg	747.354	2	2.1	GETTTEAVDAATAEK		GG_L_200508_20_hcd	96.217	34268	240	254	33.9	3e-09	47567.6	STRSG	Immunoglobulin G-binding protein G
1606	[4]	P06654	spg	747.353	2	1.3	GETTTEAVDAATAEK		GG_L_200508_20_hcd	96.583	34428	240	254	36.6	2.9e-10	47567.6	STRSG	Immunoglobulin G-binding protein G
1607	[4]	P06654	spg	747.352	2	0.49	GETTTEAVDAATAEK		GG_L_200508_20_hcd	96.95	34585	240	254	30.2	1.1e-09	47567.6	STRSG	Immunoglobulin G-binding protein G
1608	[4]	P06654	spg	747.353	2	1.3	GETTTEAVDAATAEK		GG_L_200508_20_hcd	97.333	34748	240	254	39	1.8e-10	47567.6	STRSG	Immunoglobulin G-binding protein G
1609	[4]	P06654	spg	747.352	2	0.58	GETTTEAVDAATAEK		GG_L_200508_20_hcd	97.717	34911	240	254	34.9	2.9e-11	47567.6	STRSG	Immunoglobulin G-binding protein G
1610	[4]	P06654	spg	747.353	2	1.6	GETTTEAVDAATAEK		GG_L_200508_20_hcd	98.1	35069	240	254	32.6	2.6e-10	47567.6	STRSG	Immunoglobulin G-binding protein G
1611	[4]	P06654	spg	747.352	2	0.007	GETTTEAVDAATAEK		GG_L_200508_20_hcd	98.483	35234	240	254	38.5	1.9e-08	47567.6	STRSG	Immunoglobulin G-binding protein G
1612	[4]	P06654	spg	747.352	2	0.49	GETTTEAVDAATAEK		GG_L_200508_20_hcd	98.917	35393	240	254	34.4	7e-07	47567.6	STRSG	Immunoglobulin G-binding protein G
1613	[4]	P06654	spg	747.353	2	1.7	GETTTEAVDAATAEK		GG_L_200508_20_hcd	99.283	35555	240	254	34.6	4.3e-09	47567.6	STRSG	Immunoglobulin G-binding protein G
1614	[4]	P06654	spg	747.352	2	0.41	GETTTEAVDAATAEK		GG_L_200508_20_hcd	99.717	35739	240	254	35.2	2e-11	47567.6	STRSG	Immunoglobulin G-binding protein G
1615	[4]	P06654	spg	747.352	2	0.66	GETTTEAVDAATAEK		GG_L_200508_20_hcd	100.083	35893	240	254	34	2.1e-10	47567.6	STRSG	Immunoglobulin G-binding protein G
1616	[4]	P06654	spg	747.353	2	1.1	GETTTEAVDAATAEK		GG_L_200508_20_hcd	100.483	36063	240	254	29.6	1e-09	47567.6	STRSG	Immunoglobulin G-binding protein G
1617	[4]	P06654	spg	747.352	2	0.33	GETTTEAVDAATAEK		GG_L_200508_20_hcd	100.867	36230	240	254	35	4.7e-08	47567.6	STRSG	Immunoglobulin G-binding protein G
1618	[4]	P06654	spg	747.352	2	0.41	GETTTEAVDAATAEK		GG_L_200508_20_hcd	101.25	36395	240	254	33.4	4.6e-08	47567.6	STRSG	Immunoglobulin G-binding protein G
1619	[4]	P06654	spg	747.352	2	0.17	GETTTEAVDAATAEK		GG_L_200508_20_hcd	101.667	36577	240	254	35	4.4e-10	47567.6	STRSG	Immunoglobulin G-binding protein G
1620	[4]	P06654	spg	623.313	3	-2	GETTTEAVDAATAEKVFK		GG_L_200508_20_hcd	52.6	15060	240	257	36.8	6.8e-12	47567.6	STRSG	Immunoglobulin G-binding protein G
1621	[4]	P06654	spg	934.468	2	0.085	GETTTEAVDAATAEKVFK		GG_L_200508_20_hcd	52.833	15166	240	257	43.7	1.2e-14	47567.6	STRSG	Immunoglobulin G-binding protein G
1622	[4]	P06654	spg	623.314	3	0.23	GETTTEAVDAATAEKVFK		GG_L_200508_20_hcd	52.983	15238	240	257	54.1	1.5e-13	47567.6	STRSG	Immunoglobulin G-binding protein G
1623	[4]	P06654	spg	934.469	2	0.87	GETTTEAVDAATAEKVFK		GG_L_200508_20_hcd	53.217	15344	240	257	40.9	4.6e-12	47567.6	STRSG	Immunoglobulin G-binding protein G
1624	[4]	P06654	spg	623.315	3	1.1	GETTTEAVDAATAEKVFK		GG_L_200508_20_hcd	53.333	15396	240	257	60	2e-14	47567.6	STRSG	Immunoglobulin G-binding protein G
1625	[4]	P06654	spg	934.468	2	0.01	GETTTEAVDAATAEKVFK		GG_L_200508_20_hcd	53.6	15512	240	257	40	5.7e-11	47567.6	STRSG	Immunoglobulin G-binding protein G
1626	[4]	P06654	spg	623.315	3	0.92	GETTTEAVDAATAEKVFK		GG_L_200508_20_hcd	53.717	15568	240	257	56.3	2.7e-14	47567.6	STRSG	Immunoglobulin G-binding protein G
1627	[4]	P06654	spg	934.468	2	0.66	GETTTEAVDAATAEKVFK		GG_L_200508_20_hcd	53.967	15677	240	257	44.6	4.9e-13	47567.6	STRSG	Immunoglobulin G-binding protein G
1628	[4]	P06654	spg	623.314	3	0.23	GETTTEAVDAATAEKVFK		GG_L_200508_20_hcd	54.083	15734	240	257	55.7	4.8e-15	47567.6	STRSG	Immunoglobulin G-binding protein G
1629	[4]	P06654	spg	934.467	2	-1	GETTTEAVDAATAEKVFK		GG_L_200508_20_hcd	54.35	15847	240	257	40.5	3.4e-12	47567.6	STRSG	Immunoglobulin G-binding protein G
1630	[4]	P06654	spg	623.314	3	0.14	GETTTEAVDAATAEKVFK		GG_L_200508_20_hcd	54.433	15886	240	257	53.1	3.8e-15	47567.6	STRSG	Immunoglobulin G-binding protein G
1631	[4]	P06654	spg	623.314	3	0.14	GETTTEAVDAATAEKVFK		GG_L_200508_20_hcd	54.767	16027	240	257	49.8	1.1e-13	47567.6	STRSG	Immunoglobulin G-binding protein G
1632	[4]	P06654	spg	623.314	3	-0.35	GETTTEAVDAATAEKVFK		GG_L_200508_20_hcd	55.15	16189	240	257	54.7	1.6e-14	47567.6	STRSG	Immunoglobulin G-binding protein G
1633	[4]	P06654	spg	623.314	3	0.33	GETTTEAVDAATAEKVFK		GG_L_200508_20_hcd	55.533	16354	240	257	41.7	1.5e-13	47567.6	STRSG	Immunoglobulin G-binding protein G
1634	[4]	P06654	spg	623.314	3	0.039	GETTTEAVDAATAEKVFK		GG_L_200508_20_hcd	56	16566	240	257	36.4	1.2e-11	47567.6	STRSG	Immunoglobulin G-binding protein G
1635	[4]	P06654	spg	623.314	3	0.33	GETTTEAVDAATAEKVFK		GG_L_200508_20_hcd	56.383	16748	240	257	26.5	3e-09	47567.6	STRSG	Immunoglobulin G-binding protein G
1636	[4]	P06654	spg	1003.46	4	-0.23	GETTTEAVDAATAEKVFKQYANDNGVDGEWTYDDATK		GG_L_200508_20_hcd	67.867	21919	240	276	46	2.1e-16	47567.6	STRSG	Immunoglobulin G-binding protein G
1637	[4]	P06654	spg	1003.46	4	0.69	GETTTEAVDAATAEKVFKQYANDNGVDGEWTYDDATK		GG_L_200508_20_hcd	68.233	22081	240	276	48.9	1.8e-16	47567.6	STRSG	Immunoglobulin G-binding protein G
1638	[4]	P06654	spg	1337.61	3	0.4	GETTTEAVDAATAEKVFKQYANDNGVDGEWTYDDATK		GG_L_200508_20_hcd	68.25	22091	240	276	29.6	4.4e-12	47567.6	STRSG	Immunoglobulin G-binding protein G
1639	[4]	P06654	spg	1003.46	4	0.69	GETTTEAVDAATAEKVFKQYANDNGVDGEWTYDDATK		GG_L_200508_20_hcd	68.6	22252	240	276	46.4	3.7e-15	47567.6	STRSG	Immunoglobulin G-binding protein G
1640	[4]	P06654	spg	1003.46	4	-0.72	GETTTEAVDAATAEKVFKQYANDNGVDGEWTYDDATK		GG_L_200508_20_hcd	69.317	22575	240	276	43.5	2.3e-15	47567.6	STRSG	Immunoglobulin G-binding protein G
1641	[4]	P06654	spg	1003.46	4	1.5	GETTTEAVDAATAEKVFKQYANDNGVDGEWTYDDATK		GG_L_200508_20_hcd	69.883	22842	240	276	39.3	4.4e-13	47567.6	STRSG	Immunoglobulin G-binding protein G
1642	[4]	P06654	spg	846.047	3	-0.45	VFKQYANDNGVDGEWTYDDATK		GG_L_200508_20_hcd	53.267	15362	255	276	30.6	2.3e-09	47567.6	STRSG	Immunoglobulin G-binding protein G
1643	[4]	P06654	spg	846.047	3	0.35	VFKQYANDNGVDGEWTYDDATK		GG_L_200508_20_hcd	53.617	15526	255	276	46.9	7.8e-16	47567.6	STRSG	Immunoglobulin G-binding protein G
1644	[4]	P06654	spg	1268.57	2	-0.1	VFKQYANDNGVDGEWTYDDATK		GG_L_200508_20_hcd	53.683	15551	255	276	30.1	1.8e-08	47567.6	STRSG	Immunoglobulin G-binding protein G
1645	[4]	P06654	spg	846.047	3	0.56	VFKQYANDNGVDGEWTYDDATK		GG_L_200508_20_hcd	53.983	15686	255	276	46.6	1.8e-16	47567.6	STRSG	Immunoglobulin G-binding protein G
1646	[4]	P06654	spg	1268.57	2	2.1	VFKQYANDNGVDGEWTYDDATK		GG_L_200508_20_hcd	54.05	15718	255	276	50.6	7e-18	47567.6	STRSG	Immunoglobulin G-binding protein G
1647	[4]	P06654	spg	846.047	3	-0.079	VFKQYANDNGVDGEWTYDDATK		GG_L_200508_20_hcd	54.317	15838	255	276	47	1.7e-16	47567.6	STRSG	Immunoglobulin G-binding protein G
1648	[4]	P06654	spg	846.047	3	0.2	VFKQYANDNGVDGEWTYDDATK		GG_L_200508_20_hcd	54.65	15977	255	276	44.3	2.6e-15	47567.6	STRSG	Immunoglobulin G-binding protein G
1649	[4]	P06654	spg	846.047	3	0.35	VFKQYANDNGVDGEWTYDDATK		GG_L_200508_20_hcd	55	16119	255	276	41.1	4.5e-15	47567.6	STRSG	Immunoglobulin G-binding protein G
1650	[4]	P06654	spg	846.048	3	0.86	VFKQYANDNGVDGEWTYDDATK		GG_L_200508_20_hcd	59.25	18049	255	276	18.1	1.6e-08	47567.6	STRSG	Immunoglobulin G-binding protein G
1651	[4]	P06654	spg	846.047	3	-0.38	VFKQYANDNGVDGEWTYDDATK		GG_L_200508_20_hcd	60.7	18708	255	276	24.9	1.3e-07	47567.6	STRSG	Immunoglobulin G-binding protein G
1652	[4]	P06654	spg	846.047	3	0.13	VFKQYANDNGVDGEWTYDDATK		GG_L_200508_20_hcd	61.1	18886	255	276	26.9	4.4e-09	47567.6	STRSG	Immunoglobulin G-binding protein G
1653	[4]	P06654	spg	1032.3	5	0.056	VFKQYANDNGVDGEWTYDDATKTFTVTEKPEVIDASELTPAVTTYK		GG_L_200508_20_hcd	66.95	21516	255	300	40	3.8e-11	47567.6	STRSG	Immunoglobulin G-binding protein G
1654	[4]	P06654	spg	1032.3	5	1	VFKQYANDNGVDGEWTYDDATKTFTVTEKPEVIDASELTPAVTTYK		GG_L_200508_20_hcd	67.767	21876	255	300	41.5	2.7e-12	47567.6	STRSG	Immunoglobulin G-binding protein G
1655	[4]	P06654	spg	1072.94	2	0.24	Q(Gln->pyro-Glu)YANDNGVDGEWTYDDATK	Gln->pyro-Glu@258	GG_L_200508_20_hcd	56.567	16829	258	276	36.7	2.5e-17	47567.6	STRSG	Immunoglobulin G-binding protein G
1656	[4]	P06654	spg	1072.94	2	0.58	Q(Gln->pyro-Glu)YANDNGVDGEWTYDDATK	Gln->pyro-Glu@258	GG_L_200508_20_hcd	56.95	17002	258	276	35.1	1.3e-16	47567.6	STRSG	Immunoglobulin G-binding protein G
1657	[4]	P06654	spg	1072.94	2	0.69	Q(Gln->pyro-Glu)YANDNGVDGEWTYDDATK	Gln->pyro-Glu@258	GG_L_200508_20_hcd	57.333	17172	258	276	36.7	8.8e-18	47567.6	STRSG	Immunoglobulin G-binding protein G
1658	[4]	P06654	spg	1072.94	2	0.92	Q(Gln->pyro-Glu)YANDNGVDGEWTYDDATK	Gln->pyro-Glu@258	GG_L_200508_20_hcd	57.717	17349	258	276	45.5	4.9e-16	47567.6	STRSG	Immunoglobulin G-binding protein G
1659	[4]	P06654	spg	1072.94	2	-0.45	Q(Gln->pyro-Glu)YANDNGVDGEWTYDDATK	Gln->pyro-Glu@258	GG_L_200508_20_hcd	61.233	18945	258	276	25.9	1.3e-12	47567.6	STRSG	Immunoglobulin G-binding protein G
1660	[4]	P06654	spg	1072.94	2	2.9	Q(Gln->pyro-Glu)YANDNGVDGEWTYDDATK	Gln->pyro-Glu@258	GG_L_200508_20_hcd	62.95	19726	258	276	48.1	8.3e-18	47567.6	STRSG	Immunoglobulin G-binding protein G
1661	[4]	P06654	spg	715.63	3	4.3	Q(Gln->pyro-Glu)YANDNGVDGEWTYDDATK	Gln->pyro-Glu@258	GG_L_200508_20_hcd	62.983	19742	258	276	24.9	1.3e-11	47567.6	STRSG	Immunoglobulin G-binding protein G
1662	[4]	P06654	spg	1072.94	2	3.5	Q(Gln->pyro-Glu)YANDNGVDGEWTYDDATK	Gln->pyro-Glu@258	GG_L_200508_20_hcd	63.367	19915	258	276	49.4	1.2e-16	47567.6	STRSG	Immunoglobulin G-binding protein G
1663	[4]	P06654	spg	715.63	3	3	Q(Gln->pyro-Glu)YANDNGVDGEWTYDDATK	Gln->pyro-Glu@258	GG_L_200508_20_hcd	63.683	20049	258	276	36.2	5.8e-14	47567.6	STRSG	Immunoglobulin G-binding protein G
1664	[4]	P06654	spg	1072.94	2	3.1	Q(Gln->pyro-Glu)YANDNGVDGEWTYDDATK	Gln->pyro-Glu@258	GG_L_200508_20_hcd	63.733	20072	258	276	46.6	2.2e-15	47567.6	STRSG	Immunoglobulin G-binding protein G
1665	[4]	P06654	spg	715.629	3	2.5	Q(Gln->pyro-Glu)YANDNGVDGEWTYDDATK	Gln->pyro-Glu@258	GG_L_200508_20_hcd	64.05	20212	258	276	32.5	2.6e-14	47567.6	STRSG	Immunoglobulin G-binding protein G
1666	[4]	P06654	spg	1072.94	2	2.1	Q(Gln->pyro-Glu)YANDNGVDGEWTYDDATK	Gln->pyro-Glu@258	GG_L_200508_20_hcd	64.1	20237	258	276	52.4	1.3e-17	47567.6	STRSG	Immunoglobulin G-binding protein G
1667	[4]	P06654	spg	715.629	3	1.5	Q(Gln->pyro-Glu)YANDNGVDGEWTYDDATK	Gln->pyro-Glu@258	GG_L_200508_20_hcd	64.4	20370	258	276	41.7	1.5e-18	47567.6	STRSG	Immunoglobulin G-binding protein G
1668	[4]	P06654	spg	1072.94	2	1.5	Q(Gln->pyro-Glu)YANDNGVDGEWTYDDATK	Gln->pyro-Glu@258	GG_L_200508_20_hcd	64.45	20392	258	276	51.8	5.5e-17	47567.6	STRSG	Immunoglobulin G-binding protein G
1669	[4]	P06654	spg	715.629	3	1.4	Q(Gln->pyro-Glu)YANDNGVDGEWTYDDATK	Gln->pyro-Glu@258	GG_L_200508_20_hcd	64.767	20534	258	276	37	1.7e-16	47567.6	STRSG	Immunoglobulin G-binding protein G
1670	[4]	P06654	spg	1072.94	2	1.8	Q(Gln->pyro-Glu)YANDNGVDGEWTYDDATK	Gln->pyro-Glu@258	GG_L_200508_20_hcd	64.833	20562	258	276	48.6	1.8e-17	47567.6	STRSG	Immunoglobulin G-binding protein G
1671	[4]	P06654	spg	715.628	3	1	Q(Gln->pyro-Glu)YANDNGVDGEWTYDDATK	Gln->pyro-Glu@258	GG_L_200508_20_hcd	65.117	20693	258	276	42.6	1.2e-15	47567.6	STRSG	Immunoglobulin G-binding protein G
1672	[4]	P06654	spg	1072.94	2	0.81	Q(Gln->pyro-Glu)YANDNGVDGEWTYDDATK	Gln->pyro-Glu@258	GG_L_200508_20_hcd	65.25	20747	258	276	50	2.6e-18	47567.6	STRSG	Immunoglobulin G-binding protein G
1673	[4]	P06654	spg	715.628	3	0.94	Q(Gln->pyro-Glu)YANDNGVDGEWTYDDATK	Gln->pyro-Glu@258	GG_L_200508_20_hcd	73.317	24398	258	276	15.2	1.7e-05	47567.6	STRSG	Immunoglobulin G-binding protein G
1674	[4]	P06654	spg	715.629	3	1.7	Q(Gln->pyro-Glu)YANDNGVDGEWTYDDATK	Gln->pyro-Glu@258	GG_L_200508_20_hcd	73.75	24592	258	276	13.8	7.3e-06	47567.6	STRSG	Immunoglobulin G-binding protein G
1675	[4]	P06654	spg	1072.94	2	3.5	Q(Gln->pyro-Glu)YANDNGVDGEWTYDDATK	Gln->pyro-Glu@258	GG_L_200508_20_hcd	77.45	26227	258	276	15.6	8.6e-06	47567.6	STRSG	Immunoglobulin G-binding protein G
1676	[4]	P06654	spg	1081.45	2	1.6	QYANDNGVDGEWTYDDATK		GG_L_200508_20_hcd	53.983	15689	258	276	53.6	3.8e-23	47567.6	STRSG	Immunoglobulin G-binding protein G
1677	[4]	P06654	spg	721.303	3	0.55	QYANDNGVDGEWTYDDATK		GG_L_200508_20_hcd	54.05	15722	258	276	45	1.5e-15	47567.6	STRSG	Immunoglobulin G-binding protein G
1678	[4]	P06654	spg	1081.45	2	-0.19	QYANDNGVDGEWTYDDATK		GG_L_200508_20_hcd	54.333	15841	258	276	54.6	1.4e-23	47567.6	STRSG	Immunoglobulin G-binding protein G
1679	[4]	P06654	spg	721.303	3	0.2	QYANDNGVDGEWTYDDATK		GG_L_200508_20_hcd	54.4	15873	258	276	41.8	2.7e-15	47567.6	STRSG	Immunoglobulin G-binding protein G
1680	[4]	P06654	spg	1081.45	2	0.04	QYANDNGVDGEWTYDDATK		GG_L_200508_20_hcd	54.667	15981	258	276	55.7	3.7e-21	47567.6	STRSG	Immunoglobulin G-binding protein G
1681	[4]	P06654	spg	721.303	3	0.28	QYANDNGVDGEWTYDDATK		GG_L_200508_20_hcd	54.733	16012	258	276	45.2	4.4e-17	47567.6	STRSG	Immunoglobulin G-binding protein G
1682	[4]	P06654	spg	1081.45	2	-0.19	QYANDNGVDGEWTYDDATK		GG_L_200508_20_hcd	55.033	16132	258	276	52	1.3e-22	47567.6	STRSG	Immunoglobulin G-binding protein G
1683	[4]	P06654	spg	721.304	3	0.88	QYANDNGVDGEWTYDDATK		GG_L_200508_20_hcd	55.083	16157	258	276	45	1.4e-16	47567.6	STRSG	Immunoglobulin G-binding protein G
1684	[4]	P06654	spg	1081.45	2	0.26	QYANDNGVDGEWTYDDATK		GG_L_200508_20_hcd	55.383	16292	258	276	56.5	1.2e-23	47567.6	STRSG	Immunoglobulin G-binding protein G
1685	[4]	P06654	spg	721.305	3	2.3	QYANDNGVDGEWTYDDATK		GG_L_200508_20_hcd	55.45	16316	258	276	41.8	1.6e-15	47567.6	STRSG	Immunoglobulin G-binding protein G
1686	[4]	P06654	spg	1081.45	2	0.37	QYANDNGVDGEWTYDDATK		GG_L_200508_20_hcd	55.75	16458	258	276	55.2	3.5e-19	47567.6	STRSG	Immunoglobulin G-binding protein G
1687	[4]	P06654	spg	721.305	3	3.3	QYANDNGVDGEWTYDDATK		GG_L_200508_20_hcd	55.817	16488	258	276	46.3	4e-17	47567.6	STRSG	Immunoglobulin G-binding protein G
1688	[4]	P06654	spg	1081.45	2	0.37	QYANDNGVDGEWTYDDATK		GG_L_200508_20_hcd	67.833	21906	258	276	41.1	7.5e-16	47567.6	STRSG	Immunoglobulin G-binding protein G
1689	[4]	P06654	spg	1081.45	2	0.15	QYANDNGVDGEWTYDDATK		GG_L_200508_20_hcd	68.233	22086	258	276	32.4	1.7e-16	47567.6	STRSG	Immunoglobulin G-binding protein G
1690	[4]	P06654	spg	1081.45	2	1.2	QYANDNGVDGEWTYDDATK		GG_L_200508_20_hcd	68.933	22403	258	276	35	2.4e-18	47567.6	STRSG	Immunoglobulin G-binding protein G
1691	[4]	P06654	spg	1081.45	2	-0.87	QYANDNGVDGEWTYDDATK		GG_L_200508_20_hcd	69.333	22585	258	276	41	5.6e-20	47567.6	STRSG	Immunoglobulin G-binding protein G
1692	[4]	P06654	spg	721.303	3	-0.051	QYANDNGVDGEWTYDDATK		GG_L_200508_20_hcd	69.417	22621	258	276	34.7	1.7e-14	47567.6	STRSG	Immunoglobulin G-binding protein G
1693	[4]	P06654	spg	721.305	3	2.2	QYANDNGVDGEWTYDDATK		GG_L_200508_20_hcd	69.783	22792	258	276	33.6	1.6e-11	47567.6	STRSG	Immunoglobulin G-binding protein G
1694	[4]	P06654	spg	721.304	3	1.3	QYANDNGVDGEWTYDDATK		GG_L_200508_20_hcd	70.167	22973	258	276	33	7.4e-13	47567.6	STRSG	Immunoglobulin G-binding protein G
1695	[4]	P06654	spg	721.304	3	1.3	QYANDNGVDGEWTYDDATK		GG_L_200508_20_hcd	70.183	22979	258	276	24.4	1.2e-06	47567.6	STRSG	Immunoglobulin G-binding protein G
1696	[4]	P06654	spg	721.304	3	1.3	QYANDNGVDGEWTYDDATK		GG_L_200508_20_hcd	70.667	23193	258	276	34.4	9.3e-12	47567.6	STRSG	Immunoglobulin G-binding protein G
1697	[4]	P06654	spg	1081.45	2	1.5	QYANDNGVDGEWTYDDATK		GG_L_200508_20_hcd	70.883	23298	258	276	36.1	3.7e-11	47567.6	STRSG	Immunoglobulin G-binding protein G
1698	[4]	P06654	spg	721.303	3	0.032	QYANDNGVDGEWTYDDATK		GG_L_200508_20_hcd	71.05	23370	258	276	24.4	2.8e-07	47567.6	STRSG	Immunoglobulin G-binding protein G
1699	[4]	P06654	spg	721.303	3	0.55	QYANDNGVDGEWTYDDATK		GG_L_200508_20_hcd	71.467	23565	258	276	28.6	4.9e-09	47567.6	STRSG	Immunoglobulin G-binding protein G
1700	[4]	P06654	spg	721.303	3	0.12	QYANDNGVDGEWTYDDATK		GG_L_200508_20_hcd	71.85	23735	258	276	21.4	1.9e-06	47567.6	STRSG	Immunoglobulin G-binding protein G
1701	[4]	P06654	spg	1081.45	2	0.49	QYANDNGVDGEWTYDDATK		GG_L_200508_20_hcd	71.85	23737	258	276	29.9	1.2e-13	47567.6	STRSG	Immunoglobulin G-binding protein G
1702	[4]	P06654	spg	721.303	3	0.63	QYANDNGVDGEWTYDDATK		GG_L_200508_20_hcd	72.283	23934	258	276	24.8	1.4e-08	47567.6	STRSG	Immunoglobulin G-binding protein G
1703	[4]	P06654	spg	1081.45	2	0.6	QYANDNGVDGEWTYDDATK		GG_L_200508_20_hcd	72.383	23977	258	276	36	1.7e-11	47567.6	STRSG	Immunoglobulin G-binding protein G
1704	[4]	P06654	spg	721.303	3	0.71	QYANDNGVDGEWTYDDATK		GG_L_200508_20_hcd	72.75	24145	258	276	31.4	1.4e-11	47567.6	STRSG	Immunoglobulin G-binding protein G
1705	[4]	P06654	spg	1081.45	2	0.49	QYANDNGVDGEWTYDDATK		GG_L_200508_20_hcd	72.8	24168	258	276	40.7	8.6e-14	47567.6	STRSG	Immunoglobulin G-binding protein G
1706	[4]	P06654	spg	721.303	3	0.55	QYANDNGVDGEWTYDDATK		GG_L_200508_20_hcd	73.133	24320	258	276	31.1	1.3e-11	47567.6	STRSG	Immunoglobulin G-binding protein G
1707	[4]	P06654	spg	1081.45	2	2.3	QYANDNGVDGEWTYDDATK		GG_L_200508_20_hcd	73.2	24351	258	276	36.3	1.4e-12	47567.6	STRSG	Immunoglobulin G-binding protein G
1708	[4]	P06654	spg	721.303	3	0.63	QYANDNGVDGEWTYDDATK		GG_L_200508_20_hcd	73.567	24511	258	276	26.6	1.8e-09	47567.6	STRSG	Immunoglobulin G-binding protein G
1709	[4]	P06654	spg	1081.45	2	2	QYANDNGVDGEWTYDDATK		GG_L_200508_20_hcd	73.6	24529	258	276	37.5	4.6e-13	47567.6	STRSG	Immunoglobulin G-binding protein G
1710	[4]	P06654	spg	721.303	3	-0.13	QYANDNGVDGEWTYDDATK		GG_L_200508_20_hcd	73.967	24692	258	276	25.5	4.3e-08	47567.6	STRSG	Immunoglobulin G-binding protein G
1711	[4]	P06654	spg	1081.45	2	3.2	QYANDNGVDGEWTYDDATK		GG_L_200508_20_hcd	76.133	25653	258	276	24.6	1.4e-09	47567.6	STRSG	Immunoglobulin G-binding protein G
1712	[4]	P06654	spg	721.304	3	1.4	QYANDNGVDGEWTYDDATK		GG_L_200508_20_hcd	76.433	25777	258	276	24.9	3.5e-09	47567.6	STRSG	Immunoglobulin G-binding protein G
1713	[4]	P06654	spg	721.304	3	1.4	QYANDNGVDGEWTYDDATK		GG_L_200508_20_hcd	79	26923	258	276	28.9	2.4e-10	47567.6	STRSG	Immunoglobulin G-binding protein G
1714	[4]	P06654	spg	721.303	3	0.2	QYANDNGVDGEWTYDDATK		GG_L_200508_20_hcd	79.367	27084	258	276	33.1	2.3e-13	47567.6	STRSG	Immunoglobulin G-binding protein G
1715	[4]	P06654	spg	721.304	3	0.96	QYANDNGVDGEWTYDDATK		GG_L_200508_20_hcd	79.783	27272	258	276	35.4	8.5e-10	47567.6	STRSG	Immunoglobulin G-binding protein G
1716	[4]	P06654	spg	721.303	3	-0.051	QYANDNGVDGEWTYDDATK		GG_L_200508_20_hcd	80.183	27443	258	276	23.7	1e-07	47567.6	STRSG	Immunoglobulin G-binding protein G
1717	[4]	P06654	spg	721.304	3	1.1	QYANDNGVDGEWTYDDATK		GG_L_200508_20_hcd	80.55	27600	258	276	28	1.2e-09	47567.6	STRSG	Immunoglobulin G-binding protein G
1718	[4]	P06654	spg	721.304	3	1	QYANDNGVDGEWTYDDATK		GG_L_200508_20_hcd	80.933	27761	258	276	29.4	7.9e-11	47567.6	STRSG	Immunoglobulin G-binding protein G
1719	[4]	P06654	spg	1081.45	2	1.2	QYANDNGVDGEWTYDDATK		GG_L_200508_20_hcd	81.017	27792	258	276	25.9	3.4e-10	47567.6	STRSG	Immunoglobulin G-binding protein G
1720	[4]	P06654	spg	721.304	3	1.5	QYANDNGVDGEWTYDDATK		GG_L_200508_20_hcd	81.3	27918	258	276	32	1.7e-11	47567.6	STRSG	Immunoglobulin G-binding protein G
1721	[4]	P06654	spg	721.303	3	0.032	QYANDNGVDGEWTYDDATK		GG_L_200508_20_hcd	81.7	28094	258	276	34.2	8.1e-13	47567.6	STRSG	Immunoglobulin G-binding protein G
1722	[4]	P06654	spg	721.303	3	-0.56	QYANDNGVDGEWTYDDATK		GG_L_200508_20_hcd	82.083	28256	258	276	35.4	9.9e-13	47567.6	STRSG	Immunoglobulin G-binding protein G
1723	[4]	P06654	spg	721.304	3	1	QYANDNGVDGEWTYDDATK		GG_L_200508_20_hcd	82.467	28424	258	276	33.8	6.1e-09	47567.6	STRSG	Immunoglobulin G-binding protein G
1724	[4]	P06654	spg	721.304	3	1.7	QYANDNGVDGEWTYDDATK		GG_L_200508_20_hcd	82.85	28567	258	276	34.4	2.1e-12	47567.6	STRSG	Immunoglobulin G-binding protein G
1725	[4]	P06654	spg	721.303	3	0.63	QYANDNGVDGEWTYDDATK		GG_L_200508_20_hcd	83.783	28965	258	276	27	7.3e-13	47567.6	STRSG	Immunoglobulin G-binding protein G
1726	[4]	P06654	spg	721.304	3	0.8	QYANDNGVDGEWTYDDATK		GG_L_200508_20_hcd	84.167	29138	258	276	30.7	1.2e-11	47567.6	STRSG	Immunoglobulin G-binding protein G
1727	[4]	P06654	spg	721.304	3	0.88	QYANDNGVDGEWTYDDATK		GG_L_200508_20_hcd	84.55	29312	258	276	37.2	1.7e-10	47567.6	STRSG	Immunoglobulin G-binding protein G
1728	[4]	P06654	spg	721.303	3	0.63	QYANDNGVDGEWTYDDATK		GG_L_200508_20_hcd	85.067	29539	258	276	36.8	1.4e-14	47567.6	STRSG	Immunoglobulin G-binding protein G
1729	[4]	P06654	spg	721.304	3	0.8	QYANDNGVDGEWTYDDATK		GG_L_200508_20_hcd	85.483	29718	258	276	32.5	2e-12	47567.6	STRSG	Immunoglobulin G-binding protein G
1730	[4]	P06654	spg	721.303	3	-0.22	QYANDNGVDGEWTYDDATK		GG_L_200508_20_hcd	86.133	29997	258	276	28.1	1.3e-10	47567.6	STRSG	Immunoglobulin G-binding protein G
1731	[4]	P06654	spg	721.304	3	0.8	QYANDNGVDGEWTYDDATK		GG_L_200508_20_hcd	86.633	30218	258	276	32.8	1.3e-11	47567.6	STRSG	Immunoglobulin G-binding protein G
1732	[4]	P06654	spg	721.304	3	0.8	QYANDNGVDGEWTYDDATK		GG_L_200508_20_hcd	87.017	30380	258	276	31.9	2.4e-12	47567.6	STRSG	Immunoglobulin G-binding protein G
1733	[4]	P06654	spg	721.304	3	1.4	QYANDNGVDGEWTYDDATK		GG_L_200508_20_hcd	87.45	30564	258	276	31.6	1.7e-11	47567.6	STRSG	Immunoglobulin G-binding protein G
1734	[4]	P06654	spg	721.304	3	2.1	QYANDNGVDGEWTYDDATK		GG_L_200508_20_hcd	87.833	30721	258	276	33.1	4.6e-12	47567.6	STRSG	Immunoglobulin G-binding protein G
1735	[4]	P06654	spg	721.303	3	0.71	QYANDNGVDGEWTYDDATK		GG_L_200508_20_hcd	88.2	30876	258	276	35.8	1.2e-09	47567.6	STRSG	Immunoglobulin G-binding protein G
1736	[4]	P06654	spg	721.303	3	-0.73	QYANDNGVDGEWTYDDATK		GG_L_200508_20_hcd	89.267	31344	258	276	35	1.5e-10	47567.6	STRSG	Immunoglobulin G-binding protein G
1737	[4]	P06654	spg	721.303	3	-0.48	QYANDNGVDGEWTYDDATK		GG_L_200508_20_hcd	89.65	31506	258	276	38.1	8.6e-14	47567.6	STRSG	Immunoglobulin G-binding protein G
1738	[4]	P06654	spg	721.304	3	1.2	QYANDNGVDGEWTYDDATK		GG_L_200508_20_hcd	90.05	31675	258	276	35.5	1.4e-12	47567.6	STRSG	Immunoglobulin G-binding protein G
1739	[4]	P06654	spg	721.304	3	1.4	QYANDNGVDGEWTYDDATK		GG_L_200508_20_hcd	90.4	31825	258	276	34.3	1e-11	47567.6	STRSG	Immunoglobulin G-binding protein G
1740	[4]	P06654	spg	721.303	3	0.2	QYANDNGVDGEWTYDDATK		GG_L_200508_20_hcd	90.833	31984	258	276	38.7	3.2e-13	47567.6	STRSG	Immunoglobulin G-binding protein G
1741	[4]	P06654	spg	721.303	3	0.71	QYANDNGVDGEWTYDDATK		GG_L_200508_20_hcd	91.183	32131	258	276	41.6	3.4e-14	47567.6	STRSG	Immunoglobulin G-binding protein G
1742	[4]	P06654	spg	721.303	3	0.28	QYANDNGVDGEWTYDDATK		GG_L_200508_20_hcd	91.55	32283	258	276	46.6	7.5e-14	47567.6	STRSG	Immunoglobulin G-binding protein G
1743	[4]	P06654	spg	721.304	3	1	QYANDNGVDGEWTYDDATK		GG_L_200508_20_hcd	91.9	32433	258	276	39	2.2e-15	47567.6	STRSG	Immunoglobulin G-binding protein G
1744	[4]	P06654	spg	1081.45	2	-1.5	QYANDNGVDGEWTYDDATK		GG_L_200508_20_hcd	92.2	32560	258	276	26.7	1e-09	47567.6	STRSG	Immunoglobulin G-binding protein G
1745	[4]	P06654	spg	721.304	3	0.88	QYANDNGVDGEWTYDDATK		GG_L_200508_20_hcd	92.25	32580	258	276	38.9	6.1e-16	47567.6	STRSG	Immunoglobulin G-binding protein G
1746	[4]	P06654	spg	721.303	3	0.2	QYANDNGVDGEWTYDDATK		GG_L_200508_20_hcd	92.617	32731	258	276	39.1	1.1e-14	47567.6	STRSG	Immunoglobulin G-binding protein G
1747	[4]	P06654	spg	721.303	3	0.2	QYANDNGVDGEWTYDDATK		GG_L_200508_20_hcd	92.967	32884	258	276	39.1	5.5e-15	47567.6	STRSG	Immunoglobulin G-binding protein G
1748	[4]	P06654	spg	721.303	3	0.71	QYANDNGVDGEWTYDDATK		GG_L_200508_20_hcd	93.35	33048	258	276	33.1	2e-12	47567.6	STRSG	Immunoglobulin G-binding protein G
1749	[4]	P06654	spg	721.303	3	0.71	QYANDNGVDGEWTYDDATK		GG_L_200508_20_hcd	93.717	33200	258	276	34.2	3.1e-13	47567.6	STRSG	Immunoglobulin G-binding protein G
1750	[4]	P06654	spg	721.303	3	0.28	QYANDNGVDGEWTYDDATK		GG_L_200508_20_hcd	94.083	33361	258	276	40	6.8e-16	47567.6	STRSG	Immunoglobulin G-binding protein G
1751	[4]	P06654	spg	721.303	3	0.45	QYANDNGVDGEWTYDDATK		GG_L_200508_20_hcd	94.433	33510	258	276	34	4.6e-12	47567.6	STRSG	Immunoglobulin G-binding protein G
1752	[4]	P06654	spg	1081.45	2	0.37	QYANDNGVDGEWTYDDATK		GG_L_200508_20_hcd	94.717	33627	258	276	17.5	2.3e-08	47567.6	STRSG	Immunoglobulin G-binding protein G
1753	[4]	P06654	spg	721.303	3	0.2	QYANDNGVDGEWTYDDATK		GG_L_200508_20_hcd	94.8	33663	258	276	33.3	1.9e-13	47567.6	STRSG	Immunoglobulin G-binding protein G
1754	[4]	P06654	spg	1081.45	2	-0.071	QYANDNGVDGEWTYDDATK		GG_L_200508_20_hcd	95.117	33801	258	276	27.3	2.4e-15	47567.6	STRSG	Immunoglobulin G-binding protein G
1755	[4]	P06654	spg	721.303	3	0.63	QYANDNGVDGEWTYDDATK		GG_L_200508_20_hcd	95.217	33842	258	276	38.4	4.7e-12	47567.6	STRSG	Immunoglobulin G-binding protein G
1756	[4]	P06654	spg	1081.45	2	3.4	QYANDNGVDGEWTYDDATK		GG_L_200508_20_hcd	95.567	33988	258	276	31.5	1.6e-14	47567.6	STRSG	Immunoglobulin G-binding protein G
1757	[4]	P06654	spg	721.303	3	0.71	QYANDNGVDGEWTYDDATK		GG_L_200508_20_hcd	95.733	34065	258	276	28.8	8.4e-11	47567.6	STRSG	Immunoglobulin G-binding protein G
1758	[4]	P06654	spg	1081.45	2	-1.4	QYANDNGVDGEWTYDDATK		GG_L_200508_20_hcd	96.65	34459	258	276	30.3	4.7e-11	47567.6	STRSG	Immunoglobulin G-binding protein G
1759	[4]	P06654	spg	1081.45	2	0.04	QYANDNGVDGEWTYDDATK		GG_L_200508_20_hcd	97.633	34876	258	276	21.8	2.8e-05	47567.6	STRSG	Immunoglobulin G-binding protein G
1760	[4]	P06654	spg	721.305	3	2.5	QYANDNGVDGEWTYDDATK		GG_L_200508_20_hcd	98.683	35299	258	276	22.8	7.1e-11	47567.6	STRSG	Immunoglobulin G-binding protein G
1761	[4]	P06654	spg	1081.45	2	3.8	QYANDNGVDGEWTYDDATK		GG_L_200508_20_hcd	99.783	35767	258	276	31.9	3.1e-12	47567.6	STRSG	Immunoglobulin G-binding protein G
1762	[4]	P06654	spg	1081.45	2	2.6	QYANDNGVDGEWTYDDATK		GG_L_200508_20_hcd	100.25	35964	258	276	24.4	2e-09	47567.6	STRSG	Immunoglobulin G-binding protein G
1763	[4]	P06654	spg	1081.45	2	-0.3	QYANDNGVDGEWTYDDATK		GG_L_200508_20_hcd	102.5	36927	258	276	16.8	1e-07	47567.6	STRSG	Immunoglobulin G-binding protein G
1764	[4]	P06654	spg	1081.45	2	1.8	QYANDNGVDGEWTYDDATK		GG_L_200508_20_hcd	103.283	37219	258	276	22	3.1e-11	47567.6	STRSG	Immunoglobulin G-binding protein G
1765	[4]	P06654	spg	1081.45	2	-0.3	QYANDNGVDGEWTYDDATK		GG_L_200508_20_hcd	104.433	37655	258	276	19.6	2.3e-07	47567.6	STRSG	Immunoglobulin G-binding protein G
1766	[4]	P06654	spg	721.304	3	0.96	QYANDNGVDGEWTYDDATK		GG_L_200508_20_hcd	105.5	38116	258	276	16.1	8e-07	47567.6	STRSG	Immunoglobulin G-binding protein G
1767	[4]	P06654	spg	1196.57	4	0.66	QYANDNGVDGEWTYDDATKTFTVTEKPEVIDASELTPAVTTYK		GG_L_200508_20_hcd	63.267	19870	258	300	50.2	2e-16	47567.6	STRSG	Immunoglobulin G-binding protein G
1768	[4]	P06654	spg	1196.57	4	2.3	QYANDNGVDGEWTYDDATKTFTVTEKPEVIDASELTPAVTTYK		GG_L_200508_20_hcd	68.733	22310	258	300	54.2	7.8e-18	47567.6	STRSG	Immunoglobulin G-binding protein G
1769	[4]	P06654	spg	1196.57	4	-0.055	QYANDNGVDGEWTYDDATKTFTVTEKPEVIDASELTPAVTTYK		GG_L_200508_20_hcd	69.133	22492	258	300	46.8	7.5e-16	47567.6	STRSG	Immunoglobulin G-binding protein G
1770	[4]	P06654	spg	1196.56	4	-1.1	QYANDNGVDGEWTYDDATKTFTVTEKPEVIDASELTPAVTTYK		GG_L_200508_20_hcd	69.683	22744	258	300	49.2	2.8e-18	47567.6	STRSG	Immunoglobulin G-binding protein G
1771	[4]	P06654	spg	1196.57	4	-0.46	QYANDNGVDGEWTYDDATKTFTVTEKPEVIDASELTPAVTTYK		GG_L_200508_20_hcd	70.067	22925	258	300	52.6	3e-19	47567.6	STRSG	Immunoglobulin G-binding protein G
1772	[4]	P06654	spg	1196.57	4	0.25	QYANDNGVDGEWTYDDATKTFTVTEKPEVIDASELTPAVTTYK		GG_L_200508_20_hcd	70.75	23237	258	300	37	2e-14	47567.6	STRSG	Immunoglobulin G-binding protein G
1773	[4]	P06654	spg	880.795	3	2.1	TFTVTEKPEVIDASELTPAVTTYK		GG_L_200508_20_hcd	61.717	19162	277	300	27.9	1.6e-10	47567.6	STRSG	Immunoglobulin G-binding protein G
1774	[4]	P06654	spg	880.794	3	1.2	TFTVTEKPEVIDASELTPAVTTYK		GG_L_200508_20_hcd	62.1	19337	277	300	44.2	5.5e-14	47567.6	STRSG	Immunoglobulin G-binding protein G
1775	[4]	P06654	spg	880.794	3	0.83	TFTVTEKPEVIDASELTPAVTTYK		GG_L_200508_20_hcd	62.467	19506	277	300	45.9	3.3e-14	47567.6	STRSG	Immunoglobulin G-binding protein G
1776	[4]	P06654	spg	1320.69	2	-0.99	TFTVTEKPEVIDASELTPAVTTYK		GG_L_200508_20_hcd	62.683	19606	277	300	44.5	1.1e-13	47567.6	STRSG	Immunoglobulin G-binding protein G
1777	[4]	P06654	spg	880.794	3	0.9	TFTVTEKPEVIDASELTPAVTTYK		GG_L_200508_20_hcd	62.85	19683	277	300	51.8	3.3e-14	47567.6	STRSG	Immunoglobulin G-binding protein G
1778	[4]	P06654	spg	660.847	4	-0.31	TFTVTEKPEVIDASELTPAVTTYK		GG_L_200508_20_hcd	63	19754	277	300	36.4	3.1e-10	47567.6	STRSG	Immunoglobulin G-binding protein G
1779	[4]	P06654	spg	1320.69	2	0.68	TFTVTEKPEVIDASELTPAVTTYK		GG_L_200508_20_hcd	63.067	19781	277	300	56.5	3.2e-16	47567.6	STRSG	Immunoglobulin G-binding protein G
1780	[4]	P06654	spg	880.796	3	3.2	TFTVTEKPEVIDASELTPAVTTYK		GG_L_200508_20_hcd	63.2	19842	277	300	52.7	4.5e-15	47567.6	STRSG	Immunoglobulin G-binding protein G
1781	[4]	P06654	spg	660.847	4	-0.032	TFTVTEKPEVIDASELTPAVTTYK		GG_L_200508_20_hcd	63.35	19906	277	300	38.4	1.8e-10	47567.6	STRSG	Immunoglobulin G-binding protein G
1782	[4]	P06654	spg	1320.69	2	-0.065	TFTVTEKPEVIDASELTPAVTTYK		GG_L_200508_20_hcd	63.417	19933	277	300	55	2.8e-17	47567.6	STRSG	Immunoglobulin G-binding protein G
1783	[4]	P06654	spg	880.795	3	1.9	TFTVTEKPEVIDASELTPAVTTYK		GG_L_200508_20_hcd	63.533	19989	277	300	44.6	3.2e-13	47567.6	STRSG	Immunoglobulin G-binding protein G
1784	[4]	P06654	spg	660.847	4	-0.12	TFTVTEKPEVIDASELTPAVTTYK		GG_L_200508_20_hcd	63.7	20055	277	300	41.5	6.2e-11	47567.6	STRSG	Immunoglobulin G-binding protein G
1785	[4]	P06654	spg	1320.69	2	-0.62	TFTVTEKPEVIDASELTPAVTTYK		GG_L_200508_20_hcd	63.75	20081	277	300	55.5	1.7e-15	47567.6	STRSG	Immunoglobulin G-binding protein G
1786	[4]	P06654	spg	880.797	3	3.6	TFTVTEKPEVIDASELTPAVTTYK		GG_L_200508_20_hcd	63.883	20141	277	300	46.2	8.6e-14	47567.6	STRSG	Immunoglobulin G-binding protein G
1787	[4]	P06654	spg	660.847	4	-0.032	TFTVTEKPEVIDASELTPAVTTYK		GG_L_200508_20_hcd	64.05	20213	277	300	43.8	5.2e-11	47567.6	STRSG	Immunoglobulin G-binding protein G
1788	[4]	P06654	spg	1320.69	2	-0.44	TFTVTEKPEVIDASELTPAVTTYK		GG_L_200508_20_hcd	64.117	20239	277	300	59.6	2.8e-18	47567.6	STRSG	Immunoglobulin G-binding protein G
1789	[4]	P06654	spg	880.796	3	3.3	TFTVTEKPEVIDASELTPAVTTYK		GG_L_200508_20_hcd	64.283	20313	277	300	49.3	1.5e-14	47567.6	STRSG	Immunoglobulin G-binding protein G
1790	[4]	P06654	spg	660.847	4	0.24	TFTVTEKPEVIDASELTPAVTTYK		GG_L_200508_20_hcd	64.417	20372	277	300	39	5.4e-09	47567.6	STRSG	Immunoglobulin G-binding protein G
1791	[4]	P06654	spg	1320.69	2	-0.16	TFTVTEKPEVIDASELTPAVTTYK		GG_L_200508_20_hcd	64.483	20405	277	300	52	3.5e-16	47567.6	STRSG	Immunoglobulin G-binding protein G
1792	[4]	P06654	spg	880.796	3	3	TFTVTEKPEVIDASELTPAVTTYK		GG_L_200508_20_hcd	64.65	20476	277	300	49.1	3.3e-14	47567.6	STRSG	Immunoglobulin G-binding protein G
1793	[4]	P06654	spg	1320.69	2	0.21	TFTVTEKPEVIDASELTPAVTTYK		GG_L_200508_20_hcd	64.867	20579	277	300	54.5	8.5e-17	47567.6	STRSG	Immunoglobulin G-binding protein G
1794	[4]	P06654	spg	880.794	3	0.62	TFTVTEKPEVIDASELTPAVTTYK		GG_L_200508_20_hcd	65.017	20645	277	300	46.2	1e-13	47567.6	STRSG	Immunoglobulin G-binding protein G
1795	[4]	P06654	spg	1320.69	2	1.7	TFTVTEKPEVIDASELTPAVTTYK		GG_L_200508_20_hcd	65.3	20773	277	300	32.2	1.2e-10	47567.6	STRSG	Immunoglobulin G-binding protein G
1796	[4]	P06654	spg	880.794	3	0.48	TFTVTEKPEVIDASELTPAVTTYK		GG_L_200508_20_hcd	65.383	20809	277	300	42.9	3.4e-14	47567.6	STRSG	Immunoglobulin G-binding protein G
1797	[4]	P06654	spg	880.794	3	0.83	TFTVTEKPEVIDASELTPAVTTYK		GG_L_200508_20_hcd	65.75	20979	277	300	43.8	3.3e-13	47567.6	STRSG	Immunoglobulin G-binding protein G
1798	[4]	P06654	spg	1320.69	2	1.2	TFTVTEKPEVIDASELTPAVTTYK		GG_L_200508_20_hcd	65.917	21050	277	300	19.9	1.2e-08	47567.6	STRSG	Immunoglobulin G-binding protein G
1799	[4]	P06654	spg	880.794	3	0.7	TFTVTEKPEVIDASELTPAVTTYK		GG_L_200508_20_hcd	66.117	21143	277	300	47.7	1.1e-15	47567.6	STRSG	Immunoglobulin G-binding protein G
1800	[4]	P06654	spg	1320.69	2	0.86	TFTVTEKPEVIDASELTPAVTTYK		GG_L_200508_20_hcd	66.283	21221	277	300	24.4	1.5e-09	47567.6	STRSG	Immunoglobulin G-binding protein G
1801	[4]	P06654	spg	880.794	3	0.77	TFTVTEKPEVIDASELTPAVTTYK		GG_L_200508_20_hcd	66.483	21308	277	300	44.6	1.1e-13	47567.6	STRSG	Immunoglobulin G-binding protein G
1802	[4]	P06654	spg	880.794	3	0.62	TFTVTEKPEVIDASELTPAVTTYK		GG_L_200508_20_hcd	66.85	21470	277	300	44.6	1.8e-14	47567.6	STRSG	Immunoglobulin G-binding protein G
1803	[4]	P06654	spg	880.793	3	-0.14	TFTVTEKPEVIDASELTPAVTTYK		GG_L_200508_20_hcd	67.217	21635	277	300	44.2	1.3e-13	47567.6	STRSG	Immunoglobulin G-binding protein G
1804	[4]	P06654	spg	880.793	3	-0.28	TFTVTEKPEVIDASELTPAVTTYK		GG_L_200508_20_hcd	67.633	21816	277	300	41.8	1.9e-12	47567.6	STRSG	Immunoglobulin G-binding protein G
1805	[4]	P06654	spg	880.793	3	-0.14	TFTVTEKPEVIDASELTPAVTTYK		GG_L_200508_20_hcd	68	21977	277	300	43.4	1.5e-13	47567.6	STRSG	Immunoglobulin G-binding protein G
1806	[4]	P06654	spg	880.794	3	0.62	TFTVTEKPEVIDASELTPAVTTYK		GG_L_200508_20_hcd	68.367	22145	277	300	38	1.7e-10	47567.6	STRSG	Immunoglobulin G-binding protein G
1807	[4]	P06654	spg	880.795	3	1.7	TFTVTEKPEVIDASELTPAVTTYK		GG_L_200508_20_hcd	68.767	22325	277	300	32.4	6.9e-08	47567.6	STRSG	Immunoglobulin G-binding protein G
1808	[4]	P06654	spg	880.794	3	0.28	TFTVTEKPEVIDASELTPAVTTYK		GG_L_200508_20_hcd	69.15	22502	277	300	31.8	7.4e-08	47567.6	STRSG	Immunoglobulin G-binding protein G
1809	[4]	P06654	spg	880.794	3	0.7	TFTVTEKPEVIDASELTPAVTTYK		GG_L_200508_20_hcd	69.517	22670	277	300	28.8	1.4e-08	47567.6	STRSG	Immunoglobulin G-binding protein G
1810	[4]	P06654	spg	880.794	3	0.7	TFTVTEKPEVIDASELTPAVTTYK		GG_L_200508_20_hcd	71.583	23615	277	300	33.6	2.2e-10	47567.6	STRSG	Immunoglobulin G-binding protein G
1811	[4]	P06654	spg	880.794	3	0.62	TFTVTEKPEVIDASELTPAVTTYK		GG_L_200508_20_hcd	72.233	23909	277	300	33.4	5.1e-10	47567.6	STRSG	Immunoglobulin G-binding protein G
1812	[4]	P06654	spg	880.794	3	1.1	TFTVTEKPEVIDASELTPAVTTYK		GG_L_200508_20_hcd	72.65	24101	277	300	32.8	7.6e-10	47567.6	STRSG	Immunoglobulin G-binding protein G
1813	[4]	P06654	spg	880.794	3	0.7	TFTVTEKPEVIDASELTPAVTTYK		GG_L_200508_20_hcd	73.15	24322	277	300	34.3	2.1e-10	47567.6	STRSG	Immunoglobulin G-binding protein G
1814	[4]	P06654	spg	880.794	3	0.28	TFTVTEKPEVIDASELTPAVTTYK		GG_L_200508_20_hcd	73.517	24486	277	300	35.4	1.3e-09	47567.6	STRSG	Immunoglobulin G-binding protein G
1815	[4]	P06654	spg	816.946	4	-0.36	TFTVTEKPEVIDASELTPAVTTYKLVINGK		GG_L_200508_20_hcd	69.1	22481	277	306	36.5	4.4e-10	47567.6	STRSG	Immunoglobulin G-binding protein G
1816	[4]	P06654	spg	816.946	4	0.39	TFTVTEKPEVIDASELTPAVTTYKLVINGK		GG_L_200508_20_hcd	69.483	22652	277	306	45.1	1.2e-13	47567.6	STRSG	Immunoglobulin G-binding protein G
1817	[4]	P06654	spg	816.946	4	0.39	TFTVTEKPEVIDASELTPAVTTYKLVINGK		GG_L_200508_20_hcd	69.867	22827	277	306	41.2	1.7e-12	47567.6	STRSG	Immunoglobulin G-binding protein G
1818	[4]	P06654	spg	1088.93	3	2.7	TFTVTEKPEVIDASELTPAVTTYKLVINGK		GG_L_200508_20_hcd	70.083	22934	277	306	27.3	1.8e-10	47567.6	STRSG	Immunoglobulin G-binding protein G
1819	[4]	P06654	spg	816.946	4	0.53	TFTVTEKPEVIDASELTPAVTTYKLVINGK		GG_L_200508_20_hcd	70.217	22997	277	306	39.9	4.8e-13	47567.6	STRSG	Immunoglobulin G-binding protein G
1820	[4]	P06654	spg	816.947	4	1.2	TFTVTEKPEVIDASELTPAVTTYKLVINGK		GG_L_200508_20_hcd	70.6	23163	277	306	27.8	5.9e-09	47567.6	STRSG	Immunoglobulin G-binding protein G
1821	[4]	P06654	spg	401.491	4	-0.35	LVINGKTLKGETTTK		GG_L_200508_20_hcd	38.167	8897	301	315	27.9	2.2e-10	47567.6	STRSG	Immunoglobulin G-binding protein G
1822	[4]	P06654	spg	401.491	4	-0.28	LVINGKTLKGETTTK		GG_L_200508_20_hcd	38.55	9057	301	315	30.2	4e-10	47567.6	STRSG	Immunoglobulin G-binding protein G
1823	[4]	P06654	spg	489.776	2	-0.92	TLKGETTTK		GG_L_200508_20_hcd	7.183	1073	307	315	40.1	7.9e-06	47567.6	STRSG	Immunoglobulin G-binding protein G
1824	[4]	P06654	spg	489.777	2	-0.67	TLKGETTTK		GG_L_200508_20_hcd	7.517	1124	307	315	36.8	4e-06	47567.6	STRSG	Immunoglobulin G-binding protein G
1825	[4]	P06654	spg	489.776	2	-1.2	TLKGETTTK		GG_L_200508_20_hcd	9.183	1377	307	315	14.4	7.2e-06	47567.6	STRSG	Immunoglobulin G-binding protein G
1826	[4]	P06654	spg	489.777	2	-0.49	TLKGETTTK		GG_L_200508_20_hcd	10.217	1545	307	315	21.1	7.2e-05	47567.6	STRSG	Immunoglobulin G-binding protein G
1827	[4]	P06654	spg	489.776	2	-0.86	TLKGETTTK		GG_L_200508_20_hcd	10.55	1600	307	315	20.7	9.7e-05	47567.6	STRSG	Immunoglobulin G-binding protein G
1828	[4]	P06654	spg	489.776	2	-0.92	TLKGETTTK		GG_L_200508_20_hcd	11.9	1803	307	315	18.2	9.7e-05	47567.6	STRSG	Immunoglobulin G-binding protein G
1829	[4]	P06654	spg	474.001	4	-0.083	TLKGETTTKAVDAETAEK		GG_L_200508_20_hcd	33.65	7054	307	324	30.8	1.9e-08	47567.6	STRSG	Immunoglobulin G-binding protein G
1830	[4]	P06654	spg	946.994	2	-0.13	TLKGETTTKAVDAETAEK		GG_L_200508_20_hcd	33.95	7179	307	324	15.3	7.3e-06	47567.6	STRSG	Immunoglobulin G-binding protein G
1831	[4]	P06654	spg	474.001	4	-0.083	TLKGETTTKAVDAETAEK		GG_L_200508_20_hcd	33.983	7193	307	324	34.4	2.2e-08	47567.6	STRSG	Immunoglobulin G-binding protein G
1832	[4]	P06654	spg	474.001	4	-0.21	TLKGETTTKAVDAETAEK		GG_L_200508_20_hcd	34.333	7330	307	324	37.5	8.9e-09	47567.6	STRSG	Immunoglobulin G-binding protein G
1833	[4]	P06654	spg	474.001	4	-0.083	TLKGETTTKAVDAETAEK		GG_L_200508_20_hcd	34.683	7462	307	324	38.1	3.2e-08	47567.6	STRSG	Immunoglobulin G-binding protein G
1834	[4]	P06654	spg	474.001	4	-0.15	TLKGETTTKAVDAETAEK		GG_L_200508_20_hcd	35.017	7602	307	324	39	1.3e-08	47567.6	STRSG	Immunoglobulin G-binding protein G
1835	[4]	P06654	spg	474.001	4	-0.083	TLKGETTTKAVDAETAEK		GG_L_200508_20_hcd	35.383	7743	307	324	39.5	4.7e-10	47567.6	STRSG	Immunoglobulin G-binding protein G
1836	[4]	P06654	spg	474.001	4	-0.34	TLKGETTTKAVDAETAEK		GG_L_200508_20_hcd	35.717	7877	307	324	40.4	3.7e-09	47567.6	STRSG	Immunoglobulin G-binding protein G
1837	[4]	P06654	spg	474.001	4	-0.15	TLKGETTTKAVDAETAEK		GG_L_200508_20_hcd	36.05	8017	307	324	32	4.4e-09	47567.6	STRSG	Immunoglobulin G-binding protein G
1838	[4]	P06654	spg	474.001	4	-0.083	TLKGETTTKAVDAETAEK		GG_L_200508_20_hcd	36.4	8158	307	324	26.1	1.1e-06	47567.6	STRSG	Immunoglobulin G-binding protein G
1839	[4]	P06654	spg	474.001	4	0.38	TLKGETTTKAVDAETAEK		GG_L_200508_20_hcd	36.75	8302	307	324	20.1	1.1e-05	47567.6	STRSG	Immunoglobulin G-binding protein G
1840	[4]	P06654	spg	775.881	2	0.57	GETTTKAVDAETAEK		GG_L_200508_20_hcd	30.1	5656	310	324	10.8	4.5e-05	47567.6	STRSG	Immunoglobulin G-binding protein G
1841	[4]	P06654	spg	775.881	2	0.4	GETTTKAVDAETAEK		GG_L_200508_20_hcd	30.45	5778	310	324	44.9	7.8e-09	47567.6	STRSG	Immunoglobulin G-binding protein G
1842	[4]	P06654	spg	517.59	3	0.12	GETTTKAVDAETAEK		GG_L_200508_20_hcd	30.7	5875	310	324	55.9	5.1e-10	47567.6	STRSG	Immunoglobulin G-binding protein G
1843	[4]	P06654	spg	517.59	3	0.83	GETTTKAVDAETAEK		GG_L_200508_20_hcd	31.05	6009	310	324	59.3	2e-10	47567.6	STRSG	Immunoglobulin G-binding protein G
1844	[4]	P06654	spg	517.59	3	0.72	GETTTKAVDAETAEK		GG_L_200508_20_hcd	31.4	6144	310	324	59.3	1.3e-10	47567.6	STRSG	Immunoglobulin G-binding protein G
1845	[4]	P06654	spg	517.59	3	0.6	GETTTKAVDAETAEK		GG_L_200508_20_hcd	31.733	6278	310	324	59.3	1.5e-10	47567.6	STRSG	Immunoglobulin G-binding protein G
1846	[4]	P06654	spg	517.59	3	-0.23	GETTTKAVDAETAEK		GG_L_200508_20_hcd	32.083	6420	310	324	58.3	9.6e-11	47567.6	STRSG	Immunoglobulin G-binding protein G
1847	[4]	P06654	spg	474.994	4	0.35	GETTTKAVDAETAEKAFK		GG_L_200508_20_hcd	41.283	10220	310	327	19.3	1.3e-05	47567.6	STRSG	Immunoglobulin G-binding protein G
1848	[4]	P06654	spg	632.99	3	0.36	GETTTKAVDAETAEKAFK		GG_L_200508_20_hcd	41.433	10285	310	327	33.6	2.3e-10	47567.6	STRSG	Immunoglobulin G-binding protein G
1849	[4]	P06654	spg	474.994	4	0.094	GETTTKAVDAETAEKAFK		GG_L_200508_20_hcd	41.633	10375	310	327	42.8	1.4e-10	47567.6	STRSG	Immunoglobulin G-binding protein G
1850	[4]	P06654	spg	632.99	3	0.17	GETTTKAVDAETAEKAFK		GG_L_200508_20_hcd	41.783	10435	310	327	50.1	5.6e-13	47567.6	STRSG	Immunoglobulin G-binding protein G
1851	[4]	P06654	spg	474.994	4	-0.29	GETTTKAVDAETAEKAFK		GG_L_200508_20_hcd	41.983	10527	310	327	51.4	3.6e-13	47567.6	STRSG	Immunoglobulin G-binding protein G
1852	[4]	P06654	spg	632.99	3	-0.41	GETTTKAVDAETAEKAFK		GG_L_200508_20_hcd	42.117	10580	310	327	29.2	3e-08	47567.6	STRSG	Immunoglobulin G-binding protein G
1853	[4]	P06654	spg	474.994	4	-0.29	GETTTKAVDAETAEKAFK		GG_L_200508_20_hcd	42.333	10676	310	327	55.5	9.5e-15	47567.6	STRSG	Immunoglobulin G-binding protein G
1854	[4]	P06654	spg	632.99	3	-0.21	GETTTKAVDAETAEKAFK		GG_L_200508_20_hcd	42.467	10734	310	327	53.6	5e-15	47567.6	STRSG	Immunoglobulin G-binding protein G
1855	[4]	P06654	spg	474.994	4	-0.033	GETTTKAVDAETAEKAFK		GG_L_200508_20_hcd	42.667	10819	310	327	47.6	8.4e-13	47567.6	STRSG	Immunoglobulin G-binding protein G
1856	[4]	P06654	spg	632.989	3	-1.6	GETTTKAVDAETAEKAFK		GG_L_200508_20_hcd	42.817	10876	310	327	53.2	2.5e-15	47567.6	STRSG	Immunoglobulin G-binding protein G
1857	[4]	P06654	spg	474.994	4	-0.35	GETTTKAVDAETAEKAFK		GG_L_200508_20_hcd	43.017	10956	310	327	50.8	5.5e-13	47567.6	STRSG	Immunoglobulin G-binding protein G
1858	[4]	P06654	spg	632.99	3	-0.21	GETTTKAVDAETAEKAFK		GG_L_200508_20_hcd	43.283	11048	310	327	38.3	3.8e-12	47567.6	STRSG	Immunoglobulin G-binding protein G
1859	[4]	P06654	spg	467.23	2	-0.047	AVDAETAEK		GG_L_200508_20_hcd	24.35	3885	316	324	39.5	3.8e-06	47567.6	STRSG	Immunoglobulin G-binding protein G
1860	[4]	P06654	spg	467.23	2	0.27	AVDAETAEK		GG_L_200508_20_hcd	24.683	3968	316	324	37.5	4.7e-06	47567.6	STRSG	Immunoglobulin G-binding protein G
1861	[4]	P06654	spg	467.23	2	0.018	AVDAETAEK		GG_L_200508_20_hcd	25.017	4048	316	324	37.5	4e-06	47567.6	STRSG	Immunoglobulin G-binding protein G
1862	[4]	P06654	spg	467.229	2	-0.71	AVDAETAEK		GG_L_200508_20_hcd	26.533	4460	316	324	34.5	9.3e-06	47567.6	STRSG	Immunoglobulin G-binding protein G
1863	[4]	P06654	spg	467.229	2	-0.71	AVDAETAEK		GG_L_200508_20_hcd	26.95	4604	316	324	34.5	7.2e-06	47567.6	STRSG	Immunoglobulin G-binding protein G
1864	[4]	P06654	spg	467.229	2	-0.9	AVDAETAEK		GG_L_200508_20_hcd	27.733	4876	316	324	28.4	2.8e-05	47567.6	STRSG	Immunoglobulin G-binding protein G
1865	[4]	P06654	spg	467.229	2	-0.65	AVDAETAEK		GG_L_200508_20_hcd	29.85	5572	316	324	30.6	1.9e-05	47567.6	STRSG	Immunoglobulin G-binding protein G
1866	[4]	P06654	spg	467.23	2	-0.58	AVDAETAEK		GG_L_200508_20_hcd	30.2	5692	316	324	27.4	6.2e-05	47567.6	STRSG	Immunoglobulin G-binding protein G
1867	[4]	P06654	spg	467.229	2	-0.65	AVDAETAEK		GG_L_200508_20_hcd	32.533	6601	316	324	29.3	3.2e-05	47567.6	STRSG	Immunoglobulin G-binding protein G
1868	[4]	P06654	spg	467.23	2	-0.18	AVDAETAEK		GG_L_200508_20_hcd	32.883	6741	316	324	34.4	7.5e-06	47567.6	STRSG	Immunoglobulin G-binding protein G
1869	[4]	P06654	spg	467.23	2	-0.18	AVDAETAEK		GG_L_200508_20_hcd	33.233	6888	316	324	28.8	7.7e-05	47567.6	STRSG	Immunoglobulin G-binding protein G
1870	[4]	P06654	spg	427.223	3	0.66	AVDAETAEKAFK		GG_L_200508_20_hcd	43.2	11024	316	327	39.5	2e-07	47567.6	STRSG	Immunoglobulin G-binding protein G
1871	[4]	P06654	spg	640.329	2	-1	AVDAETAEKAFK		GG_L_200508_20_hcd	43.3	11057	316	327	33.2	2.6e-05	47567.6	STRSG	Immunoglobulin G-binding protein G
1872	[4]	P06654	spg	427.222	3	-0.49	AVDAETAEKAFK		GG_L_200508_20_hcd	43.533	11134	316	327	46.8	2.6e-08	47567.6	STRSG	Immunoglobulin G-binding protein G
1873	[4]	P06654	spg	640.33	2	-0.65	AVDAETAEKAFK		GG_L_200508_20_hcd	43.65	11174	316	327	44.9	2.1e-08	47567.6	STRSG	Immunoglobulin G-binding protein G
1874	[4]	P06654	spg	427.222	3	-0.071	AVDAETAEKAFK		GG_L_200508_20_hcd	43.867	11253	316	327	47.6	2.6e-08	47567.6	STRSG	Immunoglobulin G-binding protein G
1875	[4]	P06654	spg	640.33	2	-0.074	AVDAETAEKAFK		GG_L_200508_20_hcd	43.983	11295	316	327	47.8	3.6e-08	47567.6	STRSG	Immunoglobulin G-binding protein G
1876	[4]	P06654	spg	427.222	3	-0.21	AVDAETAEKAFK		GG_L_200508_20_hcd	44.217	11386	316	327	50.1	1.3e-08	47567.6	STRSG	Immunoglobulin G-binding protein G
1877	[4]	P06654	spg	640.33	2	-0.17	AVDAETAEKAFK		GG_L_200508_20_hcd	44.317	11427	316	327	44.6	3.1e-10	47567.6	STRSG	Immunoglobulin G-binding protein G
1878	[4]	P06654	spg	427.222	3	-0.21	AVDAETAEKAFK		GG_L_200508_20_hcd	44.55	11526	316	327	48	8.7e-09	47567.6	STRSG	Immunoglobulin G-binding protein G
1879	[4]	P06654	spg	640.33	2	-0.75	AVDAETAEKAFK		GG_L_200508_20_hcd	44.7	11581	316	327	45	9.2e-09	47567.6	STRSG	Immunoglobulin G-binding protein G
1880	[4]	P06654	spg	848.896	4	1.6	AVDAETAEKAFKQYANDNGVDGVWTYDDATK		GG_L_200508_20_hcd	65.95	21066	316	346	25.2	7.1e-08	47567.6	STRSG	Immunoglobulin G-binding protein G
1881	[4]	P06654	spg	1131.52	3	1.3	AVDAETAEKAFKQYANDNGVDGVWTYDDATK		GG_L_200508_20_hcd	66.267	21212	316	346	36.4	2.6e-11	47567.6	STRSG	Immunoglobulin G-binding protein G
1882	[4]	P06654	spg	848.894	4	0.28	AVDAETAEKAFKQYANDNGVDGVWTYDDATK		GG_L_200508_20_hcd	66.3	21226	316	346	40.5	1.4e-12	47567.6	STRSG	Immunoglobulin G-binding protein G
1883	[4]	P06654	spg	1131.52	3	-0.41	AVDAETAEKAFKQYANDNGVDGVWTYDDATK		GG_L_200508_20_hcd	66.683	21393	316	346	42.1	2.6e-13	47567.6	STRSG	Immunoglobulin G-binding protein G
1884	[4]	P06654	spg	848.895	4	0.35	AVDAETAEKAFKQYANDNGVDGVWTYDDATK		GG_L_200508_20_hcd	66.7	21404	316	346	43.9	2.3e-13	47567.6	STRSG	Immunoglobulin G-binding protein G
1885	[4]	P06654	spg	848.895	4	0.79	AVDAETAEKAFKQYANDNGVDGVWTYDDATK		GG_L_200508_20_hcd	67.067	21568	316	346	44.2	7.6e-14	47567.6	STRSG	Immunoglobulin G-binding protein G
1886	[4]	P06654	spg	1131.52	3	-0.31	AVDAETAEKAFKQYANDNGVDGVWTYDDATK		GG_L_200508_20_hcd	67.1	21583	316	346	43.8	3.7e-13	47567.6	STRSG	Immunoglobulin G-binding protein G
1887	[4]	P06654	spg	848.894	4	-0.3	AVDAETAEKAFKQYANDNGVDGVWTYDDATK		GG_L_200508_20_hcd	67.45	21738	316	346	44.5	1.4e-13	47567.6	STRSG	Immunoglobulin G-binding protein G
1888	[4]	P06654	spg	848.894	4	-0.0013	AVDAETAEKAFKQYANDNGVDGVWTYDDATK		GG_L_200508_20_hcd	67.817	21898	316	346	34	4e-11	47567.6	STRSG	Immunoglobulin G-binding protein G
1889	[4]	P06654	spg	1131.53	3	2.3	AVDAETAEKAFKQYANDNGVDGVWTYDDATK		GG_L_200508_20_hcd	68.2	22068	316	346	21.6	7.9e-10	47567.6	STRSG	Immunoglobulin G-binding protein G
1890	[4]	P06654	spg	826.712	3	0.23	AFKQYANDNGVDGVWTYDDATK		GG_L_200508_20_hcd	55.467	16325	325	346	24.4	4e-09	47567.6	STRSG	Immunoglobulin G-binding protein G
1891	[4]	P06654	spg	826.712	3	0.0032	AFKQYANDNGVDGVWTYDDATK		GG_L_200508_20_hcd	55.867	16506	325	346	42.4	1.3e-16	47567.6	STRSG	Immunoglobulin G-binding protein G
1892	[4]	P06654	spg	826.712	3	0.15	AFKQYANDNGVDGVWTYDDATK		GG_L_200508_20_hcd	56.233	16675	325	346	41.5	5.9e-14	47567.6	STRSG	Immunoglobulin G-binding protein G
1893	[4]	P06654	spg	1239.56	2	0.72	AFKQYANDNGVDGVWTYDDATK		GG_L_200508_20_hcd	56.25	16685	325	346	43.1	7.7e-15	47567.6	STRSG	Immunoglobulin G-binding protein G
1894	[4]	P06654	spg	826.712	3	0.52	AFKQYANDNGVDGVWTYDDATK		GG_L_200508_20_hcd	56.583	16832	325	346	43.5	4.3e-15	47567.6	STRSG	Immunoglobulin G-binding protein G
1895	[4]	P06654	spg	1239.56	2	-0.067	AFKQYANDNGVDGVWTYDDATK		GG_L_200508_20_hcd	56.65	16864	325	346	55.1	2e-17	47567.6	STRSG	Immunoglobulin G-binding protein G
1896	[4]	P06654	spg	826.712	3	0.67	AFKQYANDNGVDGVWTYDDATK		GG_L_200508_20_hcd	56.95	17001	325	346	45.1	4.9e-16	47567.6	STRSG	Immunoglobulin G-binding protein G
1897	[4]	P06654	spg	1239.56	2	0.43	AFKQYANDNGVDGVWTYDDATK		GG_L_200508_20_hcd	57.017	17029	325	346	56	8.1e-21	47567.6	STRSG	Immunoglobulin G-binding protein G
1898	[4]	P06654	spg	826.712	3	0.89	AFKQYANDNGVDGVWTYDDATK		GG_L_200508_20_hcd	57.317	17170	325	346	39.5	2.6e-12	47567.6	STRSG	Immunoglobulin G-binding protein G
1899	[4]	P06654	spg	1239.57	2	1.2	AFKQYANDNGVDGVWTYDDATK		GG_L_200508_20_hcd	57.383	17200	325	346	40.5	3.1e-15	47567.6	STRSG	Immunoglobulin G-binding protein G
1900	[4]	P06654	spg	826.712	3	-0.069	AFKQYANDNGVDGVWTYDDATK		GG_L_200508_20_hcd	61.25	18957	325	346	21.4	8.7e-08	47567.6	STRSG	Immunoglobulin G-binding protein G
1901	[4]	P06654	spg	1057.95	2	0.61	Q(Gln->pyro-Glu)YANDNGVDGVWTYDDATK	Gln->pyro-Glu@328	GG_L_200508_20_hcd	58.65	17781	328	346	37	4.6e-13	47567.6	STRSG	Immunoglobulin G-binding protein G
1902	[4]	P06654	spg	1057.95	2	4.2	Q(Gln->pyro-Glu)YANDNGVDGVWTYDDATK	Gln->pyro-Glu@328	GG_L_200508_20_hcd	59.483	18157	328	346	39.1	1.7e-12	47567.6	STRSG	Immunoglobulin G-binding protein G
1903	[4]	P06654	spg	1057.95	2	4.2	Q(Gln->pyro-Glu)YANDNGVDGVWTYDDATK	Gln->pyro-Glu@328	GG_L_200508_20_hcd	59.85	18321	328	346	39	5.5e-15	47567.6	STRSG	Immunoglobulin G-binding protein G
1904	[4]	P06654	spg	705.638	3	2.3	Q(Gln->pyro-Glu)YANDNGVDGVWTYDDATK	Gln->pyro-Glu@328	GG_L_200508_20_hcd	60.15	18455	328	346	29.3	7.7e-11	47567.6	STRSG	Immunoglobulin G-binding protein G
1905	[4]	P06654	spg	1057.95	2	1.9	Q(Gln->pyro-Glu)YANDNGVDGVWTYDDATK	Gln->pyro-Glu@328	GG_L_200508_20_hcd	60.217	18485	328	346	38.8	2.1e-13	47567.6	STRSG	Immunoglobulin G-binding protein G
1906	[4]	P06654	spg	705.638	3	2.1	Q(Gln->pyro-Glu)YANDNGVDGVWTYDDATK	Gln->pyro-Glu@328	GG_L_200508_20_hcd	60.5	18617	328	346	27.6	2.6e-09	47567.6	STRSG	Immunoglobulin G-binding protein G
1907	[4]	P06654	spg	1057.95	2	1.8	Q(Gln->pyro-Glu)YANDNGVDGVWTYDDATK	Gln->pyro-Glu@328	GG_L_200508_20_hcd	60.6	18658	328	346	36.7	1.9e-14	47567.6	STRSG	Immunoglobulin G-binding protein G
1908	[4]	P06654	spg	705.637	3	1.6	Q(Gln->pyro-Glu)YANDNGVDGVWTYDDATK	Gln->pyro-Glu@328	GG_L_200508_20_hcd	60.9	18796	328	346	25.4	3.5e-10	47567.6	STRSG	Immunoglobulin G-binding protein G
1909	[4]	P06654	spg	1057.95	2	0.96	Q(Gln->pyro-Glu)YANDNGVDGVWTYDDATK	Gln->pyro-Glu@328	GG_L_200508_20_hcd	60.95	18822	328	346	32.9	1.9e-13	47567.6	STRSG	Immunoglobulin G-binding protein G
1910	[4]	P06654	spg	705.637	3	0.87	Q(Gln->pyro-Glu)YANDNGVDGVWTYDDATK	Gln->pyro-Glu@328	GG_L_200508_20_hcd	61.267	18963	328	346	27.9	3.4e-09	47567.6	STRSG	Immunoglobulin G-binding protein G
1911	[4]	P06654	spg	1057.95	2	0.73	Q(Gln->pyro-Glu)YANDNGVDGVWTYDDATK	Gln->pyro-Glu@328	GG_L_200508_20_hcd	61.317	18989	328	346	35.1	4.6e-13	47567.6	STRSG	Immunoglobulin G-binding protein G
1912	[4]	P06654	spg	705.636	3	0.61	Q(Gln->pyro-Glu)YANDNGVDGVWTYDDATK	Gln->pyro-Glu@328	GG_L_200508_20_hcd	61.617	19124	328	346	28.9	2.8e-11	47567.6	STRSG	Immunoglobulin G-binding protein G
1913	[4]	P06654	spg	1057.95	2	0.61	Q(Gln->pyro-Glu)YANDNGVDGVWTYDDATK	Gln->pyro-Glu@328	GG_L_200508_20_hcd	61.7	19155	328	346	39.2	5.6e-15	47567.6	STRSG	Immunoglobulin G-binding protein G
1914	[4]	P06654	spg	1057.95	2	1.2	Q(Gln->pyro-Glu)YANDNGVDGVWTYDDATK	Gln->pyro-Glu@328	GG_L_200508_20_hcd	62.083	19333	328	346	39.3	1.3e-16	47567.6	STRSG	Immunoglobulin G-binding protein G
1915	[4]	P06654	spg	705.637	3	0.78	Q(Gln->pyro-Glu)YANDNGVDGVWTYDDATK	Gln->pyro-Glu@328	GG_L_200508_20_hcd	63.05	19770	328	346	25.4	1e-07	47567.6	STRSG	Immunoglobulin G-binding protein G
1916	[4]	P06654	spg	1057.95	2	-1.1	Q(Gln->pyro-Glu)YANDNGVDGVWTYDDATK	Gln->pyro-Glu@328	GG_L_200508_20_hcd	63.317	19892	328	346	36.5	9.1e-14	47567.6	STRSG	Immunoglobulin G-binding protein G
1917	[4]	P06654	spg	1057.95	2	0.73	Q(Gln->pyro-Glu)YANDNGVDGVWTYDDATK	Gln->pyro-Glu@328	GG_L_200508_20_hcd	63.717	20062	328	346	40.2	4.5e-15	47567.6	STRSG	Immunoglobulin G-binding protein G
1918	[4]	P06654	spg	1057.95	2	-0.078	Q(Gln->pyro-Glu)YANDNGVDGVWTYDDATK	Gln->pyro-Glu@328	GG_L_200508_20_hcd	64.117	20245	328	346	43.2	6.5e-16	47567.6	STRSG	Immunoglobulin G-binding protein G
1919	[4]	P06654	spg	1057.95	2	-1.8	Q(Gln->pyro-Glu)YANDNGVDGVWTYDDATK	Gln->pyro-Glu@328	GG_L_200508_20_hcd	64.5	20411	328	346	43.4	3e-16	47567.6	STRSG	Immunoglobulin G-binding protein G
1920	[4]	P06654	spg	1057.95	2	0.85	Q(Gln->pyro-Glu)YANDNGVDGVWTYDDATK	Gln->pyro-Glu@328	GG_L_200508_20_hcd	64.867	20580	328	346	40.5	1.8e-13	47567.6	STRSG	Immunoglobulin G-binding protein G
1921	[4]	P06654	spg	1057.95	2	0.96	Q(Gln->pyro-Glu)YANDNGVDGVWTYDDATK	Gln->pyro-Glu@328	GG_L_200508_20_hcd	65.25	20750	328	346	41	4.3e-14	47567.6	STRSG	Immunoglobulin G-binding protein G
1922	[4]	P06654	spg	1057.95	2	1.9	Q(Gln->pyro-Glu)YANDNGVDGVWTYDDATK	Gln->pyro-Glu@328	GG_L_200508_20_hcd	66.233	21194	328	346	44.9	7.2e-16	47567.6	STRSG	Immunoglobulin G-binding protein G
1923	[4]	P06654	spg	1057.95	2	0.96	Q(Gln->pyro-Glu)YANDNGVDGVWTYDDATK	Gln->pyro-Glu@328	GG_L_200508_20_hcd	66.633	21374	328	346	54	1.2e-18	47567.6	STRSG	Immunoglobulin G-binding protein G
1924	[4]	P06654	spg	705.637	3	0.87	Q(Gln->pyro-Glu)YANDNGVDGVWTYDDATK	Gln->pyro-Glu@328	GG_L_200508_20_hcd	66.667	21391	328	346	32.5	4e-11	47567.6	STRSG	Immunoglobulin G-binding protein G
1925	[4]	P06654	spg	1057.95	2	1.4	Q(Gln->pyro-Glu)YANDNGVDGVWTYDDATK	Gln->pyro-Glu@328	GG_L_200508_20_hcd	66.983	21533	328	346	52.4	8e-18	47567.6	STRSG	Immunoglobulin G-binding protein G
1926	[4]	P06654	spg	705.637	3	1.5	Q(Gln->pyro-Glu)YANDNGVDGVWTYDDATK	Gln->pyro-Glu@328	GG_L_200508_20_hcd	67.033	21555	328	346	35	3.2e-11	47567.6	STRSG	Immunoglobulin G-binding protein G
1927	[4]	P06654	spg	1057.95	2	2.9	Q(Gln->pyro-Glu)YANDNGVDGVWTYDDATK	Gln->pyro-Glu@328	GG_L_200508_20_hcd	67.367	21698	328	346	54.2	2.9e-17	47567.6	STRSG	Immunoglobulin G-binding protein G
1928	[4]	P06654	spg	705.639	3	3.8	Q(Gln->pyro-Glu)YANDNGVDGVWTYDDATK	Gln->pyro-Glu@328	GG_L_200508_20_hcd	67.417	21720	328	346	41.5	1.4e-14	47567.6	STRSG	Immunoglobulin G-binding protein G
1929	[4]	P06654	spg	1057.95	2	3.6	Q(Gln->pyro-Glu)YANDNGVDGVWTYDDATK	Gln->pyro-Glu@328	GG_L_200508_20_hcd	68.333	22133	328	346	44	1.7e-16	47567.6	STRSG	Immunoglobulin G-binding protein G
1930	[4]	P06654	spg	705.639	3	4.2	Q(Gln->pyro-Glu)YANDNGVDGVWTYDDATK	Gln->pyro-Glu@328	GG_L_200508_20_hcd	68.417	22169	328	346	40	6.3e-13	47567.6	STRSG	Immunoglobulin G-binding protein G
1931	[4]	P06654	spg	1057.95	2	2.1	Q(Gln->pyro-Glu)YANDNGVDGVWTYDDATK	Gln->pyro-Glu@328	GG_L_200508_20_hcd	68.733	22309	328	346	46	3.8e-15	47567.6	STRSG	Immunoglobulin G-binding protein G
1932	[4]	P06654	spg	705.638	3	2.3	Q(Gln->pyro-Glu)YANDNGVDGVWTYDDATK	Gln->pyro-Glu@328	GG_L_200508_20_hcd	68.783	22335	328	346	37.6	4.4e-13	47567.6	STRSG	Immunoglobulin G-binding protein G
1933	[4]	P06654	spg	1057.95	2	1.1	Q(Gln->pyro-Glu)YANDNGVDGVWTYDDATK	Gln->pyro-Glu@328	GG_L_200508_20_hcd	69.1	22477	328	346	51.5	1.6e-16	47567.6	STRSG	Immunoglobulin G-binding protein G
1934	[4]	P06654	spg	705.637	3	1.6	Q(Gln->pyro-Glu)YANDNGVDGVWTYDDATK	Gln->pyro-Glu@328	GG_L_200508_20_hcd	69.15	22499	328	346	40	9.7e-18	47567.6	STRSG	Immunoglobulin G-binding protein G
1935	[4]	P06654	spg	705.637	3	1.6	Q(Gln->pyro-Glu)YANDNGVDGVWTYDDATK	Gln->pyro-Glu@328	GG_L_200508_20_hcd	69.2	22521	328	346	43.5	2e-14	47567.6	STRSG	Immunoglobulin G-binding protein G
1936	[4]	P06654	spg	705.637	3	1	Q(Gln->pyro-Glu)YANDNGVDGVWTYDDATK	Gln->pyro-Glu@328	GG_L_200508_20_hcd	71.6	23623	328	346	35	5.1e-15	47567.6	STRSG	Immunoglobulin G-binding protein G
1937	[4]	P06654	spg	1057.95	2	0.38	Q(Gln->pyro-Glu)YANDNGVDGVWTYDDATK	Gln->pyro-Glu@328	GG_L_200508_20_hcd	72.15	23876	328	346	45.4	2e-15	47567.6	STRSG	Immunoglobulin G-binding protein G
1938	[4]	P06654	spg	711.313	3	1.5	QYANDNGVDGVWTYDDATK		GG_L_200508_20_hcd	52.1	14839	328	346	32	4.4e-09	47567.6	STRSG	Immunoglobulin G-binding protein G
1939	[4]	P06654	spg	1066.47	2	1.2	QYANDNGVDGVWTYDDATK		GG_L_200508_20_hcd	57.267	17144	328	346	55.7	1.1e-18	47567.6	STRSG	Immunoglobulin G-binding protein G
1940	[4]	P06654	spg	711.313	3	1.5	QYANDNGVDGVWTYDDATK		GG_L_200508_20_hcd	57.55	17273	328	346	43.2	1.5e-16	47567.6	STRSG	Immunoglobulin G-binding protein G
1941	[4]	P06654	spg	1066.46	2	1.1	QYANDNGVDGVWTYDDATK		GG_L_200508_20_hcd	57.65	17320	328	346	46.4	6.6e-18	47567.6	STRSG	Immunoglobulin G-binding protein G
1942	[4]	P06654	spg	711.312	3	1.2	QYANDNGVDGVWTYDDATK		GG_L_200508_20_hcd	57.917	17440	328	346	47.1	1.1e-16	47567.6	STRSG	Immunoglobulin G-binding protein G
1943	[4]	P06654	spg	1066.47	2	1.2	QYANDNGVDGVWTYDDATK		GG_L_200508_20_hcd	58	17482	328	346	51	3.9e-18	47567.6	STRSG	Immunoglobulin G-binding protein G
1944	[4]	P06654	spg	711.314	3	3.6	QYANDNGVDGVWTYDDATK		GG_L_200508_20_hcd	58.133	17547	328	346	40.3	3.2e-14	47567.6	STRSG	Immunoglobulin G-binding protein G
1945	[4]	P06654	spg	711.314	3	4	QYANDNGVDGVWTYDDATK		GG_L_200508_20_hcd	58.267	17607	328	346	43	4.1e-15	47567.6	STRSG	Immunoglobulin G-binding protein G
1946	[4]	P06654	spg	1066.47	2	1.4	QYANDNGVDGVWTYDDATK		GG_L_200508_20_hcd	58.367	17654	328	346	47.6	1.8e-18	47567.6	STRSG	Immunoglobulin G-binding protein G
1947	[4]	P06654	spg	711.314	3	3.5	QYANDNGVDGVWTYDDATK		GG_L_200508_20_hcd	58.6	17762	328	346	45	1.1e-15	47567.6	STRSG	Immunoglobulin G-binding protein G
1948	[4]	P06654	spg	1066.47	2	1.8	QYANDNGVDGVWTYDDATK		GG_L_200508_20_hcd	58.717	17812	328	346	43.9	5.7e-17	47567.6	STRSG	Immunoglobulin G-binding protein G
1949	[4]	P06654	spg	711.314	3	3.7	QYANDNGVDGVWTYDDATK		GG_L_200508_20_hcd	58.95	17919	328	346	46.4	3.4e-16	47567.6	STRSG	Immunoglobulin G-binding protein G
1950	[4]	P06654	spg	1066.46	2	0.87	QYANDNGVDGVWTYDDATK		GG_L_200508_20_hcd	59.083	17972	328	346	47.9	2.2e-17	47567.6	STRSG	Immunoglobulin G-binding protein G
1951	[4]	P06654	spg	1066.46	2	1.1	QYANDNGVDGVWTYDDATK		GG_L_200508_20_hcd	59.433	18136	328	346	50.4	2.4e-21	47567.6	STRSG	Immunoglobulin G-binding protein G
1952	[4]	P06654	spg	711.314	3	4	QYANDNGVDGVWTYDDATK		GG_L_200508_20_hcd	59.683	18245	328	346	45.5	3.3e-16	47567.6	STRSG	Immunoglobulin G-binding protein G
1953	[4]	P06654	spg	711.312	3	-0.062	QYANDNGVDGVWTYDDATK		GG_L_200508_20_hcd	63.133	19813	328	346	39.4	7e-13	47567.6	STRSG	Immunoglobulin G-binding protein G
1954	[4]	P06654	spg	1066.46	2	0.41	QYANDNGVDGVWTYDDATK		GG_L_200508_20_hcd	63.167	19826	328	346	43.4	2.3e-15	47567.6	STRSG	Immunoglobulin G-binding protein G
1955	[4]	P06654	spg	711.312	3	0.037	QYANDNGVDGVWTYDDATK		GG_L_200508_20_hcd	63.517	19977	328	346	41.6	1.1e-10	47567.6	STRSG	Immunoglobulin G-binding protein G
1956	[4]	P06654	spg	1066.46	2	-1.2	QYANDNGVDGVWTYDDATK		GG_L_200508_20_hcd	63.583	20008	328	346	49	1.5e-15	47567.6	STRSG	Immunoglobulin G-binding protein G
1957	[4]	P06654	spg	711.311	3	-0.31	QYANDNGVDGVWTYDDATK		GG_L_200508_20_hcd	63.883	20133	328	346	41.6	7e-11	47567.6	STRSG	Immunoglobulin G-binding protein G
1958	[4]	P06654	spg	1066.46	2	-0.63	QYANDNGVDGVWTYDDATK		GG_L_200508_20_hcd	63.983	20178	328	346	38.1	2e-12	47567.6	STRSG	Immunoglobulin G-binding protein G
1959	[4]	P06654	spg	711.312	3	-0.15	QYANDNGVDGVWTYDDATK		GG_L_200508_20_hcd	64.267	20304	328	346	41.3	5.5e-13	47567.6	STRSG	Immunoglobulin G-binding protein G
1960	[4]	P06654	spg	711.311	3	-0.4	QYANDNGVDGVWTYDDATK		GG_L_200508_20_hcd	64.65	20479	328	346	37.6	4.4e-12	47567.6	STRSG	Immunoglobulin G-binding protein G
1961	[4]	P06654	spg	711.311	3	-0.74	QYANDNGVDGVWTYDDATK		GG_L_200508_20_hcd	66.167	21162	328	346	25	2.8e-08	47567.6	STRSG	Immunoglobulin G-binding protein G
1962	[4]	P06654	spg	1066.46	2	-1.9	QYANDNGVDGVWTYDDATK		GG_L_200508_20_hcd	66.817	21457	328	346	32.6	6.6e-14	47567.6	STRSG	Immunoglobulin G-binding protein G
1963	[4]	P06654	spg	1066.46	2	-1.2	QYANDNGVDGVWTYDDATK		GG_L_200508_20_hcd	66.9	21494	328	346	38.3	2.3e-14	47567.6	STRSG	Immunoglobulin G-binding protein G
1964	[4]	P06654	spg	711.311	3	-0.92	QYANDNGVDGVWTYDDATK		GG_L_200508_20_hcd	67.167	21613	328	346	28.4	4.2e-10	47567.6	STRSG	Immunoglobulin G-binding protein G
1965	[4]	P06654	spg	1066.46	2	0.98	QYANDNGVDGVWTYDDATK		GG_L_200508_20_hcd	67.267	21654	328	346	37	1.5e-12	47567.6	STRSG	Immunoglobulin G-binding protein G
1966	[4]	P06654	spg	1066.46	2	0.98	QYANDNGVDGVWTYDDATK		GG_L_200508_20_hcd	67.267	21657	328	346	14.6	4.3e-05	47567.6	STRSG	Immunoglobulin G-binding protein G
1967	[4]	P06654	spg	711.312	3	0.54	QYANDNGVDGVWTYDDATK		GG_L_200508_20_hcd	67.567	21789	328	346	27.7	1.3e-12	47567.6	STRSG	Immunoglobulin G-binding protein G
1968	[4]	P06654	spg	1066.47	2	1.9	QYANDNGVDGVWTYDDATK		GG_L_200508_20_hcd	67.633	21814	328	346	27.2	4.4e-12	47567.6	STRSG	Immunoglobulin G-binding protein G
1969	[4]	P06654	spg	711.312	3	0.37	QYANDNGVDGVWTYDDATK		GG_L_200508_20_hcd	68	21978	328	346	38.5	5.8e-10	47567.6	STRSG	Immunoglobulin G-binding protein G
1970	[4]	P06654	spg	1066.47	2	2.9	QYANDNGVDGVWTYDDATK		GG_L_200508_20_hcd	68.05	22005	328	346	30.4	1.1e-09	47567.6	STRSG	Immunoglobulin G-binding protein G
1971	[4]	P06654	spg	1066.47	2	2.9	QYANDNGVDGVWTYDDATK		GG_L_200508_20_hcd	68.067	22006	328	346	15.2	5e-05	47567.6	STRSG	Immunoglobulin G-binding protein G
1972	[4]	P06654	spg	711.312	3	0.037	QYANDNGVDGVWTYDDATK		GG_L_200508_20_hcd	68.367	22146	328	346	36	1.1e-09	47567.6	STRSG	Immunoglobulin G-binding protein G
1973	[4]	P06654	spg	1066.47	2	1.9	QYANDNGVDGVWTYDDATK		GG_L_200508_20_hcd	68.417	22170	328	346	31.4	2.2e-15	47567.6	STRSG	Immunoglobulin G-binding protein G
1974	[4]	P06654	spg	1066.47	2	1.9	QYANDNGVDGVWTYDDATK		GG_L_200508_20_hcd	68.433	22173	328	346	29.1	1.5e-09	47567.6	STRSG	Immunoglobulin G-binding protein G
1975	[4]	P06654	spg	711.313	3	1.3	QYANDNGVDGVWTYDDATK		GG_L_200508_20_hcd	68.767	22326	328	346	36.8	3.3e-12	47567.6	STRSG	Immunoglobulin G-binding protein G
1976	[4]	P06654	spg	1066.47	2	1.2	QYANDNGVDGVWTYDDATK		GG_L_200508_20_hcd	68.817	22352	328	346	39	4.2e-14	47567.6	STRSG	Immunoglobulin G-binding protein G
1977	[4]	P06654	spg	711.311	3	-0.48	QYANDNGVDGVWTYDDATK		GG_L_200508_20_hcd	69.25	22545	328	346	29.7	7.9e-15	47567.6	STRSG	Immunoglobulin G-binding protein G
1978	[4]	P06654	spg	711.312	3	0.37	QYANDNGVDGVWTYDDATK		GG_L_200508_20_hcd	69.617	22719	328	346	36.8	2e-08	47567.6	STRSG	Immunoglobulin G-binding protein G
1979	[4]	P06654	spg	711.312	3	-0.062	QYANDNGVDGVWTYDDATK		GG_L_200508_20_hcd	70.017	22898	328	346	34.1	7.9e-09	47567.6	STRSG	Immunoglobulin G-binding protein G
1980	[4]	P06654	spg	711.312	3	-0.15	QYANDNGVDGVWTYDDATK		GG_L_200508_20_hcd	70.383	23065	328	346	37	6.8e-13	47567.6	STRSG	Immunoglobulin G-binding protein G
1981	[4]	P06654	spg	711.311	3	-0.4	QYANDNGVDGVWTYDDATK		GG_L_200508_20_hcd	70.783	23254	328	346	24.4	1.2e-08	47567.6	STRSG	Immunoglobulin G-binding protein G
1982	[4]	P06654	spg	1066.46	2	-0.63	QYANDNGVDGVWTYDDATK		GG_L_200508_20_hcd	70.967	23330	328	346	39.2	1.1e-12	47567.6	STRSG	Immunoglobulin G-binding protein G
1983	[4]	P06654	spg	711.312	3	0.98	QYANDNGVDGVWTYDDATK		GG_L_200508_20_hcd	71.233	23456	328	346	19.9	3.6e-05	47567.6	STRSG	Immunoglobulin G-binding protein G
1984	[4]	P06654	spg	1066.46	2	1.1	QYANDNGVDGVWTYDDATK		GG_L_200508_20_hcd	71.35	23510	328	346	40.1	2.8e-13	47567.6	STRSG	Immunoglobulin G-binding protein G
1985	[4]	P06654	spg	711.312	3	0.63	QYANDNGVDGVWTYDDATK		GG_L_200508_20_hcd	71.617	23633	328	346	28.2	1.6e-12	47567.6	STRSG	Immunoglobulin G-binding protein G
1986	[4]	P06654	spg	1066.46	2	0.29	QYANDNGVDGVWTYDDATK		GG_L_200508_20_hcd	71.783	23710	328	346	38.5	4e-12	47567.6	STRSG	Immunoglobulin G-binding protein G
1987	[4]	P06654	spg	711.312	3	-0.15	QYANDNGVDGVWTYDDATK		GG_L_200508_20_hcd	72.033	23822	328	346	20.8	5.5e-06	47567.6	STRSG	Immunoglobulin G-binding protein G
1988	[4]	P06654	spg	1066.47	2	1.2	QYANDNGVDGVWTYDDATK		GG_L_200508_20_hcd	72.233	23912	328	346	32.4	9.7e-13	47567.6	STRSG	Immunoglobulin G-binding protein G
1989	[4]	P06654	spg	1066.47	2	1.2	QYANDNGVDGVWTYDDATK		GG_L_200508_20_hcd	72.617	24084	328	346	34.5	8.9e-14	47567.6	STRSG	Immunoglobulin G-binding protein G
1990	[4]	P06654	spg	711.312	3	1.1	QYANDNGVDGVWTYDDATK		GG_L_200508_20_hcd	72.833	24182	328	346	23.1	8.3e-07	47567.6	STRSG	Immunoglobulin G-binding protein G
1991	[4]	P06654	spg	711.312	3	0.9	QYANDNGVDGVWTYDDATK		GG_L_200508_20_hcd	73.233	24363	328	346	25.8	9.7e-11	47567.6	STRSG	Immunoglobulin G-binding protein G
1992	[4]	P06654	spg	1066.46	2	0.29	QYANDNGVDGVWTYDDATK		GG_L_200508_20_hcd	73.433	24453	328	346	31.2	1.7e-14	47567.6	STRSG	Immunoglobulin G-binding protein G
1993	[4]	P06654	spg	711.312	3	0.8	QYANDNGVDGVWTYDDATK		GG_L_200508_20_hcd	73.667	24557	328	346	25.3	1.4e-11	47567.6	STRSG	Immunoglobulin G-binding protein G
1994	[4]	P06654	spg	1066.46	2	0.98	QYANDNGVDGVWTYDDATK		GG_L_200508_20_hcd	73.8	24621	328	346	34.4	1.2e-12	47567.6	STRSG	Immunoglobulin G-binding protein G
1995	[4]	P06654	spg	711.312	3	1.1	QYANDNGVDGVWTYDDATK		GG_L_200508_20_hcd	75.367	25315	328	346	24.5	4.1e-10	47567.6	STRSG	Immunoglobulin G-binding protein G
1996	[4]	P06654	spg	711.312	3	-0.062	QYANDNGVDGVWTYDDATK		GG_L_200508_20_hcd	76.183	25677	328	346	21.9	1.7e-09	47567.6	STRSG	Immunoglobulin G-binding protein G
1997	[4]	P06654	spg	711.312	3	0.54	QYANDNGVDGVWTYDDATK		GG_L_200508_20_hcd	79.317	27062	328	346	23.8	2.7e-07	47567.6	STRSG	Immunoglobulin G-binding protein G
[truncated: 920 more rows]

## Sheet: DSSO 0.5mM
In vivo cross-linked cells with 0.5 mM DSSO
Living cells were cross-linked with 0.5 mM DSSO, then membrane preparation was performed on 3T3 MDR cells, and Pgp was enriched by immunoprecipitation with UIC2 mAb.
		Acc #	Gene	m/z	z	ppm	Peptide	Protein Mods	Fraction	RT	MSMS Info	Start	End	Score	Expect	Protein MW	Species	Protein Name
1	[1]	P08183	ABCB1	660.796	2	-0.069	Acetyl-M(Oxidation)DLEGDRNGGAK	Acetyl@1;Oxidation@1	GG_L_200508_21_hcd	36.683	7049	1	12	34.6	7e-10	141480	HUMAN	Multidrug resistance protein 1
2	[1]	P08183	ABCB1	660.796	2	0.4	Acetyl-M(Oxidation)DLEGDRNGGAK	Acetyl@1;Oxidation@1	GG_L_200508_21_hcd	37.017	7177	1	12	45.8	1.7e-12	141480	HUMAN	Multidrug resistance protein 1
3	[1]	P08183	ABCB1	660.796	2	0.11	Acetyl-M(Oxidation)DLEGDRNGGAK	Acetyl@1;Oxidation@1	GG_L_200508_21_hcd	37.367	7307	1	12	38.6	5.6e-11	141480	HUMAN	Multidrug resistance protein 1
4	[1]	P08183	ABCB1	660.796	2	0.4	Acetyl-M(Oxidation)DLEGDRNGGAK	Acetyl@1;Oxidation@1	GG_L_200508_21_hcd	37.7	7443	1	12	32.7	2.6e-07	141480	HUMAN	Multidrug resistance protein 1
5	[1]	P08183	ABCB1	439.19	2	-0.074	Acetyl-MDLEGDR	Acetyl@1	GG_L_200508_21_hcd	54.617	14644	1	7	27.6	1.4e-07	141480	HUMAN	Multidrug resistance protein 1
6	[1]	P08183	ABCB1	439.19	2	-0.23	Acetyl-MDLEGDR	Acetyl@1	GG_L_200508_21_hcd	55.017	14823	1	7	26.5	9e-07	141480	HUMAN	Multidrug resistance protein 1
7	[1]	P08183	ABCB1	652.798	2	-0.5	Acetyl-MDLEGDRNGGAK	Acetyl@1	GG_L_200508_21_hcd	44.7	10384	1	12	39.1	4.6e-09	141480	HUMAN	Multidrug resistance protein 1
8	[1]	P08183	ABCB1	652.799	2	-0.043	Acetyl-MDLEGDRNGGAK	Acetyl@1	GG_L_200508_21_hcd	45.033	10513	1	12	60.8	1.3e-11	141480	HUMAN	Multidrug resistance protein 1
9	[1]	P08183	ABCB1	652.798	2	-0.23	Acetyl-MDLEGDRNGGAK	Acetyl@1	GG_L_200508_21_hcd	45.383	10626	1	12	59.6	7.4e-12	141480	HUMAN	Multidrug resistance protein 1
10	[1]	P08183	ABCB1	652.798	2	-0.14	Acetyl-MDLEGDRNGGAK	Acetyl@1	GG_L_200508_21_hcd	45.717	10749	1	12	60.2	1.7e-11	141480	HUMAN	Multidrug resistance protein 1
11	[1]	P08183	ABCB1	652.798	2	-0.14	Acetyl-MDLEGDRNGGAK	Acetyl@1	GG_L_200508_21_hcd	46.05	10878	1	12	60.3	3.3e-12	141480	HUMAN	Multidrug resistance protein 1
12	[1]	P08183	ABCB1	652.799	2	0.62	Acetyl-MDLEGDRNGGAK	Acetyl@1	GG_L_200508_21_hcd	46.417	11029	1	12	49.3	6.1e-10	141480	HUMAN	Multidrug resistance protein 1
13	[1]	P08183	ABCB1	1060.19	3	0.98	YAYYYSGIGAGVLVAAYIQVSFWC(Methylthio)LAAGR		GG_L_200508_21_hcd	93.333	31644	114	142	60.2	5.7e-14	141480	HUMAN	Multidrug resistance protein 1
14	[1]	P08183	ABCB1	516.758	2	0.19	Q(Gln->pyro-Glu)FFHAIMR	Gln->pyro-Glu@150	GG_L_200508_21_hcd	49.567	12381	150	157	24.9	3e-05	141480	HUMAN	Multidrug resistance protein 1
15	[1]	P08183	ABCB1	516.758	2	0.078	Q(Gln->pyro-Glu)FFHAIMR	Gln->pyro-Glu@150	GG_L_200508_21_hcd	63.183	18472	150	157	39.6	4.8e-07	141480	HUMAN	Multidrug resistance protein 1
16	[1]	P08183	ABCB1	516.758	2	-0.15	Q(Gln->pyro-Glu)FFHAIMR	Gln->pyro-Glu@150	GG_L_200508_21_hcd	63.55	18639	150	157	40.5	4.5e-07	141480	HUMAN	Multidrug resistance protein 1
17	[1]	P08183	ABCB1	516.758	2	0.19	Q(Gln->pyro-Glu)FFHAIMR	Gln->pyro-Glu@150	GG_L_200508_21_hcd	63.9	18789	150	157	34.4	2e-07	141480	HUMAN	Multidrug resistance protein 1
18	[1]	P08183	ABCB1	525.271	2	-1	QFFHAIMR		GG_L_200508_21_hcd	49.067	12159	150	157	34.2	1.5e-05	141480	HUMAN	Multidrug resistance protein 1
19	[1]	P08183	ABCB1	525.271	2	0.03	QFFHAIMR		GG_L_200508_21_hcd	49.45	12329	150	157	41.5	1.6e-07	141480	HUMAN	Multidrug resistance protein 1
20	[1]	P08183	ABCB1	525.271	2	-0.31	QFFHAIMR		GG_L_200508_21_hcd	49.8	12482	150	157	43	2.9e-06	141480	HUMAN	Multidrug resistance protein 1
21	[1]	P08183	ABCB1	525.27	2	-1.1	QFFHAIMR		GG_L_200508_21_hcd	50.15	12636	150	157	40.2	1.5e-06	141480	HUMAN	Multidrug resistance protein 1
22	[1]	P08183	ABCB1	525.27	2	-1.4	QFFHAIMR		GG_L_200508_21_hcd	50.533	12801	150	157	33.1	1.6e-07	141480	HUMAN	Multidrug resistance protein 1
23	[1]	P08183	ABCB1	666.65	3	0.54	Q(Gln->pyro-Glu)EIGWFDVHDVGELNTR	Gln->pyro-Glu@158	GG_L_200508_21_hcd	73.75	23234	158	174	55.5	1.6e-13	141480	HUMAN	Multidrug resistance protein 1
24	[1]	P08183	ABCB1	999.472	2	0.51	Q(Gln->pyro-Glu)EIGWFDVHDVGELNTR	Gln->pyro-Glu@158	GG_L_200508_21_hcd	73.883	23293	158	174	53.8	3.3e-15	141480	HUMAN	Multidrug resistance protein 1
25	[1]	P08183	ABCB1	666.65	3	0.36	Q(Gln->pyro-Glu)EIGWFDVHDVGELNTR	Gln->pyro-Glu@158	GG_L_200508_21_hcd	74.117	23403	158	174	62.9	1e-13	141480	HUMAN	Multidrug resistance protein 1
26	[1]	P08183	ABCB1	999.471	2	0.21	Q(Gln->pyro-Glu)EIGWFDVHDVGELNTR	Gln->pyro-Glu@158	GG_L_200508_21_hcd	74.25	23463	158	174	59.5	6.4e-15	141480	HUMAN	Multidrug resistance protein 1
27	[1]	P08183	ABCB1	666.65	3	0.27	Q(Gln->pyro-Glu)EIGWFDVHDVGELNTR	Gln->pyro-Glu@158	GG_L_200508_21_hcd	74.517	23584	158	174	53.2	1.3e-15	141480	HUMAN	Multidrug resistance protein 1
28	[1]	P08183	ABCB1	672.326	3	0.84	QEIGWFDVHDVGELNTR		GG_L_200508_21_hcd	0.633	167	158	174	24.8	8.7e-08	141480	HUMAN	Multidrug resistance protein 1
29	[1]	P08183	ABCB1	672.325	3	-0.34	QEIGWFDVHDVGELNTR		GG_L_200508_21_hcd	0.967	258	158	174	17.6	9e-07	141480	HUMAN	Multidrug resistance protein 1
30	[1]	P08183	ABCB1	672.325	3	-0.25	QEIGWFDVHDVGELNTR		GG_L_200508_21_hcd	1.3	327	158	174	24.3	3.2e-08	141480	HUMAN	Multidrug resistance protein 1
31	[1]	P08183	ABCB1	672.325	3	-0.34	QEIGWFDVHDVGELNTR		GG_L_200508_21_hcd	1.65	400	158	174	19.2	9.7e-08	141480	HUMAN	Multidrug resistance protein 1
32	[1]	P08183	ABCB1	672.325	3	-0.44	QEIGWFDVHDVGELNTR		GG_L_200508_21_hcd	1.983	470	158	174	21.1	9.7e-07	141480	HUMAN	Multidrug resistance protein 1
33	[1]	P08183	ABCB1	672.325	3	-0.16	QEIGWFDVHDVGELNTR		GG_L_200508_21_hcd	2.317	539	158	174	17.9	3.4e-07	141480	HUMAN	Multidrug resistance protein 1
34	[1]	P08183	ABCB1	672.325	3	-0.071	QEIGWFDVHDVGELNTR		GG_L_200508_21_hcd	2.65	610	158	174	18.5	1.2e-06	141480	HUMAN	Multidrug resistance protein 1
35	[1]	P08183	ABCB1	672.325	3	-0.98	QEIGWFDVHDVGELNTR		GG_L_200508_21_hcd	3	679	158	174	15.6	8.9e-06	141480	HUMAN	Multidrug resistance protein 1
36	[1]	P08183	ABCB1	672.325	3	-0.34	QEIGWFDVHDVGELNTR		GG_L_200508_21_hcd	3.333	745	158	174	16.3	1.5e-05	141480	HUMAN	Multidrug resistance protein 1
37	[1]	P08183	ABCB1	672.326	3	0.11	QEIGWFDVHDVGELNTR		GG_L_200508_21_hcd	65.567	19528	158	174	59.9	3.8e-13	141480	HUMAN	Multidrug resistance protein 1
38	[1]	P08183	ABCB1	1007.98	2	-0.61	QEIGWFDVHDVGELNTR		GG_L_200508_21_hcd	65.767	19616	158	174	35.5	4.2e-10	141480	HUMAN	Multidrug resistance protein 1
39	[1]	P08183	ABCB1	672.326	3	0.93	QEIGWFDVHDVGELNTR		GG_L_200508_21_hcd	65.933	19694	158	174	60	1.1e-13	141480	HUMAN	Multidrug resistance protein 1
40	[1]	P08183	ABCB1	1007.99	2	1	QEIGWFDVHDVGELNTR		GG_L_200508_21_hcd	66.15	19793	158	174	59.6	1.3e-12	141480	HUMAN	Multidrug resistance protein 1
41	[1]	P08183	ABCB1	672.328	3	3.4	QEIGWFDVHDVGELNTR		GG_L_200508_21_hcd	66.3	19857	158	174	62.6	4.3e-13	141480	HUMAN	Multidrug resistance protein 1
42	[1]	P08183	ABCB1	1007.98	2	0.41	QEIGWFDVHDVGELNTR		GG_L_200508_21_hcd	66.517	19956	158	174	54.9	1.4e-12	141480	HUMAN	Multidrug resistance protein 1
43	[1]	P08183	ABCB1	672.327	3	2.7	QEIGWFDVHDVGELNTR		GG_L_200508_21_hcd	66.667	20025	158	174	47.6	1.3e-11	141480	HUMAN	Multidrug resistance protein 1
44	[1]	P08183	ABCB1	1007.98	2	0.35	QEIGWFDVHDVGELNTR		GG_L_200508_21_hcd	66.9	20126	158	174	51.9	8e-13	141480	HUMAN	Multidrug resistance protein 1
45	[1]	P08183	ABCB1	672.326	3	0.66	QEIGWFDVHDVGELNTR		GG_L_200508_21_hcd	67.05	20194	158	174	59.9	4.8e-14	141480	HUMAN	Multidrug resistance protein 1
46	[1]	P08183	ABCB1	672.326	3	0.57	QEIGWFDVHDVGELNTR		GG_L_200508_21_hcd	67.417	20359	158	174	53.9	1.3e-13	141480	HUMAN	Multidrug resistance protein 1
47	[1]	P08183	ABCB1	1007.99	2	1.4	QEIGWFDVHDVGELNTR		GG_L_200508_21_hcd	67.433	20368	158	174	40.1	3.1e-11	141480	HUMAN	Multidrug resistance protein 1
48	[1]	P08183	ABCB1	672.326	3	0.38	QEIGWFDVHDVGELNTR		GG_L_200508_21_hcd	67.783	20524	158	174	61	5.5e-15	141480	HUMAN	Multidrug resistance protein 1
49	[1]	P08183	ABCB1	672.326	3	0.29	QEIGWFDVHDVGELNTR		GG_L_200508_21_hcd	68.15	20683	158	174	55.9	5.1e-14	141480	HUMAN	Multidrug resistance protein 1
50	[1]	P08183	ABCB1	672.326	3	0.11	QEIGWFDVHDVGELNTR		GG_L_200508_21_hcd	68.567	20867	158	174	49.9	1.1e-13	141480	HUMAN	Multidrug resistance protein 1
51	[1]	P08183	ABCB1	672.324	3	-1.4	QEIGWFDVHDVGELNTR		GG_L_200508_21_hcd	69.383	21238	158	174	31.6	7.4e-10	141480	HUMAN	Multidrug resistance protein 1
52	[1]	P08183	ABCB1	672.325	3	-0.34	QEIGWFDVHDVGELNTR		GG_L_200508_21_hcd	69.867	21464	158	174	40	8.4e-12	141480	HUMAN	Multidrug resistance protein 1
53	[1]	P08183	ABCB1	672.325	3	-0.25	QEIGWFDVHDVGELNTR		GG_L_200508_21_hcd	70.317	21669	158	174	38.5	1.3e-12	141480	HUMAN	Multidrug resistance protein 1
54	[1]	P08183	ABCB1	672.325	3	0.019	QEIGWFDVHDVGELNTR		GG_L_200508_21_hcd	70.7	21852	158	174	42.3	5.1e-12	141480	HUMAN	Multidrug resistance protein 1
55	[1]	P08183	ABCB1	672.326	3	0.57	QEIGWFDVHDVGELNTR		GG_L_200508_21_hcd	71.083	22025	158	174	46.8	1e-13	141480	HUMAN	Multidrug resistance protein 1
56	[1]	P08183	ABCB1	672.326	3	1.1	QEIGWFDVHDVGELNTR		GG_L_200508_21_hcd	71.467	22200	158	174	43.8	3.3e-12	141480	HUMAN	Multidrug resistance protein 1
57	[1]	P08183	ABCB1	672.326	3	0.2	QEIGWFDVHDVGELNTR		GG_L_200508_21_hcd	71.867	22385	158	174	37.8	2.6e-13	141480	HUMAN	Multidrug resistance protein 1
58	[1]	P08183	ABCB1	672.326	3	0.38	QEIGWFDVHDVGELNTR		GG_L_200508_21_hcd	72.267	22568	158	174	39.9	4.3e-11	141480	HUMAN	Multidrug resistance protein 1
59	[1]	P08183	ABCB1	672.326	3	0.38	QEIGWFDVHDVGELNTR		GG_L_200508_21_hcd	72.667	22747	158	174	37.1	2.8e-11	141480	HUMAN	Multidrug resistance protein 1
60	[1]	P08183	ABCB1	672.326	3	0.66	QEIGWFDVHDVGELNTR		GG_L_200508_21_hcd	73.1	22947	158	174	37.4	5.3e-11	141480	HUMAN	Multidrug resistance protein 1
61	[1]	P08183	ABCB1	672.325	3	-0.44	QEIGWFDVHDVGELNTR		GG_L_200508_21_hcd	73.55	23150	158	174	43.4	6.4e-14	141480	HUMAN	Multidrug resistance protein 1
62	[1]	P08183	ABCB1	672.326	3	0.11	QEIGWFDVHDVGELNTR		GG_L_200508_21_hcd	73.95	23327	158	174	44.6	2.6e-12	141480	HUMAN	Multidrug resistance protein 1
63	[1]	P08183	ABCB1	672.326	3	0.66	QEIGWFDVHDVGELNTR		GG_L_200508_21_hcd	79.167	25653	158	174	33.1	6.8e-10	141480	HUMAN	Multidrug resistance protein 1
64	[1]	P08183	ABCB1	672.324	3	-1.6	QEIGWFDVHDVGELNTR		GG_L_200508_21_hcd	79.8	25924	158	174	33.1	7.3e-09	141480	HUMAN	Multidrug resistance protein 1
65	[1]	P08183	ABCB1	672.326	3	0.38	QEIGWFDVHDVGELNTR		GG_L_200508_21_hcd	80.167	26082	158	174	34	3.3e-10	141480	HUMAN	Multidrug resistance protein 1
66	[1]	P08183	ABCB1	672.326	3	0.93	QEIGWFDVHDVGELNTR		GG_L_200508_21_hcd	80.667	26297	158	174	27.4	5.3e-09	141480	HUMAN	Multidrug resistance protein 1
67	[1]	P08183	ABCB1	672.325	3	-0.8	QEIGWFDVHDVGELNTR		GG_L_200508_21_hcd	81.25	26547	158	174	35.6	5.6e-12	141480	HUMAN	Multidrug resistance protein 1
68	[1]	P08183	ABCB1	672.325	3	-0.16	QEIGWFDVHDVGELNTR		GG_L_200508_21_hcd	81.683	26727	158	174	35.8	6.3e-12	141480	HUMAN	Multidrug resistance protein 1
69	[1]	P08183	ABCB1	672.325	3	-0.25	QEIGWFDVHDVGELNTR		GG_L_200508_21_hcd	82.167	26935	158	174	30.7	2.5e-09	141480	HUMAN	Multidrug resistance protein 1
70	[1]	P08183	ABCB1	672.326	3	0.11	QEIGWFDVHDVGELNTR		GG_L_200508_21_hcd	82.583	27111	158	174	28.9	1.9e-08	141480	HUMAN	Multidrug resistance protein 1
71	[1]	P08183	ABCB1	672.325	3	-0.44	QEIGWFDVHDVGELNTR		GG_L_200508_21_hcd	83	27261	158	174	29	2.6e-09	141480	HUMAN	Multidrug resistance protein 1
72	[1]	P08183	ABCB1	672.325	3	-0.16	QEIGWFDVHDVGELNTR		GG_L_200508_21_hcd	83.383	27423	158	174	34.2	5.9e-11	141480	HUMAN	Multidrug resistance protein 1
73	[1]	P08183	ABCB1	672.326	3	0.38	QEIGWFDVHDVGELNTR		GG_L_200508_21_hcd	84.167	27762	158	174	30.2	1e-09	141480	HUMAN	Multidrug resistance protein 1
74	[1]	P08183	ABCB1	672.326	3	1	QEIGWFDVHDVGELNTR		GG_L_200508_21_hcd	84.933	28102	158	174	29.2	9.3e-09	141480	HUMAN	Multidrug resistance protein 1
75	[1]	P08183	ABCB1	672.325	3	-0.62	QEIGWFDVHDVGELNTR		GG_L_200508_21_hcd	85.417	28310	158	174	35.3	2.1e-10	141480	HUMAN	Multidrug resistance protein 1
76	[1]	P08183	ABCB1	672.326	3	0.47	QEIGWFDVHDVGELNTR		GG_L_200508_21_hcd	85.867	28502	158	174	24.3	2.8e-07	141480	HUMAN	Multidrug resistance protein 1
77	[1]	P08183	ABCB1	672.325	3	-0.8	QEIGWFDVHDVGELNTR		GG_L_200508_21_hcd	86.267	28673	158	174	34	3e-09	141480	HUMAN	Multidrug resistance protein 1
78	[1]	P08183	ABCB1	672.325	3	-0.89	QEIGWFDVHDVGELNTR		GG_L_200508_21_hcd	86.683	28850	158	174	34.9	8.8e-10	141480	HUMAN	Multidrug resistance protein 1
79	[1]	P08183	ABCB1	672.325	3	-0.16	QEIGWFDVHDVGELNTR		GG_L_200508_21_hcd	87.1	29029	158	174	35	7.3e-10	141480	HUMAN	Multidrug resistance protein 1
80	[1]	P08183	ABCB1	672.325	3	-0.53	QEIGWFDVHDVGELNTR		GG_L_200508_21_hcd	87.567	29223	158	174	42.5	4.1e-12	141480	HUMAN	Multidrug resistance protein 1
81	[1]	P08183	ABCB1	672.325	3	0.019	QEIGWFDVHDVGELNTR		GG_L_200508_21_hcd	88	29411	158	174	32.6	2.1e-08	141480	HUMAN	Multidrug resistance protein 1
82	[1]	P08183	ABCB1	672.326	3	1	QEIGWFDVHDVGELNTR		GG_L_200508_21_hcd	88.367	29559	158	174	28.1	1.2e-07	141480	HUMAN	Multidrug resistance protein 1
83	[1]	P08183	ABCB1	672.326	3	0.2	QEIGWFDVHDVGELNTR		GG_L_200508_21_hcd	88.733	29715	158	174	24	7.5e-08	141480	HUMAN	Multidrug resistance protein 1
84	[1]	P08183	ABCB1	672.325	3	-0.16	QEIGWFDVHDVGELNTR		GG_L_200508_21_hcd	89.333	29979	158	174	31.8	1.9e-10	141480	HUMAN	Multidrug resistance protein 1
85	[1]	P08183	ABCB1	672.326	3	0.2	QEIGWFDVHDVGELNTR		GG_L_200508_21_hcd	89.75	30153	158	174	30.9	1.2e-09	141480	HUMAN	Multidrug resistance protein 1
86	[1]	P08183	ABCB1	672.326	3	0.47	QEIGWFDVHDVGELNTR		GG_L_200508_21_hcd	90.1	30301	158	174	43.5	5.6e-11	141480	HUMAN	Multidrug resistance protein 1
87	[1]	P08183	ABCB1	672.325	3	-0.89	QEIGWFDVHDVGELNTR		GG_L_200508_21_hcd	90.483	30443	158	174	40	7.2e-10	141480	HUMAN	Multidrug resistance protein 1
88	[1]	P08183	ABCB1	672.326	3	0.29	QEIGWFDVHDVGELNTR		GG_L_200508_21_hcd	90.867	30602	158	174	30.9	1e-09	141480	HUMAN	Multidrug resistance protein 1
89	[1]	P08183	ABCB1	672.326	3	0.57	QEIGWFDVHDVGELNTR		GG_L_200508_21_hcd	91.25	30765	158	174	49.2	1.7e-11	141480	HUMAN	Multidrug resistance protein 1
90	[1]	P08183	ABCB1	672.325	3	-1.2	QEIGWFDVHDVGELNTR		GG_L_200508_21_hcd	91.633	30922	158	174	45	4.3e-12	141480	HUMAN	Multidrug resistance protein 1
91	[1]	P08183	ABCB1	672.326	3	0.29	QEIGWFDVHDVGELNTR		GG_L_200508_21_hcd	91.983	31072	158	174	40.1	6.1e-11	141480	HUMAN	Multidrug resistance protein 1
92	[1]	P08183	ABCB1	672.326	3	0.57	QEIGWFDVHDVGELNTR		GG_L_200508_21_hcd	92.367	31229	158	174	40	5.4e-10	141480	HUMAN	Multidrug resistance protein 1
93	[1]	P08183	ABCB1	672.325	3	-0.34	QEIGWFDVHDVGELNTR		GG_L_200508_21_hcd	92.717	31381	158	174	37.5	1e-11	141480	HUMAN	Multidrug resistance protein 1
94	[1]	P08183	ABCB1	672.326	3	0.84	QEIGWFDVHDVGELNTR		GG_L_200508_21_hcd	93.117	31551	158	174	38	8.7e-11	141480	HUMAN	Multidrug resistance protein 1
95	[1]	P08183	ABCB1	672.325	3	-0.8	QEIGWFDVHDVGELNTR		GG_L_200508_21_hcd	93.483	31707	158	174	41.5	5.1e-13	141480	HUMAN	Multidrug resistance protein 1
96	[1]	P08183	ABCB1	672.326	3	0.84	QEIGWFDVHDVGELNTR		GG_L_200508_21_hcd	93.85	31864	158	174	41.6	1.2e-10	141480	HUMAN	Multidrug resistance protein 1
97	[1]	P08183	ABCB1	672.326	3	0.29	QEIGWFDVHDVGELNTR		GG_L_200508_21_hcd	94.233	32020	158	174	37.2	2e-11	141480	HUMAN	Multidrug resistance protein 1
98	[1]	P08183	ABCB1	672.326	3	0.11	QEIGWFDVHDVGELNTR		GG_L_200508_21_hcd	94.6	32176	158	174	33.9	2.6e-10	141480	HUMAN	Multidrug resistance protein 1
99	[1]	P08183	ABCB1	672.325	3	-0.25	QEIGWFDVHDVGELNTR		GG_L_200508_21_hcd	94.983	32332	158	174	36.8	2e-10	141480	HUMAN	Multidrug resistance protein 1
100	[1]	P08183	ABCB1	672.325	3	-0.44	QEIGWFDVHDVGELNTR		GG_L_200508_21_hcd	95.333	32484	158	174	39.6	3.4e-12	141480	HUMAN	Multidrug resistance protein 1
101	[1]	P08183	ABCB1	672.325	3	-0.34	QEIGWFDVHDVGELNTR		GG_L_200508_21_hcd	95.717	32646	158	174	30.4	4.5e-11	141480	HUMAN	Multidrug resistance protein 1
102	[1]	P08183	ABCB1	672.325	3	-0.62	QEIGWFDVHDVGELNTR		GG_L_200508_21_hcd	96.1	32815	158	174	28.4	4.1e-09	141480	HUMAN	Multidrug resistance protein 1
103	[1]	P08183	ABCB1	672.325	3	-0.34	QEIGWFDVHDVGELNTR		GG_L_200508_21_hcd	96.483	32969	158	174	34	1.4e-09	141480	HUMAN	Multidrug resistance protein 1
104	[1]	P08183	ABCB1	672.325	3	-0.34	QEIGWFDVHDVGELNTR		GG_L_200508_21_hcd	96.833	33116	158	174	28.1	2e-09	141480	HUMAN	Multidrug resistance protein 1
105	[1]	P08183	ABCB1	672.325	3	-0.25	QEIGWFDVHDVGELNTR		GG_L_200508_21_hcd	97.217	33274	158	174	30.9	5.5e-11	141480	HUMAN	Multidrug resistance protein 1
106	[1]	P08183	ABCB1	672.325	3	0.019	QEIGWFDVHDVGELNTR		GG_L_200508_21_hcd	97.55	33420	158	174	25.1	4.9e-10	141480	HUMAN	Multidrug resistance protein 1
107	[1]	P08183	ABCB1	672.325	3	-0.071	QEIGWFDVHDVGELNTR		GG_L_200508_21_hcd	97.917	33570	158	174	24.3	1.9e-08	141480	HUMAN	Multidrug resistance protein 1
108	[1]	P08183	ABCB1	672.325	3	-0.8	QEIGWFDVHDVGELNTR		GG_L_200508_21_hcd	98.3	33712	158	174	14.6	2.1e-07	141480	HUMAN	Multidrug resistance protein 1
109	[1]	P08183	ABCB1	672.326	3	0.29	QEIGWFDVHDVGELNTR		GG_L_200508_21_hcd	98.7	33874	158	174	17.8	7.9e-08	141480	HUMAN	Multidrug resistance protein 1
110	[1]	P08183	ABCB1	672.326	3	0.93	QEIGWFDVHDVGELNTR		GG_L_200508_21_hcd	99.067	34034	158	174	24.6	1.1e-09	141480	HUMAN	Multidrug resistance protein 1
111	[1]	P08183	ABCB1	672.325	3	-0.25	QEIGWFDVHDVGELNTR		GG_L_200508_21_hcd	99.483	34213	158	174	21.6	6.7e-08	141480	HUMAN	Multidrug resistance protein 1
112	[1]	P08183	ABCB1	672.325	3	-0.53	QEIGWFDVHDVGELNTR		GG_L_200508_21_hcd	103.083	35754	158	174	19.2	3.9e-06	141480	HUMAN	Multidrug resistance protein 1
113	[1]	P08183	ABCB1	672.325	3	-0.71	QEIGWFDVHDVGELNTR		GG_L_200508_21_hcd	103.717	36023	158	174	14.7	2.1e-06	141480	HUMAN	Multidrug resistance protein 1
114	[1]	P08183	ABCB1	672.325	3	0.019	QEIGWFDVHDVGELNTR		GG_L_200508_21_hcd	105.1	36580	158	174	20.4	9.9e-08	141480	HUMAN	Multidrug resistance protein 1
115	[1]	P08183	ABCB1	672.326	3	1	QEIGWFDVHDVGELNTR		GG_L_200508_21_hcd	105.85	36880	158	174	14.2	1.2e-05	141480	HUMAN	Multidrug resistance protein 1
116	[1]	P08183	ABCB1	672.326	3	0.29	QEIGWFDVHDVGELNTR		GG_L_200508_21_hcd	106.283	37051	158	174	16.4	2.1e-05	141480	HUMAN	Multidrug resistance protein 1
117	[1]	P08183	ABCB1	566.981	3	-0.76	ILSSFTDKELLAYAK		GG_L_200508_21_hcd	61.517	17721	235	249	38.6	4.2e-09	141480	HUMAN	Multidrug resistance protein 1
118	[1]	P08183	ABCB1	566.982	3	-0.33	ILSSFTDKELLAYAK		GG_L_200508_21_hcd	61.883	17883	235	249	58	1e-11	141480	HUMAN	Multidrug resistance protein 1
119	[1]	P08183	ABCB1	849.97	2	0.32	ILSSFTDKELLAYAK		GG_L_200508_21_hcd	61.95	17917	235	249	52.7	1.2e-09	141480	HUMAN	Multidrug resistance protein 1
120	[1]	P08183	ABCB1	566.981	3	-1.4	ILSSFTDKELLAYAK		GG_L_200508_21_hcd	62.233	18041	235	249	53.6	1.3e-10	141480	HUMAN	Multidrug resistance protein 1
121	[1]	P08183	ABCB1	849.97	2	0.25	ILSSFTDKELLAYAK		GG_L_200508_21_hcd	62.333	18085	235	249	51.4	1.4e-09	141480	HUMAN	Multidrug resistance protein 1
122	[1]	P08183	ABCB1	566.981	3	-1.6	ILSSFTDKELLAYAK		GG_L_200508_21_hcd	62.6	18210	235	249	54	2.8e-12	141480	HUMAN	Multidrug resistance protein 1
123	[1]	P08183	ABCB1	849.97	2	0.32	ILSSFTDKELLAYAK		GG_L_200508_21_hcd	62.7	18249	235	249	51.2	2.1e-10	141480	HUMAN	Multidrug resistance protein 1
124	[1]	P08183	ABCB1	566.982	3	-0.23	ILSSFTDKELLAYAK		GG_L_200508_21_hcd	63	18385	235	249	48.4	2.2e-10	141480	HUMAN	Multidrug resistance protein 1
125	[1]	P08183	ABCB1	849.969	2	-0.75	ILSSFTDKELLAYAK		GG_L_200508_21_hcd	63.067	18422	235	249	26.6	7.9e-06	141480	HUMAN	Multidrug resistance protein 1
126	[1]	P08183	ABCB1	566.982	3	0.09	ILSSFTDKELLAYAK		GG_L_200508_21_hcd	63.367	18557	235	249	40.1	4.1e-11	141480	HUMAN	Multidrug resistance protein 1
127	[1]	P08183	ABCB1	635.362	2	0.19	AGAVAEEVLAAIR		GG_L_200508_21_hcd	67	20168	250	262	49.9	1.1e-07	141480	HUMAN	Multidrug resistance protein 1
128	[1]	P08183	ABCB1	423.91	3	-0.086	AGAVAEEVLAAIR		GG_L_200508_21_hcd	67.067	20199	250	262	37.6	1.6e-05	141480	HUMAN	Multidrug resistance protein 1
129	[1]	P08183	ABCB1	635.363	2	1.6	AGAVAEEVLAAIR		GG_L_200508_21_hcd	67.35	20332	250	262	50.5	9e-08	141480	HUMAN	Multidrug resistance protein 1
130	[1]	P08183	ABCB1	423.91	3	0.055	AGAVAEEVLAAIR		GG_L_200508_21_hcd	67.417	20358	250	262	44.8	4.8e-07	141480	HUMAN	Multidrug resistance protein 1
131	[1]	P08183	ABCB1	635.363	2	2.5	AGAVAEEVLAAIR		GG_L_200508_21_hcd	67.717	20493	250	262	49.5	1.3e-07	141480	HUMAN	Multidrug resistance protein 1
132	[1]	P08183	ABCB1	423.91	3	0.13	AGAVAEEVLAAIR		GG_L_200508_21_hcd	67.783	20523	250	262	44.8	1e-06	141480	HUMAN	Multidrug resistance protein 1
133	[1]	P08183	ABCB1	635.362	2	0.56	AGAVAEEVLAAIR		GG_L_200508_21_hcd	68.067	20647	250	262	51	2e-07	141480	HUMAN	Multidrug resistance protein 1
134	[1]	P08183	ABCB1	423.91	3	0.055	AGAVAEEVLAAIR		GG_L_200508_21_hcd	68.133	20680	250	262	43.2	1.7e-06	141480	HUMAN	Multidrug resistance protein 1
135	[1]	P08183	ABCB1	635.362	2	-0.018	AGAVAEEVLAAIR		GG_L_200508_21_hcd	68.417	20802	250	262	51	1.4e-07	141480	HUMAN	Multidrug resistance protein 1
136	[1]	P08183	ABCB1	423.91	3	0.055	AGAVAEEVLAAIR		GG_L_200508_21_hcd	68.517	20845	250	262	33.9	3.8e-05	141480	HUMAN	Multidrug resistance protein 1
137	[1]	P08183	ABCB1	635.362	2	-0.018	AGAVAEEVLAAIR		GG_L_200508_21_hcd	68.783	20965	250	262	48.9	3.2e-07	141480	HUMAN	Multidrug resistance protein 1
138	[1]	P08183	ABCB1	635.362	2	0.092	AGAVAEEVLAAIR		GG_L_200508_21_hcd	69.15	21132	250	262	45.1	1.3e-06	141480	HUMAN	Multidrug resistance protein 1
139	[1]	P08183	ABCB1	635.362	2	-0.11	AGAVAEEVLAAIR		GG_L_200508_21_hcd	71.117	22042	250	262	29.1	1.3e-09	141480	HUMAN	Multidrug resistance protein 1
140	[1]	P08183	ABCB1	635.361	2	-0.3	AGAVAEEVLAAIR		GG_L_200508_21_hcd	73.85	23280	250	262	19.9	1.1e-06	141480	HUMAN	Multidrug resistance protein 1
141	[1]	P08183	ABCB1	460.764	2	0.21	TVIAFGGQK		GG_L_200508_21_hcd	46.3	10981	263	271	30.6	3.8e-05	141480	HUMAN	Multidrug resistance protein 1
142	[1]	P08183	ABCB1	460.764	2	0.076	TVIAFGGQK		GG_L_200508_21_hcd	46.667	11133	263	271	30.6	3.3e-05	141480	HUMAN	Multidrug resistance protein 1
143	[1]	P08183	ABCB1	449.737	2	-0.19	GAAYEIFK		GG_L_200508_21_hcd	52.583	13721	360	367	32.6	4.8e-05	141480	HUMAN	Multidrug resistance protein 1
144	[1]	P08183	ABCB1	449.737	2	-0.057	GAAYEIFK		GG_L_200508_21_hcd	54.567	14616	360	367	24.2	5e-05	141480	HUMAN	Multidrug resistance protein 1
145	[1]	P08183	ABCB1	740.388	2	0.09	IIDNKPSIDSYSK		GG_L_200508_21_hcd	42.633	9517	368	380	32.4	4.2e-10	141480	HUMAN	Multidrug resistance protein 1
146	[1]	P08183	ABCB1	493.928	3	-0.0089	IIDNKPSIDSYSK		GG_L_200508_21_hcd	42.733	9560	368	380	45.4	1.1e-09	141480	HUMAN	Multidrug resistance protein 1
147	[1]	P08183	ABCB1	740.388	2	0.09	IIDNKPSIDSYSK		GG_L_200508_21_hcd	42.983	9667	368	380	47.8	4.4e-09	141480	HUMAN	Multidrug resistance protein 1
148	[1]	P08183	ABCB1	493.928	3	0.11	IIDNKPSIDSYSK		GG_L_200508_21_hcd	43.083	9709	368	380	45.8	8.7e-10	141480	HUMAN	Multidrug resistance protein 1
149	[1]	P08183	ABCB1	740.388	2	-0.15	IIDNKPSIDSYSK		GG_L_200508_21_hcd	43.333	9816	368	380	47.8	5e-09	141480	HUMAN	Multidrug resistance protein 1
150	[1]	P08183	ABCB1	493.928	3	0.36	IIDNKPSIDSYSK		GG_L_200508_21_hcd	43.433	9850	368	380	52.4	6.8e-11	141480	HUMAN	Multidrug resistance protein 1
151	[1]	P08183	ABCB1	740.389	2	0.67	IIDNKPSIDSYSK		GG_L_200508_21_hcd	43.7	9962	368	380	51	1.1e-09	141480	HUMAN	Multidrug resistance protein 1
152	[1]	P08183	ABCB1	493.928	3	0.3	IIDNKPSIDSYSK		GG_L_200508_21_hcd	43.767	9991	368	380	45.5	4.7e-10	141480	HUMAN	Multidrug resistance protein 1
153	[1]	P08183	ABCB1	740.389	2	0.75	IIDNKPSIDSYSK		GG_L_200508_21_hcd	44.033	10110	368	380	45.2	3.1e-10	141480	HUMAN	Multidrug resistance protein 1
154	[1]	P08183	ABCB1	493.928	3	-0.07	IIDNKPSIDSYSK		GG_L_200508_21_hcd	44.117	10141	368	380	50.9	4.1e-11	141480	HUMAN	Multidrug resistance protein 1
155	[1]	P08183	ABCB1	493.928	3	0.23	IIDNKPSIDSYSK		GG_L_200508_21_hcd	44.467	10289	368	380	29.3	7e-08	141480	HUMAN	Multidrug resistance protein 1
156	[1]	P08183	ABCB1	571.3	3	-1.5	SGHKPDNIKGNLEFR		GG_L_200508_21_hcd	37.45	7342	381	395	18.8	3.3e-05	141480	HUMAN	Multidrug resistance protein 1
157	[1]	P08183	ABCB1	553.772	2	-0.22	NVHFSYPSR		GG_L_200508_21_hcd	42.083	9282	396	404	26.6	1.5e-07	141480	HUMAN	Multidrug resistance protein 1
158	[1]	P08183	ABCB1	553.772	2	-0.44	NVHFSYPSR		GG_L_200508_21_hcd	42.45	9437	396	404	33.4	1.1e-07	141480	HUMAN	Multidrug resistance protein 1
159	[1]	P08183	ABCB1	553.773	2	-0.11	NVHFSYPSR		GG_L_200508_21_hcd	42.8	9588	396	404	35	3.5e-09	141480	HUMAN	Multidrug resistance protein 1
160	[1]	P08183	ABCB1	553.773	2	-0.11	NVHFSYPSR		GG_L_200508_21_hcd	43.133	9730	396	404	34.9	6.1e-08	141480	HUMAN	Multidrug resistance protein 1
161	[1]	P08183	ABCB1	553.773	2	-0.11	NVHFSYPSR		GG_L_200508_21_hcd	43.483	9875	396	404	38.6	1.9e-08	141480	HUMAN	Multidrug resistance protein 1
162	[1]	P08183	ABCB1	553.773	2	0.21	NVHFSYPSR		GG_L_200508_21_hcd	43.833	10022	396	404	31.8	4.9e-07	141480	HUMAN	Multidrug resistance protein 1
163	[1]	P08183	ABCB1	412.216	3	-0.37	NVHFSYPSRK		GG_L_200508_21_hcd	36.233	6866	396	405	22.8	5.5e-06	141480	HUMAN	Multidrug resistance protein 1
164	[1]	P08183	ABCB1	412.216	3	-0.37	NVHFSYPSRK		GG_L_200508_21_hcd	36.567	7006	396	405	30.7	8.4e-07	141480	HUMAN	Multidrug resistance protein 1
165	[1]	P08183	ABCB1	412.216	3	-0.3	NVHFSYPSRK		GG_L_200508_21_hcd	36.917	7137	396	405	29.9	6.2e-07	141480	HUMAN	Multidrug resistance protein 1
166	[1]	P08183	ABCB1	412.216	3	-0.44	NVHFSYPSRK		GG_L_200508_21_hcd	37.25	7262	396	405	30.2	8.5e-07	141480	HUMAN	Multidrug resistance protein 1
167	[1]	P08183	ABCB1	412.216	3	-0.15	NVHFSYPSRK		GG_L_200508_21_hcd	37.6	7401	396	405	28.7	2.6e-06	141480	HUMAN	Multidrug resistance protein 1
168	[1]	P08183	ABCB1	412.216	3	-0.15	NVHFSYPSRK		GG_L_200508_21_hcd	37.933	7539	396	405	25.9	1.8e-05	141480	HUMAN	Multidrug resistance protein 1
169	[1]	P08183	ABCB1	412.216	3	0.069	NVHFSYPSRK		GG_L_200508_21_hcd	38.283	7684	396	405	24.9	2.8e-05	141480	HUMAN	Multidrug resistance protein 1
170	[1]	P08183	ABCB1	825.9	2	-0.63	VQSGQTVALVGNSGC(Methylthio)GK		GG_L_200508_21_hcd	50.617	12837	417	433	49.1	6.4e-16	141480	HUMAN	Multidrug resistance protein 1
171	[1]	P08183	ABCB1	550.936	3	0.4	VQSGQTVALVGNSGC(Methylthio)GK		GG_L_200508_21_hcd	50.7	12875	417	433	38.9	8.8e-12	141480	HUMAN	Multidrug resistance protein 1
172	[1]	P08183	ABCB1	825.901	2	0.7	VQSGQTVALVGNSGC(Methylthio)GK		GG_L_200508_21_hcd	51	13009	417	433	57.1	6.6e-16	141480	HUMAN	Multidrug resistance protein 1
173	[1]	P08183	ABCB1	550.936	3	0.19	VQSGQTVALVGNSGC(Methylthio)GK		GG_L_200508_21_hcd	51.067	13040	417	433	46.3	8.5e-11	141480	HUMAN	Multidrug resistance protein 1
174	[1]	P08183	ABCB1	825.901	2	0.56	VQSGQTVALVGNSGC(Methylthio)GK		GG_L_200508_21_hcd	51.367	13174	417	433	57.5	1e-14	141480	HUMAN	Multidrug resistance protein 1
175	[1]	P08183	ABCB1	550.936	3	0.076	VQSGQTVALVGNSGC(Methylthio)GK		GG_L_200508_21_hcd	51.45	13211	417	433	44	3.6e-11	141480	HUMAN	Multidrug resistance protein 1
176	[1]	P08183	ABCB1	825.901	2	0.34	VQSGQTVALVGNSGC(Methylthio)GK		GG_L_200508_21_hcd	51.733	13343	417	433	54.4	2.1e-15	141480	HUMAN	Multidrug resistance protein 1
177	[1]	P08183	ABCB1	550.936	3	0.4	VQSGQTVALVGNSGC(Methylthio)GK		GG_L_200508_21_hcd	51.8	13371	417	433	45.4	3.9e-14	141480	HUMAN	Multidrug resistance protein 1
178	[1]	P08183	ABCB1	825.901	2	0.86	VQSGQTVALVGNSGC(Methylthio)GK		GG_L_200508_21_hcd	52.133	13521	417	433	45	1.9e-13	141480	HUMAN	Multidrug resistance protein 1
179	[1]	P08183	ABCB1	540.279	2	0.29	STTVQLM(Oxidation)QR	Oxidation@440	GG_L_200508_21_hcd	37.083	7203	434	442	27.3	5.2e-07	141480	HUMAN	Multidrug resistance protein 1
180	[1]	P08183	ABCB1	540.279	2	0.18	STTVQLM(Oxidation)QR	Oxidation@440	GG_L_200508_21_hcd	37.433	7338	434	442	27.3	2.3e-07	141480	HUMAN	Multidrug resistance protein 1
181	[1]	P08183	ABCB1	532.282	2	-0.12	STTVQLMQR		GG_L_200508_21_hcd	43.833	10021	434	442	32.5	5.2e-06	141480	HUMAN	Multidrug resistance protein 1
182	[1]	P08183	ABCB1	532.282	2	0.1	STTVQLMQR		GG_L_200508_21_hcd	44.2	10176	434	442	33.5	1.3e-06	141480	HUMAN	Multidrug resistance protein 1
183	[1]	P08183	ABCB1	532.282	2	-0.12	STTVQLMQR		GG_L_200508_21_hcd	44.533	10320	434	442	34	1.1e-07	141480	HUMAN	Multidrug resistance protein 1
184	[1]	P08183	ABCB1	532.282	2	-0.24	STTVQLMQR		GG_L_200508_21_hcd	44.883	10452	434	442	36.5	7.1e-08	141480	HUMAN	Multidrug resistance protein 1
185	[1]	P08183	ABCB1	532.282	2	0.1	STTVQLMQR		GG_L_200508_21_hcd	45.233	10574	434	442	33	5.8e-07	141480	HUMAN	Multidrug resistance protein 1
186	[1]	P08183	ABCB1	955.943	2	-0.56	LYDPTEGM(Oxidation)VSVDGQDIR	Oxidation@450	GG_L_200508_21_hcd	57.017	15679	443	459	40.5	1.5e-11	141480	HUMAN	Multidrug resistance protein 1
187	[1]	P08183	ABCB1	637.631	3	-0.19	LYDPTEGM(Oxidation)VSVDGQDIR	Oxidation@450	GG_L_200508_21_hcd	57.15	15744	443	459	37.2	2e-10	141480	HUMAN	Multidrug resistance protein 1
188	[1]	P08183	ABCB1	955.944	2	0.14	LYDPTEGM(Oxidation)VSVDGQDIR	Oxidation@450	GG_L_200508_21_hcd	57.383	15851	443	459	56.9	3e-16	141480	HUMAN	Multidrug resistance protein 1
189	[1]	P08183	ABCB1	637.631	3	0.0018	LYDPTEGM(Oxidation)VSVDGQDIR	Oxidation@450	GG_L_200508_21_hcd	57.533	15908	443	459	32.6	3.8e-10	141480	HUMAN	Multidrug resistance protein 1
190	[1]	P08183	ABCB1	955.945	2	1.2	LYDPTEGM(Oxidation)VSVDGQDIR	Oxidation@450	GG_L_200508_21_hcd	57.75	16010	443	459	42.8	7.2e-14	141480	HUMAN	Multidrug resistance protein 1
191	[1]	P08183	ABCB1	955.945	2	1.1	LYDPTEGM(Oxidation)VSVDGQDIR	Oxidation@450	GG_L_200508_21_hcd	58.15	16187	443	459	13.6	2.4e-11	141480	HUMAN	Multidrug resistance protein 1
192	[1]	P08183	ABCB1	955.941	2	-2.7	LYDPTEGM(Oxidation)VSVDGQDIR	Oxidation@450	GG_L_200508_21_hcd	62.533	18180	443	459	32.5	1.7e-09	141480	HUMAN	Multidrug resistance protein 1
193	[1]	P08183	ABCB1	947.946	2	-0.17	LYDPTEGMVSVDGQDIR		GG_L_200508_21_hcd	62.2	18024	443	459	42.2	1.6e-13	141480	HUMAN	Multidrug resistance protein 1
194	[1]	P08183	ABCB1	947.947	2	0.68	LYDPTEGMVSVDGQDIR		GG_L_200508_21_hcd	62.567	18195	443	459	60.7	3.8e-18	141480	HUMAN	Multidrug resistance protein 1
195	[1]	P08183	ABCB1	632.3	3	-0.24	LYDPTEGMVSVDGQDIR		GG_L_200508_21_hcd	62.717	18259	443	459	48.5	6.4e-15	141480	HUMAN	Multidrug resistance protein 1
196	[1]	P08183	ABCB1	947.946	2	0.22	LYDPTEGMVSVDGQDIR		GG_L_200508_21_hcd	62.95	18368	443	459	58.1	2.5e-17	141480	HUMAN	Multidrug resistance protein 1
197	[1]	P08183	ABCB1	947.946	2	0.22	LYDPTEGMVSVDGQDIR		GG_L_200508_21_hcd	63.333	18543	443	459	62.3	1.3e-18	141480	HUMAN	Multidrug resistance protein 1
198	[1]	P08183	ABCB1	947.946	2	-0.36	LYDPTEGMVSVDGQDIR		GG_L_200508_21_hcd	63.7	18706	443	459	60.4	1e-19	141480	HUMAN	Multidrug resistance protein 1
199	[1]	P08183	ABCB1	947.947	2	0.93	LYDPTEGMVSVDGQDIR		GG_L_200508_21_hcd	65.183	19352	443	459	29.2	1.2e-10	141480	HUMAN	Multidrug resistance protein 1
200	[1]	P08183	ABCB1	947.946	2	-0.029	LYDPTEGMVSVDGQDIR		GG_L_200508_21_hcd	66.133	19786	443	459	19	1.6e-07	141480	HUMAN	Multidrug resistance protein 1
201	[1]	P08183	ABCB1	704.649	4	0.27	FLREIIGVVSQEPVLFATTIAENIR		GG_L_200508_21_hcd	87.333	29128	465	489	38.5	1.5e-11	141480	HUMAN	Multidrug resistance protein 1
202	[1]	P08183	ABCB1	800.444	3	0.17	EIIGVVSQEPVLFATTIAENIR		GG_L_200508_21_hcd	83.217	27348	468	489	52.2	1.5e-13	141480	HUMAN	Multidrug resistance protein 1
203	[1]	P08183	ABCB1	1200.17	2	2.1	EIIGVVSQEPVLFATTIAENIR		GG_L_200508_21_hcd	83.383	27426	468	489	59.1	1.2e-15	141480	HUMAN	Multidrug resistance protein 1
204	[1]	P08183	ABCB1	800.446	3	2.1	EIIGVVSQEPVLFATTIAENIR		GG_L_200508_21_hcd	83.567	27507	468	489	58.9	2.1e-14	141480	HUMAN	Multidrug resistance protein 1
205	[1]	P08183	ABCB1	1200.16	2	0.45	EIIGVVSQEPVLFATTIAENIR		GG_L_200508_21_hcd	83.75	27584	468	489	64.2	4.3e-16	141480	HUMAN	Multidrug resistance protein 1
206	[1]	P08183	ABCB1	600.585	4	0.28	EIIGVVSQEPVLFATTIAENIR		GG_L_200508_21_hcd	83.783	27600	468	489	39.8	2.8e-11	141480	HUMAN	Multidrug resistance protein 1
207	[1]	P08183	ABCB1	800.446	3	2.7	EIIGVVSQEPVLFATTIAENIR		GG_L_200508_21_hcd	83.917	27657	468	489	57.2	2.3e-13	141480	HUMAN	Multidrug resistance protein 1
208	[1]	P08183	ABCB1	1200.16	2	0.15	EIIGVVSQEPVLFATTIAENIR		GG_L_200508_21_hcd	84.083	27727	468	489	60.7	3.6e-15	141480	HUMAN	Multidrug resistance protein 1
209	[1]	P08183	ABCB1	800.445	3	1	EIIGVVSQEPVLFATTIAENIR		GG_L_200508_21_hcd	84.267	27807	468	489	57.2	5.6e-14	141480	HUMAN	Multidrug resistance protein 1
210	[1]	P08183	ABCB1	800.445	3	0.7	EIIGVVSQEPVLFATTIAENIR		GG_L_200508_21_hcd	84.617	27962	468	489	60.4	1.1e-13	141480	HUMAN	Multidrug resistance protein 1
211	[1]	P08183	ABCB1	800.446	3	2	EIIGVVSQEPVLFATTIAENIR		GG_L_200508_21_hcd	84.983	28123	468	489	55.6	1.4e-13	141480	HUMAN	Multidrug resistance protein 1
212	[1]	P08183	ABCB1	800.445	3	0.86	EIIGVVSQEPVLFATTIAENIR		GG_L_200508_21_hcd	85.35	28281	468	489	52.2	6.8e-13	141480	HUMAN	Multidrug resistance protein 1
213	[1]	P08183	ABCB1	800.445	3	0.55	EIIGVVSQEPVLFATTIAENIR		GG_L_200508_21_hcd	86.183	28633	468	489	46	1.8e-11	141480	HUMAN	Multidrug resistance protein 1
214	[1]	P08183	ABCB1	800.445	3	0.47	EIIGVVSQEPVLFATTIAENIR		GG_L_200508_21_hcd	86.55	28790	468	489	44	1e-11	141480	HUMAN	Multidrug resistance protein 1
215	[1]	P08183	ABCB1	800.442	3	-3.4	EIIGVVSQEPVLFATTIAENIR		GG_L_200508_21_hcd	86.95	28959	468	489	41.8	4.7e-09	141480	HUMAN	Multidrug resistance protein 1
216	[1]	P08183	ABCB1	800.444	3	0.25	EIIGVVSQEPVLFATTIAENIR		GG_L_200508_21_hcd	87.733	29299	468	489	34.4	9.1e-09	141480	HUMAN	Multidrug resistance protein 1
217	[1]	P08183	ABCB1	800.444	3	0.01	EIIGVVSQEPVLFATTIAENIR		GG_L_200508_21_hcd	88.567	29645	468	489	33.9	6.3e-10	141480	HUMAN	Multidrug resistance protein 1
218	[1]	P08183	ABCB1	528.584	3	-0.44	YGRENVTMDEIEK		GG_L_200508_21_hcd	45.733	10757	490	502	29.9	9.6e-06	141480	HUMAN	Multidrug resistance protein 1
219	[1]	P08183	ABCB1	792.371	2	-1.1	YGRENVTMDEIEK		GG_L_200508_21_hcd	45.8	10775	490	502	36.4	1.9e-05	141480	HUMAN	Multidrug resistance protein 1
220	[1]	P08183	ABCB1	528.584	3	-0.21	YGRENVTMDEIEK		GG_L_200508_21_hcd	46.083	10892	490	502	31.1	6.6e-06	141480	HUMAN	Multidrug resistance protein 1
221	[1]	P08183	ABCB1	792.371	2	-0.93	YGRENVTMDEIEK		GG_L_200508_21_hcd	46.133	10910	490	502	40	5.2e-06	141480	HUMAN	Multidrug resistance protein 1
222	[1]	P08183	ABCB1	528.584	3	-0.095	YGRENVTMDEIEK		GG_L_200508_21_hcd	46.433	11035	490	502	30.4	1.6e-05	141480	HUMAN	Multidrug resistance protein 1
223	[1]	P08183	ABCB1	604.279	2	0.59	ENVTMDEIEK		GG_L_200508_21_hcd	47.433	11459	493	502	30.5	3.9e-05	141480	HUMAN	Multidrug resistance protein 1
224	[1]	P08183	ABCB1	604.279	2	0.29	ENVTMDEIEK		GG_L_200508_21_hcd	47.45	11467	493	502	35.5	3.3e-06	141480	HUMAN	Multidrug resistance protein 1
225	[1]	P08183	ABCB1	604.279	2	0.49	ENVTMDEIEK		GG_L_200508_21_hcd	47.817	11621	493	502	35.5	1.5e-06	141480	HUMAN	Multidrug resistance protein 1
226	[1]	P08183	ABCB1	604.28	2	1	ENVTMDEIEK		GG_L_200508_21_hcd	48.167	11771	493	502	40.8	2.2e-07	141480	HUMAN	Multidrug resistance protein 1
227	[1]	P08183	ABCB1	604.279	2	0.59	ENVTMDEIEK		GG_L_200508_21_hcd	48.383	11864	493	502	31	4.1e-05	141480	HUMAN	Multidrug resistance protein 1
228	[1]	P08183	ABCB1	604.279	2	0.49	ENVTMDEIEK		GG_L_200508_21_hcd	48.533	11930	493	502	32.1	1.3e-05	141480	HUMAN	Multidrug resistance protein 1
229	[1]	P08183	ABCB1	609.279	2	-0.29	EANAYDFIM(Oxidation)K	Oxidation@514	GG_L_200508_21_hcd	53.75	14252	506	515	34.7	1.4e-14	141480	HUMAN	Multidrug resistance protein 1
230	[1]	P08183	ABCB1	609.279	2	0.1	EANAYDFIM(Oxidation)K	Oxidation@514	GG_L_200508_21_hcd	54.15	14431	506	515	42.1	1.2e-15	141480	HUMAN	Multidrug resistance protein 1
231	[1]	P08183	ABCB1	609.279	2	-0.096	EANAYDFIM(Oxidation)K	Oxidation@514	GG_L_200508_21_hcd	54.533	14600	506	515	40.3	3.3e-15	141480	HUMAN	Multidrug resistance protein 1
232	[1]	P08183	ABCB1	601.282	2	0.15	EANAYDFIMK		GG_L_200508_21_hcd	59.85	16966	506	515	29.1	1.9e-11	141480	HUMAN	Multidrug resistance protein 1
233	[1]	P08183	ABCB1	601.282	2	0.45	EANAYDFIMK		GG_L_200508_21_hcd	60.217	17129	506	515	35.4	4.8e-10	141480	HUMAN	Multidrug resistance protein 1
234	[1]	P08183	ABCB1	601.282	2	0.95	EANAYDFIMK		GG_L_200508_21_hcd	60.583	17295	506	515	32.8	2.4e-09	141480	HUMAN	Multidrug resistance protein 1
235	[1]	P08183	ABCB1	601.282	2	0.45	EANAYDFIMK		GG_L_200508_21_hcd	60.933	17456	506	515	33.8	4.5e-10	141480	HUMAN	Multidrug resistance protein 1
236	[1]	P08183	ABCB1	601.282	2	0.048	EANAYDFIMK		GG_L_200508_21_hcd	61.317	17626	506	515	32.8	9.9e-10	141480	HUMAN	Multidrug resistance protein 1
237	[1]	P08183	ABCB1	601.282	2	0.65	EANAYDFIMK		GG_L_200508_21_hcd	61.683	17793	506	515	32.2	1.3e-10	141480	HUMAN	Multidrug resistance protein 1
238	[1]	P08183	ABCB1	601.283	2	2.1	EANAYDFIMK		GG_L_200508_21_hcd	62.05	17961	506	515	32	1.2e-09	141480	HUMAN	Multidrug resistance protein 1
239	[1]	P08183	ABCB1	601.282	2	0.45	EANAYDFIMK		GG_L_200508_21_hcd	62.45	18136	506	515	21.9	3.5e-08	141480	HUMAN	Multidrug resistance protein 1
240	[1]	P08183	ABCB1	601.281	2	-1.1	EANAYDFIMK		GG_L_200508_21_hcd	62.817	18302	506	515	19.5	3.2e-07	141480	HUMAN	Multidrug resistance protein 1
241	[1]	P08183	ABCB1	601.281	2	-1.3	EANAYDFIMK		GG_L_200508_21_hcd	63.3	18522	506	515	22.9	6.4e-07	141480	HUMAN	Multidrug resistance protein 1
242	[1]	P08183	ABCB1	471.261	3	-0.25	LPHKFDTLVGER		GG_L_200508_21_hcd	45.533	10682	516	527	34.6	2.8e-07	141480	HUMAN	Multidrug resistance protein 1
243	[1]	P08183	ABCB1	471.261	3	0.26	LPHKFDTLVGER		GG_L_200508_21_hcd	45.867	10808	516	527	41.5	1.5e-08	141480	HUMAN	Multidrug resistance protein 1
244	[1]	P08183	ABCB1	706.388	2	-0.015	LPHKFDTLVGER		GG_L_200508_21_hcd	45.933	10831	516	527	24.9	7.8e-06	141480	HUMAN	Multidrug resistance protein 1
245	[1]	P08183	ABCB1	471.261	3	-0.13	LPHKFDTLVGER		GG_L_200508_21_hcd	46.217	10944	516	527	42.5	3.7e-07	141480	HUMAN	Multidrug resistance protein 1
246	[1]	P08183	ABCB1	706.389	2	0.42	LPHKFDTLVGER		GG_L_200508_21_hcd	46.283	10969	516	527	36	1.1e-06	141480	HUMAN	Multidrug resistance protein 1
247	[1]	P08183	ABCB1	471.261	3	0.0015	LPHKFDTLVGER		GG_L_200508_21_hcd	46.567	11093	516	527	40.9	1.4e-06	141480	HUMAN	Multidrug resistance protein 1
248	[1]	P08183	ABCB1	706.388	2	-0.1	LPHKFDTLVGER		GG_L_200508_21_hcd	46.633	11120	516	527	36.2	3e-06	141480	HUMAN	Multidrug resistance protein 1
249	[1]	P08183	ABCB1	471.261	3	-0.13	LPHKFDTLVGER		GG_L_200508_21_hcd	46.933	11247	516	527	43	1.4e-06	141480	HUMAN	Multidrug resistance protein 1
250	[1]	P08183	ABCB1	706.388	2	-0.015	LPHKFDTLVGER		GG_L_200508_21_hcd	46.983	11272	516	527	32	2.3e-07	141480	HUMAN	Multidrug resistance protein 1
251	[1]	P08183	ABCB1	471.261	3	0.0015	LPHKFDTLVGER		GG_L_200508_21_hcd	47.267	11393	516	527	44	1.2e-06	141480	HUMAN	Multidrug resistance protein 1
252	[1]	P08183	ABCB1	706.389	2	0.42	LPHKFDTLVGER		GG_L_200508_21_hcd	47.333	11424	516	527	25.6	1e-05	141480	HUMAN	Multidrug resistance protein 1
253	[1]	P08183	ABCB1	471.261	3	0.0015	LPHKFDTLVGER		GG_L_200508_21_hcd	47.617	11538	516	527	47.2	2.7e-08	141480	HUMAN	Multidrug resistance protein 1
254	[1]	P08183	ABCB1	706.388	2	0.084	LPHKFDTLVGER		GG_L_200508_21_hcd	47.7	11572	516	527	21.1	4.9e-05	141480	HUMAN	Multidrug resistance protein 1
255	[1]	P08183	ABCB1	471.261	3	-0.13	LPHKFDTLVGER		GG_L_200508_21_hcd	47.967	11686	516	527	39.6	4.4e-08	141480	HUMAN	Multidrug resistance protein 1
256	[1]	P08183	ABCB1	471.261	3	-0.51	LPHKFDTLVGER		GG_L_200508_21_hcd	48.317	11836	516	527	34.6	1.8e-07	141480	HUMAN	Multidrug resistance protein 1
257	[1]	P08183	ABCB1	471.261	3	-0.57	LPHKFDTLVGER		GG_L_200508_21_hcd	48.7	12003	516	527	28.3	9.5e-07	141480	HUMAN	Multidrug resistance protein 1
258	[1]	P08183	ABCB1	468.743	2	-0.084	FDTLVGER		GG_L_200508_21_hcd	47.983	11691	520	527	25.9	3.1e-06	141480	HUMAN	Multidrug resistance protein 1
259	[1]	P08183	ABCB1	468.743	2	-0.15	FDTLVGER		GG_L_200508_21_hcd	48.333	11844	520	527	34.9	4.9e-05	141480	HUMAN	Multidrug resistance protein 1
260	[1]	P08183	ABCB1	468.743	2	-0.084	FDTLVGER		GG_L_200508_21_hcd	48.683	11996	520	527	38	2.8e-05	141480	HUMAN	Multidrug resistance protein 1
261	[1]	P08183	ABCB1	468.743	2	-0.21	FDTLVGER		GG_L_200508_21_hcd	49.05	12155	520	527	38	4.7e-05	141480	HUMAN	Multidrug resistance protein 1
262	[1]	P08183	ABCB1	468.743	2	-0.02	FDTLVGER		GG_L_200508_21_hcd	49.433	12319	520	527	36.4	1.9e-05	141480	HUMAN	Multidrug resistance protein 1
263	[1]	P08183	ABCB1	881.8	3	-4.2	ILLLDEATSALDTESEAVVQVALDK		GG_L_200508_21_hcd	0.367	71	551	575	21.7	4e-08	141480	HUMAN	Multidrug resistance protein 1
264	[1]	P08183	ABCB1	881.802	3	-1.8	ILLLDEATSALDTESEAVVQVALDK		GG_L_200508_21_hcd	0.733	205	551	575	22	3.6e-05	141480	HUMAN	Multidrug resistance protein 1
265	[1]	P08183	ABCB1	881.804	3	-0.34	ILLLDEATSALDTESEAVVQVALDK		GG_L_200508_21_hcd	86.267	28670	551	575	33.3	4.5e-08	141480	HUMAN	Multidrug resistance protein 1
266	[1]	P08183	ABCB1	881.804	3	0.14	ILLLDEATSALDTESEAVVQVALDK		GG_L_200508_21_hcd	86.633	28828	551	575	52.5	5.3e-14	141480	HUMAN	Multidrug resistance protein 1
267	[1]	P08183	ABCB1	881.805	3	1.2	ILLLDEATSALDTESEAVVQVALDK		GG_L_200508_21_hcd	86.983	28977	551	575	51	2.2e-12	141480	HUMAN	Multidrug resistance protein 1
268	[1]	P08183	ABCB1	661.605	4	0.5	ILLLDEATSALDTESEAVVQVALDK		GG_L_200508_21_hcd	87.317	29118	551	575	42.7	2.2e-11	141480	HUMAN	Multidrug resistance protein 1
269	[1]	P08183	ABCB1	881.805	3	1.4	ILLLDEATSALDTESEAVVQVALDK		GG_L_200508_21_hcd	87.35	29131	551	575	54.1	2.9e-13	141480	HUMAN	Multidrug resistance protein 1
270	[1]	P08183	ABCB1	1322.2	2	1.3	ILLLDEATSALDTESEAVVQVALDK		GG_L_200508_21_hcd	87.383	29146	551	575	63.6	5.1e-16	141480	HUMAN	Multidrug resistance protein 1
271	[1]	P08183	ABCB1	661.605	4	0.14	ILLLDEATSALDTESEAVVQVALDK		GG_L_200508_21_hcd	87.667	29266	551	575	43.3	3.2e-11	141480	HUMAN	Multidrug resistance protein 1
272	[1]	P08183	ABCB1	881.807	3	3.3	ILLLDEATSALDTESEAVVQVALDK		GG_L_200508_21_hcd	87.683	29275	551	575	59.9	7.3e-14	141480	HUMAN	Multidrug resistance protein 1
273	[1]	P08183	ABCB1	1322.2	2	1.6	ILLLDEATSALDTESEAVVQVALDK		GG_L_200508_21_hcd	87.717	29292	551	575	62	1.9e-16	141480	HUMAN	Multidrug resistance protein 1
274	[1]	P08183	ABCB1	881.805	3	1.2	ILLLDEATSALDTESEAVVQVALDK		GG_L_200508_21_hcd	88.033	29420	551	575	53.5	6.1e-13	141480	HUMAN	Multidrug resistance protein 1
275	[1]	P08183	ABCB1	661.605	4	0.7	ILLLDEATSALDTESEAVVQVALDK		GG_L_200508_21_hcd	88.067	29439	551	575	37.2	2.9e-09	141480	HUMAN	Multidrug resistance protein 1
276	[1]	P08183	ABCB1	1322.2	2	-2.8	ILLLDEATSALDTESEAVVQVALDK		GG_L_200508_21_hcd	88.217	29498	551	575	59.5	2e-14	141480	HUMAN	Multidrug resistance protein 1
277	[1]	P08183	ABCB1	881.805	3	1.1	ILLLDEATSALDTESEAVVQVALDK		GG_L_200508_21_hcd	88.383	29567	551	575	52.5	5.1e-12	141480	HUMAN	Multidrug resistance protein 1
278	[1]	P08183	ABCB1	881.805	3	0.84	ILLLDEATSALDTESEAVVQVALDK		GG_L_200508_21_hcd	88.733	29717	551	575	53.5	2.7e-12	141480	HUMAN	Multidrug resistance protein 1
279	[1]	P08183	ABCB1	1322.2	2	-4.5	ILLLDEATSALDTESEAVVQVALDK		GG_L_200508_21_hcd	88.933	29804	551	575	28.9	1.9e-09	141480	HUMAN	Multidrug resistance protein 1
280	[1]	P08183	ABCB1	881.805	3	0.63	ILLLDEATSALDTESEAVVQVALDK		GG_L_200508_21_hcd	89.083	29863	551	575	44.5	1e-10	141480	HUMAN	Multidrug resistance protein 1
281	[1]	P08183	ABCB1	881.805	3	0.77	ILLLDEATSALDTESEAVVQVALDK		GG_L_200508_21_hcd	89.417	30015	551	575	51	2.1e-11	141480	HUMAN	Multidrug resistance protein 1
282	[1]	P08183	ABCB1	881.805	3	0.97	ILLLDEATSALDTESEAVVQVALDK		GG_L_200508_21_hcd	89.783	30171	551	575	51.4	1.4e-12	141480	HUMAN	Multidrug resistance protein 1
283	[1]	P08183	ABCB1	881.805	3	0.84	ILLLDEATSALDTESEAVVQVALDK		GG_L_200508_21_hcd	90.133	30315	551	575	50	1.4e-12	141480	HUMAN	Multidrug resistance protein 1
284	[1]	P08183	ABCB1	881.805	3	0.91	ILLLDEATSALDTESEAVVQVALDK		GG_L_200508_21_hcd	90.483	30439	551	575	49.8	7.3e-12	141480	HUMAN	Multidrug resistance protein 1
285	[1]	P08183	ABCB1	881.804	3	-0.34	ILLLDEATSALDTESEAVVQVALDK		GG_L_200508_21_hcd	90.833	30585	551	575	51	1.6e-12	141480	HUMAN	Multidrug resistance protein 1
286	[1]	P08183	ABCB1	881.804	3	0.42	ILLLDEATSALDTESEAVVQVALDK		GG_L_200508_21_hcd	91.217	30746	551	575	48.9	1.3e-11	141480	HUMAN	Multidrug resistance protein 1
287	[1]	P08183	ABCB1	881.805	3	1.2	ILLLDEATSALDTESEAVVQVALDK		GG_L_200508_21_hcd	91.6	30906	551	575	50.5	6.4e-12	141480	HUMAN	Multidrug resistance protein 1
288	[1]	P08183	ABCB1	881.804	3	0.55	ILLLDEATSALDTESEAVVQVALDK		GG_L_200508_21_hcd	91.95	31053	551	575	54.2	2.5e-12	141480	HUMAN	Multidrug resistance protein 1
289	[1]	P08183	ABCB1	881.804	3	0.42	ILLLDEATSALDTESEAVVQVALDK		GG_L_200508_21_hcd	92.3	31204	551	575	46.6	2e-12	141480	HUMAN	Multidrug resistance protein 1
290	[1]	P08183	ABCB1	881.805	3	0.63	ILLLDEATSALDTESEAVVQVALDK		GG_L_200508_21_hcd	92.65	31355	551	575	49.2	6.9e-13	141480	HUMAN	Multidrug resistance protein 1
291	[1]	P08183	ABCB1	881.805	3	1.4	ILLLDEATSALDTESEAVVQVALDK		GG_L_200508_21_hcd	93.05	31521	551	575	47.9	1.8e-13	141480	HUMAN	Multidrug resistance protein 1
292	[1]	P08183	ABCB1	881.804	3	0.55	ILLLDEATSALDTESEAVVQVALDK		GG_L_200508_21_hcd	93.383	31665	551	575	48	1.1e-12	141480	HUMAN	Multidrug resistance protein 1
293	[1]	P08183	ABCB1	881.804	3	0.35	ILLLDEATSALDTESEAVVQVALDK		GG_L_200508_21_hcd	93.75	31818	551	575	47.6	1.6e-12	141480	HUMAN	Multidrug resistance protein 1
294	[1]	P08183	ABCB1	881.804	3	0.55	ILLLDEATSALDTESEAVVQVALDK		GG_L_200508_21_hcd	94.1	31968	551	575	49.9	2.2e-12	141480	HUMAN	Multidrug resistance protein 1
295	[1]	P08183	ABCB1	881.805	3	0.97	ILLLDEATSALDTESEAVVQVALDK		GG_L_200508_21_hcd	94.55	32155	551	575	47.1	6.3e-12	141480	HUMAN	Multidrug resistance protein 1
296	[1]	P08183	ABCB1	881.805	3	0.84	ILLLDEATSALDTESEAVVQVALDK		GG_L_200508_21_hcd	94.917	32307	551	575	45.1	3e-10	141480	HUMAN	Multidrug resistance protein 1
297	[1]	P08183	ABCB1	881.805	3	0.63	ILLLDEATSALDTESEAVVQVALDK		GG_L_200508_21_hcd	95.267	32452	551	575	43.7	5.2e-10	141480	HUMAN	Multidrug resistance protein 1
298	[1]	P08183	ABCB1	881.804	3	-0.34	ILLLDEATSALDTESEAVVQVALDK		GG_L_200508_21_hcd	95.633	32608	551	575	48.9	2.4e-11	141480	HUMAN	Multidrug resistance protein 1
299	[1]	P08183	ABCB1	881.805	3	0.97	ILLLDEATSALDTESEAVVQVALDK		GG_L_200508_21_hcd	96.117	32818	551	575	37.4	2.3e-09	141480	HUMAN	Multidrug resistance protein 1
300	[1]	P08183	ABCB1	881.804	3	-0.34	ILLLDEATSALDTESEAVVQVALDK		GG_L_200508_21_hcd	96.467	32962	551	575	43.2	7.6e-11	141480	HUMAN	Multidrug resistance protein 1
301	[1]	P08183	ABCB1	881.805	3	0.77	ILLLDEATSALDTESEAVVQVALDK		GG_L_200508_21_hcd	96.85	33126	551	575	39.9	3.3e-10	141480	HUMAN	Multidrug resistance protein 1
302	[1]	P08183	ABCB1	881.804	3	-0.06	ILLLDEATSALDTESEAVVQVALDK		GG_L_200508_21_hcd	97.233	33286	551	575	42.3	4.9e-11	141480	HUMAN	Multidrug resistance protein 1
303	[1]	P08183	ABCB1	881.804	3	-0.28	ILLLDEATSALDTESEAVVQVALDK		GG_L_200508_21_hcd	97.583	33433	551	575	40.9	6.5e-10	141480	HUMAN	Multidrug resistance protein 1
304	[1]	P08183	ABCB1	881.804	3	0.0085	ILLLDEATSALDTESEAVVQVALDK		GG_L_200508_21_hcd	97.95	33587	551	575	36.5	5.1e-09	141480	HUMAN	Multidrug resistance protein 1
305	[1]	P08183	ABCB1	881.803	3	-0.62	ILLLDEATSALDTESEAVVQVALDK		GG_L_200508_21_hcd	98.35	33731	551	575	42	1.2e-10	141480	HUMAN	Multidrug resistance protein 1
306	[1]	P08183	ABCB1	881.804	3	0.14	ILLLDEATSALDTESEAVVQVALDK		GG_L_200508_21_hcd	98.717	33882	551	575	35.1	1.5e-08	141480	HUMAN	Multidrug resistance protein 1
307	[1]	P08183	ABCB1	881.804	3	-0.21	ILLLDEATSALDTESEAVVQVALDK		GG_L_200508_21_hcd	99.267	34120	551	575	37.5	6e-10	141480	HUMAN	Multidrug resistance protein 1
308	[1]	P08183	ABCB1	881.803	3	-1.2	ILLLDEATSALDTESEAVVQVALDK		GG_L_200508_21_hcd	99.617	34275	551	575	36.2	3.8e-09	141480	HUMAN	Multidrug resistance protein 1
309	[1]	P08183	ABCB1	881.803	3	-0.97	ILLLDEATSALDTESEAVVQVALDK		GG_L_200508_21_hcd	100.05	34456	551	575	37.6	1.9e-10	141480	HUMAN	Multidrug resistance protein 1
310	[1]	P08183	ABCB1	881.803	3	-0.62	ILLLDEATSALDTESEAVVQVALDK		GG_L_200508_21_hcd	100.5	34647	551	575	37.1	2.6e-09	141480	HUMAN	Multidrug resistance protein 1
311	[1]	P08183	ABCB1	881.804	3	-0.48	ILLLDEATSALDTESEAVVQVALDK		GG_L_200508_21_hcd	100.883	34807	551	575	39.5	5.4e-09	141480	HUMAN	Multidrug resistance protein 1
312	[1]	P08183	ABCB1	881.804	3	-0.34	ILLLDEATSALDTESEAVVQVALDK		GG_L_200508_21_hcd	101.25	34968	551	575	35.6	4.6e-09	141480	HUMAN	Multidrug resistance protein 1
313	[1]	P08183	ABCB1	881.804	3	0.28	ILLLDEATSALDTESEAVVQVALDK		GG_L_200508_21_hcd	101.683	35151	551	575	38	7.2e-10	141480	HUMAN	Multidrug resistance protein 1
314	[1]	P08183	ABCB1	881.803	3	-0.9	ILLLDEATSALDTESEAVVQVALDK		GG_L_200508_21_hcd	102.05	35312	551	575	35.1	4.7e-09	141480	HUMAN	Multidrug resistance protein 1
315	[1]	P08183	ABCB1	881.803	3	-1.7	ILLLDEATSALDTESEAVVQVALDK		GG_L_200508_21_hcd	102.417	35465	551	575	35.4	1.1e-08	141480	HUMAN	Multidrug resistance protein 1
316	[1]	P08183	ABCB1	881.803	3	-1	ILLLDEATSALDTESEAVVQVALDK		GG_L_200508_21_hcd	102.8	35632	551	575	34.6	1.1e-09	141480	HUMAN	Multidrug resistance protein 1
317	[1]	P08183	ABCB1	881.804	3	0.14	ILLLDEATSALDTESEAVVQVALDK		GG_L_200508_21_hcd	103.2	35803	551	575	36.6	2.5e-09	141480	HUMAN	Multidrug resistance protein 1
318	[1]	P08183	ABCB1	881.803	3	-1.2	ILLLDEATSALDTESEAVVQVALDK		GG_L_200508_21_hcd	103.633	35987	551	575	34.9	8.5e-09	141480	HUMAN	Multidrug resistance protein 1
319	[1]	P08183	ABCB1	881.804	3	0.55	ILLLDEATSALDTESEAVVQVALDK		GG_L_200508_21_hcd	103.983	36133	551	575	35	8.2e-08	141480	HUMAN	Multidrug resistance protein 1
320	[1]	P08183	ABCB1	881.804	3	-0.41	ILLLDEATSALDTESEAVVQVALDK		GG_L_200508_21_hcd	104.4	36301	551	575	33.8	4.5e-08	141480	HUMAN	Multidrug resistance protein 1
321	[1]	P08183	ABCB1	881.804	3	-0.21	ILLLDEATSALDTESEAVVQVALDK		GG_L_200508_21_hcd	104.767	36450	551	575	34.5	9.8e-08	141480	HUMAN	Multidrug resistance protein 1
322	[1]	P08183	ABCB1	881.803	3	-1.1	ILLLDEATSALDTESEAVVQVALDK		GG_L_200508_21_hcd	105.15	36601	551	575	26	2e-06	141480	HUMAN	Multidrug resistance protein 1
323	[1]	P08183	ABCB1	881.803	3	-1.6	ILLLDEATSALDTESEAVVQVALDK		GG_L_200508_21_hcd	105.483	36739	551	575	34.8	5.2e-09	141480	HUMAN	Multidrug resistance protein 1
324	[1]	P08183	ABCB1	881.802	3	-2.7	ILLLDEATSALDTESEAVVQVALDK		GG_L_200508_21_hcd	105.917	36903	551	575	31.6	3.1e-08	141480	HUMAN	Multidrug resistance protein 1
325	[1]	P08183	ABCB1	881.804	3	0.42	ILLLDEATSALDTESEAVVQVALDK		GG_L_200508_21_hcd	106.25	37037	551	575	28.8	5.7e-07	141480	HUMAN	Multidrug resistance protein 1
326	[1]	P08183	ABCB1	881.803	3	-1.1	ILLLDEATSALDTESEAVVQVALDK		GG_L_200508_21_hcd	106.617	37175	551	575	27.7	8.1e-07	141480	HUMAN	Multidrug resistance protein 1
327	[1]	P08183	ABCB1	881.804	3	0.35	ILLLDEATSALDTESEAVVQVALDK		GG_L_200508_21_hcd	106.95	37305	551	575	29.1	8.8e-09	141480	HUMAN	Multidrug resistance protein 1
328	[1]	P08183	ABCB1	881.803	3	-0.55	ILLLDEATSALDTESEAVVQVALDK		GG_L_200508_21_hcd	107.367	37456	551	575	36.1	8.9e-09	141480	HUMAN	Multidrug resistance protein 1
329	[1]	P08183	ABCB1	881.803	3	-1.6	ILLLDEATSALDTESEAVVQVALDK		GG_L_200508_21_hcd	107.733	37570	551	575	30.9	1.1e-06	141480	HUMAN	Multidrug resistance protein 1
330	[1]	P08183	ABCB1	881.803	3	-0.55	ILLLDEATSALDTESEAVVQVALDK		GG_L_200508_21_hcd	108.083	37694	551	575	27.4	1.3e-06	141480	HUMAN	Multidrug resistance protein 1
331	[1]	P08183	ABCB1	881.802	3	-2.3	ILLLDEATSALDTESEAVVQVALDK		GG_L_200508_21_hcd	108.467	37828	551	575	20.6	1.2e-06	141480	HUMAN	Multidrug resistance protein 1
332	[1]	P08183	ABCB1	957.517	3	0.35	ILLLDEATSALDTESEAVVQVALDKAR		GG_L_200508_21_hcd	84.867	28069	551	577	47.4	3.9e-15	141480	HUMAN	Multidrug resistance protein 1
333	[1]	P08183	ABCB1	455.777	2	-0.15	TTIVIAHR		GG_L_200508_21_hcd	35.617	6614	581	588	36.6	6.7e-09	141480	HUMAN	Multidrug resistance protein 1
334	[1]	P08183	ABCB1	455.777	2	-0.08	TTIVIAHR		GG_L_200508_21_hcd	35.95	6751	581	588	32.2	4.1e-07	141480	HUMAN	Multidrug resistance protein 1
335	[1]	P08183	ABCB1	455.777	2	-0.08	TTIVIAHR		GG_L_200508_21_hcd	36.3	6898	581	588	32.9	1.2e-08	141480	HUMAN	Multidrug resistance protein 1
336	[1]	P08183	ABCB1	455.777	2	-0.21	TTIVIAHR		GG_L_200508_21_hcd	36.65	7040	581	588	32.9	1.5e-08	141480	HUMAN	Multidrug resistance protein 1
337	[1]	P08183	ABCB1	455.777	2	-0.08	TTIVIAHR		GG_L_200508_21_hcd	37.3	7284	581	588	20.4	1.6e-06	141480	HUMAN	Multidrug resistance protein 1
338	[1]	P08183	ABCB1	831.423	2	0.93	NADVIAGFDDGVIVEK		GG_L_200508_21_hcd	0.567	143	594	609	39.4	2.1e-08	141480	HUMAN	Multidrug resistance protein 1
339	[1]	P08183	ABCB1	831.423	2	0.5	NADVIAGFDDGVIVEK		GG_L_200508_21_hcd	0.917	245	594	609	31.5	9.9e-06	141480	HUMAN	Multidrug resistance protein 1
340	[1]	P08183	ABCB1	831.423	2	0.2	NADVIAGFDDGVIVEK		GG_L_200508_21_hcd	1.25	315	594	609	31.1	1e-07	141480	HUMAN	Multidrug resistance protein 1
341	[1]	P08183	ABCB1	831.423	2	0.2	NADVIAGFDDGVIVEK		GG_L_200508_21_hcd	1.583	388	594	609	36.6	2.2e-07	141480	HUMAN	Multidrug resistance protein 1
342	[1]	P08183	ABCB1	831.422	2	-0.32	NADVIAGFDDGVIVEK		GG_L_200508_21_hcd	1.933	457	594	609	32.9	2.1e-06	141480	HUMAN	Multidrug resistance protein 1
343	[1]	P08183	ABCB1	831.423	2	0.27	NADVIAGFDDGVIVEK		GG_L_200508_21_hcd	2.267	527	594	609	33.5	1.8e-06	141480	HUMAN	Multidrug resistance protein 1
344	[1]	P08183	ABCB1	831.423	2	0.2	NADVIAGFDDGVIVEK		GG_L_200508_21_hcd	2.6	598	594	609	36.8	1.9e-07	141480	HUMAN	Multidrug resistance protein 1
345	[1]	P08183	ABCB1	831.423	2	0.34	NADVIAGFDDGVIVEK		GG_L_200508_21_hcd	2.95	667	594	609	34.2	8.9e-07	141480	HUMAN	Multidrug resistance protein 1
346	[1]	P08183	ABCB1	831.423	2	-0.017	NADVIAGFDDGVIVEK		GG_L_200508_21_hcd	3.283	734	594	609	33.7	2.1e-06	141480	HUMAN	Multidrug resistance protein 1
347	[1]	P08183	ABCB1	831.423	2	0.27	NADVIAGFDDGVIVEK		GG_L_200508_21_hcd	3.617	798	594	609	36.5	2.4e-07	141480	HUMAN	Multidrug resistance protein 1
348	[1]	P08183	ABCB1	831.423	2	0.2	NADVIAGFDDGVIVEK		GG_L_200508_21_hcd	3.967	860	594	609	14.9	3.2e-06	141480	HUMAN	Multidrug resistance protein 1
349	[1]	P08183	ABCB1	831.422	2	-0.75	NADVIAGFDDGVIVEK		GG_L_200508_21_hcd	63.983	18824	594	609	17.2	4.9e-05	141480	HUMAN	Multidrug resistance protein 1
350	[1]	P08183	ABCB1	831.423	2	0.72	NADVIAGFDDGVIVEK		GG_L_200508_21_hcd	64.333	18977	594	609	32.5	2.8e-09	141480	HUMAN	Multidrug resistance protein 1
351	[1]	P08183	ABCB1	831.423	2	0.2	NADVIAGFDDGVIVEK		GG_L_200508_21_hcd	64.683	19130	594	609	43.2	6.4e-09	141480	HUMAN	Multidrug resistance protein 1
352	[1]	P08183	ABCB1	554.617	3	-0.11	NADVIAGFDDGVIVEK		GG_L_200508_21_hcd	65.017	19282	594	609	46.1	2.8e-10	141480	HUMAN	Multidrug resistance protein 1
353	[1]	P08183	ABCB1	831.423	2	0.72	NADVIAGFDDGVIVEK		GG_L_200508_21_hcd	65.05	19290	594	609	44.5	4.2e-09	141480	HUMAN	Multidrug resistance protein 1
354	[1]	P08183	ABCB1	831.423	2	0.79	NADVIAGFDDGVIVEK		GG_L_200508_21_hcd	65.4	19453	594	609	46	2.4e-09	141480	HUMAN	Multidrug resistance protein 1
355	[1]	P08183	ABCB1	554.617	3	-0.21	NADVIAGFDDGVIVEK		GG_L_200508_21_hcd	65.417	19454	594	609	42	5.9e-09	141480	HUMAN	Multidrug resistance protein 1
356	[1]	P08183	ABCB1	831.423	2	0.42	NADVIAGFDDGVIVEK		GG_L_200508_21_hcd	65.783	19623	594	609	44.4	9.1e-09	141480	HUMAN	Multidrug resistance protein 1
357	[1]	P08183	ABCB1	831.423	2	0.57	NADVIAGFDDGVIVEK		GG_L_200508_21_hcd	66.15	19790	594	609	41.3	1.6e-08	141480	HUMAN	Multidrug resistance protein 1
358	[1]	P08183	ABCB1	554.617	3	-0.54	NADVIAGFDDGVIVEK		GG_L_200508_21_hcd	66.167	19796	594	609	22.2	1.1e-05	141480	HUMAN	Multidrug resistance protein 1
359	[1]	P08183	ABCB1	831.423	2	0.57	NADVIAGFDDGVIVEK		GG_L_200508_21_hcd	66.517	19955	594	609	41.3	2.3e-08	141480	HUMAN	Multidrug resistance protein 1
360	[1]	P08183	ABCB1	831.423	2	0.57	NADVIAGFDDGVIVEK		GG_L_200508_21_hcd	66.9	20125	594	609	44.5	2.3e-09	141480	HUMAN	Multidrug resistance protein 1
361	[1]	P08183	ABCB1	554.617	3	-0.99	NADVIAGFDDGVIVEK		GG_L_200508_21_hcd	67.217	20271	594	609	17.2	1.5e-05	141480	HUMAN	Multidrug resistance protein 1
362	[1]	P08183	ABCB1	831.423	2	0.72	NADVIAGFDDGVIVEK		GG_L_200508_21_hcd	67.25	20284	594	609	38.2	8.5e-08	141480	HUMAN	Multidrug resistance protein 1
363	[1]	P08183	ABCB1	831.423	2	0.57	NADVIAGFDDGVIVEK		GG_L_200508_21_hcd	67.6	20443	594	609	38.2	7.7e-08	141480	HUMAN	Multidrug resistance protein 1
364	[1]	P08183	ABCB1	831.423	2	0.72	NADVIAGFDDGVIVEK		GG_L_200508_21_hcd	68	20615	594	609	39.4	1.5e-08	141480	HUMAN	Multidrug resistance protein 1
365	[1]	P08183	ABCB1	831.423	2	-0.017	NADVIAGFDDGVIVEK		GG_L_200508_21_hcd	68.367	20778	594	609	39.4	2.3e-08	141480	HUMAN	Multidrug resistance protein 1
366	[1]	P08183	ABCB1	831.423	2	0.79	NADVIAGFDDGVIVEK		GG_L_200508_21_hcd	68.717	20938	594	609	38.8	4.5e-08	141480	HUMAN	Multidrug resistance protein 1
367	[1]	P08183	ABCB1	831.423	2	0.5	NADVIAGFDDGVIVEK		GG_L_200508_21_hcd	69.15	21133	594	609	33.9	5.4e-07	141480	HUMAN	Multidrug resistance protein 1
368	[1]	P08183	ABCB1	831.423	2	0.055	NADVIAGFDDGVIVEK		GG_L_200508_21_hcd	70.467	21737	594	609	25.6	6.3e-06	141480	HUMAN	Multidrug resistance protein 1
369	[1]	P08183	ABCB1	831.423	2	0.13	NADVIAGFDDGVIVEK		GG_L_200508_21_hcd	71.3	22122	594	609	33.6	6.4e-07	141480	HUMAN	Multidrug resistance protein 1
370	[1]	P08183	ABCB1	831.423	2	0.13	NADVIAGFDDGVIVEK		GG_L_200508_21_hcd	71.717	22318	594	609	32.1	1e-06	141480	HUMAN	Multidrug resistance protein 1
371	[1]	P08183	ABCB1	831.423	2	0.57	NADVIAGFDDGVIVEK		GG_L_200508_21_hcd	73.983	23339	594	609	36.5	6.7e-08	141480	HUMAN	Multidrug resistance protein 1
372	[1]	P08183	ABCB1	831.423	2	0.86	NADVIAGFDDGVIVEK		GG_L_200508_21_hcd	75.767	24132	594	609	34.5	1.3e-07	141480	HUMAN	Multidrug resistance protein 1
373	[1]	P08183	ABCB1	831.423	2	0.64	NADVIAGFDDGVIVEK		GG_L_200508_21_hcd	76.333	24383	594	609	35.5	2e-07	141480	HUMAN	Multidrug resistance protein 1
374	[1]	P08183	ABCB1	831.423	2	0.57	NADVIAGFDDGVIVEK		GG_L_200508_21_hcd	76.75	24562	594	609	34.7	1e-07	141480	HUMAN	Multidrug resistance protein 1
375	[1]	P08183	ABCB1	831.423	2	0.79	NADVIAGFDDGVIVEK		GG_L_200508_21_hcd	77.117	24716	594	609	38.1	1.8e-07	141480	HUMAN	Multidrug resistance protein 1
376	[1]	P08183	ABCB1	831.423	2	0.055	NADVIAGFDDGVIVEK		GG_L_200508_21_hcd	78.833	25495	594	609	29.9	6e-08	141480	HUMAN	Multidrug resistance protein 1
377	[1]	P08183	ABCB1	831.425	2	2.9	NADVIAGFDDGVIVEK		GG_L_200508_21_hcd	79.267	25696	594	609	29.8	3.5e-08	141480	HUMAN	Multidrug resistance protein 1
378	[1]	P08183	ABCB1	831.423	2	0.72	NADVIAGFDDGVIVEK		GG_L_200508_21_hcd	79.733	25895	594	609	38.1	7.8e-08	141480	HUMAN	Multidrug resistance protein 1
379	[1]	P08183	ABCB1	831.423	2	0.13	NADVIAGFDDGVIVEK		GG_L_200508_21_hcd	80.117	26057	594	609	34.6	3.3e-09	141480	HUMAN	Multidrug resistance protein 1
380	[1]	P08183	ABCB1	831.423	2	0.64	NADVIAGFDDGVIVEK		GG_L_200508_21_hcd	80.467	26211	594	609	38.1	3.4e-08	141480	HUMAN	Multidrug resistance protein 1
381	[1]	P08183	ABCB1	831.424	2	1.9	NADVIAGFDDGVIVEK		GG_L_200508_21_hcd	80.817	26364	594	609	38.7	1.2e-08	141480	HUMAN	Multidrug resistance protein 1
382	[1]	P08183	ABCB1	831.424	2	1.6	NADVIAGFDDGVIVEK		GG_L_200508_21_hcd	81.233	26537	594	609	36.2	7.2e-10	141480	HUMAN	Multidrug resistance protein 1
383	[1]	P08183	ABCB1	831.424	2	1.5	NADVIAGFDDGVIVEK		GG_L_200508_21_hcd	81.583	26687	594	609	38	8.6e-09	141480	HUMAN	Multidrug resistance protein 1
384	[1]	P08183	ABCB1	831.424	2	1.3	NADVIAGFDDGVIVEK		GG_L_200508_21_hcd	81.95	26839	594	609	39.1	2.9e-08	141480	HUMAN	Multidrug resistance protein 1
385	[1]	P08183	ABCB1	831.424	2	1.1	NADVIAGFDDGVIVEK		GG_L_200508_21_hcd	82.3	26988	594	609	35.6	2.3e-07	141480	HUMAN	Multidrug resistance protein 1
386	[1]	P08183	ABCB1	831.423	2	0.2	NADVIAGFDDGVIVEK		GG_L_200508_21_hcd	82.65	27137	594	609	35.5	1.9e-07	141480	HUMAN	Multidrug resistance protein 1
387	[1]	P08183	ABCB1	831.423	2	1	NADVIAGFDDGVIVEK		GG_L_200508_21_hcd	83	27264	594	609	39.5	1.5e-08	141480	HUMAN	Multidrug resistance protein 1
388	[1]	P08183	ABCB1	831.425	2	2.5	NADVIAGFDDGVIVEK		GG_L_200508_21_hcd	83.35	27412	594	609	37.8	4e-08	141480	HUMAN	Multidrug resistance protein 1
389	[1]	P08183	ABCB1	831.423	2	0.79	NADVIAGFDDGVIVEK		GG_L_200508_21_hcd	83.733	27573	594	609	39.6	2.6e-08	141480	HUMAN	Multidrug resistance protein 1
390	[1]	P08183	ABCB1	831.423	2	0.42	NADVIAGFDDGVIVEK		GG_L_200508_21_hcd	84.1	27729	594	609	38.1	1e-07	141480	HUMAN	Multidrug resistance protein 1
391	[1]	P08183	ABCB1	831.423	2	0.86	NADVIAGFDDGVIVEK		GG_L_200508_21_hcd	84.917	28089	594	609	38.5	9.3e-08	141480	HUMAN	Multidrug resistance protein 1
392	[1]	P08183	ABCB1	831.423	2	0.86	NADVIAGFDDGVIVEK		GG_L_200508_21_hcd	85.267	28247	594	609	38.9	9.2e-08	141480	HUMAN	Multidrug resistance protein 1
393	[1]	P08183	ABCB1	831.423	2	0.57	NADVIAGFDDGVIVEK		GG_L_200508_21_hcd	85.65	28408	594	609	38.2	2.3e-07	141480	HUMAN	Multidrug resistance protein 1
394	[1]	P08183	ABCB1	831.423	2	0.64	NADVIAGFDDGVIVEK		GG_L_200508_21_hcd	86.033	28573	594	609	38.9	4.2e-08	141480	HUMAN	Multidrug resistance protein 1
395	[1]	P08183	ABCB1	831.423	2	0.34	NADVIAGFDDGVIVEK		GG_L_200508_21_hcd	86.383	28724	594	609	38.9	4.5e-08	141480	HUMAN	Multidrug resistance protein 1
396	[1]	P08183	ABCB1	831.423	2	0.93	NADVIAGFDDGVIVEK		GG_L_200508_21_hcd	86.75	28879	594	609	39.1	8.6e-08	141480	HUMAN	Multidrug resistance protein 1
397	[1]	P08183	ABCB1	831.423	2	0.72	NADVIAGFDDGVIVEK		GG_L_200508_21_hcd	87.1	29024	594	609	36.7	2.2e-09	141480	HUMAN	Multidrug resistance protein 1
398	[1]	P08183	ABCB1	831.424	2	1.1	NADVIAGFDDGVIVEK		GG_L_200508_21_hcd	87.45	29178	594	609	38.5	5.6e-08	141480	HUMAN	Multidrug resistance protein 1
399	[1]	P08183	ABCB1	831.423	2	0.93	NADVIAGFDDGVIVEK		GG_L_200508_21_hcd	87.817	29329	594	609	39.5	2.4e-08	141480	HUMAN	Multidrug resistance protein 1
400	[1]	P08183	ABCB1	831.423	2	1	NADVIAGFDDGVIVEK		GG_L_200508_21_hcd	88.167	29481	594	609	39.9	2.1e-07	141480	HUMAN	Multidrug resistance protein 1
401	[1]	P08183	ABCB1	831.423	2	0.86	NADVIAGFDDGVIVEK		GG_L_200508_21_hcd	88.533	29633	594	609	38.9	8e-08	141480	HUMAN	Multidrug resistance protein 1
402	[1]	P08183	ABCB1	831.423	2	-0.017	NADVIAGFDDGVIVEK		GG_L_200508_21_hcd	88.967	29813	594	609	36.4	6e-08	141480	HUMAN	Multidrug resistance protein 1
403	[1]	P08183	ABCB1	831.423	2	0.79	NADVIAGFDDGVIVEK		GG_L_200508_21_hcd	89.317	29971	594	609	39.7	1e-08	141480	HUMAN	Multidrug resistance protein 1
404	[1]	P08183	ABCB1	831.423	2	0.93	NADVIAGFDDGVIVEK		GG_L_200508_21_hcd	89.7	30132	594	609	38.8	3.3e-08	141480	HUMAN	Multidrug resistance protein 1
405	[1]	P08183	ABCB1	831.423	2	0.64	NADVIAGFDDGVIVEK		GG_L_200508_21_hcd	90.05	30280	594	609	41.9	1.9e-09	141480	HUMAN	Multidrug resistance protein 1
406	[1]	P08183	ABCB1	831.423	2	0.79	NADVIAGFDDGVIVEK		GG_L_200508_21_hcd	90.4	30406	594	609	39.5	1.1e-08	141480	HUMAN	Multidrug resistance protein 1
407	[1]	P08183	ABCB1	831.423	2	0.72	NADVIAGFDDGVIVEK		GG_L_200508_21_hcd	90.75	30554	594	609	45.2	3.6e-10	141480	HUMAN	Multidrug resistance protein 1
408	[1]	P08183	ABCB1	831.423	2	0.42	NADVIAGFDDGVIVEK		GG_L_200508_21_hcd	91.117	30705	594	609	41.8	2.1e-08	141480	HUMAN	Multidrug resistance protein 1
409	[1]	P08183	ABCB1	831.423	2	1	NADVIAGFDDGVIVEK		GG_L_200508_21_hcd	91.45	30850	594	609	42	6.7e-09	141480	HUMAN	Multidrug resistance protein 1
410	[1]	P08183	ABCB1	831.423	2	0.5	NADVIAGFDDGVIVEK		GG_L_200508_21_hcd	91.8	30995	594	609	42	1.4e-08	141480	HUMAN	Multidrug resistance protein 1
411	[1]	P08183	ABCB1	831.423	2	0.93	NADVIAGFDDGVIVEK		GG_L_200508_21_hcd	92.15	31140	594	609	41.5	1.3e-08	141480	HUMAN	Multidrug resistance protein 1
412	[1]	P08183	ABCB1	831.424	2	1.5	NADVIAGFDDGVIVEK		GG_L_200508_21_hcd	92.5	31291	594	609	38	6.2e-08	141480	HUMAN	Multidrug resistance protein 1
413	[1]	P08183	ABCB1	831.423	2	0.64	NADVIAGFDDGVIVEK		GG_L_200508_21_hcd	92.85	31437	594	609	38	1.9e-09	141480	HUMAN	Multidrug resistance protein 1
414	[1]	P08183	ABCB1	831.423	2	0.64	NADVIAGFDDGVIVEK		GG_L_200508_21_hcd	93.2	31584	594	609	41.3	2.2e-08	141480	HUMAN	Multidrug resistance protein 1
415	[1]	P08183	ABCB1	831.423	2	0.5	NADVIAGFDDGVIVEK		GG_L_200508_21_hcd	93.533	31729	594	609	38.4	5.2e-08	141480	HUMAN	Multidrug resistance protein 1
416	[1]	P08183	ABCB1	831.423	2	0.64	NADVIAGFDDGVIVEK		GG_L_200508_21_hcd	93.9	31883	594	609	39.9	1e-08	141480	HUMAN	Multidrug resistance protein 1
417	[1]	P08183	ABCB1	831.424	2	1.5	NADVIAGFDDGVIVEK		GG_L_200508_21_hcd	94.25	32029	594	609	39	3.1e-08	141480	HUMAN	Multidrug resistance protein 1
418	[1]	P08183	ABCB1	831.423	2	0.5	NADVIAGFDDGVIVEK		GG_L_200508_21_hcd	94.6	32174	594	609	35.5	1.1e-07	141480	HUMAN	Multidrug resistance protein 1
419	[1]	P08183	ABCB1	831.423	2	0.5	NADVIAGFDDGVIVEK		GG_L_200508_21_hcd	94.967	32329	594	609	39.4	1.2e-08	141480	HUMAN	Multidrug resistance protein 1
420	[1]	P08183	ABCB1	831.424	2	1.1	NADVIAGFDDGVIVEK		GG_L_200508_21_hcd	95.333	32482	594	609	36	9e-08	141480	HUMAN	Multidrug resistance protein 1
421	[1]	P08183	ABCB1	831.423	2	0.79	NADVIAGFDDGVIVEK		GG_L_200508_21_hcd	95.683	32630	594	609	31.4	1.9e-07	141480	HUMAN	Multidrug resistance protein 1
422	[1]	P08183	ABCB1	831.423	2	0.79	NADVIAGFDDGVIVEK		GG_L_200508_21_hcd	96.067	32799	594	609	39.5	3.3e-08	141480	HUMAN	Multidrug resistance protein 1
423	[1]	P08183	ABCB1	831.423	2	0.57	NADVIAGFDDGVIVEK		GG_L_200508_21_hcd	96.433	32950	594	609	39.5	6.6e-08	141480	HUMAN	Multidrug resistance protein 1
424	[1]	P08183	ABCB1	831.423	2	0.93	NADVIAGFDDGVIVEK		GG_L_200508_21_hcd	96.783	33096	594	609	38.5	1.7e-08	141480	HUMAN	Multidrug resistance protein 1
425	[1]	P08183	ABCB1	831.423	2	1	NADVIAGFDDGVIVEK		GG_L_200508_21_hcd	97.133	33241	594	609	38.7	2.5e-08	141480	HUMAN	Multidrug resistance protein 1
426	[1]	P08183	ABCB1	831.423	2	0.5	NADVIAGFDDGVIVEK		GG_L_200508_21_hcd	97.483	33393	594	609	35.9	2.2e-07	141480	HUMAN	Multidrug resistance protein 1
427	[1]	P08183	ABCB1	831.423	2	0.79	NADVIAGFDDGVIVEK		GG_L_200508_21_hcd	97.85	33546	594	609	37	2.7e-07	141480	HUMAN	Multidrug resistance protein 1
428	[1]	P08183	ABCB1	831.423	2	0.64	NADVIAGFDDGVIVEK		GG_L_200508_21_hcd	98.267	33692	594	609	36.1	2.5e-07	141480	HUMAN	Multidrug resistance protein 1
429	[1]	P08183	ABCB1	831.423	2	0.79	NADVIAGFDDGVIVEK		GG_L_200508_21_hcd	98.633	33845	594	609	35.9	1.9e-07	141480	HUMAN	Multidrug resistance protein 1
430	[1]	P08183	ABCB1	831.423	2	1	NADVIAGFDDGVIVEK		GG_L_200508_21_hcd	99	34006	594	609	33.6	7.7e-07	141480	HUMAN	Multidrug resistance protein 1
431	[1]	P08183	ABCB1	831.423	2	0.72	NADVIAGFDDGVIVEK		GG_L_200508_21_hcd	99.383	34167	594	609	39.5	1.8e-08	141480	HUMAN	Multidrug resistance protein 1
432	[1]	P08183	ABCB1	831.423	2	0.79	NADVIAGFDDGVIVEK		GG_L_200508_21_hcd	99.733	34325	594	609	32.5	1.9e-06	141480	HUMAN	Multidrug resistance protein 1
433	[1]	P08183	ABCB1	831.423	2	0.86	NADVIAGFDDGVIVEK		GG_L_200508_21_hcd	100.117	34486	594	609	33.6	4.7e-07	141480	HUMAN	Multidrug resistance protein 1
434	[1]	P08183	ABCB1	831.423	2	0.72	NADVIAGFDDGVIVEK		GG_L_200508_21_hcd	105.8	36862	594	609	30.1	3.6e-06	141480	HUMAN	Multidrug resistance protein 1
435	[1]	P08183	ABCB1	831.423	2	0.57	NADVIAGFDDGVIVEK		GG_L_200508_21_hcd	106.317	37062	594	609	33	5.4e-07	141480	HUMAN	Multidrug resistance protein 1
436	[1]	P08183	ABCB1	831.423	2	-0.09	NADVIAGFDDGVIVEK		GG_L_200508_21_hcd	106.783	37238	594	609	26.4	9.8e-07	141480	HUMAN	Multidrug resistance protein 1
437	[1]	P08183	ABCB1	831.423	2	0.93	NADVIAGFDDGVIVEK		GG_L_200508_21_hcd	107.117	37363	594	609	27.9	9.9e-08	141480	HUMAN	Multidrug resistance protein 1
438	[1]	P08183	ABCB1	831.423	2	0.5	NADVIAGFDDGVIVEK		GG_L_200508_21_hcd	107.567	37527	594	609	24.1	4.4e-06	141480	HUMAN	Multidrug resistance protein 1
439	[1]	P08183	ABCB1	831.423	2	0.93	NADVIAGFDDGVIVEK		GG_L_200508_21_hcd	107.967	37653	594	609	23.9	2.9e-08	141480	HUMAN	Multidrug resistance protein 1
440	[1]	P08183	ABCB1	831.423	2	0.79	NADVIAGFDDGVIVEK		GG_L_200508_21_hcd	108.317	37776	594	609	25.1	1.6e-07	141480	HUMAN	Multidrug resistance protein 1
441	[1]	P08183	ABCB1	831.424	2	1.7	NADVIAGFDDGVIVEK		GG_L_200508_21_hcd	108.717	37923	594	609	28.9	2.6e-07	141480	HUMAN	Multidrug resistance protein 1
442	[1]	P08183	ABCB1	647.318	4	-0.21	NADVIAGFDDGVIVEKGNHDELMK		GG_L_200508_21_hcd	60.183	17112	594	617	45.6	4.8e-13	141480	HUMAN	Multidrug resistance protein 1
443	[1]	P08183	ABCB1	862.756	3	0.86	NADVIAGFDDGVIVEKGNHDELMK		GG_L_200508_21_hcd	60.3	17167	594	617	15.3	4.9e-06	141480	HUMAN	Multidrug resistance protein 1
444	[1]	P08183	ABCB1	647.318	4	-0.028	NADVIAGFDDGVIVEKGNHDELMK		GG_L_200508_21_hcd	60.567	17285	594	617	59.3	1.6e-15	141480	HUMAN	Multidrug resistance protein 1
445	[1]	P08183	ABCB1	862.755	3	-0.28	NADVIAGFDDGVIVEKGNHDELMK		GG_L_200508_21_hcd	60.683	17344	594	617	25.9	2.9e-11	141480	HUMAN	Multidrug resistance protein 1
446	[1]	P08183	ABCB1	647.318	4	-0.4	NADVIAGFDDGVIVEKGNHDELMK		GG_L_200508_21_hcd	60.917	17449	594	617	55.6	2.3e-15	141480	HUMAN	Multidrug resistance protein 1
447	[1]	P08183	ABCB1	862.755	3	-0.62	NADVIAGFDDGVIVEKGNHDELMK		GG_L_200508_21_hcd	61.117	17535	594	617	13.8	4.4e-05	141480	HUMAN	Multidrug resistance protein 1
448	[1]	P08183	ABCB1	647.318	4	-0.028	NADVIAGFDDGVIVEKGNHDELMK		GG_L_200508_21_hcd	61.317	17631	594	617	43.7	1.9e-11	141480	HUMAN	Multidrug resistance protein 1
449	[1]	P08183	ABCB1	569.483	5	-0.037	NADVIAGFDDGVIVEKGNHDELMKEK		GG_L_200508_21_hcd	57.05	15701	594	619	37.5	3e-11	141480	HUMAN	Multidrug resistance protein 1
450	[1]	P08183	ABCB1	569.483	5	-0.037	NADVIAGFDDGVIVEKGNHDELMKEK		GG_L_200508_21_hcd	57.583	15932	594	619	23.8	6.9e-09	141480	HUMAN	Multidrug resistance protein 1
451	[1]	P08183	ABCB1	1267.24	3	-0.1	LVTM(Oxidation)QTAGNEVELENAADESKSEIDALEMSSNDSR	Oxidation@628=127	GG_L_200508_21_hcd	67	20173	625	659	48.5	2.3e-16	141480	HUMAN	Multidrug resistance protein 1
452	[1]	P08183	ABCB1	1267.24	3	0.57	LVTM(Oxidation)QTAGNEVELENAADESKSEIDALEMSSNDSR	Oxidation@628=132	GG_L_200508_21_hcd	67.367	20338	625	659	47.2	2.1e-16	141480	HUMAN	Multidrug resistance protein 1
453	[1]	P08183	ABCB1	750.358	3	-0.29	LVTMQTAGNEVELENAADESK		GG_L_200508_21_hcd	57.467	15881	625	645	36.6	8.4e-14	141480	HUMAN	Multidrug resistance protein 1
454	[1]	P08183	ABCB1	1125.03	2	0.73	LVTMQTAGNEVELENAADESK		GG_L_200508_21_hcd	57.5	15899	625	645	44.8	7.5e-18	141480	HUMAN	Multidrug resistance protein 1
455	[1]	P08183	ABCB1	750.358	3	0.21	LVTMQTAGNEVELENAADESK		GG_L_200508_21_hcd	57.817	16037	625	645	48	1e-12	141480	HUMAN	Multidrug resistance protein 1
456	[1]	P08183	ABCB1	1125.03	2	0.51	LVTMQTAGNEVELENAADESK		GG_L_200508_21_hcd	57.867	16062	625	645	64.3	2.9e-17	141480	HUMAN	Multidrug resistance protein 1
457	[1]	P08183	ABCB1	750.359	3	0.29	LVTMQTAGNEVELENAADESK		GG_L_200508_21_hcd	58.183	16205	625	645	50.9	5.8e-13	141480	HUMAN	Multidrug resistance protein 1
458	[1]	P08183	ABCB1	1125.03	2	0.4	LVTMQTAGNEVELENAADESK		GG_L_200508_21_hcd	58.233	16225	625	645	66.8	2.1e-17	141480	HUMAN	Multidrug resistance protein 1
459	[1]	P08183	ABCB1	750.359	3	0.29	LVTMQTAGNEVELENAADESK		GG_L_200508_21_hcd	58.583	16392	625	645	51	1.7e-12	141480	HUMAN	Multidrug resistance protein 1
460	[1]	P08183	ABCB1	1125.03	2	0.51	LVTMQTAGNEVELENAADESK		GG_L_200508_21_hcd	58.6	16394	625	645	46.7	4.8e-13	141480	HUMAN	Multidrug resistance protein 1
[truncated: 2,008 more rows]

## Sheet: DSSO 1mM
In vivo cross-linked cells with 1 mM DSSO
[truncated: 2,979 more rows]

## Sheet: DSSO 2.5mM
In vivo cross-linked cells with 2.5 mM DSSO
[truncated: 2,496 more rows]

## Sheet: DSSO 5mM
In vivo cross-linked cells with 5 mM DSSO
[truncated: 2,403 more rows]

## Sheet: DSSO 10mM
In vivo cross-linked cells with 10 mM DSSO
[truncated: 2,202 more rows]

## Sheet: livecell DSSO dil MS3
Peptide IDs of MS3 spectra collected in digests of living cells cross-linked with DSSO at concentrations ranging from 0.5 to 10 mM, then Pgp enriched from membrane preparations by immunoprecipitation with UIC2 mAb
[truncated: 98 more rows]
