# Supplementary material for: Cross-Linking Mass Spectrometry on P-Glycoprotein
Source: Int J Mol Sci. 2023 Jun 25;24(13):10627. doi: 10.3390/ijms241310627 (PMC10341432; doi:10.3390/ijms241310627)
Supplement: Supplementary file 1 [file ijms-24-10627-s001.zip › TableS4_livecell_BS2G_ProteinProspector.xlsx]

## Sheet: Prot ID
#1: Living cells were cross-linked with 5mM BS2Gd0/d4 in the presence of 15D3 mAb. Then, membrane preparation was performed and immunoprecipitation by means of the 15D3 mAb.
#2: Living cells were cross-linked with 5mM BS2Gd0/d4 in the presence of UIC2 mAb. Then, membrane preparation was performed and immunoprecipitation by means of the UIC2 mAb.
#3: Membrane preparation was performed on 3T3 MDR cells, then Pgp was enriched by immunoprecipitation with UIC2 mAb.
					#1 BS2G 15D3 XL			#2 BS2G UIC-2 XL			#5 BS2G no XL
					GG_L_200508_09_hcd			GG_L_200508_11_hcd			GG_L_200508_13_hcd
	Rank	Unique	Acc #	Gene	Num Unique	Peptide Count	% Cov	Num Unique	Peptide Count	% Cov	Num Unique	Peptide Count	% Cov	Protein MW	Species	Protein Name
10	[10]		P06654	spg	25	915	24.6	24	936	24.6	24	793	24.6	47567.6	STRSG	Immunoglobulin G-binding protein G
2	[2]		P08183	ABCB1	73	330	57.9	85	531	57.2	129	1979	74.9	141480	HUMAN	Multidrug resistance protein 1
1	[1]		Q8VDD5	Myh9	101	312	56.1	168	791	67.6	35	66	27.2	226374	MOUSE	Myosin-9
12	[12]		P04264	KRT1	34	154	49.2	23	58	35.2	25	80	37.7	66039.2	HUMAN	Keratin, type II cytoskeletal 1
6	[6]		P20152	Vim	44	140	78.5	42	158	76.4	45	180	75.5	53688.1	MOUSE	Vimentin
4	[4]		E9Q616	Ahnak	72	135	17	40	72	10.1	22	39	6.3	604258	MOUSE	AHNAK nucleoprotein (desmoyokin)
9	[9]		Q3UBP6	Actb	26	128	66.1	30	172	68.8	32	196	83.7	41769.2	MOUSE	Uncharacterized protein
11	[11]		P35527	KRT9	36	118	47.8	17	45	40.1	18	47	44.6	62064.8	HUMAN	Keratin, type I cytoskeletal 9
13	[13]		Q8VHY0	Cspg4	33	72	21.9							252310	MOUSE	Chondroitin sulfate proteoglycan 4
16	[16]		P10126	Eef1a1	16	59	51.1	17	49	60	17	51	53.5	50114.3	MOUSE	Elongation factor 1-alpha 1
8	[8]		P68372	Tubb4b	19	55	49.9	16	44	45.6	21	55	59.1	49831.5	MOUSE	Tubulin beta-4B chain
3	[3]		Q6S385	Plec	43	51	12.3	90	167	27.9	109	198	35	518130	MOUSE	Plectin 10
38	[36]		P02769	ALB	19	51	33.4	6	8	12.2	8	22	16	69294.1	BOVIN	Serum albumin
44	[42]		Q3KQJ3	H2-D1	15	49	44.3							38861.1	MOUSE	H2-D1 protein (Fragment)
20	[20]		P11499	Hsp90ab1	21	48	35.1	16	27	31.1	21	52	36.2	83281.9	MOUSE	Heat shock protein HSP 90-beta
100	[98]		P00761		6	41	25.1	6	36	25.1	6	30	25.1	24409.7	PIG	Trypsin
15	[15]		P68369	Tuba1a	13	35	42.6	16	39	47.9	14	45	39.5	50136.1	MOUSE	Tubulin alpha-1A chain
36	[34]		P16858	Gapdh	13	35	60.4	10	26	47.7	12	34	53.8	35810.3	MOUSE	Glyceraldehyde-3-phosphate dehydrogenase
32	[31]		A0A0A6YY83	Pcdh7	20	34	21							136773	MOUSE	Protocadherin 7
49	[47]		P48962	Slc25a4	13	33	39.3	11	22	33.9	9	18	30.2	32904.6	MOUSE	ADP/ATP translocase 1
59	[57]		P54071	Idh2	12	29	32.1	7	9	22.8	12	27	29.2	50906.6	MOUSE	Isocitrate dehydrogenase [NADP], mitochondrial
45	[43]		O35129	Phb2	11	29	50.2	10	16	43.8	10	22	43.8	33296.7	MOUSE	Prohibitin-2
103	[101]		1		5	28	37	2	6	18.5				13006.7		15D3 variable heavy chain
31	[30]		Q3THU8	Slc25a3	10	27	31.9	9	24	26.6	7	20	22.4	39613.6	MOUSE	Uncharacterized protein
117	[115]		P62806	Hist1h4a	6	27	51.5	6	14	51.5	5	13	51.5	11367.4	MOUSE	Histone H4
39	[37]		P67778	Phb	12	26	64	10	16	57	12	20	59.2	29820.3	MOUSE	Prohibitin
33	[32]		P63017	Hspa8	14	23	26.2	6	13	11.8	17	34	31.9	70871.6	MOUSE	Heat shock cognate 71 kDa protein
30	[29]		P60843	Eif4a1	11	22	37.2	6	11	20	8	12	27.1	46154.4	MOUSE	Eukaryotic initiation factor 4A-I
120	[118]		P02535	Krt10	7	22	10.9	4	11	7	7	24	10.9	57770.3	MOUSE	Keratin, type I cytoskeletal 10
35	[33-29]	3	2		6	22	60.7	3	9	17.9	5	33	21.4	12298		15D3 variable light chain
62	[60]		Q91XX1	Pcdhgc3	11	22	19.5							101049	MOUSE	Protocadherin gamma C3
34	[33]		4		8	21	27.7	5	11	35.9	15	74	60.5	24253.2		UIC-2 Fab Light chain
48	[46]		Q60605	Myl6	7	21	58.3	13	42	93.4	5	6	55	16930.2	MOUSE	Myosin light polypeptide 6
85	[83]		U5LP42		8	20	18.8							51051.3	MOUSE	Anti-H5N1 hemagglutinin monoclonal anitbody H5M9 heavy chain (Fragment)
150	[148]		Q52KP0	Rpl38	5	19	50	3	12	50	4	20	52.9	8203.9	MOUSE	MCG13615, isoform CRA_a
17	[17]		P19324	Serpinh1	7	17	30.9	7	15	27.6	12	26	36.5	46534	MOUSE	Serpin H1
14	[14]		O54724	Cavin1	9	16	36	5	8	25	10	19	36	43953.9	MOUSE	Caveolae-associated protein 1
75	[73]		A0A087WRT4	Fat1	13	16	4.7							507535	MOUSE	FAT atypical cadherin 1
76	[74]		Q542D9	Tfrc	10	16	18							85732.1	MOUSE	Transferrin receptor, isoform CRA_a
80	[78]		P08752	Gnai2	8	16	31	5	7	17.2				40489.3	MOUSE	Guanine nucleotide-binding protein G(i) subunit alpha-2
67	[65]		P46935	Nedd4	10	15	16.3	6	8	9.9	7	9	10.9	102707	MOUSE	E3 ubiquitin-protein ligase NEDD4
68	[66]		P38647	Hspa9	10	14	21.5	8	15	15.9	6	8	11	73461.9	MOUSE	Stress-70 protein, mitochondrial
110	[108]		O54962	Banf1	6	14	66.3	5	10	52.8				10102.7	MOUSE	Barrier-to-autointegration factor
131	[129]		Q3THJ6		5	12	21.5	4	10	17.3	3	6	11.7	24633.1	MOUSE	Uncharacterized protein
91	[89]		Q03145	Epha2	8	12	9.6							108853	MOUSE	Ephrin type-A receptor 2
40	[38]		Q5SXR6	Cltc	8	10	7.5	4	5	4.1	17	27	16.9	191988	MOUSE	Clathrin heavy chain
41	[39]		Q03265	Atp5a1	6	10	17.7	2	2	6	16	34	37.6	59753.1	MOUSE	ATP synthase subunit alpha, mitochondrial
55	[53]		P63038	Hspd1	6	10	16.6	2	2	6.6	13	19	35.6	60956	MOUSE	60 kDa heat shock protein, mitochondrial
92	[90]		P19096	Fasn	8	10	4.9				10	10	6.7	272431	MOUSE	Fatty acid synthase
129	[127]		P62242	Rps8	4	10	23.1	4	8	23.1	6	14	32.7	24205.4	MOUSE	40S ribosomal protein S8
46	[44]		Q8BMD8	Slc25a24	8	10	25.1	5	5	17.1	3	3	9.3	52902.4	MOUSE	Calcium-binding mitochondrial carrier protein SCaMC-1
137	[135]		P62082	Rps7	6	10	36.6				3	5	16	22127	MOUSE	40S ribosomal protein S7
63	[61]		B2RQC6	Cad	7	10	4	4	5	2.4	2	2	1.8	243241	MOUSE	CAD protein
125	[123]		O09131	Gsto1	7	10	43.3	3	3	10				27497.9	MOUSE	Glutathione S-transferase omega-1
146	[144]		P11688	Itga5	5	10	6.8							115044	MOUSE	Integrin alpha-5
133	[131]		P10853	Hist1h2bf	3	10	27.8	2	4	19				13936.3	MOUSE	Histone H2B type 1-F/J/L
107	[105]		P62908	Rps3	5	9	30	2	2	9.1	7	11	37.9	26674.5	MOUSE	40S ribosomal protein S3
155	[153]		P12970	Rpl7a	6	9	26.3	3	3	16.5	5	9	20.7	29976.8	MOUSE	60S ribosomal protein L7a
168	[166]		P14131	Rps16	5	9	35.6				5	6	33.6	16445.5	MOUSE	40S ribosomal protein S16
50	[48]		Q69ZN7	Myof	9	9	7.1	17	25	13.2				233326	MOUSE	Myoferlin
192	[190]		Q921P3	H2-K1	4	8	22							27593.7	MOUSE	H2-K1 protein
28	[27]		B9EKP5	Flna	5	7	2.9	3	3	2	23	41	13.5	280475	MOUSE	Filamin, alpha
109	[107]		P07356	Anxa2	5	7	16.5	2	2	5.6	6	17	23.6	38676.5	MOUSE	Annexin A2
169	[167]		Q99PL5	Rrbp1	5	7	3.7	2	3	1.6	5	5	5.1	172880	MOUSE	Ribosome-binding protein 1
177	[175]		P62270	Rps18	4	7	26.3	2	2	13.2	5	10	32.2	17718.8	MOUSE	40S ribosomal protein S18
145	[143]		P68040	Rack1	4	7	19.2				4	6	19.2	35077	MOUSE	Receptor of activated protein C kinase 1
140	[138]		P62830	Rpl23	4	7	27.9	4	5	27.9	3	3	13.6	14865.6	MOUSE	60S ribosomal protein L23
234	[232]		Q8BKG3	Ptk7	5	7	7.3							117533	MOUSE	Inactive tyrosine-protein kinase 7
81	[79]		Q6ZWQ9	Myl12a	4	7	28.5	7	13	56.4				19895.5	MOUSE	MCG5400
230	[228]		P28798	Grn	4	7	4.9	4	7	4.9				63459.1	MOUSE	Granulins
90	[88]		P61750	Arf4	4	7	32.2							20396.8	MOUSE	ADP-ribosylation factor 4
307	[309]		A0A097PUD0		2	7	16.2	2	4	16.2				25616.1	MOUSE	Anti-dectin-1 15E2 light chain
144	[142]		P25444	Rps2	5	6	22.2	2	2	7.5	6	10	22.5	31231.6	MOUSE	40S ribosomal protein S2
167	[165]		Q564E8	Rpl4	4	6	14.1	4	4	14.1	6	9	16.9	47154.1	MOUSE	Ribosomal protein L4
180	[178]		Q505B1	Rpl17	3	6	21.6	2	3	13	4	7	27	21481.3	MOUSE	Rpl17 protein (Fragment)
27	[26]		P14211	Calr	4	6	16.6	3	3	11.1	3	4	11.1	47994.9	MOUSE	Calreticulin
176	[174]		P14148	Rpl7	4	6	20				3	4	14.1	31419.9	MOUSE	60S ribosomal protein L7
198	[196]		Q8BFU2	Hist3h2a	2	6	20				3	4	42.3	14121.6	MOUSE	Histone H2A type 3
170	[168]		Q4FZK2	Eef1g	5	6	14.4				2	2	8.5	50061.2	MOUSE	Eukaryotic translation elongation factor 1 gamma
218	[216]		Q6ZWY3	Rps27l	3	6	31				2	4	31	9477.3	MOUSE	40S ribosomal protein S27-like
224	[222]		Q3U7K7	Trim21	5	6	10.8							53328.4	MOUSE	E3 ubiquitin-protein ligase TRIM21
204	[202]		Q3TIP8	Clic1	3	6	17.4	2	3	10				27072.1	MOUSE	Chloride intracellular channel protein
208	[206]		P62962	Pfn1	3	6	27.1	2	3	21.4				14957.4	MOUSE	Profilin-1
73	[71]		P58252	Eef2	5	5	7.2				9	11	16.6	95314.9	MOUSE	Elongation factor 2
165	[163]		O70569	rps14	3	5	29.8				4	6	31.8	16300.9	MOUSE	Ribosomal protein S14
179	[177]		P80314	Cct2	4	5	11.4				3	3	9.2	57477.7	MOUSE	T-complex protein 1 subunit beta
287	[285]		P41105	Rpl28	3	5	24.1				3	6	24.1	15733.6	MOUSE	60S ribosomal protein L28
231	[229]		P47963	Rpl13	2	5	11.4				3	6	16.1	24305.7	MOUSE	60S ribosomal protein L13
54	[52]		Q8BMS1	Hadha	5	5	10.2	4	5	7.3				82670.6	MOUSE	Trifunctional enzyme subunit alpha, mitochondrial
299	[300]		Q3U4Z7	Hdlbp	4	5	5	2	2	2.8				141744	MOUSE	High density lipoprotein (HDL) binding protein, isoform CRA_d
191	[189]		Q9R0Y5	Ak1	4	5	32							21539.8	MOUSE	Adenylate kinase isoenzyme 1
313	[316]		P17751	Tpi1	2	5	9							32192.1	MOUSE	Triosephosphate isomerase
122	[120]		P13020	Gsn	3	4	6.5	5	10	11.2	5	9	14.9	85942.3	MOUSE	Gelsolin
173	[171]		P62754	Rps6	4	4	16.1				4	5	14.5	28680.9	MOUSE	40S ribosomal protein S6
95	[93]		Q9WTI7	Myo1c	4	4	5.1	9	12	10.7	3	3	4.6	121945	MOUSE	Unconventional myosin-Ic
65	[63]		O70503	Hsd17b12	3	4	13.1	3	4	13.1	3	3	13.1	34742.1	MOUSE	Very-long-chain 3-oxoacyl-CoA reductase
98	[96]		Q91ZX7	Lrp1	3	4	1.1				2	2	0.8	504747	MOUSE	Prolow-density lipoprotein receptor-related protein 1
227	[225]		P35980	Rpl18	3	4	19.7				2	4	13.8	21644.7	MOUSE	60S ribosomal protein L18
276	[274]		Q3UD06	Atp5c1	2	4	8.4	2	2	8.4	2	4	8.4	32886.2	MOUSE	ATP synthase subunit gamma
269	[267]		P19253	Rpl13a	2	4	9.4				2	4	9.4	23464.4	MOUSE	60S ribosomal protein L13a
52	[50]		P46735	Myo1b	4	4	5.3	16	22	20				128565	MOUSE	Unconventional myosin-Ib
215	[213]		E9Q9A9	Oas2	4	4	5.9	4	7	5.9				85051.3	MOUSE	2'-5'-oligoadenylate synthase 2
115	[113]		P27773	Pdia3	4	4	12.5	2	2	5.5				56678.8	MOUSE	Protein disulfide-isomerase A3
37	[35]		Q8BH59	Slc25a12	4	4	6.5							74570.2	MOUSE	Calcium-binding mitochondrial carrier protein Aralar1
160	[158]		Q3TZ32	Aars	4	4	7.6							106861	MOUSE	Uncharacterized protein
188	[186]		F7BJK1	Pcdh1	4	4	5.3							116520	MOUSE	Protocadherin 1 (Fragment)
189	[187]		Q9CQW9	Ifitm3	3	4	36.5	2	3	20.4				14954.5	MOUSE	Interferon-induced transmembrane protein 3
233	[231]		P62071	Rras2	3	4	19.6	2	2	13.7				23399.8	MOUSE	Ras-related protein R-Ras2
225	[223]		P17742	Ppia	3	4	25							17971.5	MOUSE	Peptidyl-prolyl cis-trans isomerase A
241	[239]		Q0GNC1	Inf2	3	4	3.7							138561	MOUSE	Inverted formin-2
255	[253]		E9PYB0	Ahnak2	3	4	3.2							182610	MOUSE	AHNAK nucleoprotein 2 (Fragment)
263	[261]		P56399	Usp5	3	4	4.7							95834.1	MOUSE	Ubiquitin carboxyl-terminal hydrolase 5
271	[269]		Q62093	Srsf2	3	4	18.6							25476.5	MOUSE	Serine/arginine-rich splicing factor 2
318	[321]		P62855	Rps26	2	4	26.1							13015.5	MOUSE	40S ribosomal protein S26
359	[380]		P60867	Rps20	2	4	22.7							13372.8	MOUSE	40S ribosomal protein S20
26	[25]		P56480	Atp5b	3	3	9.1				13	35	40.5	56301	MOUSE	ATP synthase subunit beta, mitochondrial
94	[92]		P18760	Cfl1	2	3	18.7				7	22	50	18559.7	MOUSE	Cofilin-1
163	[161]		P14869	Rplp0	2	3	8.8				5	8	25.6	34216.7	MOUSE	60S acidic ribosomal protein P0
24	[23]		Q8K0C4	Cyp51a1	3	3	9.9	5	5	14.9	4	4	11.7	56776.2	MOUSE	Lanosterol 14-alpha demethylase
143	[141]		P27659	Rpl3	3	3	12.4				4	7	14.6	46110.3	MOUSE	60S ribosomal protein L3
193	[191]		P62849	Rps24	2	3	20.3				4	7	34.6	15423.3	MOUSE	40S ribosomal protein S24
236	[234]		Q3UXJ8	Flnc	3	3	5.2	3	3	5.2	3	5	4.5	82616.4	MOUSE	Uncharacterized protein (Fragment)
190	[188]		O35737	Hnrnph1	3	3	9.6				3	4	11.1	49199.9	MOUSE	Heterogeneous nuclear ribonucleoprotein H
334	[344]		Q9DAW9	Cnn3	3	3	10.9				2	2	10.3	36429	MOUSE	Calponin-3
316	[319]		Q3U7D2	Rpl15	2	3	10.3				2	4	10.3	24146.2	MOUSE	Ribosomal protein L15
372	[400]		P62852	Rps25	2	3	15.2				2	2	16.8	13742.2	MOUSE	40S ribosomal protein S25
381	[414]		Q9D1R9	Rpl34	2	3	12.8				2	6	12.8	13293	MOUSE	60S ribosomal protein L34
123	[121]		P09055	Itgb1	3	3	5							88232.2	MOUSE	Integrin beta-1
183	[181]		Q3UW40	Rpl24	3	3	19.4							18252.7	MOUSE	Uncharacterized protein
301	[302]		P97855	G3bp1	3	3	7.7							51829.2	MOUSE	Ras GTPase-activating protein-binding protein 1
314	[317]		O88569	Hnrnpa2b1	3	3	17.6							37403	MOUSE	Heterogeneous nuclear ribonucleoproteins A2/B1
306	[308]		P62281	Rps11	2	3	17.7	2	4	17.7				18430.9	MOUSE	40S ribosomal protein S11
222	[220]		Q8JZU2	Slc25a1	2	3	7.7							33931.8	MOUSE	Tricarboxylate transport protein, mitochondrial
274	[272]		P14115	Rpl27a	2	3	14.2							16605.6	MOUSE	60S ribosomal protein L27a
375	[405]		P28656	Nap1l1	2	3	7.4							45345.5	MOUSE	Nucleosome assembly protein 1-like 1
101	[99]		P17182	Eno1	2	2	11.1				6	8	25.1	47141.2	MOUSE	Alpha-enolase
156	[154]		Q9D1I6	Mrpl14	2	2	24.8				3	13	31	15874.6	MOUSE	39S ribosomal protein L14, mitochondrial
199	[197]		P62245	Rps15a	2	2	13.8				3	5	33.8	14839.6	MOUSE	40S ribosomal protein S15a
294	[294]		J3QM80	Hnrnpf	2	2	12.9				3	5	16.8	26080.8	MOUSE	Heterogeneous nuclear ribonucleoprotein F (Fragment)
346	[358]		P35979	Rpl12	2	2	15.2	2	2	15.2	2	4	15.2	17804.7	MOUSE	60S ribosomal protein L12
21	[21]		Q9JHU4	Dync1h1	2	2	0.7				2	2	0.7	532050	MOUSE	Cytoplasmic dynein 1 heavy chain 1
323	[327]		P17809	Slc2a1	2	2	3.7				2	2	3.7	53985.1	MOUSE	Solute carrier family 2, facilitated glucose transporter member 1
339	[349]		P61161	Actr2	2	2	6.6				2	3	6.9	44761.2	MOUSE	Actin-related protein 2
378	[410]		P62702	Rps4x	2	2	6.1				2	2	6.1	29598	MOUSE	40S ribosomal protein S4, X isoform
400	[485]		Q6ZWN5	Rps9	2	2	11.3				2	2	5.2	22591.6	MOUSE	40S ribosomal protein S9
251	[249]		Q0VGU9	Rbm39	2	2	7.6	2	3	7.6				39818.7	MOUSE	Rbm39 protein
258	[256]		Q3TXF9	Atp1a1	2	2	2.8	2	2	2.2				112984	MOUSE	Sodium/potassium-transporting ATPase subunit alpha
70	[68]		Q99JR1	Sfxn1	2	2	8.4							35649.7	MOUSE	Sideroflexin-1
267	[265]		P84228	Hist1h3b	2	2	30.1							15388.2	MOUSE	Histone H3.2
291	[289]		P14206	Rpsa	2	2	11.5							32838.4	MOUSE	40S ribosomal protein SA
293	[293]		P62751	Rpl23a	2	2	5.8							17695.2	MOUSE	60S ribosomal protein L23a
344	[356]		Q9EPU0	Upf1	2	2	3.2							123968	MOUSE	Regulator of nonsense transcripts 1
368	[395]		Q3TW74	Mthfd1	2	2	2.9							101170	MOUSE	Uncharacterized protein
370	[397]		P53690	Mmp14	2	2	5							65919.6	MOUSE	Matrix metalloproteinase-14
386	[437]		P16110	Lgals3	2	2	9.1							27515.1	MOUSE	Galectin-3
398	[475]		P60764	Rac3	2	2	9.9							21379.1	MOUSE	Ras-related C3 botulinum toxin substrate 3
407	[524]		Q8BGK4		2	2	5.3							66554.5	MOUSE	Uncharacterized protein
408	[526]		Q6ZPT2	Lars	2	2	3.1							137777	MOUSE	MKIAA1352 protein (Fragment)
22	[22]		P01863	Ighg				7	17	22.1	17	89	46.4	36389.8	MOUSE	Ig gamma-2A chain C region, A allele
86	[84]		Q99P72	Rtn4							8	10	16.2	126614	MOUSE	Reticulon-4
126	[124]		P80316	Cct5							7	8	22.9	59624.6	MOUSE	T-complex protein 1 subunit epsilon
148	[146]		Q3TUD6	Hsp90b1							7	9	15.5	70915.9	MOUSE	Uncharacterized protein
77	[75]		P11983	Tcp1							6	7	16.2	60449.2	MOUSE	T-complex protein 1 subunit alpha
105	[103]		Q5SQB0	Npm1							6	15	38.6	29525	MOUSE	Nucleophosmin
112	[110]		Q80UW7	Iqgap1							6	9	7.2	188772	MOUSE	IQ motif containing GTPase activating protein 1
134	[132]		P47911	Rpl6				2	2	9.8	5	10	20.6	33509.9	MOUSE	60S ribosomal protein L6
51	[49]		O55143	Atp2a2							5	5	8.2	114859	MOUSE	Sarcoplasmic/endoplasmic reticulum calcium ATPase 2
87	[85]		Q5SX74	P4ha2							5	7	15.7	60812.5	MOUSE	Uncharacterized protein
102	[100]		Q3TN34	Micall2							5	8	6.7	108289	MOUSE	MICAL-like protein 2
175	[173]		Q61753	Phgdh							5	7	11.3	56586.1	MOUSE	D-3-phosphoglycerate dehydrogenase
186	[184]		P80318	Cct3							5	6	14.9	60630.6	MOUSE	T-complex protein 1 subunit gamma
187	[185]		P80315	Cct4							5	6	14.7	58066.9	MOUSE	T-complex protein 1 subunit delta
69	[67]		Q8BFR5	Tufm				2	2	7.7	4	5	15.5	49508.8	MOUSE	Elongation factor Tu, mitochondrial
23	[22-10]	3	3								4	18	35.1	24361.6		UIC-2 Fab Heavy chain
162	[160]		Q3U900	Rpn1							4	5	9.5	68528	MOUSE	Dolichyl-diphosphooligosaccharide--protein glycosyltransferase subunit 1
178	[176]		P16045	Lgals1							4	10	32.6	14866	MOUSE	Galectin-1
194	[192]		Q61191	Hcfc1							4	5	2.8	210439	MOUSE	Host cell factor 1
195	[193]		Q9CQ60	Pgls							4	5	24.5	27254.7	MOUSE	6-phosphogluconolactonase
5	[5]		P97434	Mprip							3	3	4.6	116409	MOUSE	Myosin phosphatase Rho-interacting protein
18	[18]		P35564	Canx							3	4	6.9	67278.5	MOUSE	Calnexin
82	[80]		Q3U505	Rpn2							3	3	9.1	72095	MOUSE	Uncharacterized protein (Fragment)
108	[106]		Q3TEY5	Immt							3	4	7.2	75629.8	MOUSE	MICOS complex subunit MIC60
196	[194]		Q3U561	Rpl10a							3	4	13.8	24815.5	MOUSE	Ribosomal protein
209	[207]		P84099	Rpl19							3	7	13.8	23466.2	MOUSE	60S ribosomal protein L19
214	[212]		Q3V2D0	Lonp1							3	4	6	106477	MOUSE	Lon protease homolog, mitochondrial
216	[214]		P0CG14	Chtf8							3	6	9.8	52244.9	MOUSE	Chromosome transmission fidelity protein 8 homolog isoform 2
219	[217]		Q5EBP9	Trim28							3	3	7.4	88847.9	MOUSE	Tripartite motif-containing 28
226	[224]		P61979	Hnrnpk							3	4	9.1	50976.7	MOUSE	Heterogeneous nuclear ribonucleoprotein K
228	[226]		Q4FK36	Dstn							3	5	24.8	18521.8	MOUSE	Destrin
240	[238]		P47738	Aldh2							3	3	8.9	56538	MOUSE	Aldehyde dehydrogenase, mitochondrial
242	[240]		Q91V55	Rps5							3	6	21.1	22876.6	MOUSE	40S ribosomal protein S5
248	[246]		P62827	Ran							3	5	16.2	24423.3	MOUSE	GTP-binding nuclear protein Ran
257	[255]		P42932	Cct8							3	3	6.9	59556	MOUSE	T-complex protein 1 subunit theta
261	[259]		P56135	Atp5j2							3	5	37.5	10344.3	MOUSE	ATP synthase subunit f, mitochondrial
266	[264]		Q3TPF5	Prmt1							3	4	12.2	39355.6	MOUSE	Uncharacterized protein
272	[270]		P06151	Ldha							3	4	10.5	36498.9	MOUSE	L-lactate dehydrogenase A chain
303	[304]		P61358	Rpl27							3	4	30.1	15797.9	MOUSE	60S ribosomal protein L27
311	[313]		Q3TI61	Psmd2							3	3	4.5	100263	MOUSE	Uncharacterized protein
331	[340]		Q3UAZ3	Rars							3	3	9.6	45919.6	MOUSE	Uncharacterized protein (Fragment)
335	[345]		P70168	Kpnb1							3	4	4.2	97185	MOUSE	Importin subunit beta-1
340	[350]		Q569Z5	Ddx46							3	3	3	117449	MOUSE	Probable ATP-dependent RNA helicase DDX46
348	[361]		P97351	Rps3a							3	6	10.2	29885.1	MOUSE	40S ribosomal protein S3a
369	[396]		Q60930	Vdac2							3	5	10.2	31733.1	MOUSE	Voltage-dependent anion-selective channel protein 2
383	[424]		Q5M9L1	Rpl36							3	3	28.6	12296.8	MOUSE	60S ribosomal protein L36
43	[41]		Q564G1	Tpm1				18	44	51.4	2	5	9.5	32708.9	MOUSE	Tropomyosin 1, alpha
284	[282]		Q6IRU2	Tpm4				3	4	11.3	2	4	11.3	28468	MOUSE	Tropomyosin alpha-4 chain
147	[145]		Q3TVJ8	Ssr4				2	2	14	2	2	14	18936.7	MOUSE	Signal sequence receptor, delta, isoform CRA_b
268	[266]		P62918	Rpl8				2	3	10.5	2	3	14.4	28024.9	MOUSE	60S ribosomal protein L8
61	[59]		O35887	Calu							2	4	11.4	37064	MOUSE	Calumenin
74	[72]		Q3TWN8	Aldh18a1							2	2	3.5	87264	MOUSE	Delta-1-pyrroline-5-carboxylate synthase
89	[87]		Q5SX53	Slc25a11							2	2	8.3	34155.2	MOUSE	Solute carrier family 25 (Mitochondrial carrier oxoglutarate carrier), member 11, isoform CRA_b
99	[97]		P52480	Pkm							2	2	5.5	57845.4	MOUSE	Pyruvate kinase PKM
124	[122]		P17918	Pcna							2	2	12.3	28785.1	MOUSE	Proliferating cell nuclear antigen
132	[130]		Q99N15	Hsd17b10							2	2	12.3	27273.8	MOUSE	17beta-hydroxysteroid dehydrogenase type 10/short chain L-3-hydroxyacyl-CoA dehydrogenase
158	[156]		Q3U9G9	Lbr							2	2	3.7	71440.8	MOUSE	Lamin-B receptor
182	[180]		P80313	Cct7							2	2	5.3	59652.7	MOUSE	T-complex protein 1 subunit eta
207	[205]		Q3TJ21	Pycr2							2	2	9.4	33640.3	MOUSE	Pyrroline-5-carboxylate reductase
210	[208]		Q9CQU3	Rer1							2	3	19.4	22988.3	MOUSE	Protein RER1
246	[244]		Q5XJY5	Arcn1							2	2	4.5	57229.9	MOUSE	Coatomer subunit delta
259	[257]		Q9CPQ3	Tomm22							2	3	25.4	15536.9	MOUSE	Mitochondrial import receptor subunit TOM22 homolog
275	[273]		Q3THU7	Clta							2	2	12.8	23563.9	MOUSE	Clathrin light chain
288	[286]		Q9CXW4	Rpl11							2	5	12.4	20252.6	MOUSE	60S ribosomal protein L11
296	[296]		Q9ERK4	Cse1l							2	3	2.7	110456	MOUSE	Exportin-2
302	[303]		Q569Z0	Rpl14-ps1							2	2	9.7	23493.2	MOUSE	Ribosomal protein L14
305	[306]		P68254	Ywhaq							2	3	9	27778.5	MOUSE	14-3-3 protein theta
308	[310]		P62196	Psmc5							2	2	7.9	45626.4	MOUSE	26S proteasome regulatory subunit 8
321	[324]		Q8C3W1								2	2	10.2	35316.7	MOUSE	Uncharacterized protein C1orf198 homolog
322	[325]		Q8CI08	Slain2							2	3	5	62378.5	MOUSE	SLAIN motif-containing protein 2
338	[348]		Q3TF87	Dars							2	2	5	57103.7	MOUSE	Uncharacterized protein
341	[352]		Q3TS50	Hnrnpu							2	2	5.6	57992.9	MOUSE	Uncharacterized protein (Fragment)
345	[357]		P09405	Ncl							2	3	3.1	76723.7	MOUSE	Nucleolin
367	[391]		Q3TJD4	Atp5f1							2	2	7	28948.1	MOUSE	Uncharacterized protein
373	[402]		Q9D051	Pdhb							2	2	8.9	38937.5	MOUSE	Pyruvate dehydrogenase E1 component subunit beta, mitochondrial
377	[407]		Q3TXD3	Vat1							2	2	5.7	43125.1	MOUSE	Uncharacterized protein
379	[411]		Q63ZW9	Copa							2	2	2.9	127237	MOUSE	Copa protein (Fragment)
380	[413]		Q3U3L3	Serpinb6a							2	2	6.6	42569.3	MOUSE	Uncharacterized protein
387	[440]		P61255	Rpl26							2	3	11.7	17258.4	MOUSE	60S ribosomal protein L26
389	[446]		P63242	Eif5a							2	2	22.7	16832.4	MOUSE	Eukaryotic translation initiation factor 5A-1
390	[457]		P63325	Rps10							2	4	14.5	18915.9	MOUSE	40S ribosomal protein S10
392	[467]		Q922F8	Cnn2							2	2	9.9	26256.9	MOUSE	Calponin
394	[470]		P59999	Arpc4							2	2	11.3	19667.2	MOUSE	Actin-related protein 2/3 complex subunit 4
399	[476]		Q6ZPS9	Pdcd6ip							2	2	2.3	100211	MOUSE	MKIAA1375 protein (Fragment)
401	[489]		O88844	Idh1							2	2	4.8	46674.9	MOUSE	Isocitrate dehydrogenase [NADP] cytoplasmic
405	[511]		Q3UDM3	Ptges							2	2	15	17338.7	MOUSE	Uncharacterized protein
406	[513]		P80317	Cct6a							2	2	4.3	58004.8	MOUSE	T-complex protein 1 subunit zeta
141	[139]		Q3TFA9	Tmod3				6	8	22.7				39473.1	MOUSE	Uncharacterized protein
29	[28]		Q1W5W7	gag-pol				5	5	6.8				119736	MOUSE	Putative gag-pol protein
200	[198]		Q8R593	Rchy1				3	4	14.6				29988.7	MOUSE	Ring finger and CHY zinc finger domain containing 1
253	[251]		Q99104	Myo5a				3	3	2.5				215540	MOUSE	Unconventional myosin-Va
42	[40]		Q9QZE5	Copg1				2	2	2.5				97513.7	MOUSE	Coatomer subunit gamma-1
153	[151]		Q3UDJ2	Sgpl1				2	2	6				63649.8	MOUSE	Uncharacterized protein
238	[236]		Q5SF07	Igf2bp2				2	2	4.2				65584.4	MOUSE	Insulin-like growth factor 2 mRNA-binding protein 2
342	[353]		P29387	Gnb4				2	3	6.2				37379.4	MOUSE	Guanine nucleotide-binding protein subunit beta-4
382	[423]		P46638	Rab11b				2	2	11				24489.7	MOUSE	Ras-related protein Rab-11B
397	[473]		Q3UIX4	Srsf11				2	2	6.5				53103.3	MOUSE	Serine/arginine-rich-splicing factor 11

## Sheet: #1 pep ID
		Acc #	Gene	m/z	z	ppm	Peptide	Protein Mods	Fraction	RT	MSMS Info	Start	End	Score	Expect	Protein MW	Species	Protein Name
1	[1]	Q8VDD5	Myh9	777.894	2	0.94	M(Met-loss+Acetyl)AQQAADKYLYVDK	Met-loss+Acetyl@1	GG_L_200508_09_hcd	54.8	16956	1	14	42.5	7.5e-09	226374	MOUSE	Myosin-9
2	[1]	Q8VDD5	Myh9	777.894	2	-0.017	M(Met-loss+Acetyl)AQQAADKYLYVDK	Met-loss+Acetyl@1	GG_L_200508_09_hcd	55.167	17121	1	14	45.1	1.4e-09	226374	MOUSE	Myosin-9
3	[1]	Q8VDD5	Myh9	777.894	2	0.61	M(Met-loss+Acetyl)AQQAADKYLYVDK	Met-loss+Acetyl@1	GG_L_200508_09_hcd	55.533	17281	1	14	33.1	1.2e-07	226374	MOUSE	Myosin-9
4	[1]	Q8VDD5	Myh9	1070.21	3	0.11	M(Met-loss+Acetyl)AQQAADKYLYVDKNFINNPLAQADWAAK	Met-loss+Acetyl@1	GG_L_200508_09_hcd	72.117	24807	1	29	27.9	1.3e-06	226374	MOUSE	Myosin-9
5	[1]	Q8VDD5	Myh9	836.926	2	-0.082	NFINNPLAQADWAAK		GG_L_200508_09_hcd	65.967	21978	15	29	44.2	1.1e-11	226374	MOUSE	Myosin-9
6	[1]	Q8VDD5	Myh9	522.316	2	-0.81	KLVWVPSSK		GG_L_200508_09_hcd	43.05	11787	30	38	28.8	4.9e-06	226374	MOUSE	Myosin-9
7	[1]	Q8VDD5	Myh9	522.316	2	-0.22	KLVWVPSSK		GG_L_200508_09_hcd	43.4	11932	30	38	32.5	9.1e-06	226374	MOUSE	Myosin-9
8	[1]	Q8VDD5	Myh9	522.316	2	-0.22	KLVWVPSSK		GG_L_200508_09_hcd	43.783	12092	30	38	26.5	2.2e-05	226374	MOUSE	Myosin-9
9	[1]	Q8VDD5	Myh9	458.269	2	0.15	LVWVPSSK		GG_L_200508_09_hcd	49.983	14844	31	38	27.2	3.5e-05	226374	MOUSE	Myosin-9
10	[1]	Q8VDD5	Myh9	896.453	3	1.3	NGFEPASLKEEVGEEAIVELVENGK		GG_L_200508_09_hcd	72.867	25153	39	63	29.9	8.9e-08	226374	MOUSE	Myosin-9
11	[1]	Q8VDD5	Myh9	939.151	3	0.41	NGFEPASLKEEVGEEAIVELVENGKK		GG_L_200508_09_hcd	67.617	22727	39	64	45	4.3e-13	226374	MOUSE	Myosin-9
12	[1]	Q8VDD5	Myh9	939.15	3	0.35	NGFEPASLKEEVGEEAIVELVENGKK		GG_L_200508_09_hcd	68	22901	39	64	36.3	5.1e-10	226374	MOUSE	Myosin-9
13	[1]	Q8VDD5	Myh9	660.074	4	0.19	FSKVEDMAELTC(Methylthio)LNEASVLHNLK		GG_L_200508_09_hcd	71.933	24726	80	102	48.8	1.9e-14	226374	MOUSE	Myosin-9
14	[1]	Q8VDD5	Myh9	660.073	4	0.0091	FSKVEDMAELTC(Methylthio)LNEASVLHNLK		GG_L_200508_09_hcd	72.483	24981	80	102	30.9	1.7e-10	226374	MOUSE	Myosin-9
15	[1]	Q8VDD5	Myh9	759.03	3	0.055	VEDMAELTC(Methylthio)LNEASVLHNLK		GG_L_200508_09_hcd	72	24757	83	102	32.1	1.3e-10	226374	MOUSE	Myosin-9
16	[1]	Q8VDD5	Myh9	1138.04	2	-0.43	VEDMAELTC(Methylthio)LNEASVLHNLK		GG_L_200508_09_hcd	72.3	24895	83	102	34.5	1.4e-13	226374	MOUSE	Myosin-9
17	[1]	Q8VDD5	Myh9	759.03	3	-0.024	VEDMAELTC(Methylthio)LNEASVLHNLK		GG_L_200508_09_hcd	72.417	24946	83	102	49.1	2.2e-15	226374	MOUSE	Myosin-9
18	[1]	Q8VDD5	Myh9	759.031	3	0.86	VEDMAELTC(Methylthio)LNEASVLHNLK		GG_L_200508_09_hcd	72.8	25119	83	102	38.1	9.7e-16	226374	MOUSE	Myosin-9
19	[1]	Q8VDD5	Myh9	864.432	2	0.61	NLPIYSEEIVEMYK		GG_L_200508_09_hcd	69.117	23418	126	139	45	1.2e-09	226374	MOUSE	Myosin-9
20	[1]	Q8VDD5	Myh9	576.623	3	-0.74	NLPIYSEEIVEMYK		GG_L_200508_09_hcd	69.35	23528	126	139	27.5	7.8e-08	226374	MOUSE	Myosin-9
21	[1]	Q8VDD5	Myh9	864.432	2	0.25	NLPIYSEEIVEMYK		GG_L_200508_09_hcd	69.483	23597	126	139	46.6	5.7e-11	226374	MOUSE	Myosin-9
22	[1]	Q8VDD5	Myh9	576.624	3	0.32	NLPIYSEEIVEMYK		GG_L_200508_09_hcd	69.717	23705	126	139	23.8	1.1e-06	226374	MOUSE	Myosin-9
23	[1]	Q8VDD5	Myh9	864.433	2	1.1	NLPIYSEEIVEMYK		GG_L_200508_09_hcd	69.883	23782	126	139	44.6	2e-11	226374	MOUSE	Myosin-9
24	[1]	Q8VDD5	Myh9	864.433	2	1.5	NLPIYSEEIVEMYK		GG_L_200508_09_hcd	70.3	23972	126	139	29.1	1.2e-10	226374	MOUSE	Myosin-9
25	[1]	Q8VDD5	Myh9	638.977	3	0.043	HEMPPHIYAITDTAYR		GG_L_200508_09_hcd	49.033	14417	144	159	39.5	1.6e-11	226374	MOUSE	Myosin-9
26	[1]	Q8VDD5	Myh9	638.977	3	0.33	HEMPPHIYAITDTAYR		GG_L_200508_09_hcd	49.433	14595	144	159	49	3.3e-17	226374	MOUSE	Myosin-9
27	[1]	Q8VDD5	Myh9	479.485	4	0.35	HEMPPHIYAITDTAYR		GG_L_200508_09_hcd	49.833	14777	144	159	18.2	0.00029	226374	MOUSE	Myosin-9
28	[1]	Q8VDD5	Myh9	638.977	3	-0.14	HEMPPHIYAITDTAYR		GG_L_200508_09_hcd	50.25	14965	144	159	38	1.9e-11	226374	MOUSE	Myosin-9
29	[1]	Q8VDD5	Myh9	638.977	3	0.33	HEMPPHIYAITDTAYR		GG_L_200508_09_hcd	50.65	15147	144	159	41	3e-13	226374	MOUSE	Myosin-9
30	[1]	Q8VDD5	Myh9	638.977	3	-0.72	HEMPPHIYAITDTAYR		GG_L_200508_09_hcd	51.133	15363	144	159	28.2	2.2e-09	226374	MOUSE	Myosin-9
31	[1]	Q8VDD5	Myh9	638.978	3	1.8	HEMPPHIYAITDTAYR		GG_L_200508_09_hcd	51.55	15556	144	159	22.8	3.1e-06	226374	MOUSE	Myosin-9
32	[1]	Q8VDD5	Myh9	763.659	3	0.69	SMMQDREDQSILC(Methylthio)TGESGAGK		GG_L_200508_09_hcd	52.6	16032	160	180	31.6	1.9e-10	226374	MOUSE	Myosin-9
33	[1]	Q8VDD5	Myh9	763.659	3	0.28	SMMQDREDQSILC(Methylthio)TGESGAGK		GG_L_200508_09_hcd	53.033	16226	160	180	36.9	7.1e-13	226374	MOUSE	Myosin-9
34	[1]	Q8VDD5	Myh9	763.659	3	0.37	SMMQDREDQSILC(Methylthio)TGESGAGK		GG_L_200508_09_hcd	53.417	16399	160	180	26.5	1.8e-11	226374	MOUSE	Myosin-9
35	[1]	Q8VDD5	Myh9	770.835	2	0.56	EDQSILC(Methylthio)TGESGAGK		GG_L_200508_09_hcd	51.017	15312	166	180	29.2	1.1e-07	226374	MOUSE	Myosin-9
36	[1]	Q8VDD5	Myh9	770.835	2	0.25	EDQSILC(Methylthio)TGESGAGK		GG_L_200508_09_hcd	51.417	15495	166	180	39.6	4.6e-11	226374	MOUSE	Myosin-9
37	[1]	Q8VDD5	Myh9	484.937	3	0.67	VIQYLAHVASSHK		GG_L_200508_09_hcd	39.85	10485	187	199	27.8	4.6e-08	226374	MOUSE	Myosin-9
38	[1]	Q8VDD5	Myh9	484.937	3	0.3	VIQYLAHVASSHK		GG_L_200508_09_hcd	40.2	10642	187	199	46.5	3e-09	226374	MOUSE	Myosin-9
39	[1]	Q8VDD5	Myh9	726.902	2	0.71	VIQYLAHVASSHK		GG_L_200508_09_hcd	40.267	10666	187	199	31.9	2.1e-09	226374	MOUSE	Myosin-9
40	[1]	Q8VDD5	Myh9	484.937	3	0.11	VIQYLAHVASSHK		GG_L_200508_09_hcd	40.567	10801	187	199	44.9	1.2e-09	226374	MOUSE	Myosin-9
41	[1]	Q8VDD5	Myh9	726.902	2	0.46	VIQYLAHVASSHK		GG_L_200508_09_hcd	40.65	10836	187	199	21.2	9.5e-06	226374	MOUSE	Myosin-9
42	[1]	Q8VDD5	Myh9	484.937	3	-0.074	VIQYLAHVASSHK		GG_L_200508_09_hcd	40.95	10967	187	199	38.4	1.3e-08	226374	MOUSE	Myosin-9
43	[1]	Q8VDD5	Myh9	863.978	2	0.43	QLLQANPILEAFGNAK		GG_L_200508_09_hcd	72.95	25188	210	225	52.6	1.3e-11	226374	MOUSE	Myosin-9
44	[1]	Q8VDD5	Myh9	863.979	2	0.65	QLLQANPILEAFGNAK		GG_L_200508_09_hcd	73.3	25347	210	225	51.6	2.9e-12	226374	MOUSE	Myosin-9
45	[1]	Q8VDD5	Myh9	795.75	3	1.2	INFDVNGYIVGANIETYLLEK		GG_L_200508_09_hcd	81.817	29122	241	261	31.5	8.4e-10	226374	MOUSE	Myosin-9
46	[1]	Q8VDD5	Myh9	795.75	3	0.68	INFDVNGYIVGANIETYLLEK		GG_L_200508_09_hcd	82.7	29502	241	261	19.6	5.7e-05	226374	MOUSE	Myosin-9
47	[1]	Q8VDD5	Myh9	666.016	3	0.53	TFHIFYYLLSGAGEHLK		GG_L_200508_09_hcd	70.617	24117	273	289	25.2	1e-08	226374	MOUSE	Myosin-9
48	[1]	Q8VDD5	Myh9	603.324	2	-0.35	TDLLLEPYNK		GG_L_200508_09_hcd	55.65	17334	290	299	27.4	1.6e-06	226374	MOUSE	Myosin-9
49	[1]	Q8VDD5	Myh9	603.324	2	0.044	TDLLLEPYNK		GG_L_200508_09_hcd	56.017	17498	290	299	39.5	5e-08	226374	MOUSE	Myosin-9
50	[1]	Q8VDD5	Myh9	603.324	2	0.044	TDLLLEPYNK		GG_L_200508_09_hcd	56.383	17664	290	299	36	1.9e-08	226374	MOUSE	Myosin-9
51	[1]	Q8VDD5	Myh9	603.324	2	0.44	TDLLLEPYNK		GG_L_200508_09_hcd	56.75	17828	290	299	26.6	3.3e-07	226374	MOUSE	Myosin-9
52	[1]	Q8VDD5	Myh9	753.351	4	-0.55	FLSNGHVTIPGQQDKDMFQETMEAMR		GG_L_200508_09_hcd	63.7	20958	302	327	41.7	7.9e-15	226374	MOUSE	Myosin-9
53	[1]	Q8VDD5	Myh9	1004.13	3	-0.74	FLSNGHVTIPGQQDKDMFQETMEAMR		GG_L_200508_09_hcd	64.05	21112	302	327	52.2	4.1e-17	226374	MOUSE	Myosin-9
54	[1]	Q8VDD5	Myh9	753.352	4	-0.23	FLSNGHVTIPGQQDKDMFQETMEAMR		GG_L_200508_09_hcd	64.067	21121	302	327	51	6.5e-16	226374	MOUSE	Myosin-9
55	[1]	Q8VDD5	Myh9	1004.13	3	0.41	FLSNGHVTIPGQQDKDMFQETMEAMR		GG_L_200508_09_hcd	64.467	21298	302	327	35	1.3e-14	226374	MOUSE	Myosin-9
56	[1]	Q8VDD5	Myh9	801.405	2	0.2	IMGIPEDEQMGLLR		GG_L_200508_09_hcd	66.517	22226	328	341	46	3.1e-11	226374	MOUSE	Myosin-9
57	[1]	Q8VDD5	Myh9	801.405	2	-0.41	IMGIPEDEQMGLLR		GG_L_200508_09_hcd	66.9	22402	328	341	50.2	9.9e-13	226374	MOUSE	Myosin-9
58	[1]	Q8VDD5	Myh9	801.405	2	-0.33	IMGIPEDEQMGLLR		GG_L_200508_09_hcd	67.283	22575	328	341	30.7	7.9e-09	226374	MOUSE	Myosin-9
59	[1]	Q8VDD5	Myh9	729.938	2	0.65	VISGVLQLGNIAFK		GG_L_200508_09_hcd	70.567	24094	342	355	37.8	4e-11	226374	MOUSE	Myosin-9
60	[1]	Q8VDD5	Myh9	729.938	2	0.22	VISGVLQLGNIAFK		GG_L_200508_09_hcd	70.917	24260	342	355	46.7	3.1e-11	226374	MOUSE	Myosin-9
61	[1]	Q8VDD5	Myh9	486.961	3	-0.12	VISGVLQLGNIAFK		GG_L_200508_09_hcd	71.167	24367	342	355	32	2.4e-09	226374	MOUSE	Myosin-9
62	[1]	Q8VDD5	Myh9	729.938	2	0.06	VISGVLQLGNIAFK		GG_L_200508_09_hcd	71.317	24439	342	355	47.7	1.1e-11	226374	MOUSE	Myosin-9
63	[1]	Q8VDD5	Myh9	529.659	3	-0.61	VISGVLQLGNIAFKK		GG_L_200508_09_hcd	63.167	20731	342	356	44.5	1.4e-11	226374	MOUSE	Myosin-9
64	[1]	Q8VDD5	Myh9	529.659	3	-0.13	VISGVLQLGNIAFKK		GG_L_200508_09_hcd	63.817	21007	342	356	15.6	3.9e-05	226374	MOUSE	Myosin-9
65	[1]	Q8VDD5	Myh9	796.355	2	0.41	NTDQASMPDNTAAQK		GG_L_200508_09_hcd	32.933	7572	359	373	43.8	8.2e-13	226374	MOUSE	Myosin-9
66	[1]	Q8VDD5	Myh9	796.355	2	0.48	NTDQASMPDNTAAQK		GG_L_200508_09_hcd	33.283	7719	359	373	44.8	4.9e-12	226374	MOUSE	Myosin-9
67	[1]	Q8VDD5	Myh9	796.355	2	0.56	NTDQASMPDNTAAQK		GG_L_200508_09_hcd	33.633	7862	359	373	47.4	9.8e-13	226374	MOUSE	Myosin-9
68	[1]	Q8VDD5	Myh9	796.355	2	0.33	NTDQASMPDNTAAQK		GG_L_200508_09_hcd	33.967	8004	359	373	34.1	6.7e-10	226374	MOUSE	Myosin-9
69	[1]	Q8VDD5	Myh9	796.355	2	0.56	NTDQASMPDNTAAQK		GG_L_200508_09_hcd	34.317	8143	359	373	13.5	0.00038	226374	MOUSE	Myosin-9
70	[1]	Q8VDD5	Myh9	524.623	3	0.0063	VSHLLGINVTDFTR		GG_L_200508_09_hcd	61.233	19868	374	387	35.8	1.6e-07	226374	MOUSE	Myosin-9
71	[1]	Q8VDD5	Myh9	786.431	2	0.41	VSHLLGINVTDFTR		GG_L_200508_09_hcd	61.483	19979	374	387	41.6	2.5e-12	226374	MOUSE	Myosin-9
72	[1]	Q8VDD5	Myh9	524.623	3	0.12	VSHLLGINVTDFTR		GG_L_200508_09_hcd	61.617	20040	374	387	39.7	2.6e-07	226374	MOUSE	Myosin-9
73	[1]	Q8VDD5	Myh9	786.431	2	0.49	VSHLLGINVTDFTR		GG_L_200508_09_hcd	61.883	20165	374	387	38	8.2e-12	226374	MOUSE	Myosin-9
74	[1]	Q8VDD5	Myh9	524.623	3	-0.22	VSHLLGINVTDFTR		GG_L_200508_09_hcd	62	20212	374	387	41.3	3.9e-07	226374	MOUSE	Myosin-9
75	[1]	Q8VDD5	Myh9	524.623	3	-0.11	VSHLLGINVTDFTR		GG_L_200508_09_hcd	62.383	20387	374	387	38	2e-08	226374	MOUSE	Myosin-9
76	[1]	Q8VDD5	Myh9	653.338	2	-0.19	EQADFAIEALAK		GG_L_200508_09_hcd	60.683	19618	408	419	32.1	2.7e-09	226374	MOUSE	Myosin-9
77	[1]	Q8VDD5	Myh9	653.338	2	0.089	EQADFAIEALAK		GG_L_200508_09_hcd	61.05	19783	408	419	29.6	2.6e-07	226374	MOUSE	Myosin-9
78	[1]	Q8VDD5	Myh9	653.338	2	-0.0033	EQADFAIEALAK		GG_L_200508_09_hcd	61.417	19948	408	419	31.9	9.3e-08	226374	MOUSE	Myosin-9
79	[1]	Q8VDD5	Myh9	653.338	2	0.47	EQADFAIEALAK		GG_L_200508_09_hcd	61.817	20131	408	419	26.6	1.4e-08	226374	MOUSE	Myosin-9
80	[1]	Q8VDD5	Myh9	823.074	3	0.41	LQQLFNHTMFILEQEEYQR		GG_L_200508_09_hcd	67.683	22758	476	494	46	3.3e-13	226374	MOUSE	Myosin-9
81	[1]	Q8VDD5	Myh9	823.075	3	0.7	LQQLFNHTMFILEQEEYQR		GG_L_200508_09_hcd	68.05	22926	476	494	56.1	2.9e-12	226374	MOUSE	Myosin-9
82	[1]	Q8VDD5	Myh9	823.074	3	0.41	LQQLFNHTMFILEQEEYQR		GG_L_200508_09_hcd	68.417	23094	476	494	46.9	3.1e-11	226374	MOUSE	Myosin-9
83	[1]	Q8VDD5	Myh9	509.576	3	-0.16	DKADFC(Methylthio)IIHYAGK		GG_L_200508_09_hcd	55.5	17268	564	576	24.4	3.5e-06	226374	MOUSE	Myosin-9
84	[1]	Q8VDD5	Myh9	642.299	2	-0.58	ADFC(Methylthio)IIHYAGK		GG_L_200508_09_hcd	58.583	18657	566	576	28.4	5.4e-08	226374	MOUSE	Myosin-9
85	[1]	Q8VDD5	Myh9	428.535	3	-0.085	ADFC(Methylthio)IIHYAGK		GG_L_200508_09_hcd	58.917	18811	566	576	26.3	1.1e-07	226374	MOUSE	Myosin-9
86	[1]	Q8VDD5	Myh9	642.3	2	0.56	ADFC(Methylthio)IIHYAGK		GG_L_200508_09_hcd	58.967	18830	566	576	30.3	6.5e-08	226374	MOUSE	Myosin-9
87	[1]	Q8VDD5	Myh9	466.564	3	0.26	VDYKADEWLMK		GG_L_200508_09_hcd	54.633	16876	577	587	32.7	6.8e-09	226374	MOUSE	Myosin-9
88	[1]	Q8VDD5	Myh9	699.342	2	-0.11	VDYKADEWLMK		GG_L_200508_09_hcd	54.767	16939	577	587	27.4	1.4e-06	226374	MOUSE	Myosin-9
89	[1]	Q8VDD5	Myh9	466.564	3	-0.062	VDYKADEWLMK		GG_L_200508_09_hcd	55	17046	577	587	26.4	9.6e-07	226374	MOUSE	Myosin-9
90	[1]	Q8VDD5	Myh9	709.344	3	-0.21	NMDPLNDNIATLLHQSSDK		GG_L_200508_09_hcd	65.267	21667	588	606	44.8	3.6e-13	226374	MOUSE	Myosin-9
91	[1]	Q8VDD5	Myh9	709.345	3	0.47	NMDPLNDNIATLLHQSSDK		GG_L_200508_09_hcd	65.667	21850	588	606	57.9	3.3e-14	226374	MOUSE	Myosin-9
92	[1]	Q8VDD5	Myh9	754.628	4	0.29	NMDPLNDNIATLLHQSSDKFVSELWK		GG_L_200508_09_hcd	78.883	27851	588	613	62.1	2e-17	226374	MOUSE	Myosin-9
93	[1]	Q8VDD5	Myh9	1005.83	3	0.03	NMDPLNDNIATLLHQSSDKFVSELWK		GG_L_200508_09_hcd	79.1	27943	588	613	22.4	1.2e-07	226374	MOUSE	Myosin-9
94	[1]	Q8VDD5	Myh9	754.628	4	1.1	NMDPLNDNIATLLHQSSDKFVSELWK		GG_L_200508_09_hcd	79.25	28016	588	613	59.4	2.6e-17	226374	MOUSE	Myosin-9
95	[1]	Q8VDD5	Myh9	754.628	4	1.1	NMDPLNDNIATLLHQSSDKFVSELWK		GG_L_200508_09_hcd	79.633	28181	588	613	42	1.2e-11	226374	MOUSE	Myosin-9
96	[1]	Q8VDD5	Myh9	700.948	5	0.35	NMDPLNDNIATLLHQSSDKFVSELWKDVDR		GG_L_200508_09_hcd	80	28343	588	617	42.6	9.9e-11	226374	MOUSE	Myosin-9
97	[1]	Q8VDD5	Myh9	673.359	3	-0.19	IIGLDQVAGMSETALPGAFK		GG_L_200508_09_hcd	74.683	25947	618	637	47.5	1.4e-12	226374	MOUSE	Myosin-9
98	[1]	Q8VDD5	Myh9	1009.54	2	2.4	IIGLDQVAGMSETALPGAFK		GG_L_200508_09_hcd	74.783	25987	618	637	46.2	4.2e-11	226374	MOUSE	Myosin-9
99	[1]	Q8VDD5	Myh9	673.36	3	0.71	IIGLDQVAGMSETALPGAFK		GG_L_200508_09_hcd	75.05	26097	618	637	49	6.5e-12	226374	MOUSE	Myosin-9
100	[1]	Q8VDD5	Myh9	1009.54	2	1.2	IIGLDQVAGMSETALPGAFK		GG_L_200508_09_hcd	75.133	26136	618	637	51.6	3.7e-13	226374	MOUSE	Myosin-9
101	[1]	Q8VDD5	Myh9	1009.54	2	0.12	IIGLDQVAGMSETALPGAFK		GG_L_200508_09_hcd	75.483	26300	618	637	32	9e-11	226374	MOUSE	Myosin-9
102	[1]	Q8VDD5	Myh9	673.359	3	0.073	IIGLDQVAGMSETALPGAFK		GG_L_200508_09_hcd	75.567	26330	618	637	35.3	2.9e-10	226374	MOUSE	Myosin-9
103	[1]	Q8VDD5	Myh9	481.246	2	-0.23	NTNPNFVR		GG_L_200508_09_hcd	32.883	7549	663	670	25.8	0.00038	226374	MOUSE	Myosin-9
104	[1]	Q8VDD5	Myh9	481.246	2	-0.23	NTNPNFVR		GG_L_200508_09_hcd	33.217	7689	663	670	32.5	0.00022	226374	MOUSE	Myosin-9
105	[1]	Q8VDD5	Myh9	481.246	2	-0.11	NTNPNFVR		GG_L_200508_09_hcd	33.567	7833	663	670	27.9	0.00054	226374	MOUSE	Myosin-9
106	[1]	Q8VDD5	Myh9	500.242	2	1.3	C(Methylthio)IIPNHEK		GG_L_200508_09_hcd	34.433	8189	671	678	23	9.1e-05	226374	MOUSE	Myosin-9
107	[1]	Q8VDD5	Myh9	500.241	2	0.35	C(Methylthio)IIPNHEK		GG_L_200508_09_hcd	34.817	8342	671	678	27.1	2.2e-05	226374	MOUSE	Myosin-9
108	[1]	Q8VDD5	Myh9	500.241	2	0.11	C(Methylthio)IIPNHEK		GG_L_200508_09_hcd	35.15	8481	671	678	25.3	3.4e-06	226374	MOUSE	Myosin-9
109	[1]	Q8VDD5	Myh9	525.638	3	-1.2	AGKLDPHLVLDQLR		GG_L_200508_09_hcd	55.933	17465	680	693	33.4	9.1e-11	226374	MOUSE	Myosin-9
110	[1]	Q8VDD5	Myh9	394.481	4	-0.57	AGKLDPHLVLDQLR		GG_L_200508_09_hcd	56.15	17560	680	693	25.8	1.3e-05	226374	MOUSE	Myosin-9
111	[1]	Q8VDD5	Myh9	525.639	3	-0.24	AGKLDPHLVLDQLR		GG_L_200508_09_hcd	56.3	17626	680	693	44	8.4e-12	226374	MOUSE	Myosin-9
112	[1]	Q8VDD5	Myh9	525.638	3	-0.36	AGKLDPHLVLDQLR		GG_L_200508_09_hcd	56.7	17806	680	693	22.7	1.4e-06	226374	MOUSE	Myosin-9
113	[1]	Q8VDD5	Myh9	440.254	3	-0.1	LDPHLVLDQLR		GG_L_200508_09_hcd	60.833	19684	683	693	38.8	2.3e-08	226374	MOUSE	Myosin-9
114	[1]	Q8VDD5	Myh9	659.878	2	0.44	LDPHLVLDQLR		GG_L_200508_09_hcd	60.983	19751	683	693	38.7	2.4e-07	226374	MOUSE	Myosin-9
115	[1]	Q8VDD5	Myh9	440.254	3	0.1	LDPHLVLDQLR		GG_L_200508_09_hcd	61.2	19849	683	693	43.6	4.6e-09	226374	MOUSE	Myosin-9
116	[1]	Q8VDD5	Myh9	659.878	2	0.15	LDPHLVLDQLR		GG_L_200508_09_hcd	61.367	19924	683	693	39.3	1.4e-08	226374	MOUSE	Myosin-9
117	[1]	Q8VDD5	Myh9	440.254	3	-0.17	LDPHLVLDQLR		GG_L_200508_09_hcd	61.55	20014	683	693	42.5	5.6e-08	226374	MOUSE	Myosin-9
118	[1]	Q8VDD5	Myh9	503.744	2	-0.14	C(Methylthio)NGVLEGIR		GG_L_200508_09_hcd	50.95	15278	694	702	27.1	1.8e-06	226374	MOUSE	Myosin-9
119	[1]	Q8VDD5	Myh9	462.75	2	-0.016	VVFQEFR		GG_L_200508_09_hcd	50.383	15024	712	718	30.1	0.00017	226374	MOUSE	Myosin-9
120	[1]	Q8VDD5	Myh9	462.75	2	-0.016	VVFQEFR		GG_L_200508_09_hcd	50.75	15189	712	718	33.6	6.4e-05	226374	MOUSE	Myosin-9
121	[1]	Q8VDD5	Myh9	637.853	2	0.33	YEILTPNSIPK		GG_L_200508_09_hcd	56.083	17529	721	731	25.2	2.8e-08	226374	MOUSE	Myosin-9
122	[1]	Q8VDD5	Myh9	637.853	2	-0.044	YEILTPNSIPK		GG_L_200508_09_hcd	56.433	17689	721	731	34.4	1.6e-10	226374	MOUSE	Myosin-9
123	[1]	Q8VDD5	Myh9	637.853	2	-0.23	YEILTPNSIPK		GG_L_200508_09_hcd	56.817	17859	721	731	26.9	1.2e-09	226374	MOUSE	Myosin-9
124	[1]	Q8VDD5	Myh9	597.311	2	-0.46	ALELDSNLYR		GG_L_200508_09_hcd	54.867	16988	746	755	30.4	1.5e-05	226374	MOUSE	Myosin-9
125	[1]	Q8VDD5	Myh9	597.312	2	0.055	ALELDSNLYR		GG_L_200508_09_hcd	55.25	17166	746	755	42.5	8.5e-06	226374	MOUSE	Myosin-9
126	[1]	Q8VDD5	Myh9	597.312	2	0.055	ALELDSNLYR		GG_L_200508_09_hcd	55.633	17329	746	755	41.8	5.5e-06	226374	MOUSE	Myosin-9
127	[1]	Q8VDD5	Myh9	597.312	2	0.055	ALELDSNLYR		GG_L_200508_09_hcd	56.033	17506	746	755	29.5	2e-06	226374	MOUSE	Myosin-9
128	[1]	Q8VDD5	Myh9	408.551	3	-0.22	AGVLAHLEEER		GG_L_200508_09_hcd	44.617	12466	765	775	27.8	1.4e-06	226374	MOUSE	Myosin-9
129	[1]	Q8VDD5	Myh9	408.551	3	0.0005	AGVLAHLEEER		GG_L_200508_09_hcd	44.983	12620	765	775	40.1	6e-09	226374	MOUSE	Myosin-9
130	[1]	Q8VDD5	Myh9	408.551	3	0.0005	AGVLAHLEEER		GG_L_200508_09_hcd	45.35	12783	765	775	36.6	4.7e-08	226374	MOUSE	Myosin-9
131	[1]	Q8VDD5	Myh9	408.551	3	-0.51	AGVLAHLEEER		GG_L_200508_09_hcd	45.717	12948	765	775	23.9	1.4e-07	226374	MOUSE	Myosin-9
132	[1]	Q8VDD5	Myh9	527.286	3	-0.35	AGVLAHLEEERDLK		GG_L_200508_09_hcd	46.317	13198	765	778	42	7.6e-11	226374	MOUSE	Myosin-9
133	[1]	Q8VDD5	Myh9	395.716	4	-0.5	AGVLAHLEEERDLK		GG_L_200508_09_hcd	46.467	13268	765	778	19.8	1.3e-05	226374	MOUSE	Myosin-9
134	[1]	Q8VDD5	Myh9	527.286	3	-0.23	AGVLAHLEEERDLK		GG_L_200508_09_hcd	46.667	13360	765	778	40.8	1.4e-09	226374	MOUSE	Myosin-9
135	[1]	Q8VDD5	Myh9	395.716	4	-0.5	AGVLAHLEEERDLK		GG_L_200508_09_hcd	46.967	13492	765	778	19.6	4.4e-05	226374	MOUSE	Myosin-9
136	[1]	Q8VDD5	Myh9	527.286	3	-0.12	AGVLAHLEEERDLK		GG_L_200508_09_hcd	47.067	13531	765	778	48.9	4.4e-10	226374	MOUSE	Myosin-9
137	[1]	Q8VDD5	Myh9	527.286	3	-0.94	AGVLAHLEEERDLK		GG_L_200508_09_hcd	47.5	13728	765	778	22.1	8.9e-07	226374	MOUSE	Myosin-9
138	[1]	Q8VDD5	Myh9	477.748	2	-0.46	HEDELLAK		GG_L_200508_09_hcd	26.5	5054	843	850	17.2	0.00049	226374	MOUSE	Myosin-9
139	[1]	Q8VDD5	Myh9	477.748	2	-0.21	HEDELLAK		GG_L_200508_09_hcd	26.833	5168	843	850	25.3	4.8e-06	226374	MOUSE	Myosin-9
140	[1]	Q8VDD5	Myh9	477.748	2	-0.4	HEDELLAK		GG_L_200508_09_hcd	27.167	5286	843	850	26.1	5.2e-06	226374	MOUSE	Myosin-9
141	[1]	Q8VDD5	Myh9	477.748	2	-0.4	HEDELLAK		GG_L_200508_09_hcd	27.517	5409	843	850	25.4	4.1e-06	226374	MOUSE	Myosin-9
142	[1]	Q8VDD5	Myh9	477.748	2	-0.4	HEDELLAK		GG_L_200508_09_hcd	27.85	5530	843	850	25.7	1.7e-07	226374	MOUSE	Myosin-9
143	[1]	Q8VDD5	Myh9	477.748	2	-0.4	HEDELLAK		GG_L_200508_09_hcd	28.233	5668	843	850	21.8	8.4e-05	226374	MOUSE	Myosin-9
144	[1]	Q8VDD5	Myh9	885.41	2	0.69	LTEMETMQSQLMAEK		GG_L_200508_09_hcd	58.933	18816	868	882	34.5	2.6e-08	226374	MOUSE	Myosin-9
145	[1]	Q8VDD5	Myh9	590.609	3	-0.052	LTEMETMQSQLMAEK		GG_L_200508_09_hcd	59.217	18944	868	882	32.1	1e-05	226374	MOUSE	Myosin-9
146	[1]	Q8VDD5	Myh9	885.41	2	0.62	LTEMETMQSQLMAEK		GG_L_200508_09_hcd	59.283	18978	868	882	50.1	1.8e-09	226374	MOUSE	Myosin-9
147	[1]	Q8VDD5	Myh9	590.609	3	0.067	LTEMETMQSQLMAEK		GG_L_200508_09_hcd	59.567	19109	868	882	29.4	2.2e-05	226374	MOUSE	Myosin-9
148	[1]	Q8VDD5	Myh9	885.409	2	0.0024	LTEMETMQSQLMAEK		GG_L_200508_09_hcd	59.683	19156	868	882	48.9	3.4e-09	226374	MOUSE	Myosin-9
149	[1]	Q8VDD5	Myh9	885.409	2	-1.2	LTEMETMQSQLMAEK		GG_L_200508_09_hcd	60.133	19366	868	882	30.4	1.3e-07	226374	MOUSE	Myosin-9
150	[1]	Q8VDD5	Myh9	830.734	3	1.3	LQLQEQLQAETELC(Methylthio)AEAEELR		GG_L_200508_09_hcd	78.967	27889	883	903	32.9	1.1e-08	226374	MOUSE	Myosin-9
151	[1]	Q8VDD5	Myh9	821.056	3	0.62	KMQQNIQELEEQLEEEESAR		GG_L_200508_09_hcd	62.4	20399	940	959	27.4	7.4e-10	226374	MOUSE	Myosin-9
152	[1]	Q8VDD5	Myh9	1167.03	2	0.75	MQQNIQELEEQLEEEESAR		GG_L_200508_09_hcd	66.167	22065	941	959	60.1	3.5e-15	226374	MOUSE	Myosin-9
153	[1]	Q8VDD5	Myh9	778.358	3	0.89	MQQNIQELEEQLEEEESAR		GG_L_200508_09_hcd	66.217	22089	941	959	40.5	4.5e-11	226374	MOUSE	Myosin-9
154	[1]	Q8VDD5	Myh9	1167.03	2	0.64	MQQNIQELEEQLEEEESAR		GG_L_200508_09_hcd	66.567	22246	941	959	62.2	5.3e-17	226374	MOUSE	Myosin-9
155	[1]	Q8VDD5	Myh9	778.358	3	0.98	MQQNIQELEEQLEEEESAR		GG_L_200508_09_hcd	66.583	22256	941	959	49.2	4.8e-14	226374	MOUSE	Myosin-9
156	[1]	Q8VDD5	Myh9	877.376	2	0.38	LEEDQIIMEDQNC(Methylthio)K		GG_L_200508_09_hcd	57.45	18156	976	989	31.7	3.5e-15	226374	MOUSE	Myosin-9
157	[1]	Q8VDD5	Myh9	835.386	2	1.6	VAEFTTNLMEEEEK		GG_L_200508_09_hcd	57.183	18032	1001	1014	38	1.3e-08	226374	MOUSE	Myosin-9
158	[1]	Q8VDD5	Myh9	835.385	2	0.63	VAEFTTNLMEEEEK		GG_L_200508_09_hcd	57.55	18201	1001	1014	48.7	1.4e-09	226374	MOUSE	Myosin-9
159	[1]	Q8VDD5	Myh9	942.948	2	0.089	VAEFTTNLMEEEEKSK		GG_L_200508_09_hcd	52.35	15917	1001	1016	33.2	2.7e-14	226374	MOUSE	Myosin-9
160	[1]	Q8VDD5	Myh9	628.968	3	-0.32	VAEFTTNLMEEEEKSK		GG_L_200508_09_hcd	52.4	15940	1001	1016	48.6	2.4e-13	226374	MOUSE	Myosin-9
161	[1]	Q8VDD5	Myh9	942.948	2	-0.24	VAEFTTNLMEEEEKSK		GG_L_200508_09_hcd	52.517	15991	1001	1016	42.9	4.4e-15	226374	MOUSE	Myosin-9
162	[1]	Q8VDD5	Myh9	628.968	3	-0.7	VAEFTTNLMEEEEKSK		GG_L_200508_09_hcd	52.783	16110	1001	1016	55.8	1e-14	226374	MOUSE	Myosin-9
163	[1]	Q8VDD5	Myh9	529.26	3	0.31	NKHEAMITDLEER		GG_L_200508_09_hcd	39.917	10514	1023	1035	27.9	0.00017	226374	MOUSE	Myosin-9
164	[1]	Q8VDD5	Myh9	529.259	3	-0.15	NKHEAMITDLEER		GG_L_200508_09_hcd	40.283	10680	1023	1035	37.4	5.7e-07	226374	MOUSE	Myosin-9
165	[1]	Q8VDD5	Myh9	773.056	3	0.68	IRELETQISELQEDLESER		GG_L_200508_09_hcd	66.783	22348	1106	1124	41.2	9e-09	226374	MOUSE	Myosin-9
166	[1]	Q8VDD5	Myh9	683.327	3	-0.12	ELETQISELQEDLESER		GG_L_200508_09_hcd	69.383	23545	1108	1124	24.6	3.8e-06	226374	MOUSE	Myosin-9
167	[1]	Q8VDD5	Myh9	1006.5	3	0.51	DLGEELEALKTELEDTLDSTAAQQELR		GG_L_200508_09_hcd	87.233	31453	1136	1162	55	6.2e-14	226374	MOUSE	Myosin-9
168	[1]	Q8VDD5	Myh9	755.126	4	0.3	DLGEELEALKTELEDTLDSTAAQQELR		GG_L_200508_09_hcd	87.317	31485	1136	1162	43.1	9.5e-09	226374	MOUSE	Myosin-9
169	[1]	Q8VDD5	Myh9	1006.5	3	-0.47	DLGEELEALKTELEDTLDSTAAQQELR		GG_L_200508_09_hcd	87.6	31610	1136	1162	57.3	6.1e-15	226374	MOUSE	Myosin-9
170	[1]	Q8VDD5	Myh9	755.126	4	1.1	DLGEELEALKTELEDTLDSTAAQQELR		GG_L_200508_09_hcd	87.7	31649	1136	1162	47.6	1.9e-09	226374	MOUSE	Myosin-9
171	[1]	Q8VDD5	Myh9	676.993	3	-0.63	TLEDEAKTHEAQIQEMR		GG_L_200508_09_hcd	48.667	14248	1175	1191	48.5	1.2e-12	226374	MOUSE	Myosin-9
172	[1]	Q8VDD5	Myh9	676.994	3	0.18	TLEDEAKTHEAQIQEMR		GG_L_200508_09_hcd	49.033	14416	1175	1191	48.5	7.6e-13	226374	MOUSE	Myosin-9
173	[1]	Q8VDD5	Myh9	676.994	3	0.27	TLEDEAKTHEAQIQEMR		GG_L_200508_09_hcd	49.433	14594	1175	1191	49.5	3.1e-14	226374	MOUSE	Myosin-9
174	[1]	Q8VDD5	Myh9	676.993	3	-0.63	TLEDEAKTHEAQIQEMR		GG_L_200508_09_hcd	49.85	14782	1175	1191	26.5	3.7e-06	226374	MOUSE	Myosin-9
175	[1]	Q8VDD5	Myh9	621.799	2	0.27	THEAQIQEMR		GG_L_200508_09_hcd	29.567	6200	1182	1191	23.8	1e-05	226374	MOUSE	Myosin-9
176	[1]	Q8VDD5	Myh9	621.798	2	-0.61	THEAQIQEMR		GG_L_200508_09_hcd	30.267	6492	1182	1191	23.1	3.8e-06	226374	MOUSE	Myosin-9
177	[1]	Q8VDD5	Myh9	414.868	3	-0.2	THEAQIQEMR		GG_L_200508_09_hcd	30.5	6588	1182	1191	25.9	3e-07	226374	MOUSE	Myosin-9
178	[1]	Q8VDD5	Myh9	621.798	2	-0.4	THEAQIQEMR		GG_L_200508_09_hcd	30.6	6632	1182	1191	29.6	3.5e-08	226374	MOUSE	Myosin-9
179	[1]	Q8VDD5	Myh9	621.798	2	-0.31	THEAQIQEMR		GG_L_200508_09_hcd	30.967	6778	1182	1191	23.4	4.6e-07	226374	MOUSE	Myosin-9
180	[1]	Q8VDD5	Myh9	560.292	4	-0.52	QKHSQAVEELADQLEQTKR		GG_L_200508_09_hcd	46.9	13459	1192	1210	52	1.5e-09	226374	MOUSE	Myosin-9
181	[1]	Q8VDD5	Myh9	560.292	4	-0.63	QKHSQAVEELADQLEQTKR		GG_L_200508_09_hcd	47.267	13624	1192	1210	49	3e-09	226374	MOUSE	Myosin-9
182	[1]	Q8VDD5	Myh9	609.302	3	-0.56	HSQAVEELADQLEQTK		GG_L_200508_09_hcd	55.117	17100	1194	1209	30.2	6.4e-10	226374	MOUSE	Myosin-9
183	[1]	Q8VDD5	Myh9	609.302	3	-0.46	HSQAVEELADQLEQTK		GG_L_200508_09_hcd	55.5	17271	1194	1209	32.1	1.1e-10	226374	MOUSE	Myosin-9
184	[1]	Q8VDD5	Myh9	496.254	4	-0.18	HSQAVEELADQLEQTKR		GG_L_200508_09_hcd	50.733	15178	1194	1210	44.1	1.5e-07	226374	MOUSE	Myosin-9
185	[1]	Q8VDD5	Myh9	661.336	3	0.12	HSQAVEELADQLEQTKR		GG_L_200508_09_hcd	51.05	15325	1194	1210	52.2	6.1e-12	226374	MOUSE	Myosin-9
186	[1]	Q8VDD5	Myh9	496.254	4	0.026	HSQAVEELADQLEQTKR		GG_L_200508_09_hcd	51.117	15358	1194	1210	48.1	7.7e-09	226374	MOUSE	Myosin-9
187	[1]	Q8VDD5	Myh9	661.336	3	0.025	HSQAVEELADQLEQTKR		GG_L_200508_09_hcd	51.417	15491	1194	1210	56.9	1.5e-12	226374	MOUSE	Myosin-9
188	[1]	Q8VDD5	Myh9	483.006	4	-0.14	AKQTLENERGELANEVK		GG_L_200508_09_hcd	38.983	10121	1218	1234	14.6	0.00033	226374	MOUSE	Myosin-9
189	[1]	Q8VDD5	Myh9	483.006	4	0.05	AKQTLENERGELANEVK		GG_L_200508_09_hcd	39.35	10278	1218	1234	23.3	1e-06	226374	MOUSE	Myosin-9
190	[1]	Q8VDD5	Myh9	483.007	4	0.3	AKQTLENERGELANEVK		GG_L_200508_09_hcd	39.683	10418	1218	1234	15.9	9.9e-05	226374	MOUSE	Myosin-9
191	[1]	Q8VDD5	Myh9	856.927	2	1.2	Q(Gln->pyro-Glu)TLENERGELANEVK	Gln->pyro-Glu@1220	GG_L_200508_09_hcd	51.55	15557	1220	1234	20.1	0.0001	226374	MOUSE	Myosin-9
192	[1]	Q8VDD5	Myh9	577.295	3	-0.45	QTLENERGELANEVK		GG_L_200508_09_hcd	43.1	11807	1220	1234	24.1	4.2e-06	226374	MOUSE	Myosin-9
193	[1]	Q8VDD5	Myh9	577.295	3	-0.22	QTLENERGELANEVK		GG_L_200508_09_hcd	43.467	11956	1220	1234	28.9	7.4e-07	226374	MOUSE	Myosin-9
194	[1]	Q8VDD5	Myh9	865.44	2	0.77	QTLENERGELANEVK		GG_L_200508_09_hcd	43.733	12074	1220	1234	22.6	0.00011	226374	MOUSE	Myosin-9
195	[1]	Q8VDD5	Myh9	577.295	3	-0.012	QTLENERGELANEVK		GG_L_200508_09_hcd	43.817	12113	1220	1234	24.8	9.6e-07	226374	MOUSE	Myosin-9
196	[1]	Q8VDD5	Myh9	514.307	3	-0.23	KKVEAQLQELQVK		GG_L_200508_09_hcd	39.35	10279	1248	1260	30.6	1.5e-07	226374	MOUSE	Myosin-9
197	[1]	Q8VDD5	Myh9	514.307	3	-0.58	KKVEAQLQELQVK		GG_L_200508_09_hcd	39.717	10426	1248	1260	35.8	9e-08	226374	MOUSE	Myosin-9
198	[1]	Q8VDD5	Myh9	514.307	3	-0.11	KKVEAQLQELQVK		GG_L_200508_09_hcd	40.067	10583	1248	1260	34.1	2.7e-07	226374	MOUSE	Myosin-9
199	[1]	Q8VDD5	Myh9	514.307	3	-0.58	KKVEAQLQELQVK		GG_L_200508_09_hcd	40.45	10749	1248	1260	34.2	4.4e-07	226374	MOUSE	Myosin-9
200	[1]	Q8VDD5	Myh9	706.909	2	0.57	KVEAQLQELQVK		GG_L_200508_09_hcd	44.683	12489	1249	1260	20.6	0.00056	226374	MOUSE	Myosin-9
201	[1]	Q8VDD5	Myh9	471.608	3	-0.077	KVEAQLQELQVK		GG_L_200508_09_hcd	44.733	12517	1249	1260	25.9	0.00018	226374	MOUSE	Myosin-9
202	[1]	Q8VDD5	Myh9	706.909	2	0.32	KVEAQLQELQVK		GG_L_200508_09_hcd	45.117	12684	1249	1260	26.6	5.2e-05	226374	MOUSE	Myosin-9
203	[1]	Q8VDD5	Myh9	471.608	3	-0.013	KVEAQLQELQVK		GG_L_200508_09_hcd	45.117	12685	1249	1260	17.4	0.00057	226374	MOUSE	Myosin-9
204	[1]	Q8VDD5	Myh9	642.862	2	0.35	VEAQLQELQVK		GG_L_200508_09_hcd	50.683	15161	1250	1260	36.3	2.9e-08	226374	MOUSE	Myosin-9
205	[1]	Q8VDD5	Myh9	420.582	3	0.024	VRTELADKVTK		GG_L_200508_09_hcd	27.883	5541	1267	1277	23.1	4.9e-05	226374	MOUSE	Myosin-9
206	[1]	Q8VDD5	Myh9	420.582	3	-0.4	VRTELADKVTK		GG_L_200508_09_hcd	28.25	5673	1267	1277	20.5	1.2e-05	226374	MOUSE	Myosin-9
207	[1]	Q8VDD5	Myh9	420.582	3	-0.047	VRTELADKVTK		GG_L_200508_09_hcd	28.617	5810	1267	1277	29.6	8.9e-08	226374	MOUSE	Myosin-9
208	[1]	Q8VDD5	Myh9	420.582	3	-0.33	VRTELADKVTK		GG_L_200508_09_hcd	28.967	5950	1267	1277	34.2	8e-07	226374	MOUSE	Myosin-9
209	[1]	Q8VDD5	Myh9	420.582	3	-0.26	VRTELADKVTK		GG_L_200508_09_hcd	29.3	6092	1267	1277	23.5	2.1e-05	226374	MOUSE	Myosin-9
210	[1]	Q8VDD5	Myh9	960.002	2	0.43	LQVELDSVTGLLSQSDSK		GG_L_200508_09_hcd	70.283	23967	1278	1295	60.5	1.2e-14	226374	MOUSE	Myosin-9
211	[1]	Q8VDD5	Myh9	640.337	3	0.45	LQVELDSVTGLLSQSDSK		GG_L_200508_09_hcd	70.283	23969	1278	1295	42.5	2.1e-13	226374	MOUSE	Myosin-9
212	[1]	Q8VDD5	Myh9	960.002	2	-0.46	LQVELDSVTGLLSQSDSK		GG_L_200508_09_hcd	70.65	24137	1278	1295	62	4.3e-13	226374	MOUSE	Myosin-9
213	[1]	Q8VDD5	Myh9	640.337	3	-0.5	LQVELDSVTGLLSQSDSK		GG_L_200508_09_hcd	70.7	24158	1278	1295	35.5	1.6e-12	226374	MOUSE	Myosin-9
214	[1]	Q8VDD5	Myh9	960.001	2	-0.59	LQVELDSVTGLLSQSDSK		GG_L_200508_09_hcd	71.067	24325	1278	1295	45.5	4.2e-15	226374	MOUSE	Myosin-9
215	[1]	Q8VDD5	Myh9	831.731	3	1.5	DFSALESQLQDTQELLQEENR		GG_L_200508_09_hcd	77.483	27197	1302	1322	39	3.8e-10	226374	MOUSE	Myosin-9
216	[1]	Q8VDD5	Myh9	1247.09	2	-4.1	DFSALESQLQDTQELLQEENR		GG_L_200508_09_hcd	77.733	27313	1302	1322	57.6	4.9e-14	226374	MOUSE	Myosin-9
217	[1]	Q8VDD5	Myh9	831.73	3	0.64	DFSALESQLQDTQELLQEENR		GG_L_200508_09_hcd	77.883	27387	1302	1322	56.3	1.7e-16	226374	MOUSE	Myosin-9
218	[1]	Q8VDD5	Myh9	508.921	3	-0.07	LKQMEDEKNSFR		GG_L_200508_09_hcd	31.967	7181	1331	1342	22.4	4.9e-06	226374	MOUSE	Myosin-9
219	[1]	Q8VDD5	Myh9	508.921	3	-0.31	LKQMEDEKNSFR		GG_L_200508_09_hcd	32.35	7329	1331	1342	25.1	0.00013	226374	MOUSE	Myosin-9
220	[1]	Q8VDD5	Myh9	381.942	4	-0.35	LKQMEDEKNSFR		GG_L_200508_09_hcd	32.35	7330	1331	1342	20.1	0.00038	226374	MOUSE	Myosin-9
221	[1]	Q8VDD5	Myh9	508.921	3	0.068	LKQMEDEKNSFR		GG_L_200508_09_hcd	32.7	7475	1331	1342	25.6	1.4e-05	226374	MOUSE	Myosin-9
222	[1]	Q8VDD5	Myh9	695.328	2	0.082	EQLEEEEEAKR		GG_L_200508_09_hcd	29.883	6331	1343	1353	25.8	1.8e-06	226374	MOUSE	Myosin-9
223	[1]	Q8VDD5	Myh9	463.888	3	-0.43	EQLEEEEEAKR		GG_L_200508_09_hcd	30.117	6432	1343	1353	36.4	1.3e-05	226374	MOUSE	Myosin-9
224	[1]	Q8VDD5	Myh9	695.328	2	-0.45	EQLEEEEEAKR		GG_L_200508_09_hcd	30.25	6484	1343	1353	26.8	2.9e-06	226374	MOUSE	Myosin-9
225	[1]	Q8VDD5	Myh9	463.888	3	-0.23	EQLEEEEEAKR		GG_L_200508_09_hcd	30.467	6577	1343	1353	42.7	1.3e-06	226374	MOUSE	Myosin-9
226	[1]	Q8VDD5	Myh9	695.328	2	-0.09	EQLEEEEEAKR		GG_L_200508_09_hcd	30.6	6629	1343	1353	29	4.2e-05	226374	MOUSE	Myosin-9
227	[1]	Q8VDD5	Myh9	485.926	3	0.43	QIATLHAQVTDMK		GG_L_200508_09_hcd	43.267	11876	1358	1370	25.9	9.8e-07	226374	MOUSE	Myosin-9
228	[1]	Q8VDD5	Myh9	485.926	3	-0.12	QIATLHAQVTDMK		GG_L_200508_09_hcd	43.633	12029	1358	1370	38.6	9.4e-09	226374	MOUSE	Myosin-9
229	[1]	Q8VDD5	Myh9	728.385	2	-0.21	QIATLHAQVTDMK		GG_L_200508_09_hcd	43.883	12143	1358	1370	28.8	2.2e-07	226374	MOUSE	Myosin-9
230	[1]	Q8VDD5	Myh9	396.72	4	-0.19	QIATLHAQVTDMKK		GG_L_200508_09_hcd	38.017	9703	1358	1371	29.1	2.6e-07	226374	MOUSE	Myosin-9
231	[1]	Q8VDD5	Myh9	585.925	3	-0.27	KMEDGVGC(Methylthio)LETAEEAK		GG_L_200508_09_hcd	53.017	16217	1372	1387	27.9	4.8e-07	226374	MOUSE	Myosin-9
232	[1]	Q8VDD5	Myh9	650.669	3	0.44	LQQELDDLLVDLDHQR		GG_L_200508_09_hcd	69.117	23417	1418	1433	47.5	5.5e-12	226374	MOUSE	Myosin-9
233	[1]	Q8VDD5	Myh9	975.499	2	-1.1	LQQELDDLLVDLDHQR		GG_L_200508_09_hcd	69.4	23558	1418	1433	61.3	1.5e-12	226374	MOUSE	Myosin-9
234	[1]	Q8VDD5	Myh9	650.669	3	0.073	LQQELDDLLVDLDHQR		GG_L_200508_09_hcd	69.483	23596	1418	1433	60	1.8e-12	226374	MOUSE	Myosin-9
235	[1]	Q8VDD5	Myh9	975.502	2	2.4	LQQELDDLLVDLDHQR		GG_L_200508_09_hcd	69.833	23760	1418	1433	49.6	4.3e-14	226374	MOUSE	Myosin-9
236	[1]	Q8VDD5	Myh9	650.669	3	0.63	LQQELDDLLVDLDHQR		GG_L_200508_09_hcd	69.867	23779	1418	1433	57.4	3.7e-11	226374	MOUSE	Myosin-9
237	[1]	Q8VDD5	Myh9	650.669	3	0.26	LQQELDDLLVDLDHQR		GG_L_200508_09_hcd	70.25	23950	1418	1433	42.5	8.8e-12	226374	MOUSE	Myosin-9
238	[1]	Q8VDD5	Myh9	546.782	2	0.016	FDQLLAEEK		GG_L_200508_09_hcd	48.1	13990	1446	1454	36.3	4.5e-06	226374	MOUSE	Myosin-9
239	[1]	Q8VDD5	Myh9	524.753	2	-0.2	ALEEAMEQK		GG_L_200508_09_hcd	35.883	8780	1484	1492	20	1.8e-05	226374	MOUSE	Myosin-9
240	[1]	Q8VDD5	Myh9	524.753	2	0.025	ALEEAMEQK		GG_L_200508_09_hcd	36.25	8945	1484	1492	35.6	6.2e-08	226374	MOUSE	Myosin-9
241	[1]	Q8VDD5	Myh9	524.753	2	0.025	ALEEAMEQK		GG_L_200508_09_hcd	36.633	9110	1484	1492	34.6	3e-07	226374	MOUSE	Myosin-9
242	[1]	Q8VDD5	Myh9	524.753	2	-0.089	ALEEAMEQK		GG_L_200508_09_hcd	37	9266	1484	1492	32.5	7.3e-07	226374	MOUSE	Myosin-9
243	[1]	Q8VDD5	Myh9	549.607	3	0.064	ALEEAMEQKAELER		GG_L_200508_09_hcd	46.983	13495	1484	1497	39.8	1.7e-08	226374	MOUSE	Myosin-9
244	[1]	Q8VDD5	Myh9	585.755	2	0.67	TEMEDLMSSK		GG_L_200508_09_hcd	49.533	14639	1504	1513	29.9	1.9e-09	226374	MOUSE	Myosin-9
245	[1]	Q8VDD5	Myh9	585.755	2	0.36	TEMEDLMSSK		GG_L_200508_09_hcd	49.933	14818	1504	1513	31.6	1.2e-09	226374	MOUSE	Myosin-9
246	[1]	Q8VDD5	Myh9	562.252	3	-0.13	TEMEDLMSSKDDVGK		GG_L_200508_09_hcd	48.8	14310	1504	1518	42.5	1.2e-11	226374	MOUSE	Myosin-9
247	[1]	Q8VDD5	Myh9	842.874	2	0.13	TEMEDLMSSKDDVGK		GG_L_200508_09_hcd	48.95	14378	1504	1518	37.6	1.9e-11	226374	MOUSE	Myosin-9
248	[1]	Q8VDD5	Myh9	562.252	3	0.2	TEMEDLMSSKDDVGK		GG_L_200508_09_hcd	49.2	14489	1504	1518	44.2	6.6e-12	226374	MOUSE	Myosin-9
249	[1]	Q8VDD5	Myh9	842.875	2	1.3	TEMEDLMSSKDDVGK		GG_L_200508_09_hcd	49.333	14549	1504	1518	42.5	5.4e-13	226374	MOUSE	Myosin-9
250	[1]	Q8VDD5	Myh9	562.252	3	0.41	TEMEDLMSSKDDVGK		GG_L_200508_09_hcd	49.567	14652	1504	1518	36.4	2.3e-10	226374	MOUSE	Myosin-9
251	[1]	Q8VDD5	Myh9	787.628	4	0.27	ALEQQVEEMKTQLEELEDELQATEDAK		GG_L_200508_09_hcd	81.033	28800	1529	1555	41.6	1.5e-11	226374	MOUSE	Myosin-9
252	[1]	Q8VDD5	Myh9	787.628	4	0.58	ALEQQVEEMKTQLEELEDELQATEDAK		GG_L_200508_09_hcd	81.517	28995	1529	1555	38.5	4.8e-10	226374	MOUSE	Myosin-9
253	[1]	Q8VDD5	Myh9	787.626	4	-1.4	ALEQQVEEMKTQLEELEDELQATEDAK		GG_L_200508_09_hcd	82.05	29220	1529	1555	23.5	6.8e-06	226374	MOUSE	Myosin-9
254	[1]	Q8VDD5	Myh9	654.644	3	-0.14	TQLEELEDELQATEDAK		GG_L_200508_09_hcd	67.983	22892	1539	1555	26.6	1.5e-09	226374	MOUSE	Myosin-9
255	[1]	Q8VDD5	Myh9	981.462	2	-0.66	TQLEELEDELQATEDAK		GG_L_200508_09_hcd	68.017	22906	1539	1555	44.1	3.3e-12	226374	MOUSE	Myosin-9
256	[1]	Q8VDD5	Myh9	654.644	3	0.23	TQLEELEDELQATEDAK		GG_L_200508_09_hcd	68.367	23069	1539	1555	39.9	4.7e-13	226374	MOUSE	Myosin-9
257	[1]	Q8VDD5	Myh9	981.462	2	-0.85	TQLEELEDELQATEDAK		GG_L_200508_09_hcd	68.433	23098	1539	1555	45.8	8.6e-14	226374	MOUSE	Myosin-9
258	[1]	Q8VDD5	Myh9	523.289	2	-0.42	LEVNLQAMK		GG_L_200508_09_hcd	52.683	16069	1558	1566	29.6	7.3e-06	226374	MOUSE	Myosin-9
259	[1]	Q8VDD5	Myh9	523.289	2	-0.53	LEVNLQAMK		GG_L_200508_09_hcd	53.067	16239	1558	1566	33.5	8.5e-05	226374	MOUSE	Myosin-9
260	[1]	Q8VDD5	Myh9	689.812	2	0.11	EMEAELEDERK		GG_L_200508_09_hcd	36.733	9157	1593	1603	24.9	4.8e-06	226374	MOUSE	Myosin-9
261	[1]	Q8VDD5	Myh9	689.811	2	-0.15	EMEAELEDERK		GG_L_200508_09_hcd	37.1	9310	1593	1603	30.6	1.9e-07	226374	MOUSE	Myosin-9
262	[1]	Q8VDD5	Myh9	689.811	2	-0.15	EMEAELEDERK		GG_L_200508_09_hcd	37.467	9465	1593	1603	31.5	1.7e-08	226374	MOUSE	Myosin-9
263	[1]	Q8VDD5	Myh9	409.538	3	-0.51	DLEAHIDTANK		GG_L_200508_09_hcd	37.9	9655	1621	1631	23.4	2.8e-07	226374	MOUSE	Myosin-9
264	[1]	Q8VDD5	Myh9	409.538	3	-0.59	DLEAHIDTANK		GG_L_200508_09_hcd	37.983	9686	1621	1631	27.4	6.5e-08	226374	MOUSE	Myosin-9
265	[1]	Q8VDD5	Myh9	409.538	3	-0.37	DLEAHIDTANK		GG_L_200508_09_hcd	38.25	9805	1621	1631	23.4	1.5e-06	226374	MOUSE	Myosin-9
266	[1]	Q8VDD5	Myh9	409.538	3	-0.29	DLEAHIDTANK		GG_L_200508_09_hcd	38.617	9963	1621	1631	24.6	1.5e-05	226374	MOUSE	Myosin-9
267	[1]	Q8VDD5	Myh9	409.538	3	-0.37	DLEAHIDTANK		GG_L_200508_09_hcd	38.733	10012	1621	1631	23.4	3.9e-05	226374	MOUSE	Myosin-9
268	[1]	Q8VDD5	Myh9	405.894	3	-1	ASREEILAQAK		GG_L_200508_09_hcd	34.05	8034	1659	1669	23.1	1.2e-05	226374	MOUSE	Myosin-9
269	[1]	Q8VDD5	Myh9	405.894	3	-1.1	ASREEILAQAK		GG_L_200508_09_hcd	34.4	8174	1659	1669	23.1	1.4e-05	226374	MOUSE	Myosin-9
270	[1]	Q8VDD5	Myh9	405.894	3	-0.86	ASREEILAQAK		GG_L_200508_09_hcd	34.783	8328	1659	1669	20.8	6.5e-05	226374	MOUSE	Myosin-9
271	[1]	Q8VDD5	Myh9	451.253	2	-0.64	EEILAQAK		GG_L_200508_09_hcd	35.9	8788	1662	1669	19.9	0.00067	226374	MOUSE	Myosin-9
272	[1]	Q8VDD5	Myh9	683.659	3	-0.13	SMEAEMIQLQEELAAAER		GG_L_200508_09_hcd	76.15	26595	1677	1694	47.2	4.3e-12	226374	MOUSE	Myosin-9
273	[1]	Q8VDD5	Myh9	683.659	3	0.4	SMEAEMIQLQEELAAAER		GG_L_200508_09_hcd	76.5	26751	1677	1694	52	1.2e-12	226374	MOUSE	Myosin-9
274	[1]	Q8VDD5	Myh9	683.659	3	-0.044	SMEAEMIQLQEELAAAER		GG_L_200508_09_hcd	76.867	26911	1677	1694	41.5	1.6e-11	226374	MOUSE	Myosin-9
275	[1]	Q8VDD5	Myh9	696.998	3	0.26	QAQQERDELADEIANSSGK		GG_L_200508_09_hcd	46.433	13255	1698	1716	35.7	2e-10	226374	MOUSE	Myosin-9
276	[1]	Q8VDD5	Myh9	696.998	3	0.35	QAQQERDELADEIANSSGK		GG_L_200508_09_hcd	46.8	13417	1698	1716	32.9	3.3e-10	226374	MOUSE	Myosin-9
277	[1]	Q8VDD5	Myh9	1044.99	2	0.38	QAQQERDELADEIANSSGK		GG_L_200508_09_hcd	47.017	13510	1698	1716	17.1	0.00011	226374	MOUSE	Myosin-9
278	[1]	Q8VDD5	Myh9	824.73	3	0.26	IAQLEEELEEEQGNTELINDR		GG_L_200508_09_hcd	63.95	21070	1731	1751	14.5	0.00053	226374	MOUSE	Myosin-9
279	[1]	Q8VDD5	Myh9	1236.59	2	-0.5	IAQLEEELEEEQGNTELINDR		GG_L_200508_09_hcd	64.067	21118	1731	1751	62.3	4.3e-15	226374	MOUSE	Myosin-9
280	[1]	Q8VDD5	Myh9	824.73	3	0.71	IAQLEEELEEEQGNTELINDR		GG_L_200508_09_hcd	64.333	21240	1731	1751	48	5.3e-12	226374	MOUSE	Myosin-9
281	[1]	Q8VDD5	Myh9	1236.59	2	0.2	IAQLEEELEEEQGNTELINDR		GG_L_200508_09_hcd	64.45	21291	1731	1751	64.6	1.4e-17	226374	MOUSE	Myosin-9
282	[1]	Q8VDD5	Myh9	824.73	3	1	IAQLEEELEEEQGNTELINDR		GG_L_200508_09_hcd	64.717	21417	1731	1751	36.4	2.6e-08	226374	MOUSE	Myosin-9
283	[1]	Q8VDD5	Myh9	666.692	3	-0.25	KANLQIDQINTDLNLER		GG_L_200508_09_hcd	57.733	18284	1754	1770	26.6	7.4e-07	226374	MOUSE	Myosin-9
284	[1]	Q8VDD5	Myh9	666.692	3	0.48	KANLQIDQINTDLNLER		GG_L_200508_09_hcd	58.15	18467	1754	1770	26.9	8.6e-09	226374	MOUSE	Myosin-9
285	[1]	Q8VDD5	Myh9	935.488	2	0.91	ANLQIDQINTDLNLER		GG_L_200508_09_hcd	63.817	21004	1755	1770	49.8	3.9e-09	226374	MOUSE	Myosin-9
286	[1]	Q8VDD5	Myh9	623.994	3	0.26	ANLQIDQINTDLNLER		GG_L_200508_09_hcd	63.9	21045	1755	1770	26.2	1.6e-06	226374	MOUSE	Myosin-9
287	[1]	Q8VDD5	Myh9	935.487	2	0.19	ANLQIDQINTDLNLER		GG_L_200508_09_hcd	64.2	21177	1755	1770	55.2	9.2e-10	226374	MOUSE	Myosin-9
288	[1]	Q8VDD5	Myh9	623.994	3	-0.045	ANLQIDQINTDLNLER		GG_L_200508_09_hcd	64.283	21217	1755	1770	40.4	7.7e-08	226374	MOUSE	Myosin-9
289	[1]	Q8VDD5	Myh9	411.888	3	-0.083	AKLQEMESAVK		GG_L_200508_09_hcd	38.517	9919	1792	1802	20.4	0.00063	226374	MOUSE	Myosin-9
290	[1]	Q8VDD5	Myh9	617.329	2	0.044	AKLQEMESAVK		GG_L_200508_09_hcd	38.717	10007	1792	1802	31.6	1.4e-07	226374	MOUSE	Myosin-9
291	[1]	Q8VDD5	Myh9	411.888	3	-0.16	AKLQEMESAVK		GG_L_200508_09_hcd	38.85	10065	1792	1802	20.4	0.00056	226374	MOUSE	Myosin-9
292	[1]	Q8VDD5	Myh9	437.255	2	-0.28	ASIAALEAK		GG_L_200508_09_hcd	40.883	10943	1807	1815	23.7	0.00062	226374	MOUSE	Myosin-9
293	[1]	Q8VDD5	Myh9	437.255	2	-0.56	ASIAALEAK		GG_L_200508_09_hcd	41.317	11128	1807	1815	29.9	6.8e-05	226374	MOUSE	Myosin-9
294	[1]	Q8VDD5	Myh9	765.886	2	0.79	IAQLEEQLDNETK		GG_L_200508_09_hcd	50.033	14862	1816	1828	37.6	1.3e-09	226374	MOUSE	Myosin-9
295	[1]	Q8VDD5	Myh9	765.886	2	0.31	IAQLEEQLDNETK		GG_L_200508_09_hcd	50.417	15039	1816	1828	44.1	3.9e-11	226374	MOUSE	Myosin-9
296	[1]	Q8VDD5	Myh9	765.886	2	0.46	IAQLEEQLDNETK		GG_L_200508_09_hcd	50.817	15223	1816	1828	44	1.7e-10	226374	MOUSE	Myosin-9
297	[1]	Q8VDD5	Myh9	605.974	3	-0.072	IAQLEEQLDNETKER		GG_L_200508_09_hcd	47.683	13809	1816	1830	53.1	4.8e-11	226374	MOUSE	Myosin-9
298	[1]	Q8VDD5	Myh9	908.459	2	0.92	IAQLEEQLDNETKER		GG_L_200508_09_hcd	47.833	13874	1816	1830	45.5	6.3e-12	226374	MOUSE	Myosin-9
299	[1]	Q8VDD5	Myh9	605.974	3	0.14	IAQLEEQLDNETKER		GG_L_200508_09_hcd	48.067	13974	1816	1830	65	7.6e-11	226374	MOUSE	Myosin-9
300	[1]	Q8VDD5	Myh9	605.975	3	0.34	IAQLEEQLDNETKER		GG_L_200508_09_hcd	48.417	14136	1816	1830	49.9	1.7e-11	226374	MOUSE	Myosin-9
301	[1]	Q8VDD5	Myh9	538.305	3	-0.1	LKDVLLQVEDERR		GG_L_200508_09_hcd	47.533	13740	1844	1856	37.1	1.5e-06	226374	MOUSE	Myosin-9
302	[1]	Q8VDD5	Myh9	403.981	4	-0.28	LKDVLLQVEDERR		GG_L_200508_09_hcd	47.65	13795	1844	1856	33.2	6.4e-07	226374	MOUSE	Myosin-9
303	[1]	Q8VDD5	Myh9	538.305	3	-0.57	LKDVLLQVEDERR		GG_L_200508_09_hcd	47.917	13912	1844	1856	38	2.3e-05	226374	MOUSE	Myosin-9
304	[1]	Q8VDD5	Myh9	403.981	4	-0.57	LKDVLLQVEDERR		GG_L_200508_09_hcd	48.033	13962	1844	1856	33.2	3.6e-07	226374	MOUSE	Myosin-9
305	[1]	Q8VDD5	Myh9	403.981	4	-0.2	LKDVLLQVEDERR		GG_L_200508_09_hcd	48.4	14125	1844	1856	17.1	0.00013	226374	MOUSE	Myosin-9
306	[1]	Q8VDD5	Myh9	457.912	3	-0.26	DVLLQVEDERR		GG_L_200508_09_hcd	48.967	14385	1846	1856	28.8	5.1e-06	226374	MOUSE	Myosin-9
307	[1]	Q8VDD5	Myh9	457.913	3	0.16	DVLLQVEDERR		GG_L_200508_09_hcd	49.367	14563	1846	1856	37	2e-06	226374	MOUSE	Myosin-9
308	[1]	Q8VDD5	Myh9	647.307	2	-0.38	NAEQFKDQADK		GG_L_200508_09_hcd	23.4	4050	1857	1867	17.8	3.3e-05	226374	MOUSE	Myosin-9
309	[1]	Q8VDD5	Myh9	647.307	2	-0.75	NAEQFKDQADK		GG_L_200508_09_hcd	23.733	4163	1857	1867	21.8	7e-08	226374	MOUSE	Myosin-9
310	[1]	Q8VDD5	Myh9	647.307	2	-1	NAEQFKDQADK		GG_L_200508_09_hcd	24.067	4282	1857	1867	21.4	6e-05	226374	MOUSE	Myosin-9
311	[1]	Q8VDD5	Myh9	647.307	2	-0.84	NAEQFKDQADK		GG_L_200508_09_hcd	24.417	4398	1857	1867	27.4	1.5e-07	226374	MOUSE	Myosin-9
312	[1]	Q8VDD5	Myh9	647.307	2	-0.47	NAEQFKDQADK		GG_L_200508_09_hcd	24.75	4506	1857	1867	20.1	1.4e-05	226374	MOUSE	Myosin-9
313	[1]	Q8VDD5	Myh9	647.307	2	-0.47	NAEQFKDQADK		GG_L_200508_09_hcd	25.1	4617	1857	1867	27.4	2.1e-07	226374	MOUSE	Myosin-9
314	[1]	Q8VDD5	Myh9	647.307	2	-0.27	NAEQFKDQADK		GG_L_200508_09_hcd	25.433	4733	1857	1867	27.1	3e-06	226374	MOUSE	Myosin-9
315	[1]	Q8VDD5	Myh9	666.307	2	-0.11	QLEEAEEEAQR		GG_L_200508_09_hcd	35.683	8700	1878	1888	38.2	1.9e-09	226374	MOUSE	Myosin-9
316	[1]	Q8VDD5	Myh9	666.308	2	0.36	QLEEAEEEAQR		GG_L_200508_09_hcd	36.05	8859	1878	1888	43.1	4.5e-09	226374	MOUSE	Myosin-9
317	[1]	Q8VDD5	Myh9	783.342	2	1.8	ELEDATETADAMNR		GG_L_200508_09_hcd	46.1	13110	1899	1912	35	2.1e-12	226374	MOUSE	Myosin-9
318	[1]	Q8VDD5	Myh9	783.341	2	0.58	ELEDATETADAMNR		GG_L_200508_09_hcd	46.467	13267	1899	1912	50	5.4e-14	226374	MOUSE	Myosin-9
319	[1]	Q8VDD5	Myh9	783.341	2	0.66	ELEDATETADAMNR		GG_L_200508_09_hcd	46.833	13430	1899	1912	52.7	3.8e-13	226374	MOUSE	Myosin-9
320	[1]	Q8VDD5	Myh9	783.341	2	0.58	ELEDATETADAMNR		GG_L_200508_09_hcd	47.183	13584	1899	1912	52.2	1e-12	226374	MOUSE	Myosin-9
321	[1]	Q8VDD5	Myh9	580.333	2	0.022	RGDLPFVVTR		GG_L_200508_09_hcd	49.6	14667	1923	1932	35.8	3e-05	226374	MOUSE	Myosin-9
322	[2]	P08183	ABCB1	439.19	2	-0.37	Acetyl-MDLEGDR	Acetyl@1	GG_L_200508_09_hcd	52.4	15942	1	7	29.1	3.7e-05	141480	HUMAN	Multidrug resistance protein 1
323	[2]	P08183	ABCB1	439.19	2	-0.23	Acetyl-MDLEGDR	Acetyl@1	GG_L_200508_09_hcd	52.783	16111	1	7	27.1	1.7e-06	141480	HUMAN	Multidrug resistance protein 1
324	[2]	P08183	ABCB1	652.799	2	0.064	Acetyl-MDLEGDRNGGAK	Acetyl@1	GG_L_200508_09_hcd	41.95	11395	1	12	35.3	5.3e-10	141480	HUMAN	Multidrug resistance protein 1
325	[2]	P08183	ABCB1	652.798	2	-0.23	Acetyl-MDLEGDRNGGAK	Acetyl@1	GG_L_200508_09_hcd	42.283	11515	1	12	48.7	3.9e-09	141480	HUMAN	Multidrug resistance protein 1
326	[2]	P08183	ABCB1	652.799	2	-0.043	Acetyl-MDLEGDRNGGAK	Acetyl@1	GG_L_200508_09_hcd	42.633	11627	1	12	52.4	1.5e-10	141480	HUMAN	Multidrug resistance protein 1
327	[2]	P08183	ABCB1	652.799	2	1.1	Acetyl-MDLEGDRNGGAK	Acetyl@1	GG_L_200508_09_hcd	43.017	11768	1	12	37.2	2e-09	141480	HUMAN	Multidrug resistance protein 1
328	[2]	P08183	ABCB1	393.215	3	-0.32	KQFFHAIMR		GG_L_200508_09_hcd	40.483	10760	149	157	25.5	4.4e-06	141480	HUMAN	Multidrug resistance protein 1
329	[2]	P08183	ABCB1	393.215	3	-0.4	KQFFHAIMR		GG_L_200508_09_hcd	40.9	10945	149	157	21.4	0.00011	141480	HUMAN	Multidrug resistance protein 1
330	[2]	P08183	ABCB1	516.758	2	-0.15	Q(Gln->pyro-Glu)FFHAIMR	Gln->pyro-Glu@150	GG_L_200508_09_hcd	62.317	20358	150	157	30.9	8.1e-05	141480	HUMAN	Multidrug resistance protein 1
331	[2]	P08183	ABCB1	525.271	2	-0.31	QFFHAIMR		GG_L_200508_09_hcd	47.417	13686	150	157	33	1.8e-07	141480	HUMAN	Multidrug resistance protein 1
332	[2]	P08183	ABCB1	525.271	2	-0.2	QFFHAIMR		GG_L_200508_09_hcd	47.9	13900	150	157	19.1	3.3e-05	141480	HUMAN	Multidrug resistance protein 1
333	[2]	P08183	ABCB1	999.471	2	-0.099	Q(Gln->pyro-Glu)EIGWFDVHDVGELNTR	Gln->pyro-Glu@158	GG_L_200508_09_hcd	73.3	25353	158	174	38.7	8e-12	141480	HUMAN	Multidrug resistance protein 1
334	[2]	P08183	ABCB1	672.325	3	-0.8	QEIGWFDVHDVGELNTR		GG_L_200508_09_hcd	64.867	21481	158	174	47.4	1.1e-11	141480	HUMAN	Multidrug resistance protein 1
335	[2]	P08183	ABCB1	1007.99	2	2.2	QEIGWFDVHDVGELNTR		GG_L_200508_09_hcd	65.083	21583	158	174	42.5	7.4e-13	141480	HUMAN	Multidrug resistance protein 1
336	[2]	P08183	ABCB1	672.326	3	0.47	QEIGWFDVHDVGELNTR		GG_L_200508_09_hcd	65.25	21660	158	174	55.2	5.1e-12	141480	HUMAN	Multidrug resistance protein 1
337	[2]	P08183	ABCB1	1007.99	2	1.1	QEIGWFDVHDVGELNTR		GG_L_200508_09_hcd	65.45	21752	158	174	61.2	3.8e-11	141480	HUMAN	Multidrug resistance protein 1
338	[2]	P08183	ABCB1	672.326	3	1.3	QEIGWFDVHDVGELNTR		GG_L_200508_09_hcd	65.633	21831	158	174	61	4.4e-12	141480	HUMAN	Multidrug resistance protein 1
339	[2]	P08183	ABCB1	1007.99	2	0.96	QEIGWFDVHDVGELNTR		GG_L_200508_09_hcd	65.867	21936	158	174	45.7	1.4e-13	141480	HUMAN	Multidrug resistance protein 1
340	[2]	P08183	ABCB1	672.326	3	0.47	QEIGWFDVHDVGELNTR		GG_L_200508_09_hcd	66.017	22003	158	174	60.7	4e-13	141480	HUMAN	Multidrug resistance protein 1
341	[2]	P08183	ABCB1	672.326	3	0.2	QEIGWFDVHDVGELNTR		GG_L_200508_09_hcd	66.383	22167	158	174	54.2	1.6e-13	141480	HUMAN	Multidrug resistance protein 1
342	[2]	P08183	ABCB1	672.326	3	0.11	QEIGWFDVHDVGELNTR		GG_L_200508_09_hcd	66.767	22337	158	174	45.8	1.4e-11	141480	HUMAN	Multidrug resistance protein 1
343	[2]	P08183	ABCB1	672.325	3	-0.071	QEIGWFDVHDVGELNTR		GG_L_200508_09_hcd	67.133	22507	158	174	29.7	1.2e-09	141480	HUMAN	Multidrug resistance protein 1
344	[2]	P08183	ABCB1	672.324	3	-1.9	QEIGWFDVHDVGELNTR		GG_L_200508_09_hcd	67.55	22696	158	174	32.5	3.7e-10	141480	HUMAN	Multidrug resistance protein 1
345	[2]	P08183	ABCB1	672.326	3	0.29	QEIGWFDVHDVGELNTR		GG_L_200508_09_hcd	67.933	22872	158	174	31.9	5.7e-11	141480	HUMAN	Multidrug resistance protein 1
346	[2]	P08183	ABCB1	672.326	3	0.29	QEIGWFDVHDVGELNTR		GG_L_200508_09_hcd	70.567	24098	158	174	17.3	0.00062	141480	HUMAN	Multidrug resistance protein 1
347	[2]	P08183	ABCB1	672.325	3	-0.16	QEIGWFDVHDVGELNTR		GG_L_200508_09_hcd	92.317	33637	158	174	17.3	1.8e-05	141480	HUMAN	Multidrug resistance protein 1
348	[2]	P08183	ABCB1	672.325	3	-0.62	QEIGWFDVHDVGELNTR		GG_L_200508_09_hcd	93.05	33936	158	174	14.9	1.4e-05	141480	HUMAN	Multidrug resistance protein 1
349	[2]	P08183	ABCB1	672.326	3	0.2	QEIGWFDVHDVGELNTR		GG_L_200508_09_hcd	93.783	34242	158	174	15.6	4.7e-08	141480	HUMAN	Multidrug resistance protein 1
350	[2]	P08183	ABCB1	672.325	3	-1.3	QEIGWFDVHDVGELNTR		GG_L_200508_09_hcd	94.367	34495	158	174	14.3	2.5e-05	141480	HUMAN	Multidrug resistance protein 1
351	[2]	P08183	ABCB1	566.982	3	-0.23	ILSSFTDKELLAYAK		GG_L_200508_09_hcd	60.683	19620	235	249	39	8.4e-10	141480	HUMAN	Multidrug resistance protein 1
352	[2]	P08183	ABCB1	849.97	2	0.82	ILSSFTDKELLAYAK		GG_L_200508_09_hcd	60.9	19718	235	249	50.5	2.5e-07	141480	HUMAN	Multidrug resistance protein 1
353	[2]	P08183	ABCB1	566.981	3	-2.4	ILSSFTDKELLAYAK		GG_L_200508_09_hcd	61.05	19780	235	249	49.6	9.5e-09	141480	HUMAN	Multidrug resistance protein 1
354	[2]	P08183	ABCB1	849.97	2	0.32	ILSSFTDKELLAYAK		GG_L_200508_09_hcd	61.283	19893	235	249	51.8	7.7e-09	141480	HUMAN	Multidrug resistance protein 1
355	[2]	P08183	ABCB1	566.981	3	-2	ILSSFTDKELLAYAK		GG_L_200508_09_hcd	61.433	19960	235	249	43.7	2e-09	141480	HUMAN	Multidrug resistance protein 1
356	[2]	P08183	ABCB1	849.97	2	0.96	ILSSFTDKELLAYAK		GG_L_200508_09_hcd	61.733	20093	235	249	32.8	1e-06	141480	HUMAN	Multidrug resistance protein 1
357	[2]	P08183	ABCB1	566.982	3	-0.33	ILSSFTDKELLAYAK		GG_L_200508_09_hcd	61.983	20206	235	249	34.2	3e-08	141480	HUMAN	Multidrug resistance protein 1
358	[2]	P08183	ABCB1	635.362	2	0.19	AGAVAEEVLAAIR		GG_L_200508_09_hcd	66.317	22137	250	262	42	8.2e-08	141480	HUMAN	Multidrug resistance protein 1
359	[2]	P08183	ABCB1	423.91	3	0.2	AGAVAEEVLAAIR		GG_L_200508_09_hcd	66.383	22162	250	262	34.9	5.5e-05	141480	HUMAN	Multidrug resistance protein 1
360	[2]	P08183	ABCB1	635.362	2	0.85	AGAVAEEVLAAIR		GG_L_200508_09_hcd	66.683	22302	250	262	51.6	5.8e-08	141480	HUMAN	Multidrug resistance protein 1
361	[2]	P08183	ABCB1	423.91	3	-0.016	AGAVAEEVLAAIR		GG_L_200508_09_hcd	66.75	22333	250	262	42.5	3.2e-06	141480	HUMAN	Multidrug resistance protein 1
362	[2]	P08183	ABCB1	635.362	2	0.19	AGAVAEEVLAAIR		GG_L_200508_09_hcd	67.067	22477	250	262	49	8.6e-08	141480	HUMAN	Multidrug resistance protein 1
363	[2]	P08183	ABCB1	423.91	3	-0.086	AGAVAEEVLAAIR		GG_L_200508_09_hcd	67.133	22504	250	262	46	1.6e-06	141480	HUMAN	Multidrug resistance protein 1
364	[2]	P08183	ABCB1	635.362	2	-0.21	AGAVAEEVLAAIR		GG_L_200508_09_hcd	67.45	22648	250	262	47.4	1.5e-06	141480	HUMAN	Multidrug resistance protein 1
365	[2]	P08183	ABCB1	635.362	2	0.28	AGAVAEEVLAAIR		GG_L_200508_09_hcd	67.817	22814	250	262	41	2.9e-08	141480	HUMAN	Multidrug resistance protein 1
366	[2]	P08183	ABCB1	635.362	2	-0.11	AGAVAEEVLAAIR		GG_L_200508_09_hcd	68.183	22984	250	262	35.9	1.9e-05	141480	HUMAN	Multidrug resistance protein 1
367	[2]	P08183	ABCB1	583.839	2	-0.17	TVIAFGGQK(118.0568)K	118.0568@271	GG_L_200508_09_hcd	48.133	14006	263	272	29.4	6.1e-08	141480	HUMAN	Multidrug resistance protein 1
368	[2]	P08183	ABCB1	583.839	2	-0.49	TVIAFGGQK(118.0568)K	118.0568@271	GG_L_200508_09_hcd	48.55	14193	263	272	23.1	2.8e-06	141480	HUMAN	Multidrug resistance protein 1
369	[2]	P08183	ABCB1	460.764	2	0.4	TVIAFGGQK		GG_L_200508_09_hcd	42.733	11667	263	271	25.9	0.00021	141480	HUMAN	Multidrug resistance protein 1
370	[2]	P08183	ABCB1	460.764	2	0.14	TVIAFGGQK		GG_L_200508_09_hcd	43.083	11799	263	271	30.9	6.1e-05	141480	HUMAN	Multidrug resistance protein 1
371	[2]	P08183	ABCB1	460.764	2	0.21	TVIAFGGQK		GG_L_200508_09_hcd	43.433	11942	263	271	28.7	0.0001	141480	HUMAN	Multidrug resistance protein 1
372	[2]	P08183	ABCB1	449.737	2	-0.26	GAAYEIFK		GG_L_200508_09_hcd	50.617	15130	360	367	32	0.00013	141480	HUMAN	Multidrug resistance protein 1
373	[2]	P08183	ABCB1	449.737	2	-0.12	GAAYEIFK		GG_L_200508_09_hcd	50.983	15294	360	367	31.4	5.9e-05	141480	HUMAN	Multidrug resistance protein 1
374	[2]	P08183	ABCB1	449.737	2	-0.12	GAAYEIFK		GG_L_200508_09_hcd	51.35	15460	360	367	27.4	5.9e-05	141480	HUMAN	Multidrug resistance protein 1
375	[2]	P08183	ABCB1	449.737	2	-0.26	GAAYEIFK		GG_L_200508_09_hcd	51.75	15640	360	367	22.1	0.0003	141480	HUMAN	Multidrug resistance protein 1
376	[2]	P08183	ABCB1	740.388	2	0.27	IIDNKPSIDSYSK		GG_L_200508_09_hcd	39.75	10445	368	380	27.9	5.7e-07	141480	HUMAN	Multidrug resistance protein 1
377	[2]	P08183	ABCB1	493.928	3	-0.21	IIDNKPSIDSYSK		GG_L_200508_09_hcd	39.9	10511	368	380	46.1	3.9e-09	141480	HUMAN	Multidrug resistance protein 1
378	[2]	P08183	ABCB1	740.388	2	0.35	IIDNKPSIDSYSK		GG_L_200508_09_hcd	40.1	10595	368	380	46	4.3e-08	141480	HUMAN	Multidrug resistance protein 1
379	[2]	P08183	ABCB1	493.928	3	0.052	IIDNKPSIDSYSK		GG_L_200508_09_hcd	40.267	10668	368	380	42.7	7.2e-09	141480	HUMAN	Multidrug resistance protein 1
380	[2]	P08183	ABCB1	740.389	2	0.75	IIDNKPSIDSYSK		GG_L_200508_09_hcd	40.467	10758	368	380	42.1	9.7e-10	141480	HUMAN	Multidrug resistance protein 1
381	[2]	P08183	ABCB1	493.928	3	-0.0089	IIDNKPSIDSYSK		GG_L_200508_09_hcd	40.633	10829	368	380	46	1.2e-08	141480	HUMAN	Multidrug resistance protein 1
382	[2]	P08183	ABCB1	553.773	2	0.21	NVHFSYPSR		GG_L_200508_09_hcd	39.083	10166	396	404	24.1	8.1e-07	141480	HUMAN	Multidrug resistance protein 1
383	[2]	P08183	ABCB1	553.773	2	0.1	NVHFSYPSR		GG_L_200508_09_hcd	39.433	10312	396	404	30.1	1.9e-06	141480	HUMAN	Multidrug resistance protein 1
384	[2]	P08183	ABCB1	553.773	2	0.21	NVHFSYPSR		GG_L_200508_09_hcd	39.783	10459	396	404	30.1	2.6e-06	141480	HUMAN	Multidrug resistance protein 1
385	[2]	P08183	ABCB1	553.773	2	-0.0045	NVHFSYPSR		GG_L_200508_09_hcd	40.15	10613	396	404	34	3e-07	141480	HUMAN	Multidrug resistance protein 1
386	[2]	P08183	ABCB1	825.901	2	0.7	VQSGQTVALVGNSGC(Methylthio)GK		GG_L_200508_09_hcd	48.667	14249	417	433	38.7	3.7e-11	141480	HUMAN	Multidrug resistance protein 1
387	[2]	P08183	ABCB1	550.936	3	0.51	VQSGQTVALVGNSGC(Methylthio)GK		GG_L_200508_09_hcd	48.817	14316	417	433	39.5	4.5e-13	141480	HUMAN	Multidrug resistance protein 1
388	[2]	P08183	ABCB1	825.902	2	1.4	VQSGQTVALVGNSGC(Methylthio)GK		GG_L_200508_09_hcd	49.067	14428	417	433	46	6.5e-14	141480	HUMAN	Multidrug resistance protein 1
389	[2]	P08183	ABCB1	550.936	3	0.51	VQSGQTVALVGNSGC(Methylthio)GK		GG_L_200508_09_hcd	49.2	14492	417	433	40.3	9.5e-12	141480	HUMAN	Multidrug resistance protein 1
390	[2]	P08183	ABCB1	825.902	2	1.5	VQSGQTVALVGNSGC(Methylthio)GK		GG_L_200508_09_hcd	49.433	14591	417	433	47	1.7e-14	141480	HUMAN	Multidrug resistance protein 1
391	[2]	P08183	ABCB1	550.937	3	1.3	VQSGQTVALVGNSGC(Methylthio)GK		GG_L_200508_09_hcd	49.617	14678	417	433	30.4	5.4e-12	141480	HUMAN	Multidrug resistance protein 1
392	[2]	P08183	ABCB1	825.902	2	1.9	VQSGQTVALVGNSGC(Methylthio)GK		GG_L_200508_09_hcd	49.8	14758	417	433	42	6.9e-16	141480	HUMAN	Multidrug resistance protein 1
393	[2]	P08183	ABCB1	825.902	2	1.2	VQSGQTVALVGNSGC(Methylthio)GK		GG_L_200508_09_hcd	50.2	14939	417	433	22.1	4.4e-08	141480	HUMAN	Multidrug resistance protein 1
394	[2]	P08183	ABCB1	532.282	2	-0.12	STTVQLMQR		GG_L_200508_09_hcd	40.5	10771	434	442	31.8	7.7e-07	141480	HUMAN	Multidrug resistance protein 1
395	[2]	P08183	ABCB1	532.282	2	-0.12	STTVQLMQR		GG_L_200508_09_hcd	40.85	10925	434	442	32.8	2e-07	141480	HUMAN	Multidrug resistance protein 1
396	[2]	P08183	ABCB1	532.282	2	-0.12	STTVQLMQR		GG_L_200508_09_hcd	41.2	11081	434	442	37.1	3.3e-08	141480	HUMAN	Multidrug resistance protein 1
397	[2]	P08183	ABCB1	532.282	2	-0.12	STTVQLMQR		GG_L_200508_09_hcd	41.55	11235	434	442	33.5	2.8e-07	141480	HUMAN	Multidrug resistance protein 1
398	[2]	P08183	ABCB1	955.945	2	1.2	LYDPTEGM(Oxidation)VSVDGQDIR	Oxidation@450	GG_L_200508_09_hcd	55.85	17428	443	459	43.4	1.9e-11	141480	HUMAN	Multidrug resistance protein 1
399	[2]	P08183	ABCB1	947.948	2	1.6	LYDPTEGMVSVDGQDIR		GG_L_200508_09_hcd	61.25	19872	443	459	47.9	1.7e-12	141480	HUMAN	Multidrug resistance protein 1
400	[2]	P08183	ABCB1	632.3	3	-0.033	LYDPTEGMVSVDGQDIR		GG_L_200508_09_hcd	61.483	19978	443	459	44.7	2.4e-12	141480	HUMAN	Multidrug resistance protein 1
401	[2]	P08183	ABCB1	947.947	2	0.55	LYDPTEGMVSVDGQDIR		GG_L_200508_09_hcd	61.617	20038	443	459	62.3	2.3e-17	141480	HUMAN	Multidrug resistance protein 1
402	[2]	P08183	ABCB1	632.3	3	-0.033	LYDPTEGMVSVDGQDIR		GG_L_200508_09_hcd	61.867	20155	443	459	44.8	4.6e-13	141480	HUMAN	Multidrug resistance protein 1
403	[2]	P08183	ABCB1	947.946	2	-0.093	LYDPTEGMVSVDGQDIR		GG_L_200508_09_hcd	61.967	20198	443	459	61.7	7.6e-19	141480	HUMAN	Multidrug resistance protein 1
404	[2]	P08183	ABCB1	947.946	2	0.097	LYDPTEGMVSVDGQDIR		GG_L_200508_09_hcd	62.35	20372	443	459	59.8	9.4e-19	141480	HUMAN	Multidrug resistance protein 1
405	[2]	P08183	ABCB1	947.947	2	0.41	LYDPTEGMVSVDGQDIR		GG_L_200508_09_hcd	62.733	20544	443	459	44.5	1.4e-15	141480	HUMAN	Multidrug resistance protein 1
406	[2]	P08183	ABCB1	800.445	3	1.5	EIIGVVSQEPVLFATTIAENIR		GG_L_200508_09_hcd	83.217	29727	468	489	56.4	3e-14	141480	HUMAN	Multidrug resistance protein 1
407	[2]	P08183	ABCB1	1200.16	2	-0.36	EIIGVVSQEPVLFATTIAENIR		GG_L_200508_09_hcd	83.417	29809	468	489	65.2	4.1e-15	141480	HUMAN	Multidrug resistance protein 1
408	[2]	P08183	ABCB1	800.445	3	0.7	EIIGVVSQEPVLFATTIAENIR		GG_L_200508_09_hcd	83.567	29875	468	489	58.9	5e-14	141480	HUMAN	Multidrug resistance protein 1
409	[2]	P08183	ABCB1	1200.16	2	0.65	EIIGVVSQEPVLFATTIAENIR		GG_L_200508_09_hcd	83.767	29958	468	489	60.7	4.5e-14	141480	HUMAN	Multidrug resistance protein 1
410	[2]	P08183	ABCB1	800.445	3	1.1	EIIGVVSQEPVLFATTIAENIR		GG_L_200508_09_hcd	83.933	30033	468	489	57.9	1e-14	141480	HUMAN	Multidrug resistance protein 1
411	[2]	P08183	ABCB1	1200.16	2	-1.8	EIIGVVSQEPVLFATTIAENIR		GG_L_200508_09_hcd	84.117	30108	468	489	61	9.6e-15	141480	HUMAN	Multidrug resistance protein 1
412	[2]	P08183	ABCB1	800.445	3	0.55	EIIGVVSQEPVLFATTIAENIR		GG_L_200508_09_hcd	84.283	30180	468	489	56	2e-14	141480	HUMAN	Multidrug resistance protein 1
413	[2]	P08183	ABCB1	800.444	3	0.4	EIIGVVSQEPVLFATTIAENIR		GG_L_200508_09_hcd	84.8	30413	468	489	44.5	2.2e-11	141480	HUMAN	Multidrug resistance protein 1
414	[2]	P08183	ABCB1	792.372	2	-0.63	YGRENVTMDEIEK		GG_L_200508_09_hcd	43.233	11863	490	502	30.2	0.00021	141480	HUMAN	Multidrug resistance protein 1
415	[2]	P08183	ABCB1	792.371	2	-1.2	YGRENVTMDEIEK		GG_L_200508_09_hcd	43.617	12026	490	502	25.9	0.0004	141480	HUMAN	Multidrug resistance protein 1
416	[2]	P08183	ABCB1	604.279	2	0.39	ENVTMDEIEK		GG_L_200508_09_hcd	44.967	12613	493	502	35.8	1.8e-06	141480	HUMAN	Multidrug resistance protein 1
417	[2]	P08183	ABCB1	604.279	2	0.39	ENVTMDEIEK		GG_L_200508_09_hcd	45.333	12779	493	502	37.4	7.1e-07	141480	HUMAN	Multidrug resistance protein 1
418	[2]	P08183	ABCB1	604.279	2	0.19	ENVTMDEIEK		GG_L_200508_09_hcd	45.683	12934	493	502	35.5	2.5e-06	141480	HUMAN	Multidrug resistance protein 1
419	[2]	P08183	ABCB1	609.279	2	0.1	EANAYDFIM(Oxidation)K	Oxidation@514	GG_L_200508_09_hcd	52.467	15972	506	515	27.2	9.4e-10	141480	HUMAN	Multidrug resistance protein 1
420	[2]	P08183	ABCB1	598.973	3	0.88	EANAYDFIMK(118.0568)LPHK	118.0568@515	GG_L_200508_09_hcd	66.25	22107	506	519	12.6	0.00069	141480	HUMAN	Multidrug resistance protein 1
421	[2]	P08183	ABCB1	601.282	2	0.65	EANAYDFIMK		GG_L_200508_09_hcd	58.717	18720	506	515	32.2	3.4e-09	141480	HUMAN	Multidrug resistance protein 1
422	[2]	P08183	ABCB1	601.282	2	0.35	EANAYDFIMK		GG_L_200508_09_hcd	59.1	18888	506	515	35.2	8.5e-09	141480	HUMAN	Multidrug resistance protein 1
423	[2]	P08183	ABCB1	601.282	2	0.15	EANAYDFIMK		GG_L_200508_09_hcd	59.45	19056	506	515	35.2	1e-09	141480	HUMAN	Multidrug resistance protein 1
424	[2]	P08183	ABCB1	601.282	2	0.35	EANAYDFIMK		GG_L_200508_09_hcd	59.833	19225	506	515	29.4	4.8e-08	141480	HUMAN	Multidrug resistance protein 1
425	[2]	P08183	ABCB1	601.282	2	0.15	EANAYDFIMK		GG_L_200508_09_hcd	60.233	19411	506	515	25.6	2.8e-09	141480	HUMAN	Multidrug resistance protein 1
426	[2]	P08183	ABCB1	471.261	3	0.19	LPHKFDTLVGER		GG_L_200508_09_hcd	43.333	11899	516	527	37.7	2.8e-07	141480	HUMAN	Multidrug resistance protein 1
427	[2]	P08183	ABCB1	706.388	2	0.17	LPHKFDTLVGER		GG_L_200508_09_hcd	43.6	12015	516	527	28	5e-06	141480	HUMAN	Multidrug resistance protein 1
428	[2]	P08183	ABCB1	471.261	3	-0.062	LPHKFDTLVGER		GG_L_200508_09_hcd	43.683	12051	516	527	45.6	1.6e-07	141480	HUMAN	Multidrug resistance protein 1
429	[2]	P08183	ABCB1	706.389	2	0.34	LPHKFDTLVGER		GG_L_200508_09_hcd	43.967	12180	516	527	32.4	2e-06	141480	HUMAN	Multidrug resistance protein 1
430	[2]	P08183	ABCB1	471.261	3	-0.062	LPHKFDTLVGER		GG_L_200508_09_hcd	44.05	12213	516	527	38.9	8.2e-07	141480	HUMAN	Multidrug resistance protein 1
431	[2]	P08183	ABCB1	471.261	3	-0.25	LPHKFDTLVGER		GG_L_200508_09_hcd	44.417	12373	516	527	44.6	2e-08	141480	HUMAN	Multidrug resistance protein 1
432	[2]	P08183	ABCB1	468.743	2	-0.34	FDTLVGER		GG_L_200508_09_hcd	45.567	12884	520	527	29.8	1.9e-05	141480	HUMAN	Multidrug resistance protein 1
433	[2]	P08183	ABCB1	468.743	2	-0.28	FDTLVGER		GG_L_200508_09_hcd	45.95	13048	520	527	39	0.00013	141480	HUMAN	Multidrug resistance protein 1
434	[2]	P08183	ABCB1	468.743	2	-0.28	FDTLVGER		GG_L_200508_09_hcd	46.333	13207	520	527	38.3	0.00013	141480	HUMAN	Multidrug resistance protein 1
435	[2]	P08183	ABCB1	468.743	2	-0.28	FDTLVGER		GG_L_200508_09_hcd	46.683	13361	520	527	30.8	6.3e-05	141480	HUMAN	Multidrug resistance protein 1
436	[2]	P08183	ABCB1	622.323	2	-0.082	GAQLSGGQK(114.0317)QR	114.0317@536	GG_L_200508_09_hcd	30.333	6522	528	538	23.1	6e-05	141480	HUMAN	Multidrug resistance protein 1
437	[2]	P08183	ABCB1	624.336	2	0.047	GAQLSGGQK(118.0568)QR	118.0568@536	GG_L_200508_09_hcd	29.9	6340	528	538	16.7	0.0002	141480	HUMAN	Multidrug resistance protein 1
438	[2]	P08183	ABCB1	624.335	2	-1.1	GAQLSGGQK(118.0568)QR	118.0568@536	GG_L_200508_09_hcd	30.3	6502	528	538	21.9	9.6e-06	141480	HUMAN	Multidrug resistance protein 1
439	[2]	P08183	ABCB1	624.336	2	-0.24	GAQLSGGQK(118.0568)QR	118.0568@536	GG_L_200508_09_hcd	30.683	6662	528	538	21.8	2e-06	141480	HUMAN	Multidrug resistance protein 1
440	[2]	P08183	ABCB1	881.805	3	1.3	ILLLDEATSALDTESEAVVQVALDK		GG_L_200508_09_hcd	87.067	31379	551	575	47	1.4e-10	141480	HUMAN	Multidrug resistance protein 1
441	[2]	P08183	ABCB1	881.805	3	1	ILLLDEATSALDTESEAVVQVALDK		GG_L_200508_09_hcd	87.433	31536	551	575	50	1e-11	141480	HUMAN	Multidrug resistance protein 1
442	[2]	P08183	ABCB1	881.805	3	0.91	ILLLDEATSALDTESEAVVQVALDK		GG_L_200508_09_hcd	87.783	31682	551	575	52.5	1.6e-12	141480	HUMAN	Multidrug resistance protein 1
443	[2]	P08183	ABCB1	881.804	3	0.14	ILLLDEATSALDTESEAVVQVALDK		GG_L_200508_09_hcd	88.117	31826	551	575	52.5	3.9e-12	141480	HUMAN	Multidrug resistance protein 1
444	[2]	P08183	ABCB1	881.804	3	-0.34	ILLLDEATSALDTESEAVVQVALDK		GG_L_200508_09_hcd	88.483	31979	551	575	44.5	5e-11	141480	HUMAN	Multidrug resistance protein 1
445	[2]	P08183	ABCB1	881.804	3	0.0085	ILLLDEATSALDTESEAVVQVALDK		GG_L_200508_09_hcd	88.95	32183	551	575	39.5	2.9e-10	141480	HUMAN	Multidrug resistance protein 1
446	[2]	P08183	ABCB1	881.803	3	-0.83	ILLLDEATSALDTESEAVVQVALDK		GG_L_200508_09_hcd	89.3	32336	551	575	41.4	2.9e-11	141480	HUMAN	Multidrug resistance protein 1
447	[2]	P08183	ABCB1	881.803	3	-1.7	ILLLDEATSALDTESEAVVQVALDK		GG_L_200508_09_hcd	90.083	32670	551	575	35.1	8.3e-09	141480	HUMAN	Multidrug resistance protein 1
448	[2]	P08183	ABCB1	881.803	3	-0.83	ILLLDEATSALDTESEAVVQVALDK		GG_L_200508_09_hcd	90.533	32863	551	575	31.4	2.2e-08	141480	HUMAN	Multidrug resistance protein 1
449	[2]	P08183	ABCB1	881.807	3	2.9	ILLLDEATSALDTESEAVVQVALDK		GG_L_200508_09_hcd	90.933	33035	551	575	27.6	6.9e-07	141480	HUMAN	Multidrug resistance protein 1
450	[2]	P08183	ABCB1	881.804	3	0.0085	ILLLDEATSALDTESEAVVQVALDK		GG_L_200508_09_hcd	91.417	33246	551	575	19.9	3e-05	141480	HUMAN	Multidrug resistance protein 1
451	[2]	P08183	ABCB1	831.423	2	0.42	NADVIAGFDDGVIVEK		GG_L_200508_09_hcd	63.65	20934	594	609	36.8	1.6e-07	141480	HUMAN	Multidrug resistance protein 1
452	[2]	P08183	ABCB1	831.423	2	0.42	NADVIAGFDDGVIVEK		GG_L_200508_09_hcd	64.017	21095	594	609	44.4	3.5e-09	141480	HUMAN	Multidrug resistance protein 1
453	[2]	P08183	ABCB1	554.617	3	-0.43	NADVIAGFDDGVIVEK		GG_L_200508_09_hcd	64.2	21182	594	609	25.5	5.8e-06	141480	HUMAN	Multidrug resistance protein 1
454	[2]	P08183	ABCB1	831.423	2	0.5	NADVIAGFDDGVIVEK		GG_L_200508_09_hcd	64.4	21270	594	609	42.9	7.8e-09	141480	HUMAN	Multidrug resistance protein 1
455	[2]	P08183	ABCB1	831.423	2	0.57	NADVIAGFDDGVIVEK		GG_L_200508_09_hcd	64.8	21450	594	609	39.2	1.1e-08	141480	HUMAN	Multidrug resistance protein 1
456	[2]	P08183	ABCB1	831.423	2	0.93	NADVIAGFDDGVIVEK		GG_L_200508_09_hcd	66	21993	594	609	36.8	3e-08	141480	HUMAN	Multidrug resistance protein 1
457	[2]	P08183	ABCB1	831.425	2	2.5	NADVIAGFDDGVIVEK		GG_L_200508_09_hcd	67.25	22559	594	609	21.4	1.3e-06	141480	HUMAN	Multidrug resistance protein 1
458	[2]	P08183	ABCB1	831.422	2	-1.3	NADVIAGFDDGVIVEK		GG_L_200508_09_hcd	67.783	22804	594	609	24	8.7e-06	141480	HUMAN	Multidrug resistance protein 1
459	[2]	P08183	ABCB1	831.422	2	-0.68	NADVIAGFDDGVIVEK		GG_L_200508_09_hcd	89.667	32494	594	609	14.8	8.9e-05	141480	HUMAN	Multidrug resistance protein 1
460	[2]	P08183	ABCB1	831.423	2	-0.16	NADVIAGFDDGVIVEK		GG_L_200508_09_hcd	92.267	33614	594	609	19.7	5.5e-06	141480	HUMAN	Multidrug resistance protein 1
461	[2]	P08183	ABCB1	831.424	2	1.3	NADVIAGFDDGVIVEK		GG_L_200508_09_hcd	93.333	34048	594	609	25.6	6.1e-07	141480	HUMAN	Multidrug resistance protein 1
462	[2]	P08183	ABCB1	400.861	3	-0.12	GNHDELMKEK		GG_L_200508_09_hcd	19.817	3167	610	619	19.7	0.00021	141480	HUMAN	Multidrug resistance protein 1
463	[2]	P08183	ABCB1	400.861	3	-0.42	GNHDELMKEK		GG_L_200508_09_hcd	20.167	3242	610	619	19.6	0.00012	141480	HUMAN	Multidrug resistance protein 1
464	[2]	P08183	ABCB1	400.861	3	-0.59	GNHDELMKEK		GG_L_200508_09_hcd	20.5	3313	610	619	19.1	0.00016	141480	HUMAN	Multidrug resistance protein 1
465	[2]	P08183	ABCB1	400.861	3	-0.42	GNHDELMKEK		GG_L_200508_09_hcd	20.833	3386	610	619	18.7	0.00038	141480	HUMAN	Multidrug resistance protein 1
466	[2]	P08183	ABCB1	400.861	3	-0.74	GNHDELMKEK		GG_L_200508_09_hcd	21.517	3523	610	619	18.3	0.00048	141480	HUMAN	Multidrug resistance protein 1
467	[2]	P08183	ABCB1	1267.24	3	0.66	LVTM(Oxidation)QTAGNEVELENAADESKSEIDALEMSSNDSR	Oxidation@628=61	GG_L_200508_09_hcd	66.217	22093	625	659	27.7	4.5e-07	141480	HUMAN	Multidrug resistance protein 1
468	[2]	P08183	ABCB1	750.359	3	0.61	LVTMQTAGNEVELENAADESK		GG_L_200508_09_hcd	56.183	17573	625	645	38.8	4.4e-14	141480	HUMAN	Multidrug resistance protein 1
469	[2]	P08183	ABCB1	1125.03	2	0.4	LVTMQTAGNEVELENAADESK		GG_L_200508_09_hcd	56.3	17629	625	645	47.5	2.4e-13	141480	HUMAN	Multidrug resistance protein 1
470	[2]	P08183	ABCB1	750.358	3	-0.034	LVTMQTAGNEVELENAADESK		GG_L_200508_09_hcd	56.533	17733	625	645	48.1	1.4e-13	141480	HUMAN	Multidrug resistance protein 1
471	[2]	P08183	ABCB1	1125.03	2	-0.36	LVTMQTAGNEVELENAADESK		GG_L_200508_09_hcd	56.683	17802	625	645	56	1.9e-15	141480	HUMAN	Multidrug resistance protein 1
472	[2]	P08183	ABCB1	750.359	3	0.29	LVTMQTAGNEVELENAADESK		GG_L_200508_09_hcd	56.9	17902	625	645	46.2	2.7e-14	141480	HUMAN	Multidrug resistance protein 1
473	[2]	P08183	ABCB1	1125.04	2	1.4	LVTMQTAGNEVELENAADESK		GG_L_200508_09_hcd	57.117	17997	625	645	38.6	8.3e-14	141480	HUMAN	Multidrug resistance protein 1
474	[2]	P08183	ABCB1	750.358	3	0.046	LVTMQTAGNEVELENAADESK		GG_L_200508_09_hcd	57.283	18073	625	645	29.9	1.2e-10	141480	HUMAN	Multidrug resistance protein 1
475	[2]	P08183	ABCB1	1261.91	3	-0.91	LVTMQTAGNEVELENAADESKSEIDALEMSSNDSR		GG_L_200508_09_hcd	68.65	23202	625	659	76.2	2.8e-25	141480	HUMAN	Multidrug resistance protein 1
476	[2]	P08183	ABCB1	1261.91	3	-0.033	LVTMQTAGNEVELENAADESKSEIDALEMSSNDSR		GG_L_200508_09_hcd	69	23368	625	659	79.3	6.6e-23	141480	HUMAN	Multidrug resistance protein 1
477	[2]	P08183	ABCB1	1261.91	3	-0.42	LVTMQTAGNEVELENAADESKSEIDALEMSSNDSR		GG_L_200508_09_hcd	69.4	23552	625	659	71.5	1.2e-22	141480	HUMAN	Multidrug resistance protein 1
478	[2]	P08183	ABCB1	777.341	2	0.51	SEIDALEMSSNDSR		GG_L_200508_09_hcd	51.767	15652	646	659	46.2	2.1e-10	141480	HUMAN	Multidrug resistance protein 1
479	[2]	P08183	ABCB1	777.341	2	0.51	SEIDALEMSSNDSR		GG_L_200508_09_hcd	52.133	15818	646	659	45.2	1.3e-13	141480	HUMAN	Multidrug resistance protein 1
480	[2]	P08183	ABCB1	777.341	2	0.033	SEIDALEMSSNDSR		GG_L_200508_09_hcd	52.5	15987	646	659	47.5	2.2e-13	141480	HUMAN	Multidrug resistance protein 1
481	[2]	P08183	ABCB1	823.415	2	0.39	EALDESIPPVSFWR		GG_L_200508_09_hcd	71	24298	686	699	32	1.2e-08	141480	HUMAN	Multidrug resistance protein 1
482	[2]	P08183	ABCB1	823.415	2	-0.064	EALDESIPPVSFWR		GG_L_200508_09_hcd	71.35	24460	686	699	46.9	2.6e-09	141480	HUMAN	Multidrug resistance protein 1
483	[2]	P08183	ABCB1	549.279	3	-0.1	EALDESIPPVSFWR		GG_L_200508_09_hcd	71.5	24526	686	699	21.4	0.00026	141480	HUMAN	Multidrug resistance protein 1
484	[2]	P08183	ABCB1	823.415	2	-0.064	EALDESIPPVSFWR		GG_L_200508_09_hcd	71.7	24620	686	699	42	3.7e-09	141480	HUMAN	Multidrug resistance protein 1
485	[2]	P08183	ABCB1	549.279	3	-0.1	EALDESIPPVSFWR		GG_L_200508_09_hcd	71.967	24737	686	699	25.6	0.00015	141480	HUMAN	Multidrug resistance protein 1
486	[2]	P08183	ABCB1	823.415	2	0.0092	EALDESIPPVSFWR		GG_L_200508_09_hcd	72.083	24795	686	699	45.2	1.1e-09	141480	HUMAN	Multidrug resistance protein 1
487	[2]	P08183	ABCB1	823.415	2	0.46	EALDESIPPVSFWR		GG_L_200508_09_hcd	72.467	24972	686	699	47.4	5.9e-10	141480	HUMAN	Multidrug resistance protein 1
488	[2]	P08183	ABCB1	823.415	2	0.46	EALDESIPPVSFWR		GG_L_200508_09_hcd	72.85	25149	686	699	33.9	2e-09	141480	HUMAN	Multidrug resistance protein 1
489	[2]	P08183	ABCB1	1187.89	4	-0.007	IM(Oxidation)KLNLTEWPYFVVGVFC(Methylthio)AIINGGLQPAFAIIFSKIIGVFTR	Oxidation@701	GG_L_200508_09_hcd	95.05	34793	700	741	61.2	8.9e-22	141480	HUMAN	Multidrug resistance protein 1
490	[2]	P08183	ABCB1	1187.9	4	0.71	IM(Oxidation)KLNLTEWPYFVVGVFC(Methylthio)AIINGGLQPAFAIIFSKIIGVFTR	Oxidation@701	GG_L_200508_09_hcd	95.417	34944	700	741	68.7	3.6e-23	141480	HUMAN	Multidrug resistance protein 1
491	[2]	P08183	ABCB1	1187.9	4	1.6	IM(Oxidation)KLNLTEWPYFVVGVFC(Methylthio)AIINGGLQPAFAIIFSKIIGVFTR	Oxidation@701	GG_L_200508_09_hcd	95.817	35122	700	741	67.7	1.8e-22	141480	HUMAN	Multidrug resistance protein 1
492	[2]	P08183	ABCB1	1187.9	4	1.2	IM(Oxidation)KLNLTEWPYFVVGVFC(Methylthio)AIINGGLQPAFAIIFSKIIGVFTR	Oxidation@701	GG_L_200508_09_hcd	96.2	35285	700	741	65	2.1e-22	141480	HUMAN	Multidrug resistance protein 1
493	[2]	P08183	ABCB1	1187.9	4	1.3	IM(Oxidation)KLNLTEWPYFVVGVFC(Methylthio)AIINGGLQPAFAIIFSKIIGVFTR	Oxidation@701	GG_L_200508_09_hcd	96.567	35445	700	741	63.6	4.1e-19	141480	HUMAN	Multidrug resistance protein 1
494	[2]	P08183	ABCB1	1187.9	4	1.3	IM(Oxidation)KLNLTEWPYFVVGVFC(Methylthio)AIINGGLQPAFAIIFSKIIGVFTR	Oxidation@701	GG_L_200508_09_hcd	96.917	35593	700	741	61.1	1.4e-19	141480	HUMAN	Multidrug resistance protein 1
495	[2]	P08183	ABCB1	1187.9	4	0.71	IM(Oxidation)KLNLTEWPYFVVGVFC(Methylthio)AIINGGLQPAFAIIFSKIIGVFTR	Oxidation@701	GG_L_200508_09_hcd	97.283	35752	700	741	62.3	8.2e-21	141480	HUMAN	Multidrug resistance protein 1
496	[2]	P08183	ABCB1	1187.9	4	1.1	IM(Oxidation)KLNLTEWPYFVVGVFC(Methylthio)AIINGGLQPAFAIIFSKIIGVFTR	Oxidation@701	GG_L_200508_09_hcd	97.633	35908	700	741	64.2	9.2e-22	141480	HUMAN	Multidrug resistance protein 1
497	[2]	P08183	ABCB1	1187.89	4	-0.52	IM(Oxidation)KLNLTEWPYFVVGVFC(Methylthio)AIINGGLQPAFAIIFSKIIGVFTR	Oxidation@701	GG_L_200508_09_hcd	97.983	36059	700	741	61.9	2.4e-22	141480	HUMAN	Multidrug resistance protein 1
498	[2]	P08183	ABCB1	1183.9	4	0.87	IMKLNLTEWPYFVVGVFC(Methylthio)AIINGGLQPAFAIIFSKIIGVFTR		GG_L_200508_09_hcd	101.317	37495	700	741	54.4	1.2e-17	141480	HUMAN	Multidrug resistance protein 1
499	[2]	P08183	ABCB1	1191.96	3	-0.86	LNLTEWPYFVVGVFC(Methylthio)AIINGGLQPAFAIIFSK		GG_L_200508_09_hcd	96.55	35438	703	734	35.4	1.5e-09	141480	HUMAN	Multidrug resistance protein 1
500	[2]	P08183	ABCB1	1191.96	3	-1.4	LNLTEWPYFVVGVFC(Methylthio)AIINGGLQPAFAIIFSK		GG_L_200508_09_hcd	97.583	35881	703	734	40.2	5.1e-12	141480	HUMAN	Multidrug resistance protein 1
501	[2]	P08183	ABCB1	1191.96	3	2.9	LNLTEWPYFVVGVFC(Methylthio)AIINGGLQPAFAIIFSK		GG_L_200508_09_hcd	98.033	36075	703	734	41.5	4.4e-12	141480	HUMAN	Multidrug resistance protein 1
502	[2]	P08183	ABCB1	1191.96	3	-0.86	LNLTEWPYFVVGVFC(Methylthio)AIINGGLQPAFAIIFSK		GG_L_200508_09_hcd	98.433	36250	703	734	36.6	1.6e-11	141480	HUMAN	Multidrug resistance protein 1
503	[2]	P08183	ABCB1	1191.96	3	0.26	LNLTEWPYFVVGVFC(Methylthio)AIINGGLQPAFAIIFSK		GG_L_200508_09_hcd	100.25	37039	703	734	46.2	6.9e-13	141480	HUMAN	Multidrug resistance protein 1
504	[2]	P08183	ABCB1	1191.96	3	1.1	LNLTEWPYFVVGVFC(Methylthio)AIINGGLQPAFAIIFSK		GG_L_200508_09_hcd	100.6	37189	703	734	45.6	8.8e-14	141480	HUMAN	Multidrug resistance protein 1
505	[2]	P08183	ABCB1	1191.96	3	0.36	LNLTEWPYFVVGVFC(Methylthio)AIINGGLQPAFAIIFSK		GG_L_200508_09_hcd	100.95	37338	703	734	45.6	1e-13	141480	HUMAN	Multidrug resistance protein 1
506	[2]	P08183	ABCB1	1191.96	3	0.061	LNLTEWPYFVVGVFC(Methylthio)AIINGGLQPAFAIIFSK		GG_L_200508_09_hcd	101.317	37492	703	734	46.2	1.7e-12	141480	HUMAN	Multidrug resistance protein 1
507	[2]	P08183	ABCB1	1191.96	3	0.57	LNLTEWPYFVVGVFC(Methylthio)AIINGGLQPAFAIIFSK		GG_L_200508_09_hcd	101.667	37629	703	734	47.2	3.8e-13	141480	HUMAN	Multidrug resistance protein 1
508	[2]	P08183	ABCB1	1191.96	3	-0.048	LNLTEWPYFVVGVFC(Methylthio)AIINGGLQPAFAIIFSK		GG_L_200508_09_hcd	102.05	37792	703	734	43.7	5.5e-14	141480	HUMAN	Multidrug resistance protein 1
509	[2]	P08183	ABCB1	1191.96	3	0.88	LNLTEWPYFVVGVFC(Methylthio)AIINGGLQPAFAIIFSK		GG_L_200508_09_hcd	102.4	37949	703	734	43.4	2.6e-14	141480	HUMAN	Multidrug resistance protein 1
510	[2]	P08183	ABCB1	1191.96	3	0.88	LNLTEWPYFVVGVFC(Methylthio)AIINGGLQPAFAIIFSK		GG_L_200508_09_hcd	102.817	38119	703	734	40.9	2.6e-13	141480	HUMAN	Multidrug resistance protein 1
511	[2]	P08183	ABCB1	1191.96	3	0.67	LNLTEWPYFVVGVFC(Methylthio)AIINGGLQPAFAIIFSK		GG_L_200508_09_hcd	103.15	38263	703	734	40.6	4.1e-13	141480	HUMAN	Multidrug resistance protein 1
512	[2]	P08183	ABCB1	1191.96	3	1.3	LNLTEWPYFVVGVFC(Methylthio)AIINGGLQPAFAIIFSK		GG_L_200508_09_hcd	103.517	38406	703	734	32.8	2.5e-10	141480	HUMAN	Multidrug resistance protein 1
513	[2]	P08183	ABCB1	1191.96	3	1.3	LNLTEWPYFVVGVFC(Methylthio)AIINGGLQPAFAIIFSK		GG_L_200508_09_hcd	103.883	38546	703	734	28.1	5.7e-09	141480	HUMAN	Multidrug resistance protein 1
514	[2]	P08183	ABCB1	1191.96	3	-0.66	LNLTEWPYFVVGVFC(Methylthio)AIINGGLQPAFAIIFSK		GG_L_200508_09_hcd	104.25	38687	703	734	22.1	8.7e-07	141480	HUMAN	Multidrug resistance protein 1
515	[2]	P08183	ABCB1	1191.96	3	2.2	LNLTEWPYFVVGVFC(Methylthio)AIINGGLQPAFAIIFSK		GG_L_200508_09_hcd	104.933	38954	703	734	17	3.5e-05	141480	HUMAN	Multidrug resistance protein 1
516	[2]	P08183	ABCB1	1191.96	3	0.16	LNLTEWPYFVVGVFC(Methylthio)AIINGGLQPAFAIIFSK		GG_L_200508_09_hcd	105.667	39241	703	734	24.2	2.2e-07	141480	HUMAN	Multidrug resistance protein 1
517	[2]	P08183	ABCB1	1191.96	3	-0.97	LNLTEWPYFVVGVFC(Methylthio)AIINGGLQPAFAIIFSK		GG_L_200508_09_hcd	106.667	39658	703	734	16.5	7.6e-05	141480	HUMAN	Multidrug resistance protein 1
518	[2]	P08183	ABCB1	1290.43	4	-0.18	LNLTEWPYFVVGVFC(Methylthio)AIINGGLQPAFAIIFSKIIGVFTRIDDPETK		GG_L_200508_09_hcd	102.433	37957	703	748	48.6	5.5e-16	141480	HUMAN	Multidrug resistance protein 1
519	[2]	P08183	ABCB1	1290.44	4	1.8	LNLTEWPYFVVGVFC(Methylthio)AIINGGLQPAFAIIFSKIIGVFTRIDDPETK		GG_L_200508_09_hcd	102.767	38103	703	748	47.8	3.2e-15	141480	HUMAN	Multidrug resistance protein 1
520	[2]	P08183	ABCB1	1063.85	4	2.6	RQNSNLFSLLFLALGIISFITFFLQGFTFGKAGEILTK		GG_L_200508_09_hcd	101.017	37364	749	786	40.4	1.2e-08	141480	HUMAN	Multidrug resistance protein 1
521	[2]	P08183	ABCB1	1063.84	4	-0.28	RQNSNLFSLLFLALGIISFITFFLQGFTFGKAGEILTK		GG_L_200508_09_hcd	101.433	37534	749	786	55.5	1.6e-12	141480	HUMAN	Multidrug resistance protein 1
522	[2]	P08183	ABCB1	1063.85	4	0.64	RQNSNLFSLLFLALGIISFITFFLQGFTFGKAGEILTK		GG_L_200508_09_hcd	101.8	37683	749	786	48.4	4.6e-09	141480	HUMAN	Multidrug resistance protein 1
523	[2]	P08183	ABCB1	1063.84	4	-0.85	RQNSNLFSLLFLALGIISFITFFLQGFTFGKAGEILTK		GG_L_200508_09_hcd	102.2	37856	749	786	43.5	1.2e-09	141480	HUMAN	Multidrug resistance protein 1
524	[2]	P08183	ABCB1	1063.85	4	1.1	QNSNLFSLLFLALGIISFITFFLQGFTFGKAGEILTKR		GG_L_200508_09_hcd	103	38198	750	787	14.2	8e-05	141480	HUMAN	Multidrug resistance protein 1
525	[2]	P08183	ABCB1	1063.85	4	0.18	QNSNLFSLLFLALGIISFITFFLQGFTFGKAGEILTKR		GG_L_200508_09_hcd	103.417	38368	750	787	39.5	4.4e-11	141480	HUMAN	Multidrug resistance protein 1
526	[2]	P08183	ABCB1	756.026	3	0.53	QDVSWFDDPK(114.0317)NTTGALTTR	114.0317@808	GG_L_200508_09_hcd	66.6	22259	799	817	15.4	0.00068	141480	HUMAN	Multidrug resistance protein 1
527	[2]	P08183	ABCB1	1135.55	2	0.37	QDVSWFDDPK(118.0568)NTTGALTTR	118.0568@808	GG_L_200508_09_hcd	66.233	22096	799	817	21.4	3.7e-08	141480	HUMAN	Multidrug resistance protein 1
528	[2]	P08183	ABCB1	1135.55	2	0.7	QDVSWFDDPK(118.0568)NTTGALTTR	118.0568@808	GG_L_200508_09_hcd	66.667	22294	799	817	30	5.4e-10	141480	HUMAN	Multidrug resistance protein 1
529	[2]	P08183	ABCB1	757.365	3	-3.2	QDVSWFDDPK(118.0568)NTTGALTTR	118.0568@808	GG_L_200508_09_hcd	66.717	22318	799	817	23.1	5.4e-06	141480	HUMAN	Multidrug resistance protein 1
530	[2]	P08183	ABCB1	618.78	2	-0.0002	QDVSWFDDPK		GG_L_200508_09_hcd	55.9	17445	799	808	23.6	0.00014	141480	HUMAN	Multidrug resistance protein 1
531	[2]	P08183	ABCB1	618.78	2	-0.097	QDVSWFDDPK		GG_L_200508_09_hcd	56.267	17613	799	808	33.1	1.3e-08	141480	HUMAN	Multidrug resistance protein 1
532	[2]	P08183	ABCB1	618.78	2	-0.0002	QDVSWFDDPK		GG_L_200508_09_hcd	56.633	17782	799	808	33.1	2.6e-08	141480	HUMAN	Multidrug resistance protein 1
533	[2]	P08183	ABCB1	618.78	2	-0.29	QDVSWFDDPK		GG_L_200508_09_hcd	57.033	17965	799	808	24.9	4.4e-07	141480	HUMAN	Multidrug resistance protein 1
534	[2]	P08183	ABCB1	718.014	3	-0.78	QDVSWFDDPKNTTGALTTR		GG_L_200508_09_hcd	58.033	18415	799	817	26.1	7.2e-10	141480	HUMAN	Multidrug resistance protein 1
535	[2]	P08183	ABCB1	1076.52	2	-0.33	QDVSWFDDPKNTTGALTTR		GG_L_200508_09_hcd	58.4	18573	799	817	29.4	6.7e-10	141480	HUMAN	Multidrug resistance protein 1
536	[2]	P08183	ABCB1	424.239	2	-0.26	MLSGQALK		GG_L_200508_09_hcd	34.367	8163	878	885	23.2	6.7e-05	141480	HUMAN	Multidrug resistance protein 1
537	[2]	P08183	ABCB1	424.239	2	0.028	MLSGQALK		GG_L_200508_09_hcd	34.717	8303	878	885	25.2	9.7e-05	141480	HUMAN	Multidrug resistance protein 1
538	[2]	P08183	ABCB1	424.239	2	0.028	MLSGQALK		GG_L_200508_09_hcd	35.05	8438	878	885	28.9	2.1e-05	141480	HUMAN	Multidrug resistance protein 1
539	[2]	P08183	ABCB1	424.239	2	-0.043	MLSGQALK		GG_L_200508_09_hcd	35.4	8580	878	885	29.9	2.3e-05	141480	HUMAN	Multidrug resistance protein 1
540	[2]	P08183	ABCB1	424.239	2	-0.18	MLSGQALK		GG_L_200508_09_hcd	35.75	8728	878	885	29.5	1.8e-05	141480	HUMAN	Multidrug resistance protein 1
541	[2]	P08183	ABCB1	424.239	2	-0.11	MLSGQALK		GG_L_200508_09_hcd	36.117	8883	878	885	26.4	2.5e-05	141480	HUMAN	Multidrug resistance protein 1
542	[2]	P08183	ABCB1	424.239	2	-0.4	MLSGQALK		GG_L_200508_09_hcd	36.483	9046	878	885	22.4	6.2e-05	141480	HUMAN	Multidrug resistance protein 1
543	[2]	P08183	ABCB1	582.307	2	0.11	IATEAIENFR		GG_L_200508_09_hcd	51.217	15399	896	905	51.2	1.1e-06	141480	HUMAN	Multidrug resistance protein 1
544	[2]	P08183	ABCB1	582.307	2	0.42	IATEAIENFR		GG_L_200508_09_hcd	51.567	15563	896	905	50.2	8.5e-07	141480	HUMAN	Multidrug resistance protein 1
545	[2]	P08183	ABCB1	582.307	2	0.11	IATEAIENFR		GG_L_200508_09_hcd	51.933	15730	896	905	50.2	4e-07	141480	HUMAN	Multidrug resistance protein 1
546	[2]	P08183	ABCB1	582.306	2	-0.095	IATEAIENFR		GG_L_200508_09_hcd	52.3	15896	896	905	40.1	1.9e-06	141480	HUMAN	Multidrug resistance protein 1
547	[2]	P08183	ABCB1	582.307	2	0.42	IATEAIENFR		GG_L_200508_09_hcd	52.7	16073	896	905	31.7	2.6e-05	141480	HUMAN	Multidrug resistance protein 1
548	[2]	P08183	ABCB1	582.306	2	-0.52	IATEAIENFR		GG_L_200508_09_hcd	53.083	16247	896	905	29.9	1.2e-05	141480	HUMAN	Multidrug resistance protein 1
549	[2]	P08183	ABCB1	566.814	2	-0.041	TVVSLTQEQK		GG_L_200508_09_hcd	38.55	9935	906	915	37	1.2e-06	141480	HUMAN	Multidrug resistance protein 1
550	[2]	P08183	ABCB1	566.814	2	0.17	TVVSLTQEQK		GG_L_200508_09_hcd	38.9	10081	906	915	40.1	1e-06	141480	HUMAN	Multidrug resistance protein 1
551	[2]	P08183	ABCB1	566.814	2	-0.041	TVVSLTQEQK		GG_L_200508_09_hcd	39.233	10231	906	915	40.5	7.5e-07	141480	HUMAN	Multidrug resistance protein 1
552	[2]	P08183	ABCB1	566.814	2	-0.27	TVVSLTQEQK		GG_L_200508_09_hcd	39.583	10370	906	915	40.1	7e-07	141480	HUMAN	Multidrug resistance protein 1
553	[2]	P08183	ABCB1	566.814	2	0.17	TVVSLTQEQK		GG_L_200508_09_hcd	39.917	10517	906	915	35	2e-06	141480	HUMAN	Multidrug resistance protein 1
554	[2]	P08183	ABCB1	566.814	2	-0.041	TVVSLTQEQK		GG_L_200508_09_hcd	40.3	10681	906	915	22.7	0.00047	141480	HUMAN	Multidrug resistance protein 1
555	[2]	P08183	ABCB1	961.488	3	-0.088	TVVSLTQEQKFEHMYAQSLQVPYR		GG_L_200508_09_hcd	62.6	20486	906	929	55.4	5.3e-17	141480	HUMAN	Multidrug resistance protein 1
556	[2]	P08183	ABCB1	595.619	3	0.12	FEHM(Oxidation)YAQSLQVPYR	Oxidation@919	GG_L_200508_09_hcd	49.9	14806	916	929	30.6	2.2e-09	141480	HUMAN	Multidrug resistance protein 1
557	[2]	P08183	ABCB1	884.928	2	0.91	FEHMYAQSLQVPYR		GG_L_200508_09_hcd	53.3	16348	916	929	42	3.7e-15	141480	HUMAN	Multidrug resistance protein 1
558	[2]	P08183	ABCB1	590.288	3	0.29	FEHMYAQSLQVPYR		GG_L_200508_09_hcd	53.317	16357	916	929	41.3	5.7e-09	141480	HUMAN	Multidrug resistance protein 1
559	[2]	P08183	ABCB1	884.928	2	0.5	FEHMYAQSLQVPYR		GG_L_200508_09_hcd	53.65	16503	916	929	56.3	5e-15	141480	HUMAN	Multidrug resistance protein 1
560	[2]	P08183	ABCB1	590.287	3	-0.23	FEHMYAQSLQVPYR		GG_L_200508_09_hcd	53.667	16513	916	929	42.5	1.1e-09	141480	HUMAN	Multidrug resistance protein 1
561	[2]	P08183	ABCB1	590.287	3	-0.23	FEHMYAQSLQVPYR		GG_L_200508_09_hcd	54.017	16627	916	929	41.9	4.2e-10	141480	HUMAN	Multidrug resistance protein 1
562	[2]	P08183	ABCB1	884.928	2	0.78	FEHMYAQSLQVPYR		GG_L_200508_09_hcd	54.05	16638	916	929	57.6	7.9e-15	141480	HUMAN	Multidrug resistance protein 1
563	[2]	P08183	ABCB1	590.287	3	-0.031	FEHMYAQSLQVPYR		GG_L_200508_09_hcd	54.367	16767	916	929	38.5	8.7e-10	141480	HUMAN	Multidrug resistance protein 1
564	[2]	P08183	ABCB1	503.279	2	-0.12	FGAYLVAHK		GG_L_200508_09_hcd	41.633	11267	959	967	24.8	1.4e-05	141480	HUMAN	Multidrug resistance protein 1
565	[2]	P08183	ABCB1	1165.92	3	-0.16	LMSFEDVLLVFSAVVFGAMAVGQVSSFAPDYAK		GG_L_200508_09_hcd	95.983	35191	968	1000	49.6	1.1e-13	141480	HUMAN	Multidrug resistance protein 1
566	[2]	P08183	ABCB1	874.695	4	-0.12	LMSFEDVLLVFSAVVFGAMAVGQVSSFAPDYAK		GG_L_200508_09_hcd	96.167	35268	968	1000	33.9	7.5e-10	141480	HUMAN	Multidrug resistance protein 1
567	[2]	P08183	ABCB1	1165.92	3	-1	LMSFEDVLLVFSAVVFGAMAVGQVSSFAPDYAK		GG_L_200508_09_hcd	96.517	35424	968	1000	47.4	1e-12	141480	HUMAN	Multidrug resistance protein 1
568	[2]	P08183	ABCB1	452.263	3	-1	ISAAHIIM(Oxidation)IIEK	Oxidation@1010	GG_L_200508_09_hcd	59.117	18900	1003	1014	30.4	1.4e-06	141480	HUMAN	Multidrug resistance protein 1
569	[2]	P08183	ABCB1	452.264	3	-0.0053	ISAAHIIM(Oxidation)IIEK	Oxidation@1010	GG_L_200508_09_hcd	59.5	19073	1003	1014	38.5	3.3e-08	141480	HUMAN	Multidrug resistance protein 1
570	[2]	P08183	ABCB1	669.894	2	0.31	ISAAHIIMIIEK		GG_L_200508_09_hcd	60.35	19468	1003	1014	38.6	6.9e-09	141480	HUMAN	Multidrug resistance protein 1
571	[2]	P08183	ABCB1	446.932	3	-0.21	ISAAHIIMIIEK		GG_L_200508_09_hcd	60.417	19497	1003	1014	46.6	1.6e-09	141480	HUMAN	Multidrug resistance protein 1
572	[2]	P08183	ABCB1	669.894	2	0.13	ISAAHIIMIIEK		GG_L_200508_09_hcd	60.733	19642	1003	1014	41	2e-09	141480	HUMAN	Multidrug resistance protein 1
573	[2]	P08183	ABCB1	669.894	2	0.22	ISAAHIIMIIEK		GG_L_200508_09_hcd	61.117	19812	1003	1014	28.4	1.9e-07	141480	HUMAN	Multidrug resistance protein 1
574	[2]	P08183	ABCB1	1288.41	4	0.63	TPLIDSYSTEGLMPNTLEGNVTFGEVVFNYPTRPDIPVLQGLSLEVK		GG_L_200508_09_hcd	85.217	30590	1015	1061	57.1	3.9e-18	141480	HUMAN	Multidrug resistance protein 1
575	[2]	P08183	ABCB1	484.583	3	-0.075	KGQTLALVGSSGC(Methylthio)GK		GG_L_200508_09_hcd	45.15	12698	1062	1076	32.9	1.8e-11	141480	HUMAN	Multidrug resistance protein 1
576	[2]	P08183	ABCB1	726.371	2	0.36	KGQTLALVGSSGC(Methylthio)GK		GG_L_200508_09_hcd	45.383	12799	1062	1076	44.9	2.6e-15	141480	HUMAN	Multidrug resistance protein 1
577	[2]	P08183	ABCB1	484.583	3	-0.075	KGQTLALVGSSGC(Methylthio)GK		GG_L_200508_09_hcd	45.5	12855	1062	1076	43.7	6.4e-14	141480	HUMAN	Multidrug resistance protein 1
578	[2]	P08183	ABCB1	484.583	3	-0.2	KGQTLALVGSSGC(Methylthio)GK		GG_L_200508_09_hcd	45.85	13004	1062	1076	35.9	1.5e-12	141480	HUMAN	Multidrug resistance protein 1
579	[2]	P08183	ABCB1	662.323	2	0.13	GQTLALVGSSGC(Methylthio)GK		GG_L_200508_09_hcd	52.833	16139	1063	1076	44.9	3.8e-15	141480	HUMAN	Multidrug resistance protein 1
580	[2]	P08183	ABCB1	662.324	2	0.31	GQTLALVGSSGC(Methylthio)GK		GG_L_200508_09_hcd	53.233	16313	1063	1076	45.2	2.2e-14	141480	HUMAN	Multidrug resistance protein 1
581	[2]	P08183	ABCB1	522.806	2	-0.83	STVVQLLER		GG_L_200508_09_hcd	56.05	17514	1077	1085	40.3	1.5e-05	141480	HUMAN	Multidrug resistance protein 1
582	[2]	P08183	ABCB1	522.806	2	-0.35	STVVQLLER		GG_L_200508_09_hcd	56.417	17679	1077	1085	39.6	2.6e-06	141480	HUMAN	Multidrug resistance protein 1
583	[2]	P08183	ABCB1	522.806	2	-0.23	STVVQLLER		GG_L_200508_09_hcd	56.767	17843	1077	1085	39.9	2.3e-06	141480	HUMAN	Multidrug resistance protein 1
584	[2]	P08183	ABCB1	522.806	2	-0.23	STVVQLLER		GG_L_200508_09_hcd	57.183	18026	1077	1085	36.2	7.6e-05	141480	HUMAN	Multidrug resistance protein 1
585	[2]	P08183	ABCB1	455.737	2	-0.19	FYDPLAGK		GG_L_200508_09_hcd	54.4	16780	1086	1093	27.7	9.8e-06	141480	HUMAN	Multidrug resistance protein 1
586	[2]	P08183	ABCB1	455.737	2	0.075	FYDPLAGK		GG_L_200508_09_hcd	54.783	16948	1086	1093	30.1	1.3e-06	141480	HUMAN	Multidrug resistance protein 1
587	[2]	P08183	ABCB1	464.772	2	-0.33	LNVQWLR		GG_L_200508_09_hcd	56.867	17886	1104	1110	30.3	0.00024	141480	HUMAN	Multidrug resistance protein 1
588	[2]	P08183	ABCB1	464.772	2	-0.4	LNVQWLR		GG_L_200508_09_hcd	57.233	18054	1104	1110	28.7	0.00034	141480	HUMAN	Multidrug resistance protein 1
589	[2]	P08183	ABCB1	1026.83	3	-1.2	AHLGIVSQEPILFDC(Methylthio)SIAENIAYGDNSR		GG_L_200508_09_hcd	79.483	28119	1111	1138	57.6	7.9e-14	141480	HUMAN	Multidrug resistance protein 1
590	[2]	P08183	ABCB1	1026.83	3	0.91	AHLGIVSQEPILFDC(Methylthio)SIAENIAYGDNSR		GG_L_200508_09_hcd	79.6	28171	1111	1138	53.9	6.1e-14	141480	HUMAN	Multidrug resistance protein 1
591	[2]	P08183	ABCB1	1026.83	3	0.79	AHLGIVSQEPILFDC(Methylthio)SIAENIAYGDNSR		GG_L_200508_09_hcd	79.833	28273	1111	1138	63	1.3e-15	141480	HUMAN	Multidrug resistance protein 1
592	[2]	P08183	ABCB1	1026.83	3	0.66	AHLGIVSQEPILFDC(Methylthio)SIAENIAYGDNSR		GG_L_200508_09_hcd	80.2	28430	1111	1138	61.8	1.5e-13	141480	HUMAN	Multidrug resistance protein 1
593	[2]	P08183	ABCB1	1026.83	3	1	AHLGIVSQEPILFDC(Methylthio)SIAENIAYGDNSR		GG_L_200508_09_hcd	80.533	28579	1111	1138	53	4.2e-12	141480	HUMAN	Multidrug resistance protein 1
594	[2]	P08183	ABCB1	1026.83	3	-1.5	AHLGIVSQEPILFDC(Methylthio)SIAENIAYGDNSR		GG_L_200508_09_hcd	80.9	28739	1111	1138	48.9	1.5e-11	141480	HUMAN	Multidrug resistance protein 1
595	[2]	P08183	ABCB1	1026.83	3	-0.76	AHLGIVSQEPILFDC(Methylthio)SIAENIAYGDNSR		GG_L_200508_09_hcd	81.15	28846	1111	1138	44.9	2.3e-10	141480	HUMAN	Multidrug resistance protein 1
596	[2]	P08183	ABCB1	529.795	2	-0.37	VVSQEEIVR		GG_L_200508_09_hcd	37.867	9638	1139	1147	37.8	1.7e-06	141480	HUMAN	Multidrug resistance protein 1
597	[2]	P08183	ABCB1	529.796	2	-0.14	VVSQEEIVR		GG_L_200508_09_hcd	38.217	9789	1139	1147	40.8	2.1e-06	141480	HUMAN	Multidrug resistance protein 1
598	[2]	P08183	ABCB1	529.796	2	0.67	VVSQEEIVR		GG_L_200508_09_hcd	38.55	9938	1139	1147	46.4	2.9e-06	141480	HUMAN	Multidrug resistance protein 1
599	[2]	P08183	ABCB1	529.796	2	0.11	VVSQEEIVR		GG_L_200508_09_hcd	38.9	10082	1139	1147	39.1	8.4e-06	141480	HUMAN	Multidrug resistance protein 1
600	[2]	P08183	ABCB1	529.796	2	-0.025	VVSQEEIVR		GG_L_200508_09_hcd	39.25	10239	1139	1147	33.4	2.6e-06	141480	HUMAN	Multidrug resistance protein 1
601	[2]	P08183	ABCB1	656.346	3	0.47	AAK(114.0317)EANIHAFIESLPNK	114.0317@1150	GG_L_200508_09_hcd	61.817	20133	1148	1164	22.2	2.6e-06	141480	HUMAN	Multidrug resistance protein 1
602	[2]	P08183	ABCB1	656.346	3	0.012	AAK(114.0317)EANIHAFIESLPNK	114.0317@1150	GG_L_200508_09_hcd	62.233	20321	1148	1164	41.4	8.4e-10	141480	HUMAN	Multidrug resistance protein 1
603	[2]	P08183	ABCB1	984.016	2	1.1	AAK(114.0317)EANIHAFIESLPNK	114.0317@1150	GG_L_200508_09_hcd	62.333	20365	1148	1164	20.7	1.3e-06	141480	HUMAN	Multidrug resistance protein 1
604	[2]	P08183	ABCB1	656.345	3	-1.1	AAK(114.0317)EANIHAFIESLPNK	114.0317@1150	GG_L_200508_09_hcd	62.6	20485	1148	1164	29.6	3.8e-08	141480	HUMAN	Multidrug resistance protein 1
605	[2]	P08183	ABCB1	657.688	3	-0.034	AAK(118.0568)EANIHAFIESLPNK	118.0568@1150	GG_L_200508_09_hcd	61.883	20164	1148	1164	38.5	8.3e-12	141480	HUMAN	Multidrug resistance protein 1
606	[2]	P08183	ABCB1	986.026	2	-1.4	AAK(118.0568)EANIHAFIESLPNK	118.0568@1150	GG_L_200508_09_hcd	62.233	20317	1148	1164	24.4	2.2e-06	141480	HUMAN	Multidrug resistance protein 1
607	[2]	P08183	ABCB1	657.688	3	0.058	AAK(118.0568)EANIHAFIESLPNK	118.0568@1150	GG_L_200508_09_hcd	62.25	20328	1148	1164	40	1.6e-11	141480	HUMAN	Multidrug resistance protein 1
608	[2]	P08183	ABCB1	528.279	3	-0.55	EANIHAFIESLPNK		GG_L_200508_09_hcd	57.4	18133	1151	1164	28.2	2e-06	141480	HUMAN	Multidrug resistance protein 1
609	[2]	P08183	ABCB1	791.915	2	0.42	EANIHAFIESLPNK		GG_L_200508_09_hcd	57.45	18157	1151	1164	33.4	1.1e-07	141480	HUMAN	Multidrug resistance protein 1
610	[2]	P08183	ABCB1	528.279	3	-0.21	EANIHAFIESLPNK		GG_L_200508_09_hcd	57.75	18291	1151	1164	36.9	4.8e-08	141480	HUMAN	Multidrug resistance protein 1
611	[2]	P08183	ABCB1	791.915	2	0.11	EANIHAFIESLPNK		GG_L_200508_09_hcd	57.817	18321	1151	1164	37	3.6e-09	141480	HUMAN	Multidrug resistance protein 1
612	[2]	P08183	ABCB1	528.279	3	0.022	EANIHAFIESLPNK		GG_L_200508_09_hcd	58.1	18445	1151	1164	33.8	4.5e-08	141480	HUMAN	Multidrug resistance protein 1
613	[2]	P08183	ABCB1	791.915	2	0.038	EANIHAFIESLPNK		GG_L_200508_09_hcd	58.167	18470	1151	1164	39.5	3.4e-10	141480	HUMAN	Multidrug resistance protein 1
614	[2]	P08183	ABCB1	791.915	2	0.64	EANIHAFIESLPNK		GG_L_200508_09_hcd	58.533	18633	1151	1164	33	2.2e-07	141480	HUMAN	Multidrug resistance protein 1
615	[2]	P08183	ABCB1	731.703	3	0.73	Q(Gln->pyro-Glu)PHILLLDEATSALDTESEK	Gln->pyro-Glu@1193	GG_L_200508_09_hcd	76.367	26689	1193	1212	44.6	2.5e-12	141480	HUMAN	Multidrug resistance protein 1
616	[2]	P08183	ABCB1	1097.05	2	-0.24	Q(Gln->pyro-Glu)PHILLLDEATSALDTESEK	Gln->pyro-Glu@1193	GG_L_200508_09_hcd	76.467	26736	1193	1212	60.5	7.1e-15	141480	HUMAN	Multidrug resistance protein 1
617	[2]	P08183	ABCB1	731.702	3	-0.026	Q(Gln->pyro-Glu)PHILLLDEATSALDTESEK	Gln->pyro-Glu@1193	GG_L_200508_09_hcd	76.75	26863	1193	1212	42	1.1e-10	141480	HUMAN	Multidrug resistance protein 1
618	[2]	P08183	ABCB1	737.378	3	0.17	QPHILLLDEATSALDTESEK		GG_L_200508_09_hcd	67.867	22840	1193	1212	44.4	8.2e-09	141480	HUMAN	Multidrug resistance protein 1
619	[2]	P08183	ABCB1	1105.56	2	-0.33	QPHILLLDEATSALDTESEK		GG_L_200508_09_hcd	68.017	22909	1193	1212	27.1	1.9e-09	141480	HUMAN	Multidrug resistance protein 1
620	[2]	P08183	ABCB1	737.378	3	0.92	QPHILLLDEATSALDTESEK		GG_L_200508_09_hcd	68.233	23008	1193	1212	46.6	2.6e-09	141480	HUMAN	Multidrug resistance protein 1
621	[2]	P08183	ABCB1	1105.56	2	-0.43	QPHILLLDEATSALDTESEK		GG_L_200508_09_hcd	68.55	23155	1193	1212	51.8	1.4e-16	141480	HUMAN	Multidrug resistance protein 1
622	[2]	P08183	ABCB1	737.378	3	0.17	QPHILLLDEATSALDTESEK		GG_L_200508_09_hcd	68.6	23175	1193	1212	46.7	4.2e-10	141480	HUMAN	Multidrug resistance protein 1
623	[2]	P08183	ABCB1	773.906	4	0.62	QPHILLLDEATSALDTESEKVVQEALDK		GG_L_200508_09_hcd	78.767	27796	1193	1220	44.5	1e-12	141480	HUMAN	Multidrug resistance protein 1
624	[2]	P08183	ABCB1	1031.54	3	-2.4	QPHILLLDEATSALDTESEKVVQEALDK		GG_L_200508_09_hcd	78.883	27845	1193	1220	48	7.6e-14	141480	HUMAN	Multidrug resistance protein 1
625	[2]	P08183	ABCB1	773.906	4	0.7	QPHILLLDEATSALDTESEKVVQEALDK		GG_L_200508_09_hcd	79.133	27958	1193	1220	64.2	3.8e-14	141480	HUMAN	Multidrug resistance protein 1
626	[2]	P08183	ABCB1	1031.54	3	0.33	QPHILLLDEATSALDTESEKVVQEALDK		GG_L_200508_09_hcd	79.217	28002	1193	1220	60.5	1.5e-15	141480	HUMAN	Multidrug resistance protein 1
627	[2]	P08183	ABCB1	773.906	4	0.79	QPHILLLDEATSALDTESEKVVQEALDK		GG_L_200508_09_hcd	79.517	28129	1193	1220	62.5	1.2e-13	141480	HUMAN	Multidrug resistance protein 1
628	[2]	P08183	ABCB1	1031.54	3	1	QPHILLLDEATSALDTESEKVVQEALDK		GG_L_200508_09_hcd	79.667	28200	1193	1220	62.4	3.8e-17	141480	HUMAN	Multidrug resistance protein 1
629	[2]	P08183	ABCB1	773.906	4	0.54	QPHILLLDEATSALDTESEKVVQEALDK		GG_L_200508_09_hcd	79.867	28286	1193	1220	62	6e-12	141480	HUMAN	Multidrug resistance protein 1
630	[2]	P08183	ABCB1	773.906	4	0.54	QPHILLLDEATSALDTESEKVVQEALDK		GG_L_200508_09_hcd	80.2	28435	1193	1220	41.6	8.2e-10	141480	HUMAN	Multidrug resistance protein 1
631	[2]	P08183	ABCB1	451.253	2	-0.044	VVQEALDK		GG_L_200508_09_hcd	30.933	6766	1213	1220	23.1	9.9e-05	141480	HUMAN	Multidrug resistance protein 1
632	[2]	P08183	ABCB1	451.253	2	-0.044	VVQEALDK		GG_L_200508_09_hcd	31.267	6900	1213	1220	27.5	1.6e-05	141480	HUMAN	Multidrug resistance protein 1
633	[2]	P08183	ABCB1	451.253	2	-0.11	VVQEALDK		GG_L_200508_09_hcd	31.617	7040	1213	1220	27.1	1.1e-05	141480	HUMAN	Multidrug resistance protein 1
634	[2]	P08183	ABCB1	451.253	2	-0.31	VVQEALDK		GG_L_200508_09_hcd	31.967	7178	1213	1220	19.3	0.00063	141480	HUMAN	Multidrug resistance protein 1
635	[2]	P08183	ABCB1	479.752	2	-0.021	TC(Methylthio)IVIAHR		GG_L_200508_09_hcd	39.9	10508	1226	1233	22.6	0.00044	141480	HUMAN	Multidrug resistance protein 1
636	[2]	P08183	ABCB1	479.752	2	0.17	TC(Methylthio)IVIAHR		GG_L_200508_09_hcd	40.267	10670	1226	1233	25.8	7.2e-05	141480	HUMAN	Multidrug resistance protein 1
637	[2]	P08183	ABCB1	630.014	3	-0.5	LSTIQNADLIVVFQNGR		GG_L_200508_09_hcd	69.1	23413	1234	1250	38	2.6e-10	141480	HUMAN	Multidrug resistance protein 1
638	[2]	P08183	ABCB1	630.014	3	-0.12	LSTIQNADLIVVFQNGR		GG_L_200508_09_hcd	69.483	23599	1234	1250	41.4	1.5e-11	141480	HUMAN	Multidrug resistance protein 1
639	[2]	P08183	ABCB1	630.014	3	0.19	LSTIQNADLIVVFQNGR		GG_L_200508_09_hcd	69.933	23807	1234	1250	35.4	8.2e-10	141480	HUMAN	Multidrug resistance protein 1
640	[2]	P08183	ABCB1	630.014	3	0.19	LSTIQNADLIVVFQNGR		GG_L_200508_09_hcd	70.417	24031	1234	1250	37.5	1e-08	141480	HUMAN	Multidrug resistance protein 1
641	[2]	P08183	ABCB1	630.014	3	-0.12	LSTIQNADLIVVFQNGR		GG_L_200508_09_hcd	71.75	24637	1234	1250	24.2	2.3e-05	141480	HUMAN	Multidrug resistance protein 1
642	[2]	P08183	ABCB1	539.634	3	-0.4	VKEHGTHQQLLAQK		GG_L_200508_09_hcd	22.75	3844	1251	1264	13.1	0.0003	141480	HUMAN	Multidrug resistance protein 1
643	[2]	P08183	ABCB1	404.977	4	-0.58	VKEHGTHQQLLAQK		GG_L_200508_09_hcd	22.817	3869	1251	1264	19.4	0.00042	141480	HUMAN	Multidrug resistance protein 1
644	[2]	P08183	ABCB1	539.633	3	-0.73	VKEHGTHQQLLAQK		GG_L_200508_09_hcd	23.417	4060	1251	1264	16.4	0.0004	141480	HUMAN	Multidrug resistance protein 1
645	[2]	P08183	ABCB1	404.977	4	-0.88	VKEHGTHQQLLAQK		GG_L_200508_09_hcd	23.5	4086	1251	1264	16.7	0.00024	141480	HUMAN	Multidrug resistance protein 1
646	[2]	P08183	ABCB1	404.977	4	-1	VKEHGTHQQLLAQK		GG_L_200508_09_hcd	23.833	4201	1251	1264	17.6	0.00034	141480	HUMAN	Multidrug resistance protein 1
647	[2]	P08183	ABCB1	539.633	3	-0.73	VKEHGTHQQLLAQK		GG_L_200508_09_hcd	24.1	4292	1251	1264	18.2	0.00038	141480	HUMAN	Multidrug resistance protein 1
648	[2]	P08183	ABCB1	539.634	3	-0.51	VKEHGTHQQLLAQK		GG_L_200508_09_hcd	24.433	4403	1251	1264	30.4	1.7e-07	141480	HUMAN	Multidrug resistance protein 1
649	[2]	P08183	ABCB1	404.977	4	-0.81	VKEHGTHQQLLAQK		GG_L_200508_09_hcd	24.517	4429	1251	1264	23.7	7.1e-05	141480	HUMAN	Multidrug resistance protein 1
650	[2]	P08183	ABCB1	539.634	3	-0.4	VKEHGTHQQLLAQK		GG_L_200508_09_hcd	24.783	4513	1251	1264	32.4	7e-09	141480	HUMAN	Multidrug resistance protein 1
651	[2]	P08183	ABCB1	539.633	3	-0.62	VKEHGTHQQLLAQK		GG_L_200508_09_hcd	25.117	4622	1251	1264	22.2	7.1e-05	141480	HUMAN	Multidrug resistance protein 1
652	[2]	P08183	ABCB1	404.977	4	-0.58	VKEHGTHQQLLAQK		GG_L_200508_09_hcd	25.2	4651	1251	1264	16.9	0.00048	141480	HUMAN	Multidrug resistance protein 1
653	[2]	P08183	ABCB1	539.634	3	-0.51	VKEHGTHQQLLAQK		GG_L_200508_09_hcd	25.45	4738	1251	1264	24	1.5e-06	141480	HUMAN	Multidrug resistance protein 1
654	[2]	P08183	ABCB1	539.633	3	-0.85	VKEHGTHQQLLAQK		GG_L_200508_09_hcd	25.783	4841	1251	1264	26.9	4.7e-07	141480	HUMAN	Multidrug resistance protein 1
655	[2]	P08183	ABCB1	539.634	3	-0.51	VKEHGTHQQLLAQK		GG_L_200508_09_hcd	26.467	5046	1251	1264	19.1	2.7e-05	141480	HUMAN	Multidrug resistance protein 1
656	[2]	P08183	ABCB1	539.634	3	-0.51	VKEHGTHQQLLAQK		GG_L_200508_09_hcd	26.8	5160	1251	1264	23.1	5e-06	141480	HUMAN	Multidrug resistance protein 1
657	[2]	P08183	ABCB1	744.382	2	0.49	GIYFSMVSVQAGTK		GG_L_200508_09_hcd	62.5	20437	1265	1278	47.9	5e-12	141480	HUMAN	Multidrug resistance protein 1
658	[2]	P08183	ABCB1	744.381	2	-0.33	GIYFSMVSVQAGTK		GG_L_200508_09_hcd	62.85	20595	1265	1278	46.7	3.1e-12	141480	HUMAN	Multidrug resistance protein 1
659	[2]	P08183	ABCB1	744.381	2	-0.99	GIYFSMVSVQAGTK		GG_L_200508_09_hcd	64.367	21257	1265	1278	27.8	1.2e-08	141480	HUMAN	Multidrug resistance protein 1
660	[2]	P08183	ABCB1	744.382	2	0.33	GIYFSMVSVQAGTK		GG_L_200508_09_hcd	65.433	21744	1265	1278	23.6	1.5e-05	141480	HUMAN	Multidrug resistance protein 1
661	[3]	E9Q616	Ahnak	597.769	2	-0.61	Acetyl-MEKEEETTR	Acetyl@1	GG_L_200508_09_hcd	32.05	7215	1	9	15.9	2.9e-05	604258	MOUSE	AHNAK nucleoprotein (desmoyokin)
662	[3]	E9Q616	Ahnak	597.769	2	0.092	Acetyl-MEKEEETTR	Acetyl@1	GG_L_200508_09_hcd	32.417	7360	1	9	34.4	1.5e-10	604258	MOUSE	AHNAK nucleoprotein (desmoyokin)
663	[3]	E9Q616	Ahnak	597.769	2	0.19	Acetyl-MEKEEETTR	Acetyl@1	GG_L_200508_09_hcd	32.783	7510	1	9	44.5	2e-11	604258	MOUSE	AHNAK nucleoprotein (desmoyokin)
664	[3]	E9Q616	Ahnak	726.386	3	-0.77	ELLLPNWQGSGSHGLTIAQR		GG_L_200508_09_hcd	63.183	20738	10	29	60	3.6e-13	604258	MOUSE	AHNAK nucleoprotein (desmoyokin)
665	[3]	E9Q616	Ahnak	726.388	3	0.91	ELLLPNWQGSGSHGLTIAQR		GG_L_200508_09_hcd	63.55	20893	10	29	53.2	5.3e-12	604258	MOUSE	AHNAK nucleoprotein (desmoyokin)
666	[3]	E9Q616	Ahnak	621.629	3	0.89	DDGVFVQEVMQNSPAAR		GG_L_200508_09_hcd	65.483	21768	30	46	34.4	1.1e-10	604258	MOUSE	AHNAK nucleoprotein (desmoyokin)
667	[3]	E9Q616	Ahnak	931.939	2	0.54	DDGVFVQEVMQNSPAAR		GG_L_200508_09_hcd	65.517	21779	30	46	29.2	2.4e-08	604258	MOUSE	AHNAK nucleoprotein (desmoyokin)
668	[3]	E9Q616	Ahnak	621.628	3	-0.00028	DDGVFVQEVMQNSPAAR		GG_L_200508_09_hcd	65.9	21950	30	46	49	6.4e-13	604258	MOUSE	AHNAK nucleoprotein (desmoyokin)
669	[3]	E9Q616	Ahnak	931.94	2	0.94	DDGVFVQEVMQNSPAAR		GG_L_200508_09_hcd	65.9	21952	30	46	50	1.1e-14	604258	MOUSE	AHNAK nucleoprotein (desmoyokin)
670	[3]	E9Q616	Ahnak	621.628	3	0.11	DDGVFVQEVMQNSPAAR		GG_L_200508_09_hcd	66.267	22114	30	46	40.9	6.5e-12	604258	MOUSE	AHNAK nucleoprotein (desmoyokin)
671	[3]	E9Q616	Ahnak	931.94	2	1.6	DDGVFVQEVMQNSPAAR		GG_L_200508_09_hcd	66.267	22115	30	46	34	1.8e-11	604258	MOUSE	AHNAK nucleoprotein (desmoyokin)
672	[3]	E9Q616	Ahnak	621.628	3	-0.68	DDGVFVQEVMQNSPAAR		GG_L_200508_09_hcd	66.667	22293	30	46	16.9	2.4e-06	604258	MOUSE	AHNAK nucleoprotein (desmoyokin)
673	[3]	E9Q616	Ahnak	849.877	2	1.1	SSEVVLSGDDEDYQR		GG_L_200508_09_hcd	46.733	13389	110	124	30.3	1e-14	604258	MOUSE	AHNAK nucleoprotein (desmoyokin)
674	[3]	E9Q616	Ahnak	849.877	2	0.56	SSEVVLSGDDEDYQR		GG_L_200508_09_hcd	47.117	13556	110	124	45.1	4.6e-14	604258	MOUSE	AHNAK nucleoprotein (desmoyokin)
675	[3]	E9Q616	Ahnak	849.877	2	0.77	SSEVVLSGDDEDYQR		GG_L_200508_09_hcd	47.517	13730	110	124	33.1	1e-11	604258	MOUSE	AHNAK nucleoprotein (desmoyokin)
676	[3]	E9Q616	Ahnak	849.875	2	-1.1	SSEVVLSGDDEDYQR		GG_L_200508_09_hcd	48.05	13969	110	124	23.1	5.4e-08	604258	MOUSE	AHNAK nucleoprotein (desmoyokin)
677	[3]	E9Q616	Ahnak	616.629	3	0.056	LRSEDGVEGDLGETQSR		GG_L_200508_09_hcd	40.783	10899	134	150	41.4	2.1e-10	604258	MOUSE	AHNAK nucleoprotein (desmoyokin)
678	[3]	E9Q616	Ahnak	591.312	2	0.055	VTAYTVDVTGR		GG_L_200508_09_hcd	46.817	13421	158	168	36.6	2.3e-08	604258	MOUSE	AHNAK nucleoprotein (desmoyokin)
679	[3]	E9Q616	Ahnak	607.982	3	0.43	EGVKDIDITSPEFMIK		GG_L_200508_09_hcd	62.65	20510	169	184	39.3	2e-11	604258	MOUSE	AHNAK nucleoprotein (desmoyokin)
680	[3]	E9Q616	Ahnak	628.638	3	-0.079	HEVTEISNTDVETQPGK		GG_L_200508_09_hcd	40.233	10656	188	204	29.9	6.7e-08	604258	MOUSE	AHNAK nucleoprotein (desmoyokin)
681	[3]	E9Q616	Ahnak	942.454	2	0.96	HEVTEISNTDVETQPGK		GG_L_200508_09_hcd	40.567	10797	188	204	14.2	0.00021	604258	MOUSE	AHNAK nucleoprotein (desmoyokin)
682	[3]	E9Q616	Ahnak	628.638	3	0.016	HEVTEISNTDVETQPGK		GG_L_200508_09_hcd	40.617	10824	188	204	35.2	5.9e-11	604258	MOUSE	AHNAK nucleoprotein (desmoyokin)
683	[3]	E9Q616	Ahnak	885.457	2	2.2	LPSGSGPASPTTGSAVDIR		GG_L_200508_09_hcd	48.083	13984	209	227	21.6	2.3e-07	604258	MOUSE	AHNAK nucleoprotein (desmoyokin)
684	[3]	E9Q616	Ahnak	885.455	2	0.38	LPSGSGPASPTTGSAVDIR		GG_L_200508_09_hcd	48.45	14148	209	227	55.4	6.7e-14	604258	MOUSE	AHNAK nucleoprotein (desmoyokin)
685	[3]	E9Q616	Ahnak	885.455	2	0.1	LPSGSGPASPTTGSAVDIR		GG_L_200508_09_hcd	48.85	14332	209	227	44	1.1e-12	604258	MOUSE	AHNAK nucleoprotein (desmoyokin)
686	[3]	E9Q616	Ahnak	546.941	3	0.011	AGAISASGPELEGAGHSK		GG_L_200508_09_hcd	38.65	9978	228	245	50.1	1.4e-12	604258	MOUSE	AHNAK nucleoprotein (desmoyokin)
687	[3]	E9Q616	Ahnak	819.908	2	0.64	AGAISASGPELEGAGHSK		GG_L_200508_09_hcd	38.883	10074	228	245	33.2	1.2e-10	604258	MOUSE	AHNAK nucleoprotein (desmoyokin)
688	[3]	E9Q616	Ahnak	546.941	3	0.12	AGAISASGPELEGAGHSK		GG_L_200508_09_hcd	39	10131	228	245	52.6	3.4e-12	604258	MOUSE	AHNAK nucleoprotein (desmoyokin)
689	[3]	E9Q616	Ahnak	546.941	3	-0.56	AGAISASGPELEGAGHSK		GG_L_200508_09_hcd	39.383	10292	228	245	36.6	1.7e-10	604258	MOUSE	AHNAK nucleoprotein (desmoyokin)
690	[3]	E9Q616	Ahnak	473.772	2	0.043	FQVTVPGAK		GG_L_200508_09_hcd	48.767	14294	246	254	27.5	9.1e-06	604258	MOUSE	AHNAK nucleoprotein (desmoyokin)
691	[3]	E9Q616	Ahnak	473.771	2	-0.21	FQVTVPGAK		GG_L_200508_09_hcd	49.183	14478	246	254	24	5.3e-06	604258	MOUSE	AHNAK nucleoprotein (desmoyokin)
692	[3]	E9Q616	Ahnak	465.767	2	0.68	VGSLDVNVK		GG_L_200508_09_hcd	42.75	11668	255	263	24.6	0.0001	604258	MOUSE	AHNAK nucleoprotein (desmoyokin)
693	[3]	E9Q616	Ahnak	465.766	2	-0.16	VGSLDVNVK		GG_L_200508_09_hcd	43.083	11800	255	263	24.2	3.8e-05	604258	MOUSE	AHNAK nucleoprotein (desmoyokin)
694	[3]	E9Q616	Ahnak	1041.88	3	0.46	GGIRVPGVDVSSSLGAGSVEVQAPSLQSGDIGK		GG_L_200508_09_hcd	66.383	22163	273	305	16.9	3.3e-06	604258	MOUSE	AHNAK nucleoprotein (desmoyokin)
695	[3]	E9Q616	Ahnak	914.139	3	0.49	VPGVDVSSSLGAGSVEVQAPSLQSGDIGK		GG_L_200508_09_hcd	66.25	22106	277	305	22.1	7.4e-06	604258	MOUSE	AHNAK nucleoprotein (desmoyokin)
696	[3]	E9Q616	Ahnak	803.425	4	0.41	GDKPGLAIGGNIQAPHLEVNPSSVNIEGLEGK		GG_L_200508_09_hcd	65.167	21619	344	375	24.2	1.3e-06	604258	MOUSE	AHNAK nucleoprotein (desmoyokin)
697	[3]	E9Q616	Ahnak	803.425	4	0.64	GDKPGLAIGGNIQAPHLEVNPSSVNIEGLEGK		GG_L_200508_09_hcd	65.55	21791	344	375	28.4	1.6e-06	604258	MOUSE	AHNAK nucleoprotein (desmoyokin)
698	[3]	E9Q616	Ahnak	608.347	3	0.11	LKGPQITGPSLEGDLGLK		GG_L_200508_09_hcd	59.3	18984	376	393	37.8	4.5e-09	604258	MOUSE	AHNAK nucleoprotein (desmoyokin)
699	[3]	E9Q616	Ahnak	608.347	3	-0.28	LKGPQITGPSLEGDLGLK		GG_L_200508_09_hcd	59.683	19160	376	393	44.2	1.7e-10	604258	MOUSE	AHNAK nucleoprotein (desmoyokin)
700	[3]	E9Q616	Ahnak	812.087	3	0.069	IEGSITGPSVEIGTPDVDVHGLGGK		GG_L_200508_09_hcd	61.2	19854	410	434	25.4	2.5e-07	604258	MOUSE	AHNAK nucleoprotein (desmoyokin)
701	[3]	E9Q616	Ahnak	471.282	3	-2.6	VKTPEMIIQKPK		GG_L_200508_09_hcd	38.65	9975	494	505	21.1	7.4e-07	604258	MOUSE	AHNAK nucleoprotein (desmoyokin)
702	[3]	E9Q616	Ahnak	471.283	3	-0.12	VKTPEMIIQKPK		GG_L_200508_09_hcd	39.033	10140	494	505	22.9	8.9e-08	604258	MOUSE	AHNAK nucleoprotein (desmoyokin)
703	[3]	E9Q616	Ahnak	771.354	2	-0.14	ISMQDVDLSLGSC(Methylthio)K		GG_L_200508_09_hcd	67.633	22735	506	519	23.3	2.5e-10	604258	MOUSE	AHNAK nucleoprotein (desmoyokin)
704	[3]	E9Q616	Ahnak	842.445	2	1.7	VDIETPNLEGTLTGPK		GG_L_200508_09_hcd	61.45	19967	547	562	38.4	2.1e-10	604258	MOUSE	AHNAK nucleoprotein (desmoyokin)
705	[3]	E9Q616	Ahnak	842.444	2	0.78	VDIETPNLEGTLTGPK		GG_L_200508_09_hcd	61.85	20144	547	562	41.5	4e-11	604258	MOUSE	AHNAK nucleoprotein (desmoyokin)
706	[3]	E9Q616	Ahnak	494.616	3	-0.042	GKGGVDVILPNVEGK		GG_L_200508_09_hcd	51.55	15550	589	603	27.4	4.5e-07	604258	MOUSE	AHNAK nucleoprotein (desmoyokin)
707	[3]	E9Q616	Ahnak	494.616	3	0.08	GKGGVDVILPNVEGK		GG_L_200508_09_hcd	51.95	15736	589	603	32.1	6.1e-07	604258	MOUSE	AHNAK nucleoprotein (desmoyokin)
708	[3]	E9Q616	Ahnak	648.862	2	0.53	GGVDVILPNVEGK		GG_L_200508_09_hcd	58.767	18741	591	603	34.1	4.1e-10	604258	MOUSE	AHNAK nucleoprotein (desmoyokin)
709	[3]	E9Q616	Ahnak	679.662	3	-1.3	MDISAPDVEVHGPEWNLK		GG_L_200508_09_hcd	62.05	20239	616	633	25.9	6.1e-08	604258	MOUSE	AHNAK nucleoprotein (desmoyokin)
710	[3]	E9Q616	Ahnak	679.663	3	-0.4	MDISAPDVEVHGPEWNLK		GG_L_200508_09_hcd	62.417	20404	616	633	41.1	1.3e-11	604258	MOUSE	AHNAK nucleoprotein (desmoyokin)
711	[3]	E9Q616	Ahnak	1018.99	2	0.57	MDISAPDVEVHGPEWNLK		GG_L_200508_09_hcd	62.567	20466	616	633	23.4	8.9e-10	604258	MOUSE	AHNAK nucleoprotein (desmoyokin)
712	[3]	E9Q616	Ahnak	814.409	2	0.0072	VNVEAPNVNMEGLGGK		GG_L_200508_09_hcd	55.533	17284	665	680	27.1	3.3e-05	604258	MOUSE	AHNAK nucleoprotein (desmoyokin)
713	[3]	E9Q616	Ahnak	814.41	2	0.83	VNVEAPNVNMEGLGGK		GG_L_200508_09_hcd	55.9	17446	665	680	28.6	9.4e-06	604258	MOUSE	AHNAK nucleoprotein (desmoyokin)
714	[3]	E9Q616	Ahnak	503.627	3	-0.39	LKGPDINLPEVSVK		GG_L_200508_09_hcd	56.517	17725	681	694	28.1	5.9e-09	604258	MOUSE	AHNAK nucleoprotein (desmoyokin)
715	[3]	E9Q616	Ahnak	423.229	3	0.049	ISMPDVDLHIK		GG_L_200508_09_hcd	57.533	18189	698	708	29.1	2.7e-07	604258	MOUSE	AHNAK nucleoprotein (desmoyokin)
716	[3]	E9Q616	Ahnak	423.228	3	-0.76	ISMPDVDLHIK		GG_L_200508_09_hcd	57.917	18358	698	708	28.6	1.6e-07	604258	MOUSE	AHNAK nucleoprotein (desmoyokin)
717	[3]	E9Q616	Ahnak	423.228	3	-0.54	ISMPDVDLHIK		GG_L_200508_09_hcd	58.25	18510	698	708	33.1	2.3e-08	604258	MOUSE	AHNAK nucleoprotein (desmoyokin)
718	[3]	E9Q616	Ahnak	634.34	2	0.35	ISMPDVDLHIK		GG_L_200508_09_hcd	58.483	18615	698	708	27.9	3.3e-06	604258	MOUSE	AHNAK nucleoprotein (desmoyokin)
719	[3]	E9Q616	Ahnak	423.229	3	0.55	ISMPDVDLHIK		GG_L_200508_09_hcd	58.617	18672	698	708	33.9	1.1e-08	604258	MOUSE	AHNAK nucleoprotein (desmoyokin)
720	[3]	E9Q616	Ahnak	423.229	3	0.049	ISMPDVDLHIK		GG_L_200508_09_hcd	58.983	18838	698	708	30.4	3e-08	604258	MOUSE	AHNAK nucleoprotein (desmoyokin)
721	[3]	E9Q616	Ahnak	583.3	3	-0.29	VDIDTPQVDVHGPDLK		GG_L_200508_09_hcd	54.6	16863	732	747	28.4	6.3e-09	604258	MOUSE	AHNAK nucleoprotein (desmoyokin)
722	[3]	E9Q616	Ahnak	391.216	2	-0.46	FSVPGFK		GG_L_200508_09_hcd	55.083	17084	756	762	21	1.1e-05	604258	MOUSE	AHNAK nucleoprotein (desmoyokin)
723	[3]	E9Q616	Ahnak	391.216	2	0.39	FSVPGFK		GG_L_200508_09_hcd	55.5	17270	756	762	21.4	1.1e-05	604258	MOUSE	AHNAK nucleoprotein (desmoyokin)
724	[3]	E9Q616	Ahnak	634.33	2	0.11	AEGPEVDVNLPK		GG_L_200508_09_hcd	51.35	15463	763	774	40.5	8.7e-08	604258	MOUSE	AHNAK nucleoprotein (desmoyokin)
725	[3]	E9Q616	Ahnak	634.33	2	0.11	AEGPEVDVNLPK		GG_L_200508_09_hcd	51.733	15637	763	774	39.2	1.1e-07	604258	MOUSE	AHNAK nucleoprotein (desmoyokin)
726	[3]	E9Q616	Ahnak	634.33	2	0.11	AEGPEVDVNLPK		GG_L_200508_09_hcd	52.1	15806	763	774	40.2	2.8e-08	604258	MOUSE	AHNAK nucleoprotein (desmoyokin)
727	[3]	E9Q616	Ahnak	801.897	2	0.14	VEVSAPDVSIEGSEGK		GG_L_200508_09_hcd	51.983	15749	784	799	28.8	2e-09	604258	MOUSE	AHNAK nucleoprotein (desmoyokin)
728	[3]	E9Q616	Ahnak	801.896	2	-0.099	VEVSAPDVSIEGSEGK		GG_L_200508_09_hcd	52.383	15934	784	799	22.2	3.7e-07	604258	MOUSE	AHNAK nucleoprotein (desmoyokin)
729	[3]	E9Q616	Ahnak	392.197	2	0.45	FGMPGFK		GG_L_200508_09_hcd	53.35	16367	884	890	17.4	7.4e-05	604258	MOUSE	AHNAK nucleoprotein (desmoyokin)
730	[3]	E9Q616	Ahnak	672.33	2	0.39	AESPEMEVNLPK		GG_L_200508_09_hcd	51.883	15703	891	902	34.5	2.6e-07	604258	MOUSE	AHNAK nucleoprotein (desmoyokin)
731	[3]	E9Q616	Ahnak	672.33	2	0.74	AESPEMEVNLPK		GG_L_200508_09_hcd	52.317	15901	891	902	31.3	2.5e-07	604258	MOUSE	AHNAK nucleoprotein (desmoyokin)
732	[3]	E9Q616	Ahnak	672.836	2	0.43	SDIDVSGPNVDVK		GG_L_200508_09_hcd	48.95	14375	903	915	28.9	1.9e-07	604258	MOUSE	AHNAK nucleoprotein (desmoyokin)
733	[3]	E9Q616	Ahnak	627.322	2	-0.16	VPDVNIEGPEGK		GG_L_200508_09_hcd	47.567	13757	916	927	39.4	2.1e-09	604258	MOUSE	AHNAK nucleoprotein (desmoyokin)
734	[3]	E9Q616	Ahnak	627.323	2	0.52	VPDVNIEGPEGK		GG_L_200508_09_hcd	47.95	13926	916	927	38.5	2.4e-10	604258	MOUSE	AHNAK nucleoprotein (desmoyokin)
735	[3]	E9Q616	Ahnak	431.712	2	-0.35	MPEMNIK		GG_L_200508_09_hcd	43.583	12012	935	941	21.1	0.00026	604258	MOUSE	AHNAK nucleoprotein (desmoyokin)
736	[3]	E9Q616	Ahnak	834.428	2	-0.2	LDISAPDLNLEGPEGK		GG_L_200508_09_hcd	63.95	21066	1033	1048	44.1	4.4e-12	604258	MOUSE	AHNAK nucleoprotein (desmoyokin)
737	[3]	E9Q616	Ahnak	499.284	3	0.16	VSLPDVDLDLKGPK		GG_L_200508_09_hcd	59.617	19131	1066	1079	29.8	4.2e-06	604258	MOUSE	AHNAK nucleoprotein (desmoyokin)
738	[3]	E9Q616	Ahnak	777.894	2	1.1	APEVDVQGPEWSLK		GG_L_200508_09_hcd	59.717	19171	1111	1124	39.6	2.2e-10	604258	MOUSE	AHNAK nucleoprotein (desmoyokin)
739	[3]	E9Q616	Ahnak	606.81	2	2.3	GEGPDVDVSLPK		GG_L_200508_09_hcd	52.15	15826	1140	1151	33.2	1.7e-06	604258	MOUSE	AHNAK nucleoprotein (desmoyokin)
740	[3]	E9Q616	Ahnak	394.192	3	-0.95	FKMPDMHFK		GG_L_200508_09_hcd	50.917	15267	1182	1190	27.9	7.5e-09	604258	MOUSE	AHNAK nucleoprotein (desmoyokin)
741	[3]	E9Q616	Ahnak	396.881	3	-0.45	VKGDMDVTVPK		GG_L_200508_09_hcd	38.85	10063	1208	1218	19.1	6.9e-05	604258	MOUSE	AHNAK nucleoprotein (desmoyokin)
742	[3]	E9Q616	Ahnak	393.224	2	-0.54	VPDVDIK		GG_L_200508_09_hcd	41.217	11088	1225	1231	21.6	3.5e-06	604258	MOUSE	AHNAK nucleoprotein (desmoyokin)
743	[3]	E9Q616	Ahnak	393.224	2	-0.054	VPDVDIK		GG_L_200508_09_hcd	41.583	11245	1225	1231	23.1	8.1e-07	604258	MOUSE	AHNAK nucleoprotein (desmoyokin)
744	[3]	E9Q616	Ahnak	664.334	3	0.073	VDISAPDVDVQGPDWHLK		GG_L_200508_09_hcd	61.85	20145	1235	1252	31.1	1.4e-08	604258	MOUSE	AHNAK nucleoprotein (desmoyokin)
745	[3]	E9Q616	Ahnak	664.335	3	1.1	VDISAPDVDVQGPDWHLK		GG_L_200508_09_hcd	62.25	20324	1235	1252	37	1.3e-07	604258	MOUSE	AHNAK nucleoprotein (desmoyokin)
746	[3]	E9Q616	Ahnak	407.202	2	-0.11	FSMPGFK		GG_L_200508_09_hcd	55.067	17082	1261	1267	20.4	6.8e-06	604258	MOUSE	AHNAK nucleoprotein (desmoyokin)
747	[3]	E9Q616	Ahnak	407.202	2	-0.26	FSMPGFK		GG_L_200508_09_hcd	55.433	17246	1261	1267	25.6	1.3e-05	604258	MOUSE	AHNAK nucleoprotein (desmoyokin)
748	[3]	E9Q616	Ahnak	407.202	2	-0.26	FSMPGFK		GG_L_200508_09_hcd	55.8	17405	1261	1267	25.3	6.6e-06	604258	MOUSE	AHNAK nucleoprotein (desmoyokin)
749	[3]	E9Q616	Ahnak	407.202	2	-0.48	FSMPGFK		GG_L_200508_09_hcd	56.167	17570	1261	1267	22.4	3.9e-06	604258	MOUSE	AHNAK nucleoprotein (desmoyokin)
750	[3]	E9Q616	Ahnak	513.777	2	-0.15	AEGPEVSLPK		GG_L_200508_09_hcd	45.617	12903	1268	1277	32.8	5.3e-07	604258	MOUSE	AHNAK nucleoprotein (desmoyokin)
751	[3]	E9Q616	Ahnak	451.235	2	-0.17	ADLDVSGPK		GG_L_200508_09_hcd	36.483	9049	1278	1286	25.1	5.2e-06	604258	MOUSE	AHNAK nucleoprotein (desmoyokin)
752	[3]	E9Q616	Ahnak	451.235	2	0.028	ADLDVSGPK		GG_L_200508_09_hcd	36.867	9208	1278	1286	28.1	1.1e-06	604258	MOUSE	AHNAK nucleoprotein (desmoyokin)
753	[3]	E9Q616	Ahnak	451.235	2	-0.17	ADLDVSGPK		GG_L_200508_09_hcd	37.217	9359	1278	1286	31.3	2.5e-07	604258	MOUSE	AHNAK nucleoprotein (desmoyokin)
754	[3]	E9Q616	Ahnak	451.235	2	-0.5	ADLDVSGPK		GG_L_200508_09_hcd	37.933	9668	1278	1286	24.8	4.4e-07	604258	MOUSE	AHNAK nucleoprotein (desmoyokin)
755	[3]	E9Q616	Ahnak	848.426	2	1	VDIDVPDVNIEGPDAK		GG_L_200508_09_hcd	62.317	20359	1287	1302	47.4	2.2e-12	604258	MOUSE	AHNAK nucleoprotein (desmoyokin)
756	[3]	E9Q616	Ahnak	565.953	3	0.092	VDIDVPDVNIEGPDAK		GG_L_200508_09_hcd	62.667	20511	1287	1302	32.4	1.9e-09	604258	MOUSE	AHNAK nucleoprotein (desmoyokin)
757	[3]	E9Q616	Ahnak	848.426	2	0.35	VDIDVPDVNIEGPDAK		GG_L_200508_09_hcd	62.683	20525	1287	1302	44.5	1.6e-12	604258	MOUSE	AHNAK nucleoprotein (desmoyokin)
758	[3]	E9Q616	Ahnak	569.293	2	-0.31	FKMPEMNIK		GG_L_200508_09_hcd	51.817	15672	1308	1316	21.4	6.1e-06	604258	MOUSE	AHNAK nucleoprotein (desmoyokin)
759	[3]	E9Q616	Ahnak	465.25	2	-0.08	GDVDVSLPK		GG_L_200508_09_hcd	46.517	13291	1334	1342	22.8	3e-06	604258	MOUSE	AHNAK nucleoprotein (desmoyokin)
760	[3]	E9Q616	Ahnak	694.652	3	-0.34	MDINAPDMDVQGPDWHLK		GG_L_200508_09_hcd	62.8	20577	1359	1376	41.4	2.4e-14	604258	MOUSE	AHNAK nucleoprotein (desmoyokin)
761	[3]	E9Q616	Ahnak	509.613	3	0.57	ISMPDVDLNIKGPK		GG_L_200508_09_hcd	57.75	18289	1446	1459	22	5.1e-07	604258	MOUSE	AHNAK nucleoprotein (desmoyokin)
762	[3]	E9Q616	Ahnak	496.753	4	-0.29	VGIDAPDVEVHGPDWHLK		GG_L_200508_09_hcd	56.983	17936	1487	1504	37.5	1.7e-10	604258	MOUSE	AHNAK nucleoprotein (desmoyokin)
763	[3]	E9Q616	Ahnak	662.003	3	0.7	VGIDAPDVEVHGPDWHLK		GG_L_200508_09_hcd	57.183	18027	1487	1504	17.4	0.00015	604258	MOUSE	AHNAK nucleoprotein (desmoyokin)
764	[3]	E9Q616	Ahnak	496.753	4	-0.046	VGIDAPDVEVHGPDWHLK		GG_L_200508_09_hcd	57.4	18134	1487	1504	41.9	3.7e-13	604258	MOUSE	AHNAK nucleoprotein (desmoyokin)
765	[3]	E9Q616	Ahnak	450.743	2	0.25	ANIDVSGPK		GG_L_200508_09_hcd	34.233	8109	1530	1538	27.2	8e-05	604258	MOUSE	AHNAK nucleoprotein (desmoyokin)
766	[3]	E9Q616	Ahnak	450.743	2	0.25	ANIDVSGPK		GG_L_200508_09_hcd	34.6	8255	1530	1538	28.7	1.9e-05	604258	MOUSE	AHNAK nucleoprotein (desmoyokin)
767	[3]	E9Q616	Ahnak	450.743	2	-0.087	ANIDVSGPK		GG_L_200508_09_hcd	34.967	8402	1530	1538	21.6	4.1e-05	604258	MOUSE	AHNAK nucleoprotein (desmoyokin)
768	[3]	E9Q616	Ahnak	863.432	2	1.5	VDIDVPDVNIEGPDTK		GG_L_200508_09_hcd	62.5	20440	1539	1554	22.4	7.2e-09	604258	MOUSE	AHNAK nucleoprotein (desmoyokin)
769	[3]	E9Q616	Ahnak	606.815	2	0.19	VDINAPDVDVR		GG_L_200508_09_hcd	51.367	15470	1806	1816	41.5	2.4e-08	604258	MOUSE	AHNAK nucleoprotein (desmoyokin)
770	[3]	E9Q616	Ahnak	606.815	2	-0.007	VDINAPDVDVR		GG_L_200508_09_hcd	51.75	15642	1806	1816	40.9	8.6e-09	604258	MOUSE	AHNAK nucleoprotein (desmoyokin)
771	[3]	E9Q616	Ahnak	451.235	2	-0.44	ADIDVSGPK		GG_L_200508_09_hcd	37.583	9512	1851	1859	29.1	3.1e-06	604258	MOUSE	AHNAK nucleoprotein (desmoyokin)
772	[3]	E9Q616	Ahnak	855.927	2	1.9	VDIDVPDLDIEGPEGK		GG_L_200508_09_hcd	67.133	22511	1860	1875	35.1	1.9e-10	604258	MOUSE	AHNAK nucleoprotein (desmoyokin)
773	[3]	E9Q616	Ahnak	855.925	2	-0.031	VDIDVPDLDIEGPEGK		GG_L_200508_09_hcd	67.55	22698	1860	1875	31.1	6.5e-07	604258	MOUSE	AHNAK nucleoprotein (desmoyokin)
774	[3]	E9Q616	Ahnak	639.824	2	0.45	ISMPDVDLNFK		GG_L_200508_09_hcd	65.817	21918	1893	1903	33.3	1.6e-08	604258	MOUSE	AHNAK nucleoprotein (desmoyokin)
775	[3]	E9Q616	Ahnak	578.832	2	-0.27	VKGDVDVTVPK		GG_L_200508_09_hcd	41.667	11283	2115	2125	20.4	9.7e-06	604258	MOUSE	AHNAK nucleoprotein (desmoyokin)
776	[3]	E9Q616	Ahnak	639.823	2	-0.32	ISMPDVDFNLK		GG_L_200508_09_hcd	65.433	21742	2296	2306	31.4	2e-07	604258	MOUSE	AHNAK nucleoprotein (desmoyokin)
777	[3]	E9Q616	Ahnak	680.661	3	-0.41	GPNVDMSRPDIEIEGPEGK		GG_L_200508_09_hcd	53.183	16294	2401	2419	26	3.9e-08	604258	MOUSE	AHNAK nucleoprotein (desmoyokin)
778	[3]	E9Q616	Ahnak	466.921	3	-0.26	VEGDIKGPEVDIK		GG_L_200508_09_hcd	45.3	12761	2462	2474	17.1	0.00011	604258	MOUSE	AHNAK nucleoprotein (desmoyokin)
779	[3]	E9Q616	Ahnak	673.338	3	0.48	VDINAPDVDVQGPDWHLK		GG_L_200508_09_hcd	61.167	19838	2478	2495	26.4	3.2e-06	604258	MOUSE	AHNAK nucleoprotein (desmoyokin)
780	[3]	E9Q616	Ahnak	514.285	3	0.26	ISMPDIDLNLKGPK		GG_L_200508_09_hcd	60.933	19732	2565	2578	44.5	4.6e-09	604258	MOUSE	AHNAK nucleoprotein (desmoyokin)
781	[3]	E9Q616	Ahnak	514.285	3	0.01	ISMPDIDLNLKGPK		GG_L_200508_09_hcd	61.333	19910	2565	2578	34.9	8e-09	604258	MOUSE	AHNAK nucleoprotein (desmoyokin)
782	[3]	E9Q616	Ahnak	485.609	3	0.82	VEGEIKVPEVDIK		GG_L_200508_09_hcd	53.3	16345	2590	2602	30.8	2.9e-07	604258	MOUSE	AHNAK nucleoprotein (desmoyokin)
783	[3]	E9Q616	Ahnak	485.608	3	-0.069	VEGEIKVPEVDIK		GG_L_200508_09_hcd	53.667	16510	2590	2602	38.5	1.1e-07	604258	MOUSE	AHNAK nucleoprotein (desmoyokin)
784	[3]	E9Q616	Ahnak	435	4	-0.15	VEGEIKVPEVDIKGPK		GG_L_200508_09_hcd	50.333	15004	2590	2605	29.3	5.1e-08	604258	MOUSE	AHNAK nucleoprotein (desmoyokin)
785	[3]	E9Q616	Ahnak	514.759	4	-0.28	VDIDVPDVDVHGPDWHLK		GG_L_200508_09_hcd	61.45	19963	2606	2623	35.7	1.4e-09	604258	MOUSE	AHNAK nucleoprotein (desmoyokin)
786	[3]	E9Q616	Ahnak	686.011	3	1.8	VDIDVPDVDVHGPDWHLK		GG_L_200508_09_hcd	61.55	20011	2606	2623	31.1	1.1e-10	604258	MOUSE	AHNAK nucleoprotein (desmoyokin)
787	[3]	E9Q616	Ahnak	514.759	4	-0.28	VDIDVPDVDVHGPDWHLK		GG_L_200508_09_hcd	61.8	20127	2606	2623	42.5	2.6e-13	604258	MOUSE	AHNAK nucleoprotein (desmoyokin)
788	[3]	E9Q616	Ahnak	686.01	3	0.91	VDIDVPDVDVHGPDWHLK		GG_L_200508_09_hcd	61.933	20181	2606	2623	26.8	6.3e-09	604258	MOUSE	AHNAK nucleoprotein (desmoyokin)
789	[3]	E9Q616	Ahnak	514.759	4	-0.28	VDIDVPDVDVHGPDWHLK		GG_L_200508_09_hcd	62.183	20296	2606	2623	49	2.5e-15	604258	MOUSE	AHNAK nucleoprotein (desmoyokin)
790	[3]	E9Q616	Ahnak	683.343	3	-1.2	FSMPGFKGEGPEVDVNLPK		GG_L_200508_09_hcd	63.583	20904	2886	2904	19.1	5.9e-05	604258	MOUSE	AHNAK nucleoprotein (desmoyokin)
791	[3]	E9Q616	Ahnak	627.322	2	-1.1	GEGPEVDVNLPK		GG_L_200508_09_hcd	51.233	15412	2893	2904	32	9.9e-09	604258	MOUSE	AHNAK nucleoprotein (desmoyokin)
792	[3]	E9Q616	Ahnak	559.281	3	-0.3	LDVNAPDIDVHGPEGK		GG_L_200508_09_hcd	51.517	15542	2988	3003	31.7	5.5e-08	604258	MOUSE	AHNAK nucleoprotein (desmoyokin)
793	[3]	E9Q616	Ahnak	559.281	3	0.36	LDVNAPDIDVHGPEGK		GG_L_200508_09_hcd	51.917	15719	2988	3003	37.2	5.9e-09	604258	MOUSE	AHNAK nucleoprotein (desmoyokin)
794	[3]	E9Q616	Ahnak	553.798	2	-1.7	MPFLSISSPK		GG_L_200508_09_hcd	60.317	19448	3133	3142	23	2.5e-05	604258	MOUSE	AHNAK nucleoprotein (desmoyokin)
795	[3]	E9Q616	Ahnak	543.796	2	-1	MPSLEVSVPK		GG_L_200508_09_hcd	55.517	17274	4684	4693	23.1	0.00039	604258	MOUSE	AHNAK nucleoprotein (desmoyokin)
796	[4]	P20152	Vim	764.352	2	-0.18	MFGGSGTSSRPSSNR		GG_L_200508_09_hcd	28.967	5953	14	28	18.5	3.8e-05	53688.1	MOUSE	Vimentin
797	[4]	P20152	Vim	509.904	3	-0.29	MFGGSGTSSRPSSNR		GG_L_200508_09_hcd	28.983	5959	14	28	31.4	8.2e-10	53688.1	MOUSE	Vimentin
798	[4]	P20152	Vim	764.351	2	-1.7	MFGGSGTSSRPSSNR		GG_L_200508_09_hcd	29.317	6094	14	28	13	0.00057	53688.1	MOUSE	Vimentin
799	[4]	P20152	Vim	509.904	3	-0.23	MFGGSGTSSRPSSNR		GG_L_200508_09_hcd	29.333	6100	14	28	31.1	1.2e-10	53688.1	MOUSE	Vimentin
800	[4]	P20152	Vim	509.904	3	-0.6	MFGGSGTSSRPSSNR		GG_L_200508_09_hcd	29.667	6240	14	28	32	1.6e-08	53688.1	MOUSE	Vimentin
801	[4]	P20152	Vim	509.904	3	-0.6	MFGGSGTSSRPSSNR		GG_L_200508_09_hcd	30.017	6389	14	28	18.9	1.2e-05	53688.1	MOUSE	Vimentin
802	[4]	P20152	Vim	499.267	3	0.14	TYSLGSALRPSTSR		GG_L_200508_09_hcd	44.8	12541	37	50	30.1	6.2e-07	53688.1	MOUSE	Vimentin
803	[4]	P20152	Vim	499.267	3	0.077	TYSLGSALRPSTSR		GG_L_200508_09_hcd	45.15	12697	37	50	35.5	6.2e-11	53688.1	MOUSE	Vimentin
804	[4]	P20152	Vim	499.267	3	0.2	TYSLGSALRPSTSR		GG_L_200508_09_hcd	45.5	12854	37	50	40.5	2e-11	53688.1	MOUSE	Vimentin
805	[4]	P20152	Vim	499.267	3	-0.1	TYSLGSALRPSTSR		GG_L_200508_09_hcd	45.867	13005	37	50	33.3	1.6e-08	53688.1	MOUSE	Vimentin
806	[4]	P20152	Vim	722.857	2	0.36	SLYSSSPGGAYVTR		GG_L_200508_09_hcd	46.817	13420	51	64	45.5	1.7e-11	53688.1	MOUSE	Vimentin
807	[4]	P20152	Vim	722.857	2	0.53	SLYSSSPGGAYVTR		GG_L_200508_09_hcd	47.183	13582	51	64	45.7	1.3e-11	53688.1	MOUSE	Vimentin
808	[4]	P20152	Vim	722.857	2	0.69	SLYSSSPGGAYVTR		GG_L_200508_09_hcd	47.567	13752	51	64	50	1.7e-11	53688.1	MOUSE	Vimentin
809	[4]	P20152	Vim	1063.53	2	-1.2	LLQDSVDFSLADAINTEFK		GG_L_200508_09_hcd	78.35	27608	79	97	46.2	2e-13	53688.1	MOUSE	Vimentin
810	[4]	P20152	Vim	709.359	3	-1.3	LLQDSVDFSLADAINTEFK		GG_L_200508_09_hcd	78.367	27612	79	97	23.4	5.2e-08	53688.1	MOUSE	Vimentin
811	[4]	P20152	Vim	709.36	3	0.28	LLQDSVDFSLADAINTEFK		GG_L_200508_09_hcd	78.717	27772	79	97	32.5	1.1e-08	53688.1	MOUSE	Vimentin
812	[4]	P20152	Vim	709.361	3	1.1	LLQDSVDFSLADAINTEFK		GG_L_200508_09_hcd	79.217	28000	79	97	29.6	5.5e-09	53688.1	MOUSE	Vimentin
813	[4]	P20152	Vim	709.36	3	0.19	LLQDSVDFSLADAINTEFK		GG_L_200508_09_hcd	80.783	28689	79	97	28.4	4.4e-10	53688.1	MOUSE	Vimentin
814	[4]	P20152	Vim	529.937	3	-0.29	TNEKVELQELNDR		GG_L_200508_09_hcd	42.417	11557	101	113	31.7	5e-08	53688.1	MOUSE	Vimentin
815	[4]	P20152	Vim	794.403	2	0.54	TNEKVELQELNDR		GG_L_200508_09_hcd	42.45	11565	101	113	52.6	7.6e-11	53688.1	MOUSE	Vimentin
816	[4]	P20152	Vim	529.937	3	0.19	TNEKVELQELNDR		GG_L_200508_09_hcd	42.75	11673	101	113	50.6	5.4e-09	53688.1	MOUSE	Vimentin
817	[4]	P20152	Vim	794.402	2	-0.7	TNEKVELQELNDR		GG_L_200508_09_hcd	42.817	11696	101	113	59.2	4e-09	53688.1	MOUSE	Vimentin
818	[4]	P20152	Vim	529.937	3	-0.17	TNEKVELQELNDR		GG_L_200508_09_hcd	43.1	11806	101	113	34.8	1.8e-08	53688.1	MOUSE	Vimentin
819	[4]	P20152	Vim	558.288	2	0.014	VELQELNDR		GG_L_200508_09_hcd	44.767	12528	105	113	34.2	2.9e-06	53688.1	MOUSE	Vimentin
820	[4]	P20152	Vim	558.288	2	0.014	VELQELNDR		GG_L_200508_09_hcd	45.117	12681	105	113	41.9	1.9e-05	53688.1	MOUSE	Vimentin
821	[4]	P20152	Vim	558.288	2	-0.33	VELQELNDR		GG_L_200508_09_hcd	45.483	12845	105	113	40.2	1.2e-05	53688.1	MOUSE	Vimentin
822	[4]	P20152	Vim	585.361	2	0.24	ILLAELEQLK		GG_L_200508_09_hcd	66.55	22241	130	139	33.6	2.5e-05	53688.1	MOUSE	Vimentin
823	[4]	P20152	Vim	585.361	2	0.24	ILLAELEQLK		GG_L_200508_09_hcd	66.933	22417	130	139	35.6	8e-06	53688.1	MOUSE	Vimentin
824	[4]	P20152	Vim	585.361	2	-0.19	ILLAELEQLK		GG_L_200508_09_hcd	67.317	22591	130	139	39.6	7.4e-06	53688.1	MOUSE	Vimentin
825	[4]	P20152	Vim	513.975	3	-0.054	ILLAELEQLKGQGK		GG_L_200508_09_hcd	57.883	18351	130	143	46.1	3.5e-09	53688.1	MOUSE	Vimentin
826	[4]	P20152	Vim	513.975	3	-0.42	ILLAELEQLKGQGK		GG_L_200508_09_hcd	58.233	18504	130	143	56.4	4.9e-08	53688.1	MOUSE	Vimentin
827	[4]	P20152	Vim	770.459	2	-0.017	ILLAELEQLKGQGK		GG_L_200508_09_hcd	58.367	18562	130	143	47.2	1.3e-06	53688.1	MOUSE	Vimentin
828	[4]	P20152	Vim	513.975	3	-0.054	ILLAELEQLKGQGK		GG_L_200508_09_hcd	58.6	18664	130	143	51.8	3.2e-08	53688.1	MOUSE	Vimentin
829	[4]	P20152	Vim	513.976	3	0.88	ILLAELEQLKGQGK		GG_L_200508_09_hcd	59	18844	130	143	36.8	5.8e-06	53688.1	MOUSE	Vimentin
830	[4]	P20152	Vim	627.787	2	-0.013	LGDLYEEEMR		GG_L_200508_09_hcd	52.2	15849	146	155	42.9	1.7e-10	53688.1	MOUSE	Vimentin
831	[4]	P20152	Vim	551.603	3	0.36	LGDLYEEEMRELR		GG_L_200508_09_hcd	58.133	18458	146	158	36.4	7.5e-09	53688.1	MOUSE	Vimentin
832	[4]	P20152	Vim	551.603	3	0.25	LGDLYEEEMRELR		GG_L_200508_09_hcd	58.517	18627	146	158	29.1	8.3e-09	53688.1	MOUSE	Vimentin
833	[4]	P20152	Vim	452.979	4	-0.1	LGDLYEEEMRELRR		GG_L_200508_09_hcd	54.583	16853	146	159	21.8	1.3e-05	53688.1	MOUSE	Vimentin
834	[4]	P20152	Vim	522.253	2	-0.9	Q(Gln->pyro-Glu)VDQLTNDK	Gln->pyro-Glu@160	GG_L_200508_09_hcd	47.867	13888	160	168	26.7	1.4e-06	53688.1	MOUSE	Vimentin
835	[4]	P20152	Vim	522.254	2	-0.21	Q(Gln->pyro-Glu)VDQLTNDK	Gln->pyro-Glu@160	GG_L_200508_09_hcd	48.25	14062	160	168	23.5	0.0003	53688.1	MOUSE	Vimentin
836	[4]	P20152	Vim	530.767	2	-0.024	QVDQLTNDK		GG_L_200508_09_hcd	28.517	5776	160	168	32	7.2e-05	53688.1	MOUSE	Vimentin
837	[4]	P20152	Vim	530.767	2	-0.024	QVDQLTNDK		GG_L_200508_09_hcd	28.85	5909	160	168	31	5.3e-05	53688.1	MOUSE	Vimentin
838	[4]	P20152	Vim	530.767	2	-0.36	QVDQLTNDK		GG_L_200508_09_hcd	29.2	6048	160	168	34.2	4.6e-05	53688.1	MOUSE	Vimentin
839	[4]	P20152	Vim	530.767	2	-0.36	QVDQLTNDK		GG_L_200508_09_hcd	29.533	6187	160	168	34.2	2.5e-05	53688.1	MOUSE	Vimentin
840	[4]	P20152	Vim	530.767	2	-0.024	QVDQLTNDK		GG_L_200508_09_hcd	29.883	6328	160	168	28.1	0.00024	53688.1	MOUSE	Vimentin
841	[4]	P20152	Vim	568.945	3	-0.86	VEVERDNLAEDIM(Oxidation)R	Oxidation@183	GG_L_200508_09_hcd	46.9	13463	171	184	29.6	6.9e-09	53688.1	MOUSE	Vimentin
842	[4]	P20152	Vim	563.614	3	-0.055	VEVERDNLAEDIMR		GG_L_200508_09_hcd	53.783	16559	171	184	43.6	5.9e-09	53688.1	MOUSE	Vimentin
843	[4]	P20152	Vim	844.917	2	-0.51	VEVERDNLAEDIMR		GG_L_200508_09_hcd	54.1	16657	171	184	32.3	1.9e-09	53688.1	MOUSE	Vimentin
844	[4]	P20152	Vim	563.614	3	-0.37	VEVERDNLAEDIMR		GG_L_200508_09_hcd	54.133	16672	171	184	50.5	2.6e-10	53688.1	MOUSE	Vimentin
845	[4]	P20152	Vim	563.614	3	-0.16	VEVERDNLAEDIMR		GG_L_200508_09_hcd	54.483	16815	171	184	50.5	2e-10	53688.1	MOUSE	Vimentin
846	[4]	P20152	Vim	563.614	3	-0.055	VEVERDNLAEDIMR		GG_L_200508_09_hcd	54.867	16987	171	184	38.3	6.9e-09	53688.1	MOUSE	Vimentin
847	[4]	P20152	Vim	538.756	2	0.11	DNLAEDIMR		GG_L_200508_09_hcd	58.983	18836	176	184	26.1	9.4e-06	53688.1	MOUSE	Vimentin
848	[4]	P20152	Vim	538.756	2	0.33	DNLAEDIMR		GG_L_200508_09_hcd	59.35	19007	176	184	26.3	9.1e-06	53688.1	MOUSE	Vimentin
849	[4]	P20152	Vim	652.337	2	0.047	EKLQEEMLQR		GG_L_200508_09_hcd	40.417	10733	187	196	24.2	4.1e-06	53688.1	MOUSE	Vimentin
850	[4]	P20152	Vim	652.337	2	-0.14	EKLQEEMLQR		GG_L_200508_09_hcd	40.767	10891	187	196	34.5	2e-07	53688.1	MOUSE	Vimentin
851	[4]	P20152	Vim	652.339	2	2.4	EKLQEEMLQR		GG_L_200508_09_hcd	41.133	11048	187	196	26.9	1.5e-06	53688.1	MOUSE	Vimentin
852	[4]	P20152	Vim	646.07	4	0.28	EKLQEEMLQREEAESTLQSFR		GG_L_200508_09_hcd	56.283	17616	187	207	30.1	2.2e-05	53688.1	MOUSE	Vimentin
853	[4]	P20152	Vim	861.092	3	2	EKLQEEMLQREEAESTLQSFR		GG_L_200508_09_hcd	56.433	17684	187	207	53.1	6.1e-14	53688.1	MOUSE	Vimentin
854	[4]	P20152	Vim	646.07	4	0.091	EKLQEEMLQREEAESTLQSFR		GG_L_200508_09_hcd	56.65	17783	187	207	38.6	1.2e-07	53688.1	MOUSE	Vimentin
855	[4]	P20152	Vim	861.091	3	0.21	EKLQEEMLQREEAESTLQSFR		GG_L_200508_09_hcd	56.817	17861	187	207	63.1	1.2e-14	53688.1	MOUSE	Vimentin
856	[4]	P20152	Vim	646.07	4	0.18	EKLQEEMLQREEAESTLQSFR		GG_L_200508_09_hcd	57.033	17964	187	207	33.2	2.2e-06	53688.1	MOUSE	Vimentin
857	[4]	P20152	Vim	523.769	2	-0.19	LQEEMLQR		GG_L_200508_09_hcd	41.367	11151	189	196	36.5	0.00011	53688.1	MOUSE	Vimentin
858	[4]	P20152	Vim	523.768	2	-0.42	LQEEMLQR		GG_L_200508_09_hcd	41.717	11305	189	196	36.7	0.00039	53688.1	MOUSE	Vimentin
859	[4]	P20152	Vim	775.378	3	-0.25	LQEEMLQREEAESTLQSFR		GG_L_200508_09_hcd	57.617	18226	189	207	63	1.9e-12	53688.1	MOUSE	Vimentin
860	[4]	P20152	Vim	775.378	3	-0.079	LQEEMLQREEAESTLQSFR		GG_L_200508_09_hcd	57.95	18380	189	207	65.2	2.4e-11	53688.1	MOUSE	Vimentin
861	[4]	P20152	Vim	775.378	3	-0.25	LQEEMLQREEAESTLQSFR		GG_L_200508_09_hcd	58.3	18531	189	207	66.8	1.2e-12	53688.1	MOUSE	Vimentin
862	[4]	P20152	Vim	775.378	3	0.79	LQEEMLQREEAESTLQSFR		GG_L_200508_09_hcd	58.65	18690	189	207	51	1.2e-11	53688.1	MOUSE	Vimentin
863	[4]	P20152	Vim	849.162	4	-2.6	LQEEMLQREEAESTLQSFRQDVDNASLAR		GG_L_200508_09_hcd	64.95	21521	189	217	41.4	1.1e-10	53688.1	MOUSE	Vimentin
864	[4]	P20152	Vim	849.164	4	-0.21	LQEEMLQREEAESTLQSFRQDVDNASLAR		GG_L_200508_09_hcd	65.367	21710	189	217	49.8	6.1e-12	53688.1	MOUSE	Vimentin
865	[4]	P20152	Vim	648.807	2	0.18	EEAESTLQSFR		GG_L_200508_09_hcd	47.8	13859	197	207	39	1.4e-08	53688.1	MOUSE	Vimentin
866	[4]	P20152	Vim	648.807	2	0.18	EEAESTLQSFR		GG_L_200508_09_hcd	48.183	14030	197	207	43.5	1.2e-07	53688.1	MOUSE	Vimentin
867	[4]	P20152	Vim	648.807	2	-0.12	EEAESTLQSFR		GG_L_200508_09_hcd	48.583	14206	197	207	41.6	1.2e-08	53688.1	MOUSE	Vimentin
868	[4]	P20152	Vim	544.77	2	0.26	QDVDNASLAR		GG_L_200508_09_hcd	33.3	7721	208	217	26.4	7.5e-05	53688.1	MOUSE	Vimentin
869	[4]	P20152	Vim	544.77	2	-0.068	QDVDNASLAR		GG_L_200508_09_hcd	33.65	7868	208	217	37.1	5.5e-06	53688.1	MOUSE	Vimentin
870	[4]	P20152	Vim	544.77	2	0.043	QDVDNASLAR		GG_L_200508_09_hcd	33.983	8010	208	217	40.2	2.1e-05	53688.1	MOUSE	Vimentin
871	[4]	P20152	Vim	544.77	2	0.043	QDVDNASLAR		GG_L_200508_09_hcd	34.333	8147	208	217	41.9	6.9e-06	53688.1	MOUSE	Vimentin
872	[4]	P20152	Vim	544.77	2	0.15	QDVDNASLAR		GG_L_200508_09_hcd	34.667	8288	208	217	40.9	2.1e-06	53688.1	MOUSE	Vimentin
873	[4]	P20152	Vim	511.955	3	-0.14	KVESLQEEIAFLK		GG_L_200508_09_hcd	60.683	19616	223	235	31.6	7.8e-06	53688.1	MOUSE	Vimentin
874	[4]	P20152	Vim	767.43	2	0.27	KVESLQEEIAFLK		GG_L_200508_09_hcd	60.783	19660	223	235	32.6	2e-08	53688.1	MOUSE	Vimentin
875	[4]	P20152	Vim	511.955	3	-0.14	KVESLQEEIAFLK		GG_L_200508_09_hcd	61.05	19781	223	235	40.2	1.8e-07	53688.1	MOUSE	Vimentin
876	[4]	P20152	Vim	767.43	2	0.35	KVESLQEEIAFLK		GG_L_200508_09_hcd	61.2	19850	223	235	37.2	4.3e-09	53688.1	MOUSE	Vimentin
877	[4]	P20152	Vim	511.955	3	-0.2	KVESLQEEIAFLK		GG_L_200508_09_hcd	61.417	19946	223	235	39.5	1.5e-07	53688.1	MOUSE	Vimentin
878	[4]	P20152	Vim	767.43	2	0.52	KVESLQEEIAFLK		GG_L_200508_09_hcd	61.567	20021	223	235	17.6	0.00015	53688.1	MOUSE	Vimentin
879	[4]	P20152	Vim	511.956	3	0.033	KVESLQEEIAFLK		GG_L_200508_09_hcd	61.767	20108	223	235	36.7	1.9e-07	53688.1	MOUSE	Vimentin
880	[4]	P20152	Vim	554.654	3	-0.55	KVESLQEEIAFLKK		GG_L_200508_09_hcd	54.433	16789	223	236	31.3	2.7e-07	53688.1	MOUSE	Vimentin
881	[4]	P20152	Vim	554.654	3	-0.12	KVESLQEEIAFLKK		GG_L_200508_09_hcd	54.783	16949	223	236	36	1.2e-08	53688.1	MOUSE	Vimentin
882	[4]	P20152	Vim	808.223	5	-1.9	KLHDEEIQELQAQIQEQHVQIDVDVSKPDLTAALR		GG_L_200508_09_hcd	66.6	22262	236	270	31.9	1.4e-07	53688.1	MOUSE	Vimentin
883	[4]	P20152	Vim	978.005	4	-0.041	LHDEEIQELQAQIQEQHVQIDVDVSKPDLTAALR		GG_L_200508_09_hcd	68.417	23090	237	270	57.7	1.8e-18	53688.1	MOUSE	Vimentin
884	[4]	P20152	Vim	782.606	5	0.55	LHDEEIQELQAQIQEQHVQIDVDVSKPDLTAALR		GG_L_200508_09_hcd	68.717	23232	237	270	40.6	7.6e-11	53688.1	MOUSE	Vimentin
885	[4]	P20152	Vim	978.005	4	-0.24	LHDEEIQELQAQIQEQHVQIDVDVSKPDLTAALR		GG_L_200508_09_hcd	69.333	23521	237	270	51	5.2e-16	53688.1	MOUSE	Vimentin
886	[4]	P20152	Vim	978.005	4	0.33	LHDEEIQELQAQIQEQHVQIDVDVSKPDLTAALR		GG_L_200508_09_hcd	69.967	23822	237	270	48.4	9.4e-17	53688.1	MOUSE	Vimentin
887	[4]	P20152	Vim	782.606	5	0.7	LHDEEIQELQAQIQEQHVQIDVDVSKPDLTAALR		GG_L_200508_09_hcd	70.367	24005	237	270	34.6	7e-11	53688.1	MOUSE	Vimentin
888	[4]	P20152	Vim	512.259	2	-0.48	QQYESVAAK		GG_L_200508_09_hcd	26.5	5058	274	282	15.9	0.00065	53688.1	MOUSE	Vimentin
889	[4]	P20152	Vim	512.259	2	-0.36	QQYESVAAK		GG_L_200508_09_hcd	26.833	5171	274	282	27.7	2.3e-06	53688.1	MOUSE	Vimentin
890	[4]	P20152	Vim	512.259	2	-0.36	QQYESVAAK		GG_L_200508_09_hcd	27.183	5289	274	282	28.1	5.9e-06	53688.1	MOUSE	Vimentin
891	[4]	P20152	Vim	512.259	2	-0.36	QQYESVAAK		GG_L_200508_09_hcd	27.517	5412	274	282	30.8	6.7e-06	53688.1	MOUSE	Vimentin
892	[4]	P20152	Vim	512.259	2	-0.24	QQYESVAAK		GG_L_200508_09_hcd	27.867	5535	274	282	27.7	9.5e-06	53688.1	MOUSE	Vimentin
893	[4]	P20152	Vim	512.259	2	-0.24	QQYESVAAK		GG_L_200508_09_hcd	28.233	5665	274	282	27.7	7.2e-06	53688.1	MOUSE	Vimentin
894	[4]	P20152	Vim	512.259	2	-0.12	QQYESVAAK		GG_L_200508_09_hcd	28.583	5802	274	282	26.4	1e-05	53688.1	MOUSE	Vimentin
895	[4]	P20152	Vim	512.259	2	-0.73	QQYESVAAK		GG_L_200508_09_hcd	28.933	5939	274	282	24.8	0.00034	53688.1	MOUSE	Vimentin
896	[4]	P20152	Vim	655.307	2	0.16	NLQEAEEWYK		GG_L_200508_09_hcd	52.75	16096	283	292	34.5	9e-07	53688.1	MOUSE	Vimentin
897	[4]	P20152	Vim	655.307	2	-0.018	NLQEAEEWYK		GG_L_200508_09_hcd	53.117	16268	283	292	35.1	3.3e-10	53688.1	MOUSE	Vimentin
898	[4]	P20152	Vim	655.307	2	0.44	NLQEAEEWYK		GG_L_200508_09_hcd	53.483	16432	283	292	34.1	1.2e-09	53688.1	MOUSE	Vimentin
899	[4]	P20152	Vim	547.267	2	0.24	FADLSEAANR		GG_L_200508_09_hcd	43.583	12008	295	304	34.3	6.2e-08	53688.1	MOUSE	Vimentin
900	[4]	P20152	Vim	547.267	2	0.24	FADLSEAANR		GG_L_200508_09_hcd	43.933	12165	295	304	47.6	4.4e-09	53688.1	MOUSE	Vimentin
901	[4]	P20152	Vim	547.267	2	0.11	FADLSEAANR		GG_L_200508_09_hcd	44.283	12316	295	304	45.5	4e-09	53688.1	MOUSE	Vimentin
902	[4]	P20152	Vim	547.267	2	0.24	FADLSEAANR		GG_L_200508_09_hcd	44.633	12473	295	304	46	1.5e-08	53688.1	MOUSE	Vimentin
903	[4]	P20152	Vim	547.267	2	0.00014	FADLSEAANR		GG_L_200508_09_hcd	45	12629	295	304	35.2	1.9e-08	53688.1	MOUSE	Vimentin
904	[4]	P20152	Vim	740.363	2	0.086	QVQSLTC(Methylthio)EVDALK		GG_L_200508_09_hcd	61.15	19825	322	334	30.4	5.2e-07	53688.1	MOUSE	Vimentin
905	[4]	P20152	Vim	789.382	3	0.068	QVQSLTC(Methylthio)EVDALKGTNESLER		GG_L_200508_09_hcd	60.467	19518	322	342	52	1.8e-12	53688.1	MOUSE	Vimentin
906	[4]	P20152	Vim	1101	2	0.76	EMEENFALEAANYQDTIGR		GG_L_200508_09_hcd	65.05	21567	346	364	47	1.8e-14	53688.1	MOUSE	Vimentin
907	[4]	P20152	Vim	734.332	3	0.34	EMEENFALEAANYQDTIGR		GG_L_200508_09_hcd	65.1	21590	346	364	43.9	4.9e-13	53688.1	MOUSE	Vimentin
908	[4]	P20152	Vim	1100.99	2	0.2	EMEENFALEAANYQDTIGR		GG_L_200508_09_hcd	65.417	21738	346	364	59.6	3.7e-15	53688.1	MOUSE	Vimentin
909	[4]	P20152	Vim	734.332	3	0.5	EMEENFALEAANYQDTIGR		GG_L_200508_09_hcd	65.467	21761	346	364	51.5	1.5e-16	53688.1	MOUSE	Vimentin
910	[4]	P20152	Vim	1100.99	2	0.31	EMEENFALEAANYQDTIGR		GG_L_200508_09_hcd	65.8	21909	346	364	53.5	3.9e-14	53688.1	MOUSE	Vimentin
911	[4]	P20152	Vim	979.947	4	-3	EMEENFALEAANYQDTIGRLQDEIQNMKEEMAR		GG_L_200508_09_hcd	79.65	28192	346	378	45.8	5.3e-13	53688.1	MOUSE	Vimentin
912	[4]	P20152	Vim	867.913	2	2.4	LQDEIQNMKEEMAR		GG_L_200508_09_hcd	49.717	14723	365	378	39.7	3.4e-13	53688.1	MOUSE	Vimentin
913	[4]	P20152	Vim	578.943	3	0.14	LQDEIQNMKEEMAR		GG_L_200508_09_hcd	49.833	14772	365	378	59.9	7.2e-10	53688.1	MOUSE	Vimentin
914	[4]	P20152	Vim	867.912	2	0.95	LQDEIQNMKEEMAR		GG_L_200508_09_hcd	50.1	14895	365	378	51.4	2.4e-11	53688.1	MOUSE	Vimentin
915	[4]	P20152	Vim	578.943	3	0.24	LQDEIQNMKEEMAR		GG_L_200508_09_hcd	50.2	14936	365	378	58.5	8.6e-09	53688.1	MOUSE	Vimentin
916	[4]	P20152	Vim	867.911	2	-0.32	LQDEIQNMKEEMAR		GG_L_200508_09_hcd	50.483	15071	365	378	48.8	4.7e-12	53688.1	MOUSE	Vimentin
917	[4]	P20152	Vim	578.943	3	0.032	LQDEIQNMKEEMAR		GG_L_200508_09_hcd	50.583	15116	365	378	56	3e-11	53688.1	MOUSE	Vimentin
918	[4]	P20152	Vim	578.943	3	-0.3	LQDEIQNMKEEMAR		GG_L_200508_09_hcd	51.017	15311	365	378	29.8	7.9e-11	53688.1	MOUSE	Vimentin
919	[4]	P20152	Vim	509.947	3	-0.24	HLREYQDLLNVK		GG_L_200508_09_hcd	47.95	13928	379	390	34	6.2e-06	53688.1	MOUSE	Vimentin
920	[4]	P20152	Vim	509.947	3	0.17	HLREYQDLLNVK		GG_L_200508_09_hcd	48.333	14099	379	390	30.2	9.8e-06	53688.1	MOUSE	Vimentin
921	[4]	P20152	Vim	648.336	2	-1.2	MALDIEIATYR		GG_L_200508_09_hcd	68.683	23215	391	401	23.1	7.7e-08	53688.1	MOUSE	Vimentin
922	[4]	P20152	Vim	585.059	4	0.28	MALDIEIATYRKLLEGEESR		GG_L_200508_09_hcd	69.733	23711	391	410	20.9	1.7e-05	53688.1	MOUSE	Vimentin
923	[4]	P20152	Vim	530.785	2	-0.95	KLLEGEESR		GG_L_200508_09_hcd	25.133	4630	402	410	19.5	0.00028	53688.1	MOUSE	Vimentin
924	[4]	P20152	Vim	530.785	2	-0.37	KLLEGEESR		GG_L_200508_09_hcd	25.483	4745	402	410	19.8	0.00011	53688.1	MOUSE	Vimentin
925	[4]	P20152	Vim	530.785	2	-1.2	KLLEGEESR		GG_L_200508_09_hcd	25.817	4851	402	410	22.1	0.00034	53688.1	MOUSE	Vimentin
926	[4]	P20152	Vim	466.738	2	-0.18	LLEGEESR		GG_L_200508_09_hcd	31.933	7165	403	410	30.1	0.00042	53688.1	MOUSE	Vimentin
927	[4]	P20152	Vim	466.738	2	-0.12	LLEGEESR		GG_L_200508_09_hcd	32.267	7299	403	410	27.2	0.00029	53688.1	MOUSE	Vimentin
928	[4]	P20152	Vim	779.454	2	0.35	ISLPLPTFSSLNLR		GG_L_200508_09_hcd	75.95	26505	411	424	19.8	0.00019	53688.1	MOUSE	Vimentin
929	[4]	P20152	Vim	519.971	3	-0.088	ISLPLPTFSSLNLR		GG_L_200508_09_hcd	76.267	26640	411	424	42.6	3.2e-09	53688.1	MOUSE	Vimentin
930	[4]	P20152	Vim	779.454	2	0.1	ISLPLPTFSSLNLR		GG_L_200508_09_hcd	76.3	26662	411	424	39.4	5.3e-09	53688.1	MOUSE	Vimentin
931	[4]	P20152	Vim	779.454	2	0.19	ISLPLPTFSSLNLR		GG_L_200508_09_hcd	76.65	26817	411	424	36.9	2.8e-08	53688.1	MOUSE	Vimentin
932	[4]	P20152	Vim	561.625	3	0.21	ETNLESLPLVDTHSK		GG_L_200508_09_hcd	54.05	16636	425	439	29.2	4.6e-06	53688.1	MOUSE	Vimentin
933	[4]	P20152	Vim	841.933	2	-0.8	ETNLESLPLVDTHSK		GG_L_200508_09_hcd	54.083	16650	425	439	27.8	3e-08	53688.1	MOUSE	Vimentin
934	[4]	P20152	Vim	460.496	4	0.1	ETNLESLPLVDTHSKR		GG_L_200508_09_hcd	48.867	14340	425	440	41.8	2e-07	53688.1	MOUSE	Vimentin
935	[4]	P20152	Vim	918.904	2	0.54	DGQVINETSQHHDDLE		GG_L_200508_09_hcd	40.833	10920	451	466	23.9	1.3e-07	53688.1	MOUSE	Vimentin
936	[4]	P20152	Vim	612.938	3	0.36	DGQVINETSQHHDDLE		GG_L_200508_09_hcd	40.85	10926	451	466	22.3	0.0001	53688.1	MOUSE	Vimentin
937	[4]	P20152	Vim	612.938	3	0.26	DGQVINETSQHHDDLE		GG_L_200508_09_hcd	41.217	11082	451	466	34.6	1.5e-14	53688.1	MOUSE	Vimentin
938	[4]	P20152	Vim	918.904	2	0.41	DGQVINETSQHHDDLE		GG_L_200508_09_hcd	41.217	11084	451	466	31.4	7.8e-14	53688.1	MOUSE	Vimentin
939	[5]	P06654	spg	918.466	2	1.1	TLKGETTTEAVDAATAEK		GG_L_200508_09_hcd	35.95	8815	237	254	30.6	9.9e-05	47567.6	STRSG	Immunoglobulin G-binding protein G
940	[5]	P06654	spg	612.646	3	-0.0063	TLKGETTTEAVDAATAEK		GG_L_200508_09_hcd	36.05	8852	237	254	46.6	7.8e-09	47567.6	STRSG	Immunoglobulin G-binding protein G
941	[5]	P06654	spg	918.466	2	0.39	TLKGETTTEAVDAATAEK		GG_L_200508_09_hcd	36.333	8980	237	254	63.9	7.5e-14	47567.6	STRSG	Immunoglobulin G-binding protein G
942	[5]	P06654	spg	612.647	3	1.2	TLKGETTTEAVDAATAEK		GG_L_200508_09_hcd	36.417	9017	237	254	49.5	3.7e-09	47567.6	STRSG	Immunoglobulin G-binding protein G
943	[5]	P06654	spg	918.466	2	0.39	TLKGETTTEAVDAATAEK		GG_L_200508_09_hcd	36.7	9143	237	254	59.8	7.5e-13	47567.6	STRSG	Immunoglobulin G-binding protein G
944	[5]	P06654	spg	612.646	3	0.78	TLKGETTTEAVDAATAEK		GG_L_200508_09_hcd	36.75	9166	237	254	49.4	4.5e-09	47567.6	STRSG	Immunoglobulin G-binding protein G
945	[5]	P06654	spg	918.465	2	0.12	TLKGETTTEAVDAATAEK		GG_L_200508_09_hcd	37.033	9281	237	254	54.1	2.7e-13	47567.6	STRSG	Immunoglobulin G-binding protein G
946	[5]	P06654	spg	612.646	3	-0.12	TLKGETTTEAVDAATAEK		GG_L_200508_09_hcd	37.083	9304	237	254	45	3.5e-08	47567.6	STRSG	Immunoglobulin G-binding protein G
947	[5]	P06654	spg	918.466	2	0.39	TLKGETTTEAVDAATAEK		GG_L_200508_09_hcd	37.433	9450	237	254	36	3.2e-06	47567.6	STRSG	Immunoglobulin G-binding protein G
948	[5]	P06654	spg	612.646	3	-0.12	TLKGETTTEAVDAATAEK		GG_L_200508_09_hcd	37.5	9482	237	254	41	2.4e-08	47567.6	STRSG	Immunoglobulin G-binding protein G
949	[5]	P06654	spg	612.646	3	-0.32	TLKGETTTEAVDAATAEK		GG_L_200508_09_hcd	39.617	10383	237	254	37.6	2.1e-07	47567.6	STRSG	Immunoglobulin G-binding protein G
950	[5]	P06654	spg	918.465	2	-0.34	TLKGETTTEAVDAATAEK		GG_L_200508_09_hcd	39.75	10440	237	254	53.3	5.5e-10	47567.6	STRSG	Immunoglobulin G-binding protein G
951	[5]	P06654	spg	612.646	3	-0.0063	TLKGETTTEAVDAATAEK		GG_L_200508_09_hcd	39.95	10528	237	254	47.8	5.1e-08	47567.6	STRSG	Immunoglobulin G-binding protein G
952	[5]	P06654	spg	918.465	2	-0.0082	TLKGETTTEAVDAATAEK		GG_L_200508_09_hcd	40.083	10587	237	254	63.5	1.7e-12	47567.6	STRSG	Immunoglobulin G-binding protein G
953	[5]	P06654	spg	612.646	3	0.48	TLKGETTTEAVDAATAEK		GG_L_200508_09_hcd	40.3	10686	237	254	49.1	8.3e-09	47567.6	STRSG	Immunoglobulin G-binding protein G
954	[5]	P06654	spg	918.466	2	0.53	TLKGETTTEAVDAATAEK		GG_L_200508_09_hcd	40.45	10748	237	254	61.4	3.8e-13	47567.6	STRSG	Immunoglobulin G-binding protein G
955	[5]	P06654	spg	612.646	3	0.39	TLKGETTTEAVDAATAEK		GG_L_200508_09_hcd	40.683	10853	237	254	48.4	3.2e-08	47567.6	STRSG	Immunoglobulin G-binding protein G
956	[5]	P06654	spg	918.466	2	1.3	TLKGETTTEAVDAATAEK		GG_L_200508_09_hcd	40.8	10905	237	254	47.9	1.2e-09	47567.6	STRSG	Immunoglobulin G-binding protein G
957	[5]	P06654	spg	612.646	3	0.58	TLKGETTTEAVDAATAEK		GG_L_200508_09_hcd	41.5	11208	237	254	45.2	1.5e-08	47567.6	STRSG	Immunoglobulin G-binding protein G
958	[5]	P06654	spg	918.466	2	0.66	TLKGETTTEAVDAATAEK		GG_L_200508_09_hcd	41.5	11209	237	254	50.8	1.5e-11	47567.6	STRSG	Immunoglobulin G-binding protein G
959	[5]	P06654	spg	612.646	3	0.88	TLKGETTTEAVDAATAEK		GG_L_200508_09_hcd	41.833	11351	237	254	49.4	6.3e-09	47567.6	STRSG	Immunoglobulin G-binding protein G
960	[5]	P06654	spg	918.465	2	-0.2	TLKGETTTEAVDAATAEK		GG_L_200508_09_hcd	41.833	11356	237	254	62.3	3.4e-11	47567.6	STRSG	Immunoglobulin G-binding protein G
961	[5]	P06654	spg	612.647	3	1.1	TLKGETTTEAVDAATAEK		GG_L_200508_09_hcd	42.167	11470	237	254	47.8	1.2e-08	47567.6	STRSG	Immunoglobulin G-binding protein G
962	[5]	P06654	spg	918.465	2	-0.41	TLKGETTTEAVDAATAEK		GG_L_200508_09_hcd	42.183	11476	237	254	59.5	1.4e-12	47567.6	STRSG	Immunoglobulin G-binding protein G
963	[5]	P06654	spg	918.465	2	-0.074	TLKGETTTEAVDAATAEK		GG_L_200508_09_hcd	42.233	11492	237	254	35.9	6.2e-06	47567.6	STRSG	Immunoglobulin G-binding protein G
964	[5]	P06654	spg	612.646	3	0.88	TLKGETTTEAVDAATAEK		GG_L_200508_09_hcd	42.517	11583	237	254	49	4.7e-09	47567.6	STRSG	Immunoglobulin G-binding protein G
965	[5]	P06654	spg	918.465	2	-0.54	TLKGETTTEAVDAATAEK		GG_L_200508_09_hcd	42.533	11590	237	254	59.2	1.8e-11	47567.6	STRSG	Immunoglobulin G-binding protein G
966	[5]	P06654	spg	612.646	3	0.78	TLKGETTTEAVDAATAEK		GG_L_200508_09_hcd	42.85	11708	237	254	46.4	2e-08	47567.6	STRSG	Immunoglobulin G-binding protein G
967	[5]	P06654	spg	918.465	2	-0.27	TLKGETTTEAVDAATAEK		GG_L_200508_09_hcd	42.867	11711	237	254	59.8	1.3e-12	47567.6	STRSG	Immunoglobulin G-binding protein G
968	[5]	P06654	spg	612.646	3	0.78	TLKGETTTEAVDAATAEK		GG_L_200508_09_hcd	43.183	11842	237	254	49.4	2.4e-09	47567.6	STRSG	Immunoglobulin G-binding protein G
969	[5]	P06654	spg	918.465	2	-0.34	TLKGETTTEAVDAATAEK		GG_L_200508_09_hcd	43.2	11847	237	254	61.7	1.1e-13	47567.6	STRSG	Immunoglobulin G-binding protein G
970	[5]	P06654	spg	612.646	3	0.78	TLKGETTTEAVDAATAEK		GG_L_200508_09_hcd	43.2	11848	237	254	40.2	1.1e-08	47567.6	STRSG	Immunoglobulin G-binding protein G
971	[5]	P06654	spg	612.646	3	0.68	TLKGETTTEAVDAATAEK		GG_L_200508_09_hcd	43.317	11898	237	254	46.2	5.3e-09	47567.6	STRSG	Immunoglobulin G-binding protein G
972	[5]	P06654	spg	612.646	3	0.88	TLKGETTTEAVDAATAEK		GG_L_200508_09_hcd	43.533	11989	237	254	48.4	1.4e-08	47567.6	STRSG	Immunoglobulin G-binding protein G
973	[5]	P06654	spg	918.465	2	0.057	TLKGETTTEAVDAATAEK		GG_L_200508_09_hcd	43.567	12000	237	254	57.7	2.2e-12	47567.6	STRSG	Immunoglobulin G-binding protein G
974	[5]	P06654	spg	612.647	3	1.1	TLKGETTTEAVDAATAEK		GG_L_200508_09_hcd	43.9	12148	237	254	47.4	1.8e-08	47567.6	STRSG	Immunoglobulin G-binding protein G
975	[5]	P06654	spg	918.466	2	0.59	TLKGETTTEAVDAATAEK		GG_L_200508_09_hcd	43.917	12155	237	254	58.2	1.7e-12	47567.6	STRSG	Immunoglobulin G-binding protein G
976	[5]	P06654	spg	612.646	3	0.88	TLKGETTTEAVDAATAEK		GG_L_200508_09_hcd	44.25	12303	237	254	44.6	8.1e-09	47567.6	STRSG	Immunoglobulin G-binding protein G
977	[5]	P06654	spg	918.466	2	0.19	TLKGETTTEAVDAATAEK		GG_L_200508_09_hcd	44.267	12311	237	254	59.5	4.3e-12	47567.6	STRSG	Immunoglobulin G-binding protein G
978	[5]	P06654	spg	612.646	3	0.39	TLKGETTTEAVDAATAEK		GG_L_200508_09_hcd	44.6	12454	237	254	44	2.2e-08	47567.6	STRSG	Immunoglobulin G-binding protein G
979	[5]	P06654	spg	918.466	2	0.39	TLKGETTTEAVDAATAEK		GG_L_200508_09_hcd	44.65	12474	237	254	63.3	7.3e-12	47567.6	STRSG	Immunoglobulin G-binding protein G
980	[5]	P06654	spg	612.646	3	-0.12	TLKGETTTEAVDAATAEK		GG_L_200508_09_hcd	44.95	12612	237	254	45.3	1.9e-08	47567.6	STRSG	Immunoglobulin G-binding protein G
981	[5]	P06654	spg	918.465	2	-0.61	TLKGETTTEAVDAATAEK		GG_L_200508_09_hcd	45	12628	237	254	53.4	2.5e-11	47567.6	STRSG	Immunoglobulin G-binding protein G
982	[5]	P06654	spg	612.646	3	0.19	TLKGETTTEAVDAATAEK		GG_L_200508_09_hcd	45.333	12780	237	254	44.3	1.1e-07	47567.6	STRSG	Immunoglobulin G-binding protein G
983	[5]	P06654	spg	918.466	2	0.72	TLKGETTTEAVDAATAEK		GG_L_200508_09_hcd	45.367	12796	237	254	55.1	2.5e-10	47567.6	STRSG	Immunoglobulin G-binding protein G
984	[5]	P06654	spg	612.646	3	-0.12	TLKGETTTEAVDAATAEK		GG_L_200508_09_hcd	45.683	12935	237	254	44.7	1.5e-07	47567.6	STRSG	Immunoglobulin G-binding protein G
985	[5]	P06654	spg	918.466	2	0.53	TLKGETTTEAVDAATAEK		GG_L_200508_09_hcd	45.733	12954	237	254	56.5	1.1e-10	47567.6	STRSG	Immunoglobulin G-binding protein G
986	[5]	P06654	spg	612.646	3	-0.0063	TLKGETTTEAVDAATAEK		GG_L_200508_09_hcd	46.067	13093	237	254	41.9	1.8e-07	47567.6	STRSG	Immunoglobulin G-binding protein G
987	[5]	P06654	spg	918.466	2	0.33	TLKGETTTEAVDAATAEK		GG_L_200508_09_hcd	46.083	13105	237	254	52.2	3.6e-10	47567.6	STRSG	Immunoglobulin G-binding protein G
988	[5]	P06654	spg	612.646	3	0.092	TLKGETTTEAVDAATAEK		GG_L_200508_09_hcd	46.433	13251	237	254	45.3	1.4e-08	47567.6	STRSG	Immunoglobulin G-binding protein G
989	[5]	P06654	spg	918.466	2	0.53	TLKGETTTEAVDAATAEK		GG_L_200508_09_hcd	46.467	13269	237	254	54.5	4.8e-12	47567.6	STRSG	Immunoglobulin G-binding protein G
990	[5]	P06654	spg	612.646	3	-0.0063	TLKGETTTEAVDAATAEK		GG_L_200508_09_hcd	46.8	13415	237	254	46.8	1.6e-08	47567.6	STRSG	Immunoglobulin G-binding protein G
991	[5]	P06654	spg	918.465	2	-0.41	TLKGETTTEAVDAATAEK		GG_L_200508_09_hcd	46.85	13437	237	254	48	2.9e-10	47567.6	STRSG	Immunoglobulin G-binding protein G
992	[5]	P06654	spg	612.646	3	-0.12	TLKGETTTEAVDAATAEK		GG_L_200508_09_hcd	47.15	13574	237	254	46.5	3.1e-08	47567.6	STRSG	Immunoglobulin G-binding protein G
993	[5]	P06654	spg	918.465	2	-0.2	TLKGETTTEAVDAATAEK		GG_L_200508_09_hcd	47.2	13593	237	254	50.8	7.7e-09	47567.6	STRSG	Immunoglobulin G-binding protein G
994	[5]	P06654	spg	612.646	3	-0.12	TLKGETTTEAVDAATAEK		GG_L_200508_09_hcd	47.533	13739	237	254	46.8	2.4e-08	47567.6	STRSG	Immunoglobulin G-binding protein G
995	[5]	P06654	spg	918.466	2	0.33	TLKGETTTEAVDAATAEK		GG_L_200508_09_hcd	47.583	13759	237	254	45.9	1.5e-08	47567.6	STRSG	Immunoglobulin G-binding protein G
996	[5]	P06654	spg	612.646	3	-0.12	TLKGETTTEAVDAATAEK		GG_L_200508_09_hcd	47.917	13911	237	254	47.4	1e-08	47567.6	STRSG	Immunoglobulin G-binding protein G
997	[5]	P06654	spg	918.466	2	0.46	TLKGETTTEAVDAATAEK		GG_L_200508_09_hcd	47.967	13932	237	254	48.7	9.4e-10	47567.6	STRSG	Immunoglobulin G-binding protein G
998	[5]	P06654	spg	612.646	3	0.19	TLKGETTTEAVDAATAEK		GG_L_200508_09_hcd	48.267	14068	237	254	49	2.4e-08	47567.6	STRSG	Immunoglobulin G-binding protein G
999	[5]	P06654	spg	918.465	2	-0.48	TLKGETTTEAVDAATAEK		GG_L_200508_09_hcd	48.35	14108	237	254	39.4	3.4e-07	47567.6	STRSG	Immunoglobulin G-binding protein G
1000	[5]	P06654	spg	612.646	3	-0.22	TLKGETTTEAVDAATAEK		GG_L_200508_09_hcd	48.65	14240	237	254	45.5	1.9e-08	47567.6	STRSG	Immunoglobulin G-binding protein G
1001	[5]	P06654	spg	918.465	2	-0.074	TLKGETTTEAVDAATAEK		GG_L_200508_09_hcd	48.75	14286	237	254	40.5	1.2e-07	47567.6	STRSG	Immunoglobulin G-binding protein G
1002	[5]	P06654	spg	612.646	3	0.19	TLKGETTTEAVDAATAEK		GG_L_200508_09_hcd	49.033	14414	237	254	46.8	1.3e-09	47567.6	STRSG	Immunoglobulin G-binding protein G
1003	[5]	P06654	spg	918.466	2	0.46	TLKGETTTEAVDAATAEK		GG_L_200508_09_hcd	49.233	14501	237	254	36.7	1.2e-06	47567.6	STRSG	Immunoglobulin G-binding protein G
1004	[5]	P06654	spg	612.646	3	0.092	TLKGETTTEAVDAATAEK		GG_L_200508_09_hcd	49.433	14593	237	254	45.2	1.7e-08	47567.6	STRSG	Immunoglobulin G-binding protein G
1005	[5]	P06654	spg	918.465	2	-0.48	TLKGETTTEAVDAATAEK		GG_L_200508_09_hcd	49.617	14676	237	254	31.8	6.9e-06	47567.6	STRSG	Immunoglobulin G-binding protein G
1006	[5]	P06654	spg	612.646	3	0.48	TLKGETTTEAVDAATAEK		GG_L_200508_09_hcd	49.833	14773	237	254	45	4.6e-10	47567.6	STRSG	Immunoglobulin G-binding protein G
1007	[5]	P06654	spg	918.466	2	0.39	TLKGETTTEAVDAATAEK		GG_L_200508_09_hcd	50	14852	237	254	35.5	6.7e-06	47567.6	STRSG	Immunoglobulin G-binding protein G
1008	[5]	P06654	spg	612.646	3	-0.12	TLKGETTTEAVDAATAEK		GG_L_200508_09_hcd	50.217	14949	237	254	42.2	2.2e-08	47567.6	STRSG	Immunoglobulin G-binding protein G
1009	[5]	P06654	spg	918.466	2	0.72	TLKGETTTEAVDAATAEK		GG_L_200508_09_hcd	50.433	15047	237	254	38.6	2.2e-07	47567.6	STRSG	Immunoglobulin G-binding protein G
1010	[5]	P06654	spg	612.646	3	-0.0063	TLKGETTTEAVDAATAEK		GG_L_200508_09_hcd	51.117	15359	237	254	39.6	2.9e-08	47567.6	STRSG	Immunoglobulin G-binding protein G
1011	[5]	P06654	spg	918.466	2	0.53	TLKGETTTEAVDAATAEK		GG_L_200508_09_hcd	51.3	15439	237	254	26.7	0.00028	47567.6	STRSG	Immunoglobulin G-binding protein G
1012	[5]	P06654	spg	612.646	3	-0.0063	TLKGETTTEAVDAATAEK		GG_L_200508_09_hcd	51.517	15535	237	254	37.2	2.9e-08	47567.6	STRSG	Immunoglobulin G-binding protein G
1013	[5]	P06654	spg	918.466	2	1.1	TLKGETTTEAVDAATAEK		GG_L_200508_09_hcd	51.75	15647	237	254	35.1	2.2e-06	47567.6	STRSG	Immunoglobulin G-binding protein G
1014	[5]	P06654	spg	612.646	3	0.29	TLKGETTTEAVDAATAEK		GG_L_200508_09_hcd	51.9	15716	237	254	45.4	2.6e-10	47567.6	STRSG	Immunoglobulin G-binding protein G
1015	[5]	P06654	spg	612.646	3	-0.0063	TLKGETTTEAVDAATAEK		GG_L_200508_09_hcd	52.317	15898	237	254	41.8	1.1e-10	47567.6	STRSG	Immunoglobulin G-binding protein G
1016	[5]	P06654	spg	918.466	2	1.1	TLKGETTTEAVDAATAEK		GG_L_200508_09_hcd	52.35	15918	237	254	37.4	9.8e-08	47567.6	STRSG	Immunoglobulin G-binding protein G
1017	[5]	P06654	spg	612.646	3	0.19	TLKGETTTEAVDAATAEK		GG_L_200508_09_hcd	52.7	16072	237	254	44.9	5.1e-10	47567.6	STRSG	Immunoglobulin G-binding protein G
1018	[5]	P06654	spg	612.646	3	-0.32	TLKGETTTEAVDAATAEK		GG_L_200508_09_hcd	53.067	16241	237	254	41	1.4e-08	47567.6	STRSG	Immunoglobulin G-binding protein G
1019	[5]	P06654	spg	612.646	3	0.68	TLKGETTTEAVDAATAEK		GG_L_200508_09_hcd	53.45	16414	237	254	39.5	5.2e-09	47567.6	STRSG	Immunoglobulin G-binding protein G
1020	[5]	P06654	spg	612.646	3	-0.32	TLKGETTTEAVDAATAEK		GG_L_200508_09_hcd	54.533	16838	237	254	34.4	1.5e-07	47567.6	STRSG	Immunoglobulin G-binding protein G
1021	[5]	P06654	spg	612.646	3	-0.12	TLKGETTTEAVDAATAEK		GG_L_200508_09_hcd	54.933	17014	237	254	42.1	4.2e-10	47567.6	STRSG	Immunoglobulin G-binding protein G
1022	[5]	P06654	spg	612.646	3	0.092	TLKGETTTEAVDAATAEK		GG_L_200508_09_hcd	55.283	17180	237	254	41.8	2.8e-09	47567.6	STRSG	Immunoglobulin G-binding protein G
1023	[5]	P06654	spg	612.646	3	0.19	TLKGETTTEAVDAATAEK		GG_L_200508_09_hcd	55.667	17347	237	254	37.5	1.5e-08	47567.6	STRSG	Immunoglobulin G-binding protein G
1024	[5]	P06654	spg	612.646	3	0.092	TLKGETTTEAVDAATAEK		GG_L_200508_09_hcd	56.05	17515	237	254	39.3	1.1e-08	47567.6	STRSG	Immunoglobulin G-binding protein G
1025	[5]	P06654	spg	612.646	3	-0.32	TLKGETTTEAVDAATAEK		GG_L_200508_09_hcd	56.417	17680	237	254	44.6	3.7e-09	47567.6	STRSG	Immunoglobulin G-binding protein G
1026	[5]	P06654	spg	612.645	3	-0.81	TLKGETTTEAVDAATAEK		GG_L_200508_09_hcd	56.833	17866	237	254	33.4	1.2e-06	47567.6	STRSG	Immunoglobulin G-binding protein G
1027	[5]	P06654	spg	612.646	3	0.19	TLKGETTTEAVDAATAEK		GG_L_200508_09_hcd	57.233	18056	237	254	35.4	1.7e-08	47567.6	STRSG	Immunoglobulin G-binding protein G
1028	[5]	P06654	spg	612.646	3	-0.41	TLKGETTTEAVDAATAEK		GG_L_200508_09_hcd	57.7	18268	237	254	34.9	5.2e-07	47567.6	STRSG	Immunoglobulin G-binding protein G
1029	[5]	P06654	spg	612.646	3	-0.22	TLKGETTTEAVDAATAEK		GG_L_200508_09_hcd	58.317	18535	237	254	40.2	6.1e-09	47567.6	STRSG	Immunoglobulin G-binding protein G
1030	[5]	P06654	spg	612.646	3	-0.41	TLKGETTTEAVDAATAEK		GG_L_200508_09_hcd	58.733	18722	237	254	43.8	5.8e-09	47567.6	STRSG	Immunoglobulin G-binding protein G
1031	[5]	P06654	spg	612.646	3	-0.22	TLKGETTTEAVDAATAEK		GG_L_200508_09_hcd	59.117	18898	237	254	42.2	8.8e-10	47567.6	STRSG	Immunoglobulin G-binding protein G
1032	[5]	P06654	spg	612.646	3	-0.41	TLKGETTTEAVDAATAEK		GG_L_200508_09_hcd	59.533	19090	237	254	42.1	3.5e-09	47567.6	STRSG	Immunoglobulin G-binding protein G
1033	[5]	P06654	spg	612.646	3	-0.41	TLKGETTTEAVDAATAEK		GG_L_200508_09_hcd	59.917	19266	237	254	39.6	1e-08	47567.6	STRSG	Immunoglobulin G-binding protein G
1034	[5]	P06654	spg	612.644	3	-3.4	TLKGETTTEAVDAATAEK		GG_L_200508_09_hcd	60.983	19752	237	254	35.9	1e-07	47567.6	STRSG	Immunoglobulin G-binding protein G
1035	[5]	P06654	spg	612.645	3	-0.81	TLKGETTTEAVDAATAEK		GG_L_200508_09_hcd	61.417	19951	237	254	38.5	1.2e-08	47567.6	STRSG	Immunoglobulin G-binding protein G
1036	[5]	P06654	spg	612.646	3	-0.41	TLKGETTTEAVDAATAEK		GG_L_200508_09_hcd	61.867	20156	237	254	38.8	3.1e-09	47567.6	STRSG	Immunoglobulin G-binding protein G
1037	[5]	P06654	spg	612.646	3	-0.12	TLKGETTTEAVDAATAEK		GG_L_200508_09_hcd	62.283	20344	237	254	36.5	3.8e-09	47567.6	STRSG	Immunoglobulin G-binding protein G
1038	[5]	P06654	spg	612.645	3	-1.1	TLKGETTTEAVDAATAEK		GG_L_200508_09_hcd	64.033	21106	237	254	30.2	3.4e-07	47567.6	STRSG	Immunoglobulin G-binding protein G
1039	[5]	P06654	spg	612.646	3	-0.41	TLKGETTTEAVDAATAEK		GG_L_200508_09_hcd	64.467	21302	237	254	35.7	1.3e-08	47567.6	STRSG	Immunoglobulin G-binding protein G
1040	[5]	P06654	spg	612.646	3	0.092	TLKGETTTEAVDAATAEK		GG_L_200508_09_hcd	65.583	21806	237	254	36.2	4.4e-09	47567.6	STRSG	Immunoglobulin G-binding protein G
1041	[5]	P06654	spg	612.646	3	0.092	TLKGETTTEAVDAATAEK		GG_L_200508_09_hcd	66.05	22015	237	254	39.4	1.8e-09	47567.6	STRSG	Immunoglobulin G-binding protein G
1042	[5]	P06654	spg	612.646	3	-0.22	TLKGETTTEAVDAATAEK		GG_L_200508_09_hcd	66.467	22200	237	254	38.8	5.4e-09	47567.6	STRSG	Immunoglobulin G-binding protein G
1043	[5]	P06654	spg	612.646	3	0.092	TLKGETTTEAVDAATAEK		GG_L_200508_09_hcd	66.85	22379	237	254	34.1	6.7e-08	47567.6	STRSG	Immunoglobulin G-binding protein G
1044	[5]	P06654	spg	612.645	3	-0.71	TLKGETTTEAVDAATAEK		GG_L_200508_09_hcd	67.233	22555	237	254	34	3.8e-09	47567.6	STRSG	Immunoglobulin G-binding protein G
1045	[5]	P06654	spg	612.646	3	-0.51	TLKGETTTEAVDAATAEK		GG_L_200508_09_hcd	67.667	22746	237	254	36.1	3.5e-09	47567.6	STRSG	Immunoglobulin G-binding protein G
1046	[5]	P06654	spg	612.646	3	-0.12	TLKGETTTEAVDAATAEK		GG_L_200508_09_hcd	68.033	22919	237	254	43.5	2.4e-08	47567.6	STRSG	Immunoglobulin G-binding protein G
1047	[5]	P06654	spg	612.646	3	-0.0063	TLKGETTTEAVDAATAEK		GG_L_200508_09_hcd	68.483	23126	237	254	25.3	2.6e-06	47567.6	STRSG	Immunoglobulin G-binding protein G
1048	[5]	P06654	spg	612.646	3	-0.41	TLKGETTTEAVDAATAEK		GG_L_200508_09_hcd	68.933	23337	237	254	29.9	4e-07	47567.6	STRSG	Immunoglobulin G-binding protein G
1049	[5]	P06654	spg	612.646	3	-0.32	TLKGETTTEAVDAATAEK		GG_L_200508_09_hcd	69.333	23522	237	254	33.9	8.2e-09	47567.6	STRSG	Immunoglobulin G-binding protein G
1050	[5]	P06654	spg	612.646	3	0.29	TLKGETTTEAVDAATAEK		GG_L_200508_09_hcd	69.717	23707	237	254	26.6	7.4e-07	47567.6	STRSG	Immunoglobulin G-binding protein G
1051	[5]	P06654	spg	612.646	3	-0.22	TLKGETTTEAVDAATAEK		GG_L_200508_09_hcd	70.1	23880	237	254	35	3e-08	47567.6	STRSG	Immunoglobulin G-binding protein G
1052	[5]	P06654	spg	612.646	3	-0.12	TLKGETTTEAVDAATAEK		GG_L_200508_09_hcd	70.483	24062	237	254	30	9.9e-09	47567.6	STRSG	Immunoglobulin G-binding protein G
1053	[5]	P06654	spg	612.646	3	-0.32	TLKGETTTEAVDAATAEK		GG_L_200508_09_hcd	72.6	25033	237	254	28.1	7.3e-08	47567.6	STRSG	Immunoglobulin G-binding protein G
1054	[5]	P06654	spg	612.646	3	0.29	TLKGETTTEAVDAATAEK		GG_L_200508_09_hcd	72.983	25204	237	254	36.9	4.4e-09	47567.6	STRSG	Immunoglobulin G-binding protein G
1055	[5]	P06654	spg	612.646	3	0.092	TLKGETTTEAVDAATAEK		GG_L_200508_09_hcd	78.717	27775	237	254	15.9	9.6e-05	47567.6	STRSG	Immunoglobulin G-binding protein G
1056	[5]	P06654	spg	612.647	3	1.5	TLKGETTTEAVDAATAEK		GG_L_200508_09_hcd	80.717	28656	237	254	22.4	4.2e-07	47567.6	STRSG	Immunoglobulin G-binding protein G
1057	[5]	P06654	spg	612.646	3	0.58	TLKGETTTEAVDAATAEK		GG_L_200508_09_hcd	81.65	29049	237	254	22.8	5.4e-07	47567.6	STRSG	Immunoglobulin G-binding protein G
1058	[5]	P06654	spg	612.646	3	0.39	TLKGETTTEAVDAATAEK		GG_L_200508_09_hcd	82.117	29247	237	254	27.8	3.8e-06	47567.6	STRSG	Immunoglobulin G-binding protein G
1059	[5]	P06654	spg	612.646	3	-0.41	TLKGETTTEAVDAATAEK		GG_L_200508_09_hcd	82.5	29417	237	254	29.9	1.5e-10	47567.6	STRSG	Immunoglobulin G-binding protein G
1060	[5]	P06654	spg	612.646	3	0.19	TLKGETTTEAVDAATAEK		GG_L_200508_09_hcd	84	30062	237	254	31.1	1.9e-07	47567.6	STRSG	Immunoglobulin G-binding protein G
1061	[5]	P06654	spg	612.646	3	-0.61	TLKGETTTEAVDAATAEK		GG_L_200508_09_hcd	84.55	30294	237	254	33.9	5.3e-06	47567.6	STRSG	Immunoglobulin G-binding protein G
1062	[5]	P06654	spg	612.646	3	0.88	TLKGETTTEAVDAATAEK		GG_L_200508_09_hcd	85.483	30709	237	254	29.4	8.8e-09	47567.6	STRSG	Immunoglobulin G-binding protein G
1063	[5]	P06654	spg	612.645	3	-1.5	TLKGETTTEAVDAATAEK		GG_L_200508_09_hcd	86.183	31015	237	254	35.1	4.2e-08	47567.6	STRSG	Immunoglobulin G-binding protein G
1064	[5]	P06654	spg	612.645	3	-0.71	TLKGETTTEAVDAATAEK		GG_L_200508_09_hcd	87.6	31608	237	254	29	4.2e-09	47567.6	STRSG	Immunoglobulin G-binding protein G
1065	[5]	P06654	spg	612.646	3	-0.41	TLKGETTTEAVDAATAEK		GG_L_200508_09_hcd	88	31776	237	254	29.8	7e-08	47567.6	STRSG	Immunoglobulin G-binding protein G
1066	[5]	P06654	spg	612.647	3	1.7	TLKGETTTEAVDAATAEK		GG_L_200508_09_hcd	88.483	31981	237	254	34	6.3e-10	47567.6	STRSG	Immunoglobulin G-binding protein G
1067	[5]	P06654	spg	612.647	3	2.3	TLKGETTTEAVDAATAEK		GG_L_200508_09_hcd	89.25	32316	237	254	29.6	2.9e-08	47567.6	STRSG	Immunoglobulin G-binding protein G
1068	[5]	P06654	spg	612.646	3	-0.12	TLKGETTTEAVDAATAEK		GG_L_200508_09_hcd	89.617	32473	237	254	27.1	1.3e-08	47567.6	STRSG	Immunoglobulin G-binding protein G
1069	[5]	P06654	spg	612.646	3	0.58	TLKGETTTEAVDAATAEK		GG_L_200508_09_hcd	90	32636	237	254	34.8	3.8e-11	47567.6	STRSG	Immunoglobulin G-binding protein G
1070	[5]	P06654	spg	612.646	3	-0.22	TLKGETTTEAVDAATAEK		GG_L_200508_09_hcd	90.433	32820	237	254	43.2	4.2e-10	47567.6	STRSG	Immunoglobulin G-binding protein G
1071	[5]	P06654	spg	612.646	3	-0.12	TLKGETTTEAVDAATAEK		GG_L_200508_09_hcd	90.967	33050	237	254	30.8	3.2e-08	47567.6	STRSG	Immunoglobulin G-binding protein G
1072	[5]	P06654	spg	612.646	3	0.19	TLKGETTTEAVDAATAEK		GG_L_200508_09_hcd	91.333	33204	237	254	36.6	1.2e-08	47567.6	STRSG	Immunoglobulin G-binding protein G
1073	[5]	P06654	spg	612.646	3	0.092	TLKGETTTEAVDAATAEK		GG_L_200508_09_hcd	91.683	33358	237	254	36.1	2.6e-07	47567.6	STRSG	Immunoglobulin G-binding protein G
1074	[5]	P06654	spg	612.646	3	-0.22	TLKGETTTEAVDAATAEK		GG_L_200508_09_hcd	92.083	33534	237	254	38.1	6.7e-09	47567.6	STRSG	Immunoglobulin G-binding protein G
1075	[5]	P06654	spg	612.646	3	-0.32	TLKGETTTEAVDAATAEK		GG_L_200508_09_hcd	92.45	33695	237	254	32	1.2e-08	47567.6	STRSG	Immunoglobulin G-binding protein G
1076	[5]	P06654	spg	612.646	3	-0.0063	TLKGETTTEAVDAATAEK		GG_L_200508_09_hcd	92.817	33846	237	254	38.3	7.5e-08	47567.6	STRSG	Immunoglobulin G-binding protein G
1077	[5]	P06654	spg	612.646	3	-0.61	TLKGETTTEAVDAATAEK		GG_L_200508_09_hcd	93.2	33994	237	254	38.5	2.4e-11	47567.6	STRSG	Immunoglobulin G-binding protein G
1078	[5]	P06654	spg	612.646	3	0.58	TLKGETTTEAVDAATAEK		GG_L_200508_09_hcd	93.533	34138	237	254	31.1	2.7e-06	47567.6	STRSG	Immunoglobulin G-binding protein G
1079	[5]	P06654	spg	612.646	3	-0.0063	TLKGETTTEAVDAATAEK		GG_L_200508_09_hcd	93.917	34301	237	254	31.6	3.4e-07	47567.6	STRSG	Immunoglobulin G-binding protein G
1080	[5]	P06654	spg	612.646	3	-0.32	TLKGETTTEAVDAATAEK		GG_L_200508_09_hcd	94.283	34457	237	254	41.2	1.6e-07	47567.6	STRSG	Immunoglobulin G-binding protein G
1081	[5]	P06654	spg	612.646	3	0.39	TLKGETTTEAVDAATAEK		GG_L_200508_09_hcd	94.65	34615	237	254	35.5	2.5e-08	47567.6	STRSG	Immunoglobulin G-binding protein G
1082	[5]	P06654	spg	612.646	3	-0.0063	TLKGETTTEAVDAATAEK		GG_L_200508_09_hcd	95.017	34777	237	254	31.7	4.8e-10	47567.6	STRSG	Immunoglobulin G-binding protein G
1083	[5]	P06654	spg	553.294	4	0.046	TLKGETTTEAVDAATAEKVFK		GG_L_200508_09_hcd	49.733	14731	237	257	19.6	0.0002	47567.6	STRSG	Immunoglobulin G-binding protein G
1084	[5]	P06654	spg	737.39	3	0.28	TLKGETTTEAVDAATAEKVFK		GG_L_200508_09_hcd	50.017	14856	237	257	36	1.1e-10	47567.6	STRSG	Immunoglobulin G-binding protein G
1085	[5]	P06654	spg	553.294	4	-0.063	TLKGETTTEAVDAATAEKVFK		GG_L_200508_09_hcd	50.1	14892	237	257	37	7.7e-11	47567.6	STRSG	Immunoglobulin G-binding protein G
1086	[5]	P06654	spg	737.389	3	-0.72	TLKGETTTEAVDAATAEKVFK		GG_L_200508_09_hcd	50.4	15027	237	257	27.6	6e-10	47567.6	STRSG	Immunoglobulin G-binding protein G
1087	[5]	P06654	spg	553.294	4	-0.5	TLKGETTTEAVDAATAEKVFK		GG_L_200508_09_hcd	50.5	15072	237	257	45.4	2.9e-12	47567.6	STRSG	Immunoglobulin G-binding protein G
1088	[5]	P06654	spg	737.39	3	-0.22	TLKGETTTEAVDAATAEKVFK		GG_L_200508_09_hcd	50.783	15204	237	257	49.3	5.4e-11	47567.6	STRSG	Immunoglobulin G-binding protein G
1089	[5]	P06654	spg	553.294	4	0.15	TLKGETTTEAVDAATAEKVFK		GG_L_200508_09_hcd	50.883	15249	237	257	53	4.6e-13	47567.6	STRSG	Immunoglobulin G-binding protein G
1090	[5]	P06654	spg	1105.58	2	1.3	TLKGETTTEAVDAATAEKVFK		GG_L_200508_09_hcd	50.933	15274	237	257	36.5	7.6e-12	47567.6	STRSG	Immunoglobulin G-binding protein G
1091	[5]	P06654	spg	737.39	3	-0.22	TLKGETTTEAVDAATAEKVFK		GG_L_200508_09_hcd	51.15	15369	237	257	52.6	8.2e-13	47567.6	STRSG	Immunoglobulin G-binding protein G
1092	[5]	P06654	spg	553.295	4	1.9	TLKGETTTEAVDAATAEKVFK		GG_L_200508_09_hcd	51.25	15415	237	257	49	4e-12	47567.6	STRSG	Immunoglobulin G-binding protein G
1093	[5]	P06654	spg	1105.58	2	0.22	TLKGETTTEAVDAATAEKVFK		GG_L_200508_09_hcd	51.317	15450	237	257	55.3	2.2e-17	47567.6	STRSG	Immunoglobulin G-binding protein G
1094	[5]	P06654	spg	737.39	3	0.18	TLKGETTTEAVDAATAEKVFK		GG_L_200508_09_hcd	51.5	15533	237	257	49.3	7.1e-12	47567.6	STRSG	Immunoglobulin G-binding protein G
1095	[5]	P06654	spg	553.295	4	1.1	TLKGETTTEAVDAATAEKVFK		GG_L_200508_09_hcd	51.633	15592	237	257	55	7.6e-15	47567.6	STRSG	Immunoglobulin G-binding protein G
1096	[5]	P06654	spg	553.294	4	0.26	TLKGETTTEAVDAATAEKVFK		GG_L_200508_09_hcd	52	15758	237	257	46.2	2.5e-12	47567.6	STRSG	Immunoglobulin G-binding protein G
1097	[5]	P06654	spg	553.295	4	0.61	TLKGETTTEAVDAATAEKVFK		GG_L_200508_09_hcd	52.367	15926	237	257	40	2.1e-10	47567.6	STRSG	Immunoglobulin G-binding protein G
1098	[5]	P06654	spg	747.352	2	0.49	GETTTEAVDAATAEK		GG_L_200508_09_hcd	34.817	8344	240	254	30.4	1.8e-08	47567.6	STRSG	Immunoglobulin G-binding protein G
1099	[5]	P06654	spg	747.352	2	-0.15	GETTTEAVDAATAEK		GG_L_200508_09_hcd	35.167	8484	240	254	51.2	3.9e-11	47567.6	STRSG	Immunoglobulin G-binding protein G
1100	[5]	P06654	spg	498.57	3	-0.071	GETTTEAVDAATAEK		GG_L_200508_09_hcd	35.3	8538	240	254	29.6	3.5e-07	47567.6	STRSG	Immunoglobulin G-binding protein G
1101	[5]	P06654	spg	747.352	2	0.58	GETTTEAVDAATAEK		GG_L_200508_09_hcd	35.5	8622	240	254	54.3	1.4e-11	47567.6	STRSG	Immunoglobulin G-binding protein G
1102	[5]	P06654	spg	498.57	3	-0.19	GETTTEAVDAATAEK		GG_L_200508_09_hcd	35.65	8683	240	254	29.9	2.9e-07	47567.6	STRSG	Immunoglobulin G-binding protein G
1103	[5]	P06654	spg	747.352	2	0.66	GETTTEAVDAATAEK		GG_L_200508_09_hcd	35.867	8774	240	254	50.6	4.3e-11	47567.6	STRSG	Immunoglobulin G-binding protein G
1104	[5]	P06654	spg	747.352	2	0.49	GETTTEAVDAATAEK		GG_L_200508_09_hcd	36.233	8934	240	254	51.2	3.5e-11	47567.6	STRSG	Immunoglobulin G-binding protein G
1105	[5]	P06654	spg	747.352	2	0.41	GETTTEAVDAATAEK		GG_L_200508_09_hcd	36.6	9098	240	254	47.8	2.4e-11	47567.6	STRSG	Immunoglobulin G-binding protein G
1106	[5]	P06654	spg	747.352	2	0.33	GETTTEAVDAATAEK		GG_L_200508_09_hcd	36.983	9257	240	254	39.2	1e-10	47567.6	STRSG	Immunoglobulin G-binding protein G
1107	[5]	P06654	spg	747.352	2	0.087	GETTTEAVDAATAEK		GG_L_200508_09_hcd	37.367	9418	240	254	28.8	9.4e-10	47567.6	STRSG	Immunoglobulin G-binding protein G
1108	[5]	P06654	spg	747.352	2	0.17	GETTTEAVDAATAEK		GG_L_200508_09_hcd	37.733	9579	240	254	31.8	1.6e-09	47567.6	STRSG	Immunoglobulin G-binding protein G
1109	[5]	P06654	spg	747.352	2	0.58	GETTTEAVDAATAEK		GG_L_200508_09_hcd	38.1	9737	240	254	31.4	4.4e-09	47567.6	STRSG	Immunoglobulin G-binding protein G
1110	[5]	P06654	spg	747.352	2	0.66	GETTTEAVDAATAEK		GG_L_200508_09_hcd	38.483	9905	240	254	24.2	7.7e-07	47567.6	STRSG	Immunoglobulin G-binding protein G
1111	[5]	P06654	spg	747.353	2	0.98	GETTTEAVDAATAEK		GG_L_200508_09_hcd	38.85	10059	240	254	30.4	2e-06	47567.6	STRSG	Immunoglobulin G-binding protein G
1112	[5]	P06654	spg	747.351	2	-0.89	GETTTEAVDAATAEK		GG_L_200508_09_hcd	39.283	10248	240	254	35.8	8.9e-08	47567.6	STRSG	Immunoglobulin G-binding protein G
1113	[5]	P06654	spg	747.352	2	0.007	GETTTEAVDAATAEK		GG_L_200508_09_hcd	39.633	10396	240	254	50.5	3e-10	47567.6	STRSG	Immunoglobulin G-binding protein G
1114	[5]	P06654	spg	747.352	2	-0.073	GETTTEAVDAATAEK		GG_L_200508_09_hcd	39.983	10546	240	254	51.8	1.6e-10	47567.6	STRSG	Immunoglobulin G-binding protein G
1115	[5]	P06654	spg	747.353	2	0.9	GETTTEAVDAATAEK		GG_L_200508_09_hcd	40.35	10705	240	254	51.1	7e-11	47567.6	STRSG	Immunoglobulin G-binding protein G
1116	[5]	P06654	spg	747.353	2	1.5	GETTTEAVDAATAEK		GG_L_200508_09_hcd	40.717	10865	240	254	40.2	2.2e-08	47567.6	STRSG	Immunoglobulin G-binding protein G
1117	[5]	P06654	spg	747.353	2	1.1	GETTTEAVDAATAEK		GG_L_200508_09_hcd	41.383	11163	240	254	44.5	6e-10	47567.6	STRSG	Immunoglobulin G-binding protein G
1118	[5]	P06654	spg	498.57	3	-0.011	GETTTEAVDAATAEK		GG_L_200508_09_hcd	41.6	11257	240	254	43.6	3.6e-10	47567.6	STRSG	Immunoglobulin G-binding protein G
1119	[5]	P06654	spg	747.352	2	0.82	GETTTEAVDAATAEK		GG_L_200508_09_hcd	41.75	11317	240	254	50.5	1.6e-12	47567.6	STRSG	Immunoglobulin G-binding protein G
1120	[5]	P06654	spg	498.57	3	0.11	GETTTEAVDAATAEK		GG_L_200508_09_hcd	41.95	11394	240	254	45.2	2.6e-10	47567.6	STRSG	Immunoglobulin G-binding protein G
1121	[5]	P06654	spg	747.353	2	0.98	GETTTEAVDAATAEK		GG_L_200508_09_hcd	41.967	11401	240	254	29.9	1.7e-06	47567.6	STRSG	Immunoglobulin G-binding protein G
1122	[5]	P06654	spg	747.353	2	0.98	GETTTEAVDAATAEK		GG_L_200508_09_hcd	42.083	11439	240	254	50.6	6.6e-12	47567.6	STRSG	Immunoglobulin G-binding protein G
1123	[5]	P06654	spg	498.57	3	0.05	GETTTEAVDAATAEK		GG_L_200508_09_hcd	42.283	11514	240	254	47.5	8.7e-11	47567.6	STRSG	Immunoglobulin G-binding protein G
1124	[5]	P06654	spg	747.353	2	1.3	GETTTEAVDAATAEK		GG_L_200508_09_hcd	42.433	11560	240	254	47	5.1e-11	47567.6	STRSG	Immunoglobulin G-binding protein G
1125	[5]	P06654	spg	498.57	3	0.05	GETTTEAVDAATAEK		GG_L_200508_09_hcd	42.617	11626	240	254	45.5	1.7e-10	47567.6	STRSG	Immunoglobulin G-binding protein G
1126	[5]	P06654	spg	747.353	2	1.1	GETTTEAVDAATAEK		GG_L_200508_09_hcd	42.767	11678	240	254	51.8	3.5e-12	47567.6	STRSG	Immunoglobulin G-binding protein G
1127	[5]	P06654	spg	747.352	2	0.82	GETTTEAVDAATAEK		GG_L_200508_09_hcd	42.783	11682	240	254	29.9	1.3e-06	47567.6	STRSG	Immunoglobulin G-binding protein G
1128	[5]	P06654	spg	498.57	3	-0.011	GETTTEAVDAATAEK		GG_L_200508_09_hcd	42.967	11748	240	254	46.5	1.1e-10	47567.6	STRSG	Immunoglobulin G-binding protein G
1129	[5]	P06654	spg	747.352	2	0.58	GETTTEAVDAATAEK		GG_L_200508_09_hcd	43.117	11810	240	254	52.1	3.7e-12	47567.6	STRSG	Immunoglobulin G-binding protein G
1130	[5]	P06654	spg	498.57	3	-0.011	GETTTEAVDAATAEK		GG_L_200508_09_hcd	43.3	11889	240	254	45.2	2.7e-10	47567.6	STRSG	Immunoglobulin G-binding protein G
1131	[5]	P06654	spg	747.352	2	0.49	GETTTEAVDAATAEK		GG_L_200508_09_hcd	43.45	11953	240	254	50.6	6.9e-12	47567.6	STRSG	Immunoglobulin G-binding protein G
1132	[5]	P06654	spg	498.57	3	0.05	GETTTEAVDAATAEK		GG_L_200508_09_hcd	43.65	12037	240	254	44	4.7e-10	47567.6	STRSG	Immunoglobulin G-binding protein G
1133	[5]	P06654	spg	747.352	2	0.58	GETTTEAVDAATAEK		GG_L_200508_09_hcd	43.817	12111	240	254	51.5	3.6e-12	47567.6	STRSG	Immunoglobulin G-binding protein G
1134	[5]	P06654	spg	498.57	3	-0.071	GETTTEAVDAATAEK		GG_L_200508_09_hcd	44	12192	240	254	46.3	8.5e-11	47567.6	STRSG	Immunoglobulin G-binding protein G
1135	[5]	P06654	spg	747.352	2	0.66	GETTTEAVDAATAEK		GG_L_200508_09_hcd	44.167	12263	240	254	47.4	1.2e-12	47567.6	STRSG	Immunoglobulin G-binding protein G
1136	[5]	P06654	spg	498.57	3	-0.071	GETTTEAVDAATAEK		GG_L_200508_09_hcd	44.367	12351	240	254	44.6	1.9e-10	47567.6	STRSG	Immunoglobulin G-binding protein G
1137	[5]	P06654	spg	747.352	2	0.66	GETTTEAVDAATAEK		GG_L_200508_09_hcd	44.517	12418	240	254	49	4.3e-13	47567.6	STRSG	Immunoglobulin G-binding protein G
1138	[5]	P06654	spg	498.57	3	-0.071	GETTTEAVDAATAEK		GG_L_200508_09_hcd	44.733	12510	240	254	31.4	2.7e-08	47567.6	STRSG	Immunoglobulin G-binding protein G
1139	[5]	P06654	spg	747.352	2	0.58	GETTTEAVDAATAEK		GG_L_200508_09_hcd	44.867	12572	240	254	50.5	5.6e-13	47567.6	STRSG	Immunoglobulin G-binding protein G
1140	[5]	P06654	spg	747.352	2	0.58	GETTTEAVDAATAEK		GG_L_200508_09_hcd	45.217	12729	240	254	50.5	4.2e-11	47567.6	STRSG	Immunoglobulin G-binding protein G
1141	[5]	P06654	spg	747.352	2	0.66	GETTTEAVDAATAEK		GG_L_200508_09_hcd	45.583	12893	240	254	51.5	6.1e-11	47567.6	STRSG	Immunoglobulin G-binding protein G
1142	[5]	P06654	spg	747.352	2	0.58	GETTTEAVDAATAEK		GG_L_200508_09_hcd	45.95	13047	240	254	52.4	5.4e-11	47567.6	STRSG	Immunoglobulin G-binding protein G
1143	[5]	P06654	spg	498.57	3	-0.25	GETTTEAVDAATAEK		GG_L_200508_09_hcd	46.167	13135	240	254	29.4	5.7e-07	47567.6	STRSG	Immunoglobulin G-binding protein G
1144	[5]	P06654	spg	747.352	2	0.66	GETTTEAVDAATAEK		GG_L_200508_09_hcd	46.333	13208	240	254	52.1	7.5e-11	47567.6	STRSG	Immunoglobulin G-binding protein G
1145	[5]	P06654	spg	747.352	2	0.66	GETTTEAVDAATAEK		GG_L_200508_09_hcd	46.7	13372	240	254	51.8	8.6e-12	47567.6	STRSG	Immunoglobulin G-binding protein G
1146	[5]	P06654	spg	747.352	2	0.58	GETTTEAVDAATAEK		GG_L_200508_09_hcd	47.083	13542	240	254	51.1	3.9e-11	47567.6	STRSG	Immunoglobulin G-binding protein G
1147	[5]	P06654	spg	747.352	2	0.58	GETTTEAVDAATAEK		GG_L_200508_09_hcd	47.467	13710	240	254	50.5	1.4e-11	47567.6	STRSG	Immunoglobulin G-binding protein G
1148	[5]	P06654	spg	498.57	3	-0.071	GETTTEAVDAATAEK		GG_L_200508_09_hcd	47.7	13816	240	254	17.7	0.00025	47567.6	STRSG	Immunoglobulin G-binding protein G
1149	[5]	P06654	spg	747.352	2	0.49	GETTTEAVDAATAEK		GG_L_200508_09_hcd	47.85	13881	240	254	51.5	1.2e-11	47567.6	STRSG	Immunoglobulin G-binding protein G
1150	[5]	P06654	spg	747.352	2	0.41	GETTTEAVDAATAEK		GG_L_200508_09_hcd	48.217	14046	240	254	51.8	4.9e-11	47567.6	STRSG	Immunoglobulin G-binding protein G
1151	[5]	P06654	spg	747.352	2	0.007	GETTTEAVDAATAEK		GG_L_200508_09_hcd	48.6	14216	240	254	51.8	2.1e-11	47567.6	STRSG	Immunoglobulin G-binding protein G
1152	[5]	P06654	spg	747.352	2	0.66	GETTTEAVDAATAEK		GG_L_200508_09_hcd	49.867	14788	240	254	44.5	6.5e-10	47567.6	STRSG	Immunoglobulin G-binding protein G
1153	[5]	P06654	spg	747.352	2	0.33	GETTTEAVDAATAEK		GG_L_200508_09_hcd	52.833	16138	240	254	45.1	3e-10	47567.6	STRSG	Immunoglobulin G-binding protein G
1154	[5]	P06654	spg	747.352	2	0.007	GETTTEAVDAATAEK		GG_L_200508_09_hcd	54.85	16977	240	254	35.5	1e-09	47567.6	STRSG	Immunoglobulin G-binding protein G
1155	[5]	P06654	spg	747.352	2	0.33	GETTTEAVDAATAEK		GG_L_200508_09_hcd	55.233	17152	240	254	33.5	2.5e-09	47567.6	STRSG	Immunoglobulin G-binding protein G
1156	[5]	P06654	spg	747.352	2	-0.073	GETTTEAVDAATAEK		GG_L_200508_09_hcd	55.617	17319	240	254	27.3	4.2e-07	47567.6	STRSG	Immunoglobulin G-binding protein G
1157	[5]	P06654	spg	747.352	2	0.49	GETTTEAVDAATAEK		GG_L_200508_09_hcd	55.983	17486	240	254	29.8	4.3e-10	47567.6	STRSG	Immunoglobulin G-binding protein G
1158	[5]	P06654	spg	747.352	2	-0.073	GETTTEAVDAATAEK		GG_L_200508_09_hcd	56.367	17656	240	254	38.3	4.9e-12	47567.6	STRSG	Immunoglobulin G-binding protein G
1159	[5]	P06654	spg	747.352	2	0.58	GETTTEAVDAATAEK		GG_L_200508_09_hcd	56.75	17830	240	254	35.1	4.2e-09	47567.6	STRSG	Immunoglobulin G-binding protein G
1160	[5]	P06654	spg	747.352	2	0.33	GETTTEAVDAATAEK		GG_L_200508_09_hcd	58	18396	240	254	11.5	5.4e-05	47567.6	STRSG	Immunoglobulin G-binding protein G
1161	[5]	P06654	spg	747.352	2	0.82	GETTTEAVDAATAEK		GG_L_200508_09_hcd	58.383	18563	240	254	17.7	1.1e-07	47567.6	STRSG	Immunoglobulin G-binding protein G
1162	[5]	P06654	spg	747.352	2	0.17	GETTTEAVDAATAEK		GG_L_200508_09_hcd	58.733	18728	240	254	26.4	1.7e-09	47567.6	STRSG	Immunoglobulin G-binding protein G
1163	[5]	P06654	spg	747.352	2	0.74	GETTTEAVDAATAEK		GG_L_200508_09_hcd	59.117	18897	240	254	30.8	5.8e-11	47567.6	STRSG	Immunoglobulin G-binding protein G
1164	[5]	P06654	spg	747.352	2	0.25	GETTTEAVDAATAEK		GG_L_200508_09_hcd	59.483	19071	240	254	27.6	5e-10	47567.6	STRSG	Immunoglobulin G-binding protein G
1165	[5]	P06654	spg	747.352	2	0.33	GETTTEAVDAATAEK		GG_L_200508_09_hcd	61.133	19821	240	254	37.9	1.6e-09	47567.6	STRSG	Immunoglobulin G-binding protein G
1166	[5]	P06654	spg	747.352	2	0.25	GETTTEAVDAATAEK		GG_L_200508_09_hcd	61.5	19986	240	254	36	5.7e-10	47567.6	STRSG	Immunoglobulin G-binding protein G
1167	[5]	P06654	spg	747.352	2	-0.49	GETTTEAVDAATAEK		GG_L_200508_09_hcd	61.9	20166	240	254	30.1	3.4e-10	47567.6	STRSG	Immunoglobulin G-binding protein G
1168	[5]	P06654	spg	747.352	2	-0.073	GETTTEAVDAATAEK		GG_L_200508_09_hcd	62.25	20330	240	254	41.6	4.6e-10	47567.6	STRSG	Immunoglobulin G-binding protein G
1169	[5]	P06654	spg	747.352	2	0.58	GETTTEAVDAATAEK		GG_L_200508_09_hcd	62.717	20541	240	254	25.4	1e-09	47567.6	STRSG	Immunoglobulin G-binding protein G
1170	[5]	P06654	spg	747.352	2	0.17	GETTTEAVDAATAEK		GG_L_200508_09_hcd	67.217	22544	240	254	16.2	4.5e-06	47567.6	STRSG	Immunoglobulin G-binding protein G
1171	[5]	P06654	spg	747.352	2	0.49	GETTTEAVDAATAEK		GG_L_200508_09_hcd	67.6	22719	240	254	21.1	5.3e-08	47567.6	STRSG	Immunoglobulin G-binding protein G
1172	[5]	P06654	spg	747.352	2	0.25	GETTTEAVDAATAEK		GG_L_200508_09_hcd	68	22903	240	254	35.9	9.1e-11	47567.6	STRSG	Immunoglobulin G-binding protein G
1173	[5]	P06654	spg	747.352	2	0.007	GETTTEAVDAATAEK		GG_L_200508_09_hcd	68.383	23074	240	254	33.2	2.1e-11	47567.6	STRSG	Immunoglobulin G-binding protein G
1174	[5]	P06654	spg	747.351	2	-0.57	GETTTEAVDAATAEK		GG_L_200508_09_hcd	68.75	23249	240	254	28.4	1.7e-09	47567.6	STRSG	Immunoglobulin G-binding protein G
1175	[5]	P06654	spg	747.352	2	0.74	GETTTEAVDAATAEK		GG_L_200508_09_hcd	69.283	23494	240	254	33	2.5e-10	47567.6	STRSG	Immunoglobulin G-binding protein G
1176	[5]	P06654	spg	747.353	2	1.4	GETTTEAVDAATAEK		GG_L_200508_09_hcd	69.65	23677	240	254	36.4	6.1e-10	47567.6	STRSG	Immunoglobulin G-binding protein G
1177	[5]	P06654	spg	747.352	2	0.33	GETTTEAVDAATAEK		GG_L_200508_09_hcd	70.45	24046	240	254	37.1	6.7e-10	47567.6	STRSG	Immunoglobulin G-binding protein G
1178	[5]	P06654	spg	747.352	2	0.087	GETTTEAVDAATAEK		GG_L_200508_09_hcd	72.883	25161	240	254	32.3	1.9e-08	47567.6	STRSG	Immunoglobulin G-binding protein G
1179	[5]	P06654	spg	747.352	2	0.33	GETTTEAVDAATAEK		GG_L_200508_09_hcd	75.3	26213	240	254	40	4.9e-09	47567.6	STRSG	Immunoglobulin G-binding protein G
1180	[5]	P06654	spg	747.353	2	0.98	GETTTEAVDAATAEK		GG_L_200508_09_hcd	76.6	26793	240	254	40	5.4e-10	47567.6	STRSG	Immunoglobulin G-binding protein G
1181	[5]	P06654	spg	747.352	2	0.41	GETTTEAVDAATAEK		GG_L_200508_09_hcd	77.033	26988	240	254	36	5.3e-10	47567.6	STRSG	Immunoglobulin G-binding protein G
1182	[5]	P06654	spg	747.353	2	1.3	GETTTEAVDAATAEK		GG_L_200508_09_hcd	80.217	28437	240	254	32.4	3e-09	47567.6	STRSG	Immunoglobulin G-binding protein G
1183	[5]	P06654	spg	747.352	2	0.49	GETTTEAVDAATAEK		GG_L_200508_09_hcd	80.967	28767	240	254	34.6	6.7e-09	47567.6	STRSG	Immunoglobulin G-binding protein G
1184	[5]	P06654	spg	747.351	2	-0.81	GETTTEAVDAATAEK		GG_L_200508_09_hcd	81.317	28920	240	254	34.4	2.3e-09	47567.6	STRSG	Immunoglobulin G-binding protein G
1185	[5]	P06654	spg	747.351	2	-1.7	GETTTEAVDAATAEK		GG_L_200508_09_hcd	81.75	29087	240	254	35.6	3.1e-10	47567.6	STRSG	Immunoglobulin G-binding protein G
1186	[5]	P06654	spg	747.352	2	0.25	GETTTEAVDAATAEK		GG_L_200508_09_hcd	82.25	29304	240	254	37	7.9e-09	47567.6	STRSG	Immunoglobulin G-binding protein G
1187	[5]	P06654	spg	747.353	2	1.1	GETTTEAVDAATAEK		GG_L_200508_09_hcd	82.65	29481	240	254	36.4	2.3e-09	47567.6	STRSG	Immunoglobulin G-binding protein G
1188	[5]	P06654	spg	747.352	2	0.82	GETTTEAVDAATAEK		GG_L_200508_09_hcd	83.067	29656	240	254	31.6	1.7e-09	47567.6	STRSG	Immunoglobulin G-binding protein G
1189	[5]	P06654	spg	747.353	2	1.3	GETTTEAVDAATAEK		GG_L_200508_09_hcd	83.517	29855	240	254	40.9	9.8e-12	47567.6	STRSG	Immunoglobulin G-binding protein G
1190	[5]	P06654	spg	747.352	2	0.66	GETTTEAVDAATAEK		GG_L_200508_09_hcd	83.9	30018	240	254	38.5	1.1e-10	47567.6	STRSG	Immunoglobulin G-binding protein G
1191	[5]	P06654	spg	747.352	2	0.087	GETTTEAVDAATAEK		GG_L_200508_09_hcd	84.85	30433	240	254	40	6.9e-11	47567.6	STRSG	Immunoglobulin G-binding protein G
1192	[5]	P06654	spg	747.353	2	1.2	GETTTEAVDAATAEK		GG_L_200508_09_hcd	85.267	30609	240	254	37.4	2e-11	47567.6	STRSG	Immunoglobulin G-binding protein G
1193	[5]	P06654	spg	747.352	2	-0.33	GETTTEAVDAATAEK		GG_L_200508_09_hcd	85.617	30770	240	254	39.3	4.5e-12	47567.6	STRSG	Immunoglobulin G-binding protein G
1194	[5]	P06654	spg	747.352	2	0.33	GETTTEAVDAATAEK		GG_L_200508_09_hcd	86.033	30949	240	254	33.1	4e-09	47567.6	STRSG	Immunoglobulin G-binding protein G
1195	[5]	P06654	spg	747.352	2	0.33	GETTTEAVDAATAEK		GG_L_200508_09_hcd	86.45	31132	240	254	39.8	1.3e-10	47567.6	STRSG	Immunoglobulin G-binding protein G
1196	[5]	P06654	spg	747.352	2	0.58	GETTTEAVDAATAEK		GG_L_200508_09_hcd	86.8	31285	240	254	36	1e-10	47567.6	STRSG	Immunoglobulin G-binding protein G
1197	[5]	P06654	spg	747.353	2	1.2	GETTTEAVDAATAEK		GG_L_200508_09_hcd	87.2	31435	240	254	41.1	2.6e-10	47567.6	STRSG	Immunoglobulin G-binding protein G
1198	[5]	P06654	spg	747.353	2	1.5	GETTTEAVDAATAEK		GG_L_200508_09_hcd	87.55	31586	240	254	41.5	2.4e-09	47567.6	STRSG	Immunoglobulin G-binding protein G
1199	[5]	P06654	spg	747.354	2	2.5	GETTTEAVDAATAEK		GG_L_200508_09_hcd	88.017	31787	240	254	39.3	2.8e-09	47567.6	STRSG	Immunoglobulin G-binding protein G
1200	[5]	P06654	spg	747.352	2	0.49	GETTTEAVDAATAEK		GG_L_200508_09_hcd	89.167	32277	240	254	37.5	8.5e-10	47567.6	STRSG	Immunoglobulin G-binding protein G
1201	[5]	P06654	spg	747.352	2	0.58	GETTTEAVDAATAEK		GG_L_200508_09_hcd	89.533	32436	240	254	38.5	1.4e-10	47567.6	STRSG	Immunoglobulin G-binding protein G
1202	[5]	P06654	spg	747.352	2	0.007	GETTTEAVDAATAEK		GG_L_200508_09_hcd	89.95	32610	240	254	37	3.4e-10	47567.6	STRSG	Immunoglobulin G-binding protein G
1203	[5]	P06654	spg	747.352	2	0.82	GETTTEAVDAATAEK		GG_L_200508_09_hcd	90.3	32763	240	254	42.1	1.9e-10	47567.6	STRSG	Immunoglobulin G-binding protein G
1204	[5]	P06654	spg	747.351	2	-0.57	GETTTEAVDAATAEK		GG_L_200508_09_hcd	90.7	32936	240	254	39.8	1.6e-10	47567.6	STRSG	Immunoglobulin G-binding protein G
1205	[5]	P06654	spg	747.353	2	1.1	GETTTEAVDAATAEK		GG_L_200508_09_hcd	91.067	33092	240	254	37.7	2.8e-11	47567.6	STRSG	Immunoglobulin G-binding protein G
1206	[5]	P06654	spg	747.353	2	1.1	GETTTEAVDAATAEK		GG_L_200508_09_hcd	91.417	33247	240	254	41.6	2.7e-12	47567.6	STRSG	Immunoglobulin G-binding protein G
1207	[5]	P06654	spg	747.353	2	0.98	GETTTEAVDAATAEK		GG_L_200508_09_hcd	91.8	33403	240	254	48.1	1.7e-11	47567.6	STRSG	Immunoglobulin G-binding protein G
1208	[5]	P06654	spg	747.351	2	-0.73	GETTTEAVDAATAEK		GG_L_200508_09_hcd	92.167	33567	240	254	40.2	4.2e-10	47567.6	STRSG	Immunoglobulin G-binding protein G
1209	[5]	P06654	spg	747.352	2	0.66	GETTTEAVDAATAEK		GG_L_200508_09_hcd	92.517	33724	240	254	43.5	1.3e-10	47567.6	STRSG	Immunoglobulin G-binding protein G
1210	[5]	P06654	spg	747.353	2	1.1	GETTTEAVDAATAEK		GG_L_200508_09_hcd	92.867	33872	240	254	42.2	7.7e-11	47567.6	STRSG	Immunoglobulin G-binding protein G
1211	[5]	P06654	spg	747.353	2	0.9	GETTTEAVDAATAEK		GG_L_200508_09_hcd	93.217	34001	240	254	37	2.2e-11	47567.6	STRSG	Immunoglobulin G-binding protein G
1212	[5]	P06654	spg	747.353	2	0.9	GETTTEAVDAATAEK		GG_L_200508_09_hcd	93.567	34153	240	254	37.2	8.2e-11	47567.6	STRSG	Immunoglobulin G-binding protein G
1213	[5]	P06654	spg	747.352	2	0.66	GETTTEAVDAATAEK		GG_L_200508_09_hcd	93.95	34315	240	254	40.4	6.9e-10	47567.6	STRSG	Immunoglobulin G-binding protein G
1214	[5]	P06654	spg	747.353	2	0.9	GETTTEAVDAATAEK		GG_L_200508_09_hcd	94.317	34477	240	254	40.3	8.6e-11	47567.6	STRSG	Immunoglobulin G-binding protein G
1215	[5]	P06654	spg	747.352	2	0.74	GETTTEAVDAATAEK		GG_L_200508_09_hcd	94.683	34630	240	254	43.4	2e-12	47567.6	STRSG	Immunoglobulin G-binding protein G
1216	[5]	P06654	spg	747.352	2	0.82	GETTTEAVDAATAEK		GG_L_200508_09_hcd	95.033	34785	240	254	43.2	5.2e-10	47567.6	STRSG	Immunoglobulin G-binding protein G
1217	[5]	P06654	spg	747.352	2	0.82	GETTTEAVDAATAEK		GG_L_200508_09_hcd	95.4	34937	240	254	42	1.7e-12	47567.6	STRSG	Immunoglobulin G-binding protein G
1218	[5]	P06654	spg	747.352	2	0.58	GETTTEAVDAATAEK		GG_L_200508_09_hcd	95.767	35095	240	254	39.6	7.3e-11	47567.6	STRSG	Immunoglobulin G-binding protein G
1219	[5]	P06654	spg	747.352	2	0.74	GETTTEAVDAATAEK		GG_L_200508_09_hcd	96.117	35252	240	254	43.9	4.1e-10	47567.6	STRSG	Immunoglobulin G-binding protein G
1220	[5]	P06654	spg	747.352	2	0.49	GETTTEAVDAATAEK		GG_L_200508_09_hcd	96.483	35406	240	254	43.8	1.2e-09	47567.6	STRSG	Immunoglobulin G-binding protein G
1221	[5]	P06654	spg	747.352	2	0.74	GETTTEAVDAATAEK		GG_L_200508_09_hcd	96.833	35560	240	254	42.6	2.8e-09	47567.6	STRSG	Immunoglobulin G-binding protein G
1222	[5]	P06654	spg	747.352	2	0.74	GETTTEAVDAATAEK		GG_L_200508_09_hcd	97.183	35713	240	254	42.3	2.3e-09	47567.6	STRSG	Immunoglobulin G-binding protein G
1223	[5]	P06654	spg	747.352	2	0.33	GETTTEAVDAATAEK		GG_L_200508_09_hcd	97.55	35872	240	254	41	1.9e-11	47567.6	STRSG	Immunoglobulin G-binding protein G
1224	[5]	P06654	spg	747.352	2	0.74	GETTTEAVDAATAEK		GG_L_200508_09_hcd	97.933	36033	240	254	39.1	6.4e-11	47567.6	STRSG	Immunoglobulin G-binding protein G
1225	[5]	P06654	spg	747.353	2	1.2	GETTTEAVDAATAEK		GG_L_200508_09_hcd	98.283	36188	240	254	39.1	3.7e-10	47567.6	STRSG	Immunoglobulin G-binding protein G
1226	[5]	P06654	spg	747.352	2	0.007	GETTTEAVDAATAEK		GG_L_200508_09_hcd	98.667	36352	240	254	39.1	4.4e-11	47567.6	STRSG	Immunoglobulin G-binding protein G
1227	[5]	P06654	spg	747.352	2	0.17	GETTTEAVDAATAEK		GG_L_200508_09_hcd	99.15	36562	240	254	35.6	5.8e-10	47567.6	STRSG	Immunoglobulin G-binding protein G
1228	[5]	P06654	spg	747.352	2	0.087	GETTTEAVDAATAEK		GG_L_200508_09_hcd	99.567	36745	240	254	36.9	5.4e-07	47567.6	STRSG	Immunoglobulin G-binding protein G
1229	[5]	P06654	spg	747.352	2	0.41	GETTTEAVDAATAEK		GG_L_200508_09_hcd	99.983	36925	240	254	39	2.9e-10	47567.6	STRSG	Immunoglobulin G-binding protein G
1230	[5]	P06654	spg	747.352	2	0.17	GETTTEAVDAATAEK		GG_L_200508_09_hcd	100.333	37077	240	254	41	4.6e-08	47567.6	STRSG	Immunoglobulin G-binding protein G
1231	[5]	P06654	spg	747.352	2	0.66	GETTTEAVDAATAEK		GG_L_200508_09_hcd	100.7	37229	240	254	38.4	4.9e-09	47567.6	STRSG	Immunoglobulin G-binding protein G
1232	[5]	P06654	spg	747.352	2	0.74	GETTTEAVDAATAEK		GG_L_200508_09_hcd	101.083	37390	240	254	32	5.6e-11	47567.6	STRSG	Immunoglobulin G-binding protein G
1233	[5]	P06654	spg	747.352	2	0.82	GETTTEAVDAATAEK		GG_L_200508_09_hcd	101.483	37553	240	254	38.5	1.4e-07	47567.6	STRSG	Immunoglobulin G-binding protein G
1234	[5]	P06654	spg	747.353	2	1.1	GETTTEAVDAATAEK		GG_L_200508_09_hcd	102.033	37785	240	254	37.4	6.7e-10	47567.6	STRSG	Immunoglobulin G-binding protein G
1235	[5]	P06654	spg	747.352	2	0.58	GETTTEAVDAATAEK		GG_L_200508_09_hcd	102.417	37950	240	254	39.9	2.2e-09	47567.6	STRSG	Immunoglobulin G-binding protein G
1236	[5]	P06654	spg	747.353	2	0.98	GETTTEAVDAATAEK		GG_L_200508_09_hcd	102.767	38099	240	254	39.9	1.6e-09	47567.6	STRSG	Immunoglobulin G-binding protein G
1237	[5]	P06654	spg	747.352	2	0.58	GETTTEAVDAATAEK		GG_L_200508_09_hcd	103.117	38244	240	254	38.5	5.9e-09	47567.6	STRSG	Immunoglobulin G-binding protein G
1238	[5]	P06654	spg	747.352	2	0.58	GETTTEAVDAATAEK		GG_L_200508_09_hcd	103.467	38384	240	254	34.5	1.8e-10	47567.6	STRSG	Immunoglobulin G-binding protein G
1239	[5]	P06654	spg	747.352	2	0.33	GETTTEAVDAATAEK		GG_L_200508_09_hcd	103.8	38521	240	254	35.9	8e-10	47567.6	STRSG	Immunoglobulin G-binding protein G
1240	[5]	P06654	spg	747.352	2	0.33	GETTTEAVDAATAEK		GG_L_200508_09_hcd	104.167	38659	240	254	40.5	3.4e-07	47567.6	STRSG	Immunoglobulin G-binding protein G
1241	[5]	P06654	spg	934.467	2	-0.9	GETTTEAVDAATAEKVFK		GG_L_200508_09_hcd	52.25	15870	240	257	40.8	3.2e-12	47567.6	STRSG	Immunoglobulin G-binding protein G
1242	[5]	P06654	spg	623.314	3	-0.56	GETTTEAVDAATAEKVFK		GG_L_200508_09_hcd	52.267	15879	240	257	48.3	2.4e-13	47567.6	STRSG	Immunoglobulin G-binding protein G
1243	[5]	P06654	spg	623.315	3	1.3	GETTTEAVDAATAEKVFK		GG_L_200508_09_hcd	52.617	16041	240	257	52.9	6.8e-13	47567.6	STRSG	Immunoglobulin G-binding protein G
1244	[5]	P06654	spg	934.468	2	0.21	GETTTEAVDAATAEKVFK		GG_L_200508_09_hcd	52.633	16042	240	257	43.1	6.6e-12	47567.6	STRSG	Immunoglobulin G-binding protein G
1245	[5]	P06654	spg	623.315	3	0.92	GETTTEAVDAATAEKVFK		GG_L_200508_09_hcd	52.983	16207	240	257	52.9	3.6e-14	47567.6	STRSG	Immunoglobulin G-binding protein G
1246	[5]	P06654	spg	934.468	2	0.15	GETTTEAVDAATAEKVFK		GG_L_200508_09_hcd	53	16208	240	257	44.6	1.5e-13	47567.6	STRSG	Immunoglobulin G-binding protein G
1247	[5]	P06654	spg	623.314	3	0.23	GETTTEAVDAATAEKVFK		GG_L_200508_09_hcd	53.35	16369	240	257	53.5	4.3e-15	47567.6	STRSG	Immunoglobulin G-binding protein G
1248	[5]	P06654	spg	934.468	2	0.54	GETTTEAVDAATAEKVFK		GG_L_200508_09_hcd	53.35	16372	240	257	42.1	1.4e-11	47567.6	STRSG	Immunoglobulin G-binding protein G
1249	[5]	P06654	spg	623.314	3	-0.65	GETTTEAVDAATAEKVFK		GG_L_200508_09_hcd	53.683	16518	240	257	50	1.1e-14	47567.6	STRSG	Immunoglobulin G-binding protein G
1250	[5]	P06654	spg	623.314	3	0.23	GETTTEAVDAATAEKVFK		GG_L_200508_09_hcd	54.317	16748	240	257	35.5	8.8e-12	47567.6	STRSG	Immunoglobulin G-binding protein G
1251	[5]	P06654	spg	623.314	3	-0.84	GETTTEAVDAATAEKVFK		GG_L_200508_09_hcd	54.867	16984	240	257	28.9	2.1e-07	47567.6	STRSG	Immunoglobulin G-binding protein G
1252	[5]	P06654	spg	623.315	3	1.7	GETTTEAVDAATAEKVFK		GG_L_200508_09_hcd	55.233	17158	240	257	31.9	1.2e-09	47567.6	STRSG	Immunoglobulin G-binding protein G
1253	[5]	P06654	spg	623.315	3	0.44	GETTTEAVDAATAEKVFK		GG_L_200508_09_hcd	55.7	17356	240	257	22.9	2.4e-07	47567.6	STRSG	Immunoglobulin G-binding protein G
1254	[5]	P06654	spg	1003.46	4	0.2	GETTTEAVDAATAEKVFKQYANDNGVDGEWTYDDATK		GG_L_200508_09_hcd	67.733	22782	240	276	50.6	5e-14	47567.6	STRSG	Immunoglobulin G-binding protein G
1255	[5]	P06654	spg	1337.61	3	1.5	GETTTEAVDAATAEKVFKQYANDNGVDGEWTYDDATK		GG_L_200508_09_hcd	67.917	22859	240	276	42.2	1.9e-13	47567.6	STRSG	Immunoglobulin G-binding protein G
1256	[5]	P06654	spg	1003.46	4	0.2	GETTTEAVDAATAEKVFKQYANDNGVDGEWTYDDATK		GG_L_200508_09_hcd	68.133	22966	240	276	51.2	8.1e-15	47567.6	STRSG	Immunoglobulin G-binding protein G
1257	[5]	P06654	spg	1337.6	3	-1.4	GETTTEAVDAATAEKVFKQYANDNGVDGEWTYDDATK		GG_L_200508_09_hcd	68.4	23083	240	276	33.8	9.4e-12	47567.6	STRSG	Immunoglobulin G-binding protein G
1258	[5]	P06654	spg	1003.46	4	0.5	GETTTEAVDAATAEKVFKQYANDNGVDGEWTYDDATK		GG_L_200508_09_hcd	68.5	23132	240	276	50.9	4e-15	47567.6	STRSG	Immunoglobulin G-binding protein G
1259	[5]	P06654	spg	1003.46	4	1.6	GETTTEAVDAATAEKVFKQYANDNGVDGEWTYDDATK		GG_L_200508_09_hcd	69.233	23478	240	276	32.9	5.5e-13	47567.6	STRSG	Immunoglobulin G-binding protein G
1260	[5]	P06654	spg	1337.61	3	-0.61	GETTTEAVDAATAEKVFKQYANDNGVDGEWTYDDATK		GG_L_200508_09_hcd	69.55	23632	240	276	21.6	1e-06	47567.6	STRSG	Immunoglobulin G-binding protein G
1261	[5]	P06654	spg	846.048	3	1.1	VFKQYANDNGVDGEWTYDDATK		GG_L_200508_09_hcd	52.65	16051	255	276	37.2	1.5e-11	47567.6	STRSG	Immunoglobulin G-binding protein G
1262	[5]	P06654	spg	846.047	3	0.49	VFKQYANDNGVDGEWTYDDATK		GG_L_200508_09_hcd	53.017	16223	255	276	45.9	5.8e-16	47567.6	STRSG	Immunoglobulin G-binding protein G
1263	[5]	P06654	spg	1268.57	2	0.085	VFKQYANDNGVDGEWTYDDATK		GG_L_200508_09_hcd	53.033	16230	255	276	52.9	6.1e-19	47567.6	STRSG	Immunoglobulin G-binding protein G
1264	[5]	P06654	spg	846.047	3	0.56	VFKQYANDNGVDGEWTYDDATK		GG_L_200508_09_hcd	53.4	16395	255	276	46.5	8.6e-16	47567.6	STRSG	Immunoglobulin G-binding protein G
1265	[5]	P06654	spg	1268.57	2	4.1	VFKQYANDNGVDGEWTYDDATK		GG_L_200508_09_hcd	53.417	16398	255	276	57	5.3e-20	47567.6	STRSG	Immunoglobulin G-binding protein G
1266	[5]	P06654	spg	846.047	3	-0.16	VFKQYANDNGVDGEWTYDDATK		GG_L_200508_09_hcd	53.75	16545	255	276	42.7	2.2e-16	47567.6	STRSG	Immunoglobulin G-binding protein G
1267	[5]	P06654	spg	846.047	3	0.28	VFKQYANDNGVDGEWTYDDATK		GG_L_200508_09_hcd	54.1	16655	255	276	13.3	0.00029	47567.6	STRSG	Immunoglobulin G-binding protein G
1268	[5]	P06654	spg	846.047	3	-0.23	VFKQYANDNGVDGEWTYDDATK		GG_L_200508_09_hcd	60.2	19393	255	276	18.2	1.3e-08	47567.6	STRSG	Immunoglobulin G-binding protein G
1269	[5]	P06654	spg	634.787	4	0.22	VFKQYANDNGVDGEWTYDDATK		GG_L_200508_09_hcd	60.2	19398	255	276	24.4	3e-09	47567.6	STRSG	Immunoglobulin G-binding protein G
1270	[5]	P06654	spg	846.047	3	-0.38	VFKQYANDNGVDGEWTYDDATK		GG_L_200508_09_hcd	60.6	19579	255	276	22.8	4.1e-08	47567.6	STRSG	Immunoglobulin G-binding protein G
1271	[5]	P06654	spg	1032.3	5	2.1	VFKQYANDNGVDGEWTYDDATKTFTVTEKPEVIDASELTPAVTTYK		GG_L_200508_09_hcd	66.517	22228	255	300	41	9.2e-12	47567.6	STRSG	Immunoglobulin G-binding protein G
1272	[5]	P06654	spg	1032.3	5	3	VFKQYANDNGVDGEWTYDDATKTFTVTEKPEVIDASELTPAVTTYK		GG_L_200508_09_hcd	67.483	22664	255	300	52.5	1.5e-14	47567.6	STRSG	Immunoglobulin G-binding protein G
1273	[5]	P06654	spg	715.63	3	4.1	Q(Gln->pyro-Glu)YANDNGVDGEWTYDDATK	Gln->pyro-Glu@258	GG_L_200508_09_hcd	53.65	16501	258	276	26.1	1.4e-11	47567.6	STRSG	Immunoglobulin G-binding protein G
1274	[5]	P06654	spg	715.627	3	-0.34	Q(Gln->pyro-Glu)YANDNGVDGEWTYDDATK	Gln->pyro-Glu@258	GG_L_200508_09_hcd	57.567	18203	258	276	28.5	1.7e-09	47567.6	STRSG	Immunoglobulin G-binding protein G
1275	[5]	P06654	spg	1072.94	2	0.35	Q(Gln->pyro-Glu)YANDNGVDGEWTYDDATK	Gln->pyro-Glu@258	GG_L_200508_09_hcd	59.15	18917	258	276	25.5	2.1e-09	47567.6	STRSG	Immunoglobulin G-binding protein G
1276	[5]	P06654	spg	1072.94	2	1.3	Q(Gln->pyro-Glu)YANDNGVDGEWTYDDATK	Gln->pyro-Glu@258	GG_L_200508_09_hcd	61.3	19895	258	276	38.4	1.1e-13	47567.6	STRSG	Immunoglobulin G-binding protein G
1277	[5]	P06654	spg	1072.94	2	1.8	Q(Gln->pyro-Glu)YANDNGVDGEWTYDDATK	Gln->pyro-Glu@258	GG_L_200508_09_hcd	62.35	20373	258	276	51.8	9.4e-18	47567.6	STRSG	Immunoglobulin G-binding protein G
1278	[5]	P06654	spg	715.63	3	4.2	Q(Gln->pyro-Glu)YANDNGVDGEWTYDDATK	Gln->pyro-Glu@258	GG_L_200508_09_hcd	62.467	20426	258	276	40.6	4.8e-12	47567.6	STRSG	Immunoglobulin G-binding protein G
1279	[5]	P06654	spg	1072.94	2	3.5	Q(Gln->pyro-Glu)YANDNGVDGEWTYDDATK	Gln->pyro-Glu@258	GG_L_200508_09_hcd	62.717	20537	258	276	52.1	3.7e-18	47567.6	STRSG	Immunoglobulin G-binding protein G
1280	[5]	P06654	spg	715.629	3	2.5	Q(Gln->pyro-Glu)YANDNGVDGEWTYDDATK	Gln->pyro-Glu@258	GG_L_200508_09_hcd	62.817	20586	258	276	35.3	9.4e-13	47567.6	STRSG	Immunoglobulin G-binding protein G
1281	[5]	P06654	spg	1072.94	2	2.7	Q(Gln->pyro-Glu)YANDNGVDGEWTYDDATK	Gln->pyro-Glu@258	GG_L_200508_09_hcd	63.067	20689	258	276	47	1.8e-16	47567.6	STRSG	Immunoglobulin G-binding protein G
1282	[5]	P06654	spg	715.629	3	1.5	Q(Gln->pyro-Glu)YANDNGVDGEWTYDDATK	Gln->pyro-Glu@258	GG_L_200508_09_hcd	63.15	20729	258	276	25.6	1.9e-10	47567.6	STRSG	Immunoglobulin G-binding protein G
1283	[5]	P06654	spg	1072.94	2	1.7	Q(Gln->pyro-Glu)YANDNGVDGEWTYDDATK	Gln->pyro-Glu@258	GG_L_200508_09_hcd	63.4	20829	258	276	51.8	1.7e-18	47567.6	STRSG	Immunoglobulin G-binding protein G
1284	[5]	P06654	spg	715.628	3	0.52	Q(Gln->pyro-Glu)YANDNGVDGEWTYDDATK	Gln->pyro-Glu@258	GG_L_200508_09_hcd	63.533	20881	258	276	27.1	3e-10	47567.6	STRSG	Immunoglobulin G-binding protein G
1285	[5]	P06654	spg	1072.94	2	1.3	Q(Gln->pyro-Glu)YANDNGVDGEWTYDDATK	Gln->pyro-Glu@258	GG_L_200508_09_hcd	63.75	20978	258	276	49.5	1.8e-17	47567.6	STRSG	Immunoglobulin G-binding protein G
1286	[5]	P06654	spg	715.629	3	1.5	Q(Gln->pyro-Glu)YANDNGVDGEWTYDDATK	Gln->pyro-Glu@258	GG_L_200508_09_hcd	63.883	21040	258	276	25.6	9.8e-09	47567.6	STRSG	Immunoglobulin G-binding protein G
1287	[5]	P06654	spg	1072.94	2	0.92	Q(Gln->pyro-Glu)YANDNGVDGEWTYDDATK	Gln->pyro-Glu@258	GG_L_200508_09_hcd	64.133	21147	258	276	52.4	3.1e-17	47567.6	STRSG	Immunoglobulin G-binding protein G
1288	[5]	P06654	spg	715.628	3	1	Q(Gln->pyro-Glu)YANDNGVDGEWTYDDATK	Gln->pyro-Glu@258	GG_L_200508_09_hcd	64.25	21200	258	276	30	2.9e-14	47567.6	STRSG	Immunoglobulin G-binding protein G
1289	[5]	P06654	spg	1072.94	2	1.4	Q(Gln->pyro-Glu)YANDNGVDGEWTYDDATK	Gln->pyro-Glu@258	GG_L_200508_09_hcd	64.483	21312	258	276	52.4	4.4e-17	47567.6	STRSG	Immunoglobulin G-binding protein G
1290	[5]	P06654	spg	715.628	3	0.68	Q(Gln->pyro-Glu)YANDNGVDGEWTYDDATK	Gln->pyro-Glu@258	GG_L_200508_09_hcd	64.617	21372	258	276	45.4	1.7e-14	47567.6	STRSG	Immunoglobulin G-binding protein G
1291	[5]	P06654	spg	715.629	3	1.6	Q(Gln->pyro-Glu)YANDNGVDGEWTYDDATK	Gln->pyro-Glu@258	GG_L_200508_09_hcd	66.567	22244	258	276	35.6	1.7e-12	47567.6	STRSG	Immunoglobulin G-binding protein G
1292	[5]	P06654	spg	1072.94	2	-0.22	Q(Gln->pyro-Glu)YANDNGVDGEWTYDDATK	Gln->pyro-Glu@258	GG_L_200508_09_hcd	72.6	25034	258	276	36.5	4.4e-13	47567.6	STRSG	Immunoglobulin G-binding protein G
1293	[5]	P06654	spg	1072.94	2	1.8	Q(Gln->pyro-Glu)YANDNGVDGEWTYDDATK	Gln->pyro-Glu@258	GG_L_200508_09_hcd	95.9	35154	258	276	20.6	1.3e-08	47567.6	STRSG	Immunoglobulin G-binding protein G
1294	[5]	P06654	spg	1072.94	2	2.3	Q(Gln->pyro-Glu)YANDNGVDGEWTYDDATK	Gln->pyro-Glu@258	GG_L_200508_09_hcd	97.833	35990	258	276	15.9	7.3e-07	47567.6	STRSG	Immunoglobulin G-binding protein G
1295	[5]	P06654	spg	1072.94	2	0.24	Q(Gln->pyro-Glu)YANDNGVDGEWTYDDATK	Gln->pyro-Glu@258	GG_L_200508_09_hcd	98.3	36195	258	276	18.2	6.3e-08	47567.6	STRSG	Immunoglobulin G-binding protein G
1296	[5]	P06654	spg	1072.94	2	1.3	Q(Gln->pyro-Glu)YANDNGVDGEWTYDDATK	Gln->pyro-Glu@258	GG_L_200508_09_hcd	101.633	37614	258	276	28.6	1.1e-10	47567.6	STRSG	Immunoglobulin G-binding protein G
1297	[5]	P06654	spg	1072.94	2	2.7	Q(Gln->pyro-Glu)YANDNGVDGEWTYDDATK	Gln->pyro-Glu@258	GG_L_200508_09_hcd	102.067	37801	258	276	32	7e-10	47567.6	STRSG	Immunoglobulin G-binding protein G
1298	[5]	P06654	spg	1192.31	4	-0.43	Q(Gln->pyro-Glu)YANDNGVDGEWTYDDATKTFTVTEKPEVIDASELTPAVTTYK	Gln->pyro-Glu@258	GG_L_200508_09_hcd	72.4	24938	258	300	47	6.4e-15	47567.6	STRSG	Immunoglobulin G-binding protein G
1299	[5]	P06654	spg	721.303	3	0.55	QYANDNGVDGEWTYDDATK		GG_L_200508_09_hcd	53.267	16330	258	276	43.6	3.3e-15	47567.6	STRSG	Immunoglobulin G-binding protein G
1300	[5]	P06654	spg	1081.45	2	1.6	QYANDNGVDGEWTYDDATK		GG_L_200508_09_hcd	53.283	16342	258	276	55.5	3.7e-18	47567.6	STRSG	Immunoglobulin G-binding protein G
1301	[5]	P06654	spg	721.303	3	0.55	QYANDNGVDGEWTYDDATK		GG_L_200508_09_hcd	53.6	16484	258	276	40.8	6.5e-14	47567.6	STRSG	Immunoglobulin G-binding protein G
1302	[5]	P06654	spg	1081.45	2	-0.41	QYANDNGVDGEWTYDDATK		GG_L_200508_09_hcd	53.633	16491	258	276	55.7	2.5e-24	47567.6	STRSG	Immunoglobulin G-binding protein G
1303	[5]	P06654	spg	1081.45	2	-0.41	QYANDNGVDGEWTYDDATK		GG_L_200508_09_hcd	53.767	16549	258	276	53.4	5.7e-23	47567.6	STRSG	Immunoglobulin G-binding protein G
1304	[5]	P06654	spg	721.303	3	0.12	QYANDNGVDGEWTYDDATK		GG_L_200508_09_hcd	53.95	16606	258	276	44.3	6.5e-15	47567.6	STRSG	Immunoglobulin G-binding protein G
1305	[5]	P06654	spg	1081.45	2	-0.19	QYANDNGVDGEWTYDDATK		GG_L_200508_09_hcd	53.967	16612	258	276	45.8	8.3e-21	47567.6	STRSG	Immunoglobulin G-binding protein G
1306	[5]	P06654	spg	721.303	3	0.2	QYANDNGVDGEWTYDDATK		GG_L_200508_09_hcd	54.283	16734	258	276	47.4	6e-16	47567.6	STRSG	Immunoglobulin G-binding protein G
1307	[5]	P06654	spg	1081.45	2	-0.3	QYANDNGVDGEWTYDDATK		GG_L_200508_09_hcd	54.3	16743	258	276	47	1e-20	47567.6	STRSG	Immunoglobulin G-binding protein G
1308	[5]	P06654	spg	721.304	3	0.8	QYANDNGVDGEWTYDDATK		GG_L_200508_09_hcd	54.633	16883	258	276	43.6	4.2e-15	47567.6	STRSG	Immunoglobulin G-binding protein G
1309	[5]	P06654	spg	1081.45	2	-0.19	QYANDNGVDGEWTYDDATK		GG_L_200508_09_hcd	54.667	16890	258	276	49.3	2.5e-20	47567.6	STRSG	Immunoglobulin G-binding protein G
1310	[5]	P06654	spg	1081.45	2	0.26	QYANDNGVDGEWTYDDATK		GG_L_200508_09_hcd	55.033	17061	258	276	56.1	1.1e-23	47567.6	STRSG	Immunoglobulin G-binding protein G
1311	[5]	P06654	spg	721.305	3	2.2	QYANDNGVDGEWTYDDATK		GG_L_200508_09_hcd	55.033	17062	258	276	46.1	6.8e-16	47567.6	STRSG	Immunoglobulin G-binding protein G
1312	[5]	P06654	spg	721.302	3	-0.9	QYANDNGVDGEWTYDDATK		GG_L_200508_09_hcd	57.75	18292	258	276	45.6	1.1e-15	47567.6	STRSG	Immunoglobulin G-binding protein G
1313	[5]	P06654	spg	721.303	3	-0.13	QYANDNGVDGEWTYDDATK		GG_L_200508_09_hcd	58.133	18455	258	276	42.2	3.8e-16	47567.6	STRSG	Immunoglobulin G-binding protein G
1314	[5]	P06654	spg	721.302	3	-1.3	QYANDNGVDGEWTYDDATK		GG_L_200508_09_hcd	58.517	18631	258	276	45.6	1.3e-15	47567.6	STRSG	Immunoglobulin G-binding protein G
1315	[5]	P06654	spg	1081.45	2	-0.76	QYANDNGVDGEWTYDDATK		GG_L_200508_09_hcd	58.6	18665	258	276	44.1	1.2e-16	47567.6	STRSG	Immunoglobulin G-binding protein G
1316	[5]	P06654	spg	721.303	3	-0.56	QYANDNGVDGEWTYDDATK		GG_L_200508_09_hcd	58.917	18810	258	276	41.6	3e-15	47567.6	STRSG	Immunoglobulin G-binding protein G
1317	[5]	P06654	spg	721.302	3	-1.7	QYANDNGVDGEWTYDDATK		GG_L_200508_09_hcd	59.3	18980	258	276	43.4	5.7e-16	47567.6	STRSG	Immunoglobulin G-binding protein G
1318	[5]	P06654	spg	721.302	3	-1.4	QYANDNGVDGEWTYDDATK		GG_L_200508_09_hcd	59.783	19206	258	276	33.5	5e-13	47567.6	STRSG	Immunoglobulin G-binding protein G
1319	[5]	P06654	spg	1081.45	2	1.4	QYANDNGVDGEWTYDDATK		GG_L_200508_09_hcd	66.383	22166	258	276	43.6	2.1e-17	47567.6	STRSG	Immunoglobulin G-binding protein G
1320	[5]	P06654	spg	1081.45	2	1.2	QYANDNGVDGEWTYDDATK		GG_L_200508_09_hcd	66.75	22335	258	276	40.6	4.4e-12	47567.6	STRSG	Immunoglobulin G-binding protein G
1321	[5]	P06654	spg	1081.45	2	-0.41	QYANDNGVDGEWTYDDATK		GG_L_200508_09_hcd	67.25	22564	258	276	39	4.2e-15	47567.6	STRSG	Immunoglobulin G-binding protein G
1322	[5]	P06654	spg	1081.45	2	0.6	QYANDNGVDGEWTYDDATK		GG_L_200508_09_hcd	67.65	22745	258	276	43.6	1.9e-18	47567.6	STRSG	Immunoglobulin G-binding protein G
1323	[5]	P06654	spg	1081.45	2	-0.64	QYANDNGVDGEWTYDDATK		GG_L_200508_09_hcd	68.033	22916	258	276	42.5	4.3e-15	47567.6	STRSG	Immunoglobulin G-binding protein G
1324	[5]	P06654	spg	1081.45	2	1.1	QYANDNGVDGEWTYDDATK		GG_L_200508_09_hcd	68.783	23264	258	276	42.5	2.5e-17	47567.6	STRSG	Immunoglobulin G-binding protein G
1325	[5]	P06654	spg	721.302	3	-1.1	QYANDNGVDGEWTYDDATK		GG_L_200508_09_hcd	69.133	23430	258	276	39	9.4e-18	47567.6	STRSG	Immunoglobulin G-binding protein G
1326	[5]	P06654	spg	721.303	3	-0.22	QYANDNGVDGEWTYDDATK		GG_L_200508_09_hcd	69.517	23614	258	276	41.5	9.5e-16	47567.6	STRSG	Immunoglobulin G-binding protein G
1327	[5]	P06654	spg	721.303	3	0.55	QYANDNGVDGEWTYDDATK		GG_L_200508_09_hcd	69.933	23810	258	276	41.5	6.3e-15	47567.6	STRSG	Immunoglobulin G-binding protein G
1328	[5]	P06654	spg	721.303	3	0.37	QYANDNGVDGEWTYDDATK		GG_L_200508_09_hcd	70.317	23982	258	276	38.4	5.1e-17	47567.6	STRSG	Immunoglobulin G-binding protein G
1329	[5]	P06654	spg	1081.45	2	-0.64	QYANDNGVDGEWTYDDATK		GG_L_200508_09_hcd	70.667	24141	258	276	38.5	9.7e-15	47567.6	STRSG	Immunoglobulin G-binding protein G
1330	[5]	P06654	spg	721.303	3	0.2	QYANDNGVDGEWTYDDATK		GG_L_200508_09_hcd	70.7	24159	258	276	37	1.8e-12	47567.6	STRSG	Immunoglobulin G-binding protein G
1331	[5]	P06654	spg	721.303	3	0.45	QYANDNGVDGEWTYDDATK		GG_L_200508_09_hcd	71.05	24319	258	276	34.2	2.2e-14	47567.6	STRSG	Immunoglobulin G-binding protein G
1332	[5]	P06654	spg	1081.45	2	-3.2	QYANDNGVDGEWTYDDATK		GG_L_200508_09_hcd	71.1	24342	258	276	37.8	1.5e-18	47567.6	STRSG	Immunoglobulin G-binding protein G
1333	[5]	P06654	spg	721.303	3	-0.13	QYANDNGVDGEWTYDDATK		GG_L_200508_09_hcd	71.433	24494	258	276	39	9.7e-17	47567.6	STRSG	Immunoglobulin G-binding protein G
1334	[5]	P06654	spg	1081.45	2	0.15	QYANDNGVDGEWTYDDATK		GG_L_200508_09_hcd	71.733	24632	258	276	45.1	1e-16	47567.6	STRSG	Immunoglobulin G-binding protein G
1335	[5]	P06654	spg	721.303	3	-0.48	QYANDNGVDGEWTYDDATK		GG_L_200508_09_hcd	71.833	24678	258	276	36.2	8.7e-14	47567.6	STRSG	Immunoglobulin G-binding protein G
1336	[5]	P06654	spg	1081.45	2	-0.41	QYANDNGVDGEWTYDDATK		GG_L_200508_09_hcd	72.133	24817	258	276	40.2	3.1e-15	47567.6	STRSG	Immunoglobulin G-binding protein G
1337	[5]	P06654	spg	721.303	3	0.2	QYANDNGVDGEWTYDDATK		GG_L_200508_09_hcd	72.2	24848	258	276	35.7	1.6e-11	47567.6	STRSG	Immunoglobulin G-binding protein G
1338	[5]	P06654	spg	1081.45	2	-0.52	QYANDNGVDGEWTYDDATK		GG_L_200508_09_hcd	72.517	24991	258	276	42	6.9e-17	47567.6	STRSG	Immunoglobulin G-binding protein G
1339	[5]	P06654	spg	721.303	3	0.55	QYANDNGVDGEWTYDDATK		GG_L_200508_09_hcd	72.583	25026	258	276	35.2	7.1e-12	47567.6	STRSG	Immunoglobulin G-binding protein G
1340	[5]	P06654	spg	1081.45	2	0.49	QYANDNGVDGEWTYDDATK		GG_L_200508_09_hcd	72.883	25160	258	276	46.5	5.1e-22	47567.6	STRSG	Immunoglobulin G-binding protein G
1341	[5]	P06654	spg	1081.45	2	1.7	QYANDNGVDGEWTYDDATK		GG_L_200508_09_hcd	73.25	25325	258	276	41.5	1.3e-14	47567.6	STRSG	Immunoglobulin G-binding protein G
1342	[5]	P06654	spg	1081.45	2	2	QYANDNGVDGEWTYDDATK		GG_L_200508_09_hcd	75.233	26181	258	276	43.2	5.6e-17	47567.6	STRSG	Immunoglobulin G-binding protein G
1343	[5]	P06654	spg	721.302	3	-1.7	QYANDNGVDGEWTYDDATK		GG_L_200508_09_hcd	75.3	26212	258	276	33.6	1.3e-13	47567.6	STRSG	Immunoglobulin G-binding protein G
1344	[5]	P06654	spg	721.303	3	0.37	QYANDNGVDGEWTYDDATK		GG_L_200508_09_hcd	75.8	26435	258	276	27	1.5e-08	47567.6	STRSG	Immunoglobulin G-binding protein G
1345	[5]	P06654	spg	721.303	3	-0.13	QYANDNGVDGEWTYDDATK		GG_L_200508_09_hcd	76.6	26792	258	276	29.2	6.8e-11	47567.6	STRSG	Immunoglobulin G-binding protein G
1346	[5]	P06654	spg	1081.45	2	0.26	QYANDNGVDGEWTYDDATK		GG_L_200508_09_hcd	76.833	26901	258	276	38	2.5e-14	47567.6	STRSG	Immunoglobulin G-binding protein G
1347	[5]	P06654	spg	721.303	3	0.2	QYANDNGVDGEWTYDDATK		GG_L_200508_09_hcd	77.317	27119	258	276	31.9	4e-14	47567.6	STRSG	Immunoglobulin G-binding protein G
1348	[5]	P06654	spg	721.303	3	-0.051	QYANDNGVDGEWTYDDATK		GG_L_200508_09_hcd	78.55	27697	258	276	34.5	3.4e-12	47567.6	STRSG	Immunoglobulin G-binding protein G
1349	[5]	P06654	spg	721.303	3	0.71	QYANDNGVDGEWTYDDATK		GG_L_200508_09_hcd	78.917	27866	258	276	34.4	5.2e-12	47567.6	STRSG	Immunoglobulin G-binding protein G
1350	[5]	P06654	spg	721.303	3	-0.051	QYANDNGVDGEWTYDDATK		GG_L_200508_09_hcd	79.283	28029	258	276	36.9	1.2e-15	47567.6	STRSG	Immunoglobulin G-binding protein G
1351	[5]	P06654	spg	1081.45	2	-0.64	QYANDNGVDGEWTYDDATK		GG_L_200508_09_hcd	79.317	28044	258	276	36.5	2.3e-12	47567.6	STRSG	Immunoglobulin G-binding protein G
1352	[5]	P06654	spg	721.304	3	1	QYANDNGVDGEWTYDDATK		GG_L_200508_09_hcd	79.65	28194	258	276	37	1.2e-15	47567.6	STRSG	Immunoglobulin G-binding protein G
1353	[5]	P06654	spg	721.304	3	0.96	QYANDNGVDGEWTYDDATK		GG_L_200508_09_hcd	80.033	28357	258	276	33.8	5.9e-12	47567.6	STRSG	Immunoglobulin G-binding protein G
1354	[5]	P06654	spg	721.303	3	0.032	QYANDNGVDGEWTYDDATK		GG_L_200508_09_hcd	80.45	28540	258	276	36.5	5.6e-16	47567.6	STRSG	Immunoglobulin G-binding protein G
1355	[5]	P06654	spg	721.303	3	0.28	QYANDNGVDGEWTYDDATK		GG_L_200508_09_hcd	80.867	28723	258	276	36.7	5.5e-13	47567.6	STRSG	Immunoglobulin G-binding protein G
1356	[5]	P06654	spg	721.304	3	0.88	QYANDNGVDGEWTYDDATK		GG_L_200508_09_hcd	81.233	28882	258	276	40.5	5.2e-19	47567.6	STRSG	Immunoglobulin G-binding protein G
1357	[5]	P06654	spg	721.304	3	0.8	QYANDNGVDGEWTYDDATK		GG_L_200508_09_hcd	81.583	29025	258	276	42.7	2.3e-14	47567.6	STRSG	Immunoglobulin G-binding protein G
1358	[5]	P06654	spg	721.304	3	1.6	QYANDNGVDGEWTYDDATK		GG_L_200508_09_hcd	81.983	29195	258	276	38.5	1.9e-13	47567.6	STRSG	Immunoglobulin G-binding protein G
1359	[5]	P06654	spg	721.303	3	0.63	QYANDNGVDGEWTYDDATK		GG_L_200508_09_hcd	82.333	29345	258	276	37.2	1.2e-12	47567.6	STRSG	Immunoglobulin G-binding protein G
1360	[5]	P06654	spg	721.303	3	0.37	QYANDNGVDGEWTYDDATK		GG_L_200508_09_hcd	82.7	29501	258	276	31.9	1.2e-11	47567.6	STRSG	Immunoglobulin G-binding protein G
1361	[5]	P06654	spg	721.303	3	0.37	QYANDNGVDGEWTYDDATK		GG_L_200508_09_hcd	83.15	29694	258	276	36.6	4.4e-13	47567.6	STRSG	Immunoglobulin G-binding protein G
1362	[5]	P06654	spg	721.303	3	0.71	QYANDNGVDGEWTYDDATK		GG_L_200508_09_hcd	83.55	29868	258	276	32.8	1.6e-12	47567.6	STRSG	Immunoglobulin G-binding protein G
1363	[5]	P06654	spg	721.303	3	0.2	QYANDNGVDGEWTYDDATK		GG_L_200508_09_hcd	83.933	30030	258	276	33.5	5.7e-16	47567.6	STRSG	Immunoglobulin G-binding protein G
1364	[5]	P06654	spg	721.303	3	0.71	QYANDNGVDGEWTYDDATK		GG_L_200508_09_hcd	84.333	30200	258	276	37.9	3.5e-14	47567.6	STRSG	Immunoglobulin G-binding protein G
1365	[5]	P06654	spg	721.303	3	0.37	QYANDNGVDGEWTYDDATK		GG_L_200508_09_hcd	84.683	30358	258	276	33.4	1.2e-11	47567.6	STRSG	Immunoglobulin G-binding protein G
1366	[5]	P06654	spg	721.303	3	-0.22	QYANDNGVDGEWTYDDATK		GG_L_200508_09_hcd	85.117	30549	258	276	36.5	1.3e-13	47567.6	STRSG	Immunoglobulin G-binding protein G
1367	[5]	P06654	spg	721.303	3	-0.22	QYANDNGVDGEWTYDDATK		GG_L_200508_09_hcd	85.517	30720	258	276	37.9	8.3e-14	47567.6	STRSG	Immunoglobulin G-binding protein G
1368	[5]	P06654	spg	721.303	3	0.45	QYANDNGVDGEWTYDDATK		GG_L_200508_09_hcd	85.9	30893	258	276	37.2	2.7e-12	47567.6	STRSG	Immunoglobulin G-binding protein G
1369	[5]	P06654	spg	721.304	3	0.88	QYANDNGVDGEWTYDDATK		GG_L_200508_09_hcd	86.3	31066	258	276	32.8	4.2e-11	47567.6	STRSG	Immunoglobulin G-binding protein G
1370	[5]	P06654	spg	721.303	3	0.28	QYANDNGVDGEWTYDDATK		GG_L_200508_09_hcd	86.7	31238	258	276	38.2	2.3e-13	47567.6	STRSG	Immunoglobulin G-binding protein G
1371	[5]	P06654	spg	721.303	3	0.63	QYANDNGVDGEWTYDDATK		GG_L_200508_09_hcd	87.067	31382	258	276	40	4.8e-13	47567.6	STRSG	Immunoglobulin G-binding protein G
1372	[5]	P06654	spg	721.303	3	0.37	QYANDNGVDGEWTYDDATK		GG_L_200508_09_hcd	87.5	31560	258	276	38.2	2.4e-12	47567.6	STRSG	Immunoglobulin G-binding protein G
1373	[5]	P06654	spg	721.303	3	0.71	QYANDNGVDGEWTYDDATK		GG_L_200508_09_hcd	87.883	31724	258	276	40.2	1.4e-12	47567.6	STRSG	Immunoglobulin G-binding protein G
1374	[5]	P06654	spg	721.304	3	1.4	QYANDNGVDGEWTYDDATK		GG_L_200508_09_hcd	88.25	31883	258	276	39.1	1.2e-12	47567.6	STRSG	Immunoglobulin G-binding protein G
1375	[5]	P06654	spg	1081.45	2	-2	QYANDNGVDGEWTYDDATK		GG_L_200508_09_hcd	89.2	32294	258	276	24.9	2.9e-10	47567.6	STRSG	Immunoglobulin G-binding protein G
1376	[5]	P06654	spg	721.303	3	0.28	QYANDNGVDGEWTYDDATK		GG_L_200508_09_hcd	89.417	32382	258	276	35.4	3.9e-13	47567.6	STRSG	Immunoglobulin G-binding protein G
1377	[5]	P06654	spg	721.303	3	0.55	QYANDNGVDGEWTYDDATK		GG_L_200508_09_hcd	89.767	32531	258	276	41.6	5.2e-15	47567.6	STRSG	Immunoglobulin G-binding protein G
1378	[5]	P06654	spg	721.304	3	0.96	QYANDNGVDGEWTYDDATK		GG_L_200508_09_hcd	90.133	32692	258	276	41.5	2.7e-15	47567.6	STRSG	Immunoglobulin G-binding protein G
1379	[5]	P06654	spg	721.304	3	0.8	QYANDNGVDGEWTYDDATK		GG_L_200508_09_hcd	90.5	32846	258	276	39	1.9e-14	47567.6	STRSG	Immunoglobulin G-binding protein G
1380	[5]	P06654	spg	721.303	3	0.032	QYANDNGVDGEWTYDDATK		GG_L_200508_09_hcd	90.867	33010	258	276	39.5	1.8e-15	47567.6	STRSG	Immunoglobulin G-binding protein G
1381	[5]	P06654	spg	721.304	3	1	QYANDNGVDGEWTYDDATK		GG_L_200508_09_hcd	91.217	33156	258	276	41	3e-15	47567.6	STRSG	Immunoglobulin G-binding protein G
1382	[5]	P06654	spg	1081.45	2	0.94	QYANDNGVDGEWTYDDATK		GG_L_200508_09_hcd	91.283	33188	258	276	26.1	2.2e-09	47567.6	STRSG	Immunoglobulin G-binding protein G
1383	[5]	P06654	spg	721.303	3	0.28	QYANDNGVDGEWTYDDATK		GG_L_200508_09_hcd	91.567	33306	258	276	42.3	4.8e-16	47567.6	STRSG	Immunoglobulin G-binding protein G
1384	[5]	P06654	spg	1081.45	2	2.8	QYANDNGVDGEWTYDDATK		GG_L_200508_09_hcd	91.75	33385	258	276	43.9	2.3e-15	47567.6	STRSG	Immunoglobulin G-binding protein G
1385	[5]	P06654	spg	721.304	3	0.8	QYANDNGVDGEWTYDDATK		GG_L_200508_09_hcd	91.917	33462	258	276	43.3	3.8e-16	47567.6	STRSG	Immunoglobulin G-binding protein G
1386	[5]	P06654	spg	1081.45	2	-1.2	QYANDNGVDGEWTYDDATK		GG_L_200508_09_hcd	92.2	33586	258	276	35.7	1.4e-12	47567.6	STRSG	Immunoglobulin G-binding protein G
1387	[5]	P06654	spg	721.303	3	0.37	QYANDNGVDGEWTYDDATK		GG_L_200508_09_hcd	92.267	33616	258	276	42.5	1.3e-14	47567.6	STRSG	Immunoglobulin G-binding protein G
1388	[5]	P06654	spg	1081.45	2	-0.76	QYANDNGVDGEWTYDDATK		GG_L_200508_09_hcd	92.617	33765	258	276	40.9	4.3e-19	47567.6	STRSG	Immunoglobulin G-binding protein G
1389	[5]	P06654	spg	721.303	3	-0.051	QYANDNGVDGEWTYDDATK		GG_L_200508_09_hcd	92.617	33766	258	276	38.5	1.6e-14	47567.6	STRSG	Immunoglobulin G-binding protein G
1390	[5]	P06654	spg	721.304	3	0.88	QYANDNGVDGEWTYDDATK		GG_L_200508_09_hcd	93.017	33918	258	276	40.9	5.5e-14	47567.6	STRSG	Immunoglobulin G-binding protein G
1391	[5]	P06654	spg	1081.45	2	0.04	QYANDNGVDGEWTYDDATK		GG_L_200508_09_hcd	93.133	33968	258	276	40.1	4.9e-14	47567.6	STRSG	Immunoglobulin G-binding protein G
1392	[5]	P06654	spg	721.303	3	0.45	QYANDNGVDGEWTYDDATK		GG_L_200508_09_hcd	93.367	34065	258	276	41.2	2.6e-15	47567.6	STRSG	Immunoglobulin G-binding protein G
1393	[5]	P06654	spg	1081.45	2	-1.4	QYANDNGVDGEWTYDDATK		GG_L_200508_09_hcd	93.633	34177	258	276	37.3	4.5e-17	47567.6	STRSG	Immunoglobulin G-binding protein G
1394	[5]	P06654	spg	721.303	3	0.032	QYANDNGVDGEWTYDDATK		GG_L_200508_09_hcd	93.717	34217	258	276	41.9	3.9e-15	47567.6	STRSG	Immunoglobulin G-binding protein G
1395	[5]	P06654	spg	1081.45	2	1.7	QYANDNGVDGEWTYDDATK		GG_L_200508_09_hcd	94.05	34357	258	276	38	3.9e-17	47567.6	STRSG	Immunoglobulin G-binding protein G
1396	[5]	P06654	spg	721.303	3	0.37	QYANDNGVDGEWTYDDATK		GG_L_200508_09_hcd	94.067	34368	258	276	41.4	1.1e-15	47567.6	STRSG	Immunoglobulin G-binding protein G
1397	[5]	P06654	spg	721.303	3	0.28	QYANDNGVDGEWTYDDATK		GG_L_200508_09_hcd	94.433	34527	258	276	43.8	1.8e-15	47567.6	STRSG	Immunoglobulin G-binding protein G
1398	[5]	P06654	spg	1081.45	2	0.15	QYANDNGVDGEWTYDDATK		GG_L_200508_09_hcd	94.45	34536	258	276	40	9.1e-18	47567.6	STRSG	Immunoglobulin G-binding protein G
1399	[5]	P06654	spg	721.303	3	0.2	QYANDNGVDGEWTYDDATK		GG_L_200508_09_hcd	94.783	34675	258	276	39.6	1.3e-13	47567.6	STRSG	Immunoglobulin G-binding protein G
1400	[5]	P06654	spg	1081.45	2	-0.071	QYANDNGVDGEWTYDDATK		GG_L_200508_09_hcd	94.833	34696	258	276	43	3e-15	47567.6	STRSG	Immunoglobulin G-binding protein G
1401	[5]	P06654	spg	721.303	3	0.45	QYANDNGVDGEWTYDDATK		GG_L_200508_09_hcd	95.15	34832	258	276	39	5.8e-13	47567.6	STRSG	Immunoglobulin G-binding protein G
1402	[5]	P06654	spg	1081.45	2	1.1	QYANDNGVDGEWTYDDATK		GG_L_200508_09_hcd	95.283	34889	258	276	44.8	1.5e-15	47567.6	STRSG	Immunoglobulin G-binding protein G
1403	[5]	P06654	spg	721.303	3	0.37	QYANDNGVDGEWTYDDATK		GG_L_200508_09_hcd	95.533	35000	258	276	39	1.4e-13	47567.6	STRSG	Immunoglobulin G-binding protein G
1404	[5]	P06654	spg	1081.45	2	0.83	QYANDNGVDGEWTYDDATK		GG_L_200508_09_hcd	95.65	35050	258	276	35.6	1.8e-12	47567.6	STRSG	Immunoglobulin G-binding protein G
1405	[5]	P06654	spg	721.303	3	0.45	QYANDNGVDGEWTYDDATK		GG_L_200508_09_hcd	95.917	35163	258	276	35.6	1.3e-11	47567.6	STRSG	Immunoglobulin G-binding protein G
1406	[5]	P06654	spg	1081.45	2	-0.3	QYANDNGVDGEWTYDDATK		GG_L_200508_09_hcd	96.133	35257	258	276	34.8	4.4e-11	47567.6	STRSG	Immunoglobulin G-binding protein G
1407	[5]	P06654	spg	721.304	3	0.8	QYANDNGVDGEWTYDDATK		GG_L_200508_09_hcd	96.3	35327	258	276	38.2	2.4e-13	47567.6	STRSG	Immunoglobulin G-binding protein G
1408	[5]	P06654	spg	1081.45	2	0.6	QYANDNGVDGEWTYDDATK		GG_L_200508_09_hcd	96.517	35423	258	276	42.5	5.9e-14	47567.6	STRSG	Immunoglobulin G-binding protein G
1409	[5]	P06654	spg	721.304	3	0.8	QYANDNGVDGEWTYDDATK		GG_L_200508_09_hcd	96.717	35507	258	276	35.5	1e-11	47567.6	STRSG	Immunoglobulin G-binding protein G
1410	[5]	P06654	spg	1081.45	2	0.83	QYANDNGVDGEWTYDDATK		GG_L_200508_09_hcd	96.883	35580	258	276	36.3	1.5e-12	47567.6	STRSG	Immunoglobulin G-binding protein G
1411	[5]	P06654	spg	721.304	3	0.88	QYANDNGVDGEWTYDDATK		GG_L_200508_09_hcd	97.067	35663	258	276	34.9	1.3e-13	47567.6	STRSG	Immunoglobulin G-binding protein G
1412	[5]	P06654	spg	1081.45	2	0.04	QYANDNGVDGEWTYDDATK		GG_L_200508_09_hcd	97.3	35761	258	276	39.3	1.9e-13	47567.6	STRSG	Immunoglobulin G-binding protein G
1413	[5]	P06654	spg	721.303	3	0.63	QYANDNGVDGEWTYDDATK		GG_L_200508_09_hcd	97.433	35817	258	276	34.2	2.4e-13	47567.6	STRSG	Immunoglobulin G-binding protein G
1414	[5]	P06654	spg	1081.45	2	0.49	QYANDNGVDGEWTYDDATK		GG_L_200508_09_hcd	97.717	35944	258	276	31.9	5.3e-11	47567.6	STRSG	Immunoglobulin G-binding protein G
1415	[5]	P06654	spg	721.303	3	0.45	QYANDNGVDGEWTYDDATK		GG_L_200508_09_hcd	97.8	35979	258	276	31.7	1.4e-08	47567.6	STRSG	Immunoglobulin G-binding protein G
1416	[5]	P06654	spg	721.303	3	-0.3	QYANDNGVDGEWTYDDATK		GG_L_200508_09_hcd	98.167	36138	258	276	27.9	1.5e-10	47567.6	STRSG	Immunoglobulin G-binding protein G
1417	[5]	P06654	spg	1081.45	2	-0.3	QYANDNGVDGEWTYDDATK		GG_L_200508_09_hcd	98.2	36148	258	276	38.9	1.3e-13	47567.6	STRSG	Immunoglobulin G-binding protein G
1418	[5]	P06654	spg	1081.45	2	-1.2	QYANDNGVDGEWTYDDATK		GG_L_200508_09_hcd	99.1	36543	258	276	36	1.5e-13	47567.6	STRSG	Immunoglobulin G-binding protein G
1419	[5]	P06654	spg	1081.45	2	0.04	QYANDNGVDGEWTYDDATK		GG_L_200508_09_hcd	99.667	36784	258	276	37.8	2.3e-14	47567.6	STRSG	Immunoglobulin G-binding protein G
1420	[5]	P06654	spg	1081.45	2	-0.64	QYANDNGVDGEWTYDDATK		GG_L_200508_09_hcd	100.15	36996	258	276	33.4	9.2e-13	47567.6	STRSG	Immunoglobulin G-binding protein G
1421	[5]	P06654	spg	1081.45	2	1.2	QYANDNGVDGEWTYDDATK		GG_L_200508_09_hcd	100.5	37145	258	276	32.6	1.9e-15	47567.6	STRSG	Immunoglobulin G-binding protein G
1422	[5]	P06654	spg	1081.45	2	-0.87	QYANDNGVDGEWTYDDATK		GG_L_200508_09_hcd	100.917	37319	258	276	38.6	2.4e-14	47567.6	STRSG	Immunoglobulin G-binding protein G
1423	[5]	P06654	spg	1081.45	2	-1.3	QYANDNGVDGEWTYDDATK		GG_L_200508_09_hcd	101.283	37477	258	276	33.9	1.7e-12	47567.6	STRSG	Immunoglobulin G-binding protein G
1424	[5]	P06654	spg	1081.45	2	0.94	QYANDNGVDGEWTYDDATK		GG_L_200508_09_hcd	101.75	37662	258	276	34	1.2e-08	47567.6	STRSG	Immunoglobulin G-binding protein G
1425	[5]	P06654	spg	1081.45	2	1.1	QYANDNGVDGEWTYDDATK		GG_L_200508_09_hcd	102.183	37850	258	276	26.1	8.2e-09	47567.6	STRSG	Immunoglobulin G-binding protein G
1426	[5]	P06654	spg	1081.45	2	1.3	QYANDNGVDGEWTYDDATK		GG_L_200508_09_hcd	102.633	38045	258	276	31.8	1.6e-11	47567.6	STRSG	Immunoglobulin G-binding protein G
1427	[5]	P06654	spg	1081.45	2	0.94	QYANDNGVDGEWTYDDATK		GG_L_200508_09_hcd	102.983	38189	258	276	30	3.4e-11	47567.6	STRSG	Immunoglobulin G-binding protein G
1428	[5]	P06654	spg	1081.45	2	2	QYANDNGVDGEWTYDDATK		GG_L_200508_09_hcd	103.35	38339	258	276	26.1	1.2e-13	47567.6	STRSG	Immunoglobulin G-binding protein G
1429	[5]	P06654	spg	1081.45	2	0.37	QYANDNGVDGEWTYDDATK		GG_L_200508_09_hcd	103.7	38477	258	276	22.1	1.5e-05	47567.6	STRSG	Immunoglobulin G-binding protein G
1430	[5]	P06654	spg	1081.45	2	0.49	QYANDNGVDGEWTYDDATK		GG_L_200508_09_hcd	104.05	38609	258	276	28.9	5.3e-10	47567.6	STRSG	Immunoglobulin G-binding protein G
1431	[5]	P06654	spg	1081.45	2	-0.19	QYANDNGVDGEWTYDDATK		GG_L_200508_09_hcd	104.417	38751	258	276	29.2	1.2e-07	47567.6	STRSG	Immunoglobulin G-binding protein G
1432	[5]	P06654	spg	1081.45	2	1.2	QYANDNGVDGEWTYDDATK		GG_L_200508_09_hcd	104.767	38890	258	276	29.8	1.6e-10	47567.6	STRSG	Immunoglobulin G-binding protein G
1433	[5]	P06654	spg	1081.45	2	-0.071	QYANDNGVDGEWTYDDATK		GG_L_200508_09_hcd	105.167	39036	258	276	22.1	2.8e-11	47567.6	STRSG	Immunoglobulin G-binding protein G
1434	[5]	P06654	spg	1081.45	2	-1.2	QYANDNGVDGEWTYDDATK		GG_L_200508_09_hcd	105.733	39268	258	276	21.2	3.3e-09	47567.6	STRSG	Immunoglobulin G-binding protein G
1435	[5]	P06654	spg	1081.45	2	1.8	QYANDNGVDGEWTYDDATK		GG_L_200508_09_hcd	106.217	39475	258	276	34.1	2e-12	47567.6	STRSG	Immunoglobulin G-binding protein G
1436	[5]	P06654	spg	1081.45	2	-1.1	QYANDNGVDGEWTYDDATK		GG_L_200508_09_hcd	106.617	39640	258	276	20.9	1.1e-08	47567.6	STRSG	Immunoglobulin G-binding protein G
1437	[5]	P06654	spg	1081.45	2	0.04	QYANDNGVDGEWTYDDATK		GG_L_200508_09_hcd	107.05	39809	258	276	22.3	4.1e-10	47567.6	STRSG	Immunoglobulin G-binding protein G
1438	[5]	P06654	spg	1081.45	2	0.83	QYANDNGVDGEWTYDDATK		GG_L_200508_09_hcd	107.533	40003	258	276	11.3	0.00028	47567.6	STRSG	Immunoglobulin G-binding protein G
1439	[5]	P06654	spg	1081.45	2	-1.3	QYANDNGVDGEWTYDDATK		GG_L_200508_09_hcd	107.9	40145	258	276	29.9	1.2e-10	47567.6	STRSG	Immunoglobulin G-binding protein G
1440	[5]	P06654	spg	1081.45	2	1.7	QYANDNGVDGEWTYDDATK		GG_L_200508_09_hcd	108.5	40397	258	276	20.3	4.5e-09	47567.6	STRSG	Immunoglobulin G-binding protein G
1441	[5]	P06654	spg	1081.45	2	2.3	QYANDNGVDGEWTYDDATK		GG_L_200508_09_hcd	108.917	40571	258	276	26.1	2.7e-09	47567.6	STRSG	Immunoglobulin G-binding protein G
1442	[5]	P06654	spg	1196.56	4	-0.87	QYANDNGVDGEWTYDDATKTFTVTEKPEVIDASELTPAVTTYK		GG_L_200508_09_hcd	63.367	20810	258	300	14.2	4e-06	47567.6	STRSG	Immunoglobulin G-binding protein G
1443	[5]	P06654	spg	1196.57	4	2.2	QYANDNGVDGEWTYDDATKTFTVTEKPEVIDASELTPAVTTYK		GG_L_200508_09_hcd	68.133	22961	258	300	39.8	1.7e-13	47567.6	STRSG	Immunoglobulin G-binding protein G
1444	[5]	P06654	spg	1196.57	4	0.97	QYANDNGVDGEWTYDDATKTFTVTEKPEVIDASELTPAVTTYK		GG_L_200508_09_hcd	68.5	23131	258	300	47	5.9e-17	47567.6	STRSG	Immunoglobulin G-binding protein G
1445	[5]	P06654	spg	1196.56	4	-1.1	QYANDNGVDGEWTYDDATKTFTVTEKPEVIDASELTPAVTTYK		GG_L_200508_09_hcd	68.867	23300	258	300	50.5	1.1e-17	47567.6	STRSG	Immunoglobulin G-binding protein G
1446	[5]	P06654	spg	1196.56	4	-1.1	QYANDNGVDGEWTYDDATKTFTVTEKPEVIDASELTPAVTTYK		GG_L_200508_09_hcd	69.3	23504	258	300	49.5	1.8e-17	47567.6	STRSG	Immunoglobulin G-binding protein G
1447	[5]	P06654	spg	1196.57	4	0.66	QYANDNGVDGEWTYDDATKTFTVTEKPEVIDASELTPAVTTYK		GG_L_200508_09_hcd	69.65	23672	258	300	49.3	4.2e-16	47567.6	STRSG	Immunoglobulin G-binding protein G
1448	[5]	P06654	spg	1196.57	4	0.87	QYANDNGVDGEWTYDDATKTFTVTEKPEVIDASELTPAVTTYK		GG_L_200508_09_hcd	70.033	23854	258	300	52.6	1.3e-17	47567.6	STRSG	Immunoglobulin G-binding protein G
1449	[5]	P06654	spg	880.794	3	0.55	TFTVTEKPEVIDASELTPAVTTYK		GG_L_200508_09_hcd	61.683	20070	277	300	50.9	8.5e-16	47567.6	STRSG	Immunoglobulin G-binding protein G
1450	[5]	P06654	spg	880.794	3	0.9	TFTVTEKPEVIDASELTPAVTTYK		GG_L_200508_09_hcd	62.167	20291	277	300	46.2	4.3e-13	47567.6	STRSG	Immunoglobulin G-binding protein G
1451	[5]	P06654	spg	1320.69	2	-0.35	TFTVTEKPEVIDASELTPAVTTYK		GG_L_200508_09_hcd	62.417	20400	277	300	54.2	5.1e-15	47567.6	STRSG	Immunoglobulin G-binding protein G
1452	[5]	P06654	spg	880.795	3	1.5	TFTVTEKPEVIDASELTPAVTTYK		GG_L_200508_09_hcd	62.55	20461	277	300	50	1.8e-15	47567.6	STRSG	Immunoglobulin G-binding protein G
1453	[5]	P06654	spg	660.847	4	0.059	TFTVTEKPEVIDASELTPAVTTYK		GG_L_200508_09_hcd	62.633	20498	277	300	28.7	4e-09	47567.6	STRSG	Immunoglobulin G-binding protein G
1454	[5]	P06654	spg	1320.69	2	-0.72	TFTVTEKPEVIDASELTPAVTTYK		GG_L_200508_09_hcd	62.767	20561	277	300	55	5.8e-16	47567.6	STRSG	Immunoglobulin G-binding protein G
1455	[5]	P06654	spg	880.795	3	1.9	TFTVTEKPEVIDASELTPAVTTYK		GG_L_200508_09_hcd	62.9	20617	277	300	43.6	8.3e-14	47567.6	STRSG	Immunoglobulin G-binding protein G
1456	[5]	P06654	spg	660.847	4	-0.31	TFTVTEKPEVIDASELTPAVTTYK		GG_L_200508_09_hcd	62.967	20652	277	300	38.6	4.3e-10	47567.6	STRSG	Immunoglobulin G-binding protein G
1457	[5]	P06654	spg	1320.69	2	-0.25	TFTVTEKPEVIDASELTPAVTTYK		GG_L_200508_09_hcd	63.117	20707	277	300	58	3.4e-17	47567.6	STRSG	Immunoglobulin G-binding protein G
1458	[5]	P06654	spg	880.795	3	1.9	TFTVTEKPEVIDASELTPAVTTYK		GG_L_200508_09_hcd	63.133	20714	277	300	27.5	8e-09	47567.6	STRSG	Immunoglobulin G-binding protein G
1459	[5]	P06654	spg	880.795	3	2.4	TFTVTEKPEVIDASELTPAVTTYK		GG_L_200508_09_hcd	63.233	20761	277	300	43	7.7e-14	47567.6	STRSG	Immunoglobulin G-binding protein G
1460	[5]	P06654	spg	660.847	4	-0.032	TFTVTEKPEVIDASELTPAVTTYK		GG_L_200508_09_hcd	63.333	20797	277	300	41.2	3.7e-10	47567.6	STRSG	Immunoglobulin G-binding protein G
1461	[5]	P06654	spg	1320.69	2	-0.53	TFTVTEKPEVIDASELTPAVTTYK		GG_L_200508_09_hcd	63.45	20847	277	300	54.9	9.2e-16	47567.6	STRSG	Immunoglobulin G-binding protein G
1462	[5]	P06654	spg	880.796	3	3.2	TFTVTEKPEVIDASELTPAVTTYK		GG_L_200508_09_hcd	63.583	20907	277	300	43.2	2.2e-13	47567.6	STRSG	Immunoglobulin G-binding protein G
1463	[5]	P06654	spg	660.847	4	-0.032	TFTVTEKPEVIDASELTPAVTTYK		GG_L_200508_09_hcd	63.667	20943	277	300	39.6	2.4e-11	47567.6	STRSG	Immunoglobulin G-binding protein G
1464	[5]	P06654	spg	1320.69	2	-0.44	TFTVTEKPEVIDASELTPAVTTYK		GG_L_200508_09_hcd	63.8	21001	277	300	61.1	8.1e-17	47567.6	STRSG	Immunoglobulin G-binding protein G
1465	[5]	P06654	spg	880.795	3	1.7	TFTVTEKPEVIDASELTPAVTTYK		GG_L_200508_09_hcd	63.933	21063	277	300	42.8	7.3e-13	47567.6	STRSG	Immunoglobulin G-binding protein G
1466	[5]	P06654	spg	660.847	4	0.15	TFTVTEKPEVIDASELTPAVTTYK		GG_L_200508_09_hcd	64.05	21111	277	300	39.5	1.1e-09	47567.6	STRSG	Immunoglobulin G-binding protein G
1467	[5]	P06654	spg	1320.69	2	-0.25	TFTVTEKPEVIDASELTPAVTTYK		GG_L_200508_09_hcd	64.183	21174	277	300	53.5	1e-15	47567.6	STRSG	Immunoglobulin G-binding protein G
1468	[5]	P06654	spg	880.795	3	1.8	TFTVTEKPEVIDASELTPAVTTYK		GG_L_200508_09_hcd	64.3	21230	277	300	52.7	3.3e-15	47567.6	STRSG	Immunoglobulin G-binding protein G
1469	[5]	P06654	spg	660.847	4	0.35	TFTVTEKPEVIDASELTPAVTTYK		GG_L_200508_09_hcd	64.5	21317	277	300	20.1	0.0002	47567.6	STRSG	Immunoglobulin G-binding protein G
1470	[5]	P06654	spg	1320.69	2	-0.53	TFTVTEKPEVIDASELTPAVTTYK		GG_L_200508_09_hcd	64.567	21343	277	300	57.1	4.5e-16	47567.6	STRSG	Immunoglobulin G-binding protein G
1471	[5]	P06654	spg	880.794	3	0.9	TFTVTEKPEVIDASELTPAVTTYK		GG_L_200508_09_hcd	64.683	21401	277	300	49.6	1e-13	47567.6	STRSG	Immunoglobulin G-binding protein G
1472	[5]	P06654	spg	660.847	4	0.89	TFTVTEKPEVIDASELTPAVTTYK		GG_L_200508_09_hcd	64.9	21503	277	300	16.8	0.00012	47567.6	STRSG	Immunoglobulin G-binding protein G
1473	[5]	P06654	spg	1320.69	2	0.86	TFTVTEKPEVIDASELTPAVTTYK		GG_L_200508_09_hcd	64.95	21522	277	300	48.8	6.4e-14	47567.6	STRSG	Immunoglobulin G-binding protein G
1474	[5]	P06654	spg	880.794	3	0.7	TFTVTEKPEVIDASELTPAVTTYK		GG_L_200508_09_hcd	65.033	21562	277	300	51.5	2.6e-16	47567.6	STRSG	Immunoglobulin G-binding protein G
1475	[5]	P06654	spg	1320.69	2	1.3	TFTVTEKPEVIDASELTPAVTTYK		GG_L_200508_09_hcd	65.333	21699	277	300	48	1.9e-15	47567.6	STRSG	Immunoglobulin G-binding protein G
1476	[5]	P06654	spg	880.794	3	0.7	TFTVTEKPEVIDASELTPAVTTYK		GG_L_200508_09_hcd	65.417	21736	277	300	44.6	1e-13	47567.6	STRSG	Immunoglobulin G-binding protein G
1477	[5]	P06654	spg	1320.69	2	0.86	TFTVTEKPEVIDASELTPAVTTYK		GG_L_200508_09_hcd	65.75	21889	277	300	42.5	8e-13	47567.6	STRSG	Immunoglobulin G-binding protein G
1478	[5]	P06654	spg	880.794	3	0.83	TFTVTEKPEVIDASELTPAVTTYK		GG_L_200508_09_hcd	65.783	21905	277	300	46.6	1.9e-13	47567.6	STRSG	Immunoglobulin G-binding protein G
1479	[5]	P06654	spg	1320.69	2	0.95	TFTVTEKPEVIDASELTPAVTTYK		GG_L_200508_09_hcd	66.133	22055	277	300	34.6	1e-11	47567.6	STRSG	Immunoglobulin G-binding protein G
1480	[5]	P06654	spg	880.794	3	0.48	TFTVTEKPEVIDASELTPAVTTYK		GG_L_200508_09_hcd	66.183	22076	277	300	44.6	6.1e-14	47567.6	STRSG	Immunoglobulin G-binding protein G
1481	[5]	P06654	spg	880.794	3	0.83	TFTVTEKPEVIDASELTPAVTTYK		GG_L_200508_09_hcd	66.55	22242	277	300	47.2	9.5e-15	47567.6	STRSG	Immunoglobulin G-binding protein G
1482	[5]	P06654	spg	1320.69	2	1.1	TFTVTEKPEVIDASELTPAVTTYK		GG_L_200508_09_hcd	66.617	22268	277	300	28.7	4.2e-11	47567.6	STRSG	Immunoglobulin G-binding protein G
1483	[5]	P06654	spg	880.794	3	0.7	TFTVTEKPEVIDASELTPAVTTYK		GG_L_200508_09_hcd	66.933	22418	277	300	51.2	8.8e-15	47567.6	STRSG	Immunoglobulin G-binding protein G
1484	[5]	P06654	spg	880.794	3	0.28	TFTVTEKPEVIDASELTPAVTTYK		GG_L_200508_09_hcd	67.333	22602	277	300	44	3.8e-13	47567.6	STRSG	Immunoglobulin G-binding protein G
1485	[5]	P06654	spg	880.793	3	0.072	TFTVTEKPEVIDASELTPAVTTYK		GG_L_200508_09_hcd	67.717	22770	277	300	44.9	2.4e-14	47567.6	STRSG	Immunoglobulin G-binding protein G
1486	[5]	P06654	spg	880.794	3	0.55	TFTVTEKPEVIDASELTPAVTTYK		GG_L_200508_09_hcd	68.083	22940	277	300	43.6	1e-13	47567.6	STRSG	Immunoglobulin G-binding protein G
1487	[5]	P06654	spg	880.795	3	1.5	TFTVTEKPEVIDASELTPAVTTYK		GG_L_200508_09_hcd	68.45	23105	277	300	36.5	1e-09	47567.6	STRSG	Immunoglobulin G-binding protein G
1488	[5]	P06654	spg	880.793	3	0.072	TFTVTEKPEVIDASELTPAVTTYK		GG_L_200508_09_hcd	68.833	23283	277	300	34.9	5.1e-09	47567.6	STRSG	Immunoglobulin G-binding protein G
1489	[5]	P06654	spg	880.794	3	0.7	TFTVTEKPEVIDASELTPAVTTYK		GG_L_200508_09_hcd	69.267	23490	277	300	41.5	6e-11	47567.6	STRSG	Immunoglobulin G-binding protein G
1490	[5]	P06654	spg	880.794	3	0.9	TFTVTEKPEVIDASELTPAVTTYK		GG_L_200508_09_hcd	69.65	23673	277	300	32.4	5.7e-08	47567.6	STRSG	Immunoglobulin G-binding protein G
1491	[5]	P06654	spg	880.794	3	1.2	TFTVTEKPEVIDASELTPAVTTYK		GG_L_200508_09_hcd	70.033	23852	277	300	37.1	7e-09	47567.6	STRSG	Immunoglobulin G-binding protein G
1492	[5]	P06654	spg	880.794	3	0.55	TFTVTEKPEVIDASELTPAVTTYK		GG_L_200508_09_hcd	70.417	24028	277	300	43.6	1.4e-11	47567.6	STRSG	Immunoglobulin G-binding protein G
1493	[5]	P06654	spg	880.793	3	-0.14	TFTVTEKPEVIDASELTPAVTTYK		GG_L_200508_09_hcd	70.767	24189	277	300	36.1	1.3e-09	47567.6	STRSG	Immunoglobulin G-binding protein G
1494	[5]	P06654	spg	880.794	3	0.41	TFTVTEKPEVIDASELTPAVTTYK		GG_L_200508_09_hcd	72	24759	277	300	38	1.5e-11	47567.6	STRSG	Immunoglobulin G-binding protein G
1495	[5]	P06654	spg	880.793	3	0.14	TFTVTEKPEVIDASELTPAVTTYK		GG_L_200508_09_hcd	72.467	24974	277	300	37.1	2.1e-10	47567.6	STRSG	Immunoglobulin G-binding protein G
1496	[5]	P06654	spg	880.794	3	1.2	TFTVTEKPEVIDASELTPAVTTYK		GG_L_200508_09_hcd	72.85	25148	277	300	38.7	2e-09	47567.6	STRSG	Immunoglobulin G-binding protein G
1497	[5]	P06654	spg	880.794	3	1.2	TFTVTEKPEVIDASELTPAVTTYK		GG_L_200508_09_hcd	73.267	25338	277	300	34.4	4.3e-08	47567.6	STRSG	Immunoglobulin G-binding protein G
1498	[5]	P06654	spg	880.793	3	-0.35	TFTVTEKPEVIDASELTPAVTTYK		GG_L_200508_09_hcd	73.65	25509	277	300	28.5	8.6e-07	47567.6	STRSG	Immunoglobulin G-binding protein G
1499	[5]	P06654	spg	880.794	3	0.34	TFTVTEKPEVIDASELTPAVTTYK		GG_L_200508_09_hcd	74.967	26065	277	300	28.1	2.4e-07	47567.6	STRSG	Immunoglobulin G-binding protein G
1500	[5]	P06654	spg	880.794	3	0.7	TFTVTEKPEVIDASELTPAVTTYK		GG_L_200508_09_hcd	75.5	26301	277	300	29.1	1.1e-07	47567.6	STRSG	Immunoglobulin G-binding protein G
1501	[5]	P06654	spg	880.793	3	-0.14	TFTVTEKPEVIDASELTPAVTTYK		GG_L_200508_09_hcd	76.367	26686	277	300	20.1	3.2e-05	47567.6	STRSG	Immunoglobulin G-binding protein G
1502	[5]	P06654	spg	880.794	3	0.41	TFTVTEKPEVIDASELTPAVTTYK		GG_L_200508_09_hcd	76.9	26931	277	300	30.5	1.4e-09	47567.6	STRSG	Immunoglobulin G-binding protein G
1503	[5]	P06654	spg	880.794	3	0.62	TFTVTEKPEVIDASELTPAVTTYK		GG_L_200508_09_hcd	78.967	27885	277	300	35.2	2.3e-10	47567.6	STRSG	Immunoglobulin G-binding protein G
1504	[5]	P06654	spg	880.793	3	0.14	TFTVTEKPEVIDASELTPAVTTYK		GG_L_200508_09_hcd	79.333	28051	277	300	35.2	6e-11	47567.6	STRSG	Immunoglobulin G-binding protein G
1505	[5]	P06654	spg	880.794	3	0.77	TFTVTEKPEVIDASELTPAVTTYK		GG_L_200508_09_hcd	79.767	28240	277	300	37.4	3.1e-12	47567.6	STRSG	Immunoglobulin G-binding protein G
1506	[5]	P06654	spg	880.795	3	1.7	TFTVTEKPEVIDASELTPAVTTYK		GG_L_200508_09_hcd	80.117	28399	277	300	35.8	1.9e-12	47567.6	STRSG	Immunoglobulin G-binding protein G
1507	[5]	P06654	spg	880.795	3	1.4	TFTVTEKPEVIDASELTPAVTTYK		GG_L_200508_09_hcd	80.55	28582	277	300	30.2	2.5e-10	47567.6	STRSG	Immunoglobulin G-binding protein G
1508	[5]	P06654	spg	880.794	3	1.1	TFTVTEKPEVIDASELTPAVTTYK		GG_L_200508_09_hcd	81.067	28809	277	300	38	2e-12	47567.6	STRSG	Immunoglobulin G-binding protein G
1509	[5]	P06654	spg	880.795	3	1.8	TFTVTEKPEVIDASELTPAVTTYK		GG_L_200508_09_hcd	81.65	29047	277	300	40.5	3.8e-12	47567.6	STRSG	Immunoglobulin G-binding protein G
1510	[5]	P06654	spg	880.794	3	0.83	TFTVTEKPEVIDASELTPAVTTYK		GG_L_200508_09_hcd	82.167	29273	277	300	37	1.1e-11	47567.6	STRSG	Immunoglobulin G-binding protein G
1511	[5]	P06654	spg	880.794	3	0.34	TFTVTEKPEVIDASELTPAVTTYK		GG_L_200508_09_hcd	83.35	29780	277	300	37.1	3e-11	47567.6	STRSG	Immunoglobulin G-binding protein G
1512	[5]	P06654	spg	880.794	3	1.3	TFTVTEKPEVIDASELTPAVTTYK		GG_L_200508_09_hcd	84.1	30099	277	300	35.8	9.4e-11	47567.6	STRSG	Immunoglobulin G-binding protein G
1513	[5]	P06654	spg	880.794	3	0.77	TFTVTEKPEVIDASELTPAVTTYK		GG_L_200508_09_hcd	84.8	30411	277	300	37.7	6.6e-11	47567.6	STRSG	Immunoglobulin G-binding protein G
1514	[5]	P06654	spg	880.795	3	2.4	TFTVTEKPEVIDASELTPAVTTYK		GG_L_200508_09_hcd	85.433	30688	277	300	40.1	7.5e-13	47567.6	STRSG	Immunoglobulin G-binding protein G
1515	[5]	P06654	spg	880.793	3	-0.9	TFTVTEKPEVIDASELTPAVTTYK		GG_L_200508_09_hcd	91.133	33124	277	300	20.6	1.7e-05	47567.6	STRSG	Immunoglobulin G-binding protein G
1516	[5]	P06654	spg	880.794	3	1.3	TFTVTEKPEVIDASELTPAVTTYK		GG_L_200508_09_hcd	92.617	33760	277	300	35	1e-09	47567.6	STRSG	Immunoglobulin G-binding protein G
1517	[5]	P06654	spg	880.794	3	0.97	TFTVTEKPEVIDASELTPAVTTYK		GG_L_200508_09_hcd	92.983	33908	277	300	39.9	3.4e-12	47567.6	STRSG	Immunoglobulin G-binding protein G
1518	[5]	P06654	spg	880.795	3	1.8	TFTVTEKPEVIDASELTPAVTTYK		GG_L_200508_09_hcd	93.367	34066	277	300	42.1	4.1e-13	47567.6	STRSG	Immunoglobulin G-binding protein G
1519	[5]	P06654	spg	880.794	3	0.9	TFTVTEKPEVIDASELTPAVTTYK		GG_L_200508_09_hcd	93.8	34247	277	300	41.1	2.1e-13	47567.6	STRSG	Immunoglobulin G-binding protein G
1520	[5]	P06654	spg	880.794	3	1.2	TFTVTEKPEVIDASELTPAVTTYK		GG_L_200508_09_hcd	94.167	34405	277	300	34.3	3e-11	47567.6	STRSG	Immunoglobulin G-binding protein G
1521	[5]	P06654	spg	880.794	3	1.1	TFTVTEKPEVIDASELTPAVTTYK		GG_L_200508_09_hcd	94.533	34566	277	300	38.6	3.1e-12	47567.6	STRSG	Immunoglobulin G-binding protein G
1522	[5]	P06654	spg	880.792	3	-1.2	TFTVTEKPEVIDASELTPAVTTYK		GG_L_200508_09_hcd	95.067	34794	277	300	37.1	1.2e-11	47567.6	STRSG	Immunoglobulin G-binding protein G
1523	[5]	P06654	spg	880.794	3	0.48	TFTVTEKPEVIDASELTPAVTTYK		GG_L_200508_09_hcd	95.55	35002	277	300	32.2	8.7e-11	47567.6	STRSG	Immunoglobulin G-binding protein G
1524	[5]	P06654	spg	880.793	3	-0.48	TFTVTEKPEVIDASELTPAVTTYK		GG_L_200508_09_hcd	95.917	35164	277	300	35.2	3e-10	47567.6	STRSG	Immunoglobulin G-binding protein G
1525	[5]	P06654	spg	880.794	3	0.55	TFTVTEKPEVIDASELTPAVTTYK		GG_L_200508_09_hcd	96.3	35332	277	300	35.9	8.4e-12	47567.6	STRSG	Immunoglobulin G-binding protein G
1526	[5]	P06654	spg	880.794	3	0.7	TFTVTEKPEVIDASELTPAVTTYK		GG_L_200508_09_hcd	96.683	35495	277	300	38.9	1.1e-14	47567.6	STRSG	Immunoglobulin G-binding protein G
1527	[5]	P06654	spg	880.794	3	0.7	TFTVTEKPEVIDASELTPAVTTYK		GG_L_200508_09_hcd	97.05	35656	277	300	36.8	4.1e-11	47567.6	STRSG	Immunoglobulin G-binding protein G
1528	[5]	P06654	spg	880.794	3	1.1	TFTVTEKPEVIDASELTPAVTTYK		GG_L_200508_09_hcd	97.517	35855	277	300	37.8	4.7e-12	47567.6	STRSG	Immunoglobulin G-binding protein G
1529	[5]	P06654	spg	880.794	3	0.7	TFTVTEKPEVIDASELTPAVTTYK		GG_L_200508_09_hcd	97.883	36013	277	300	31	4.9e-12	47567.6	STRSG	Immunoglobulin G-binding protein G
1530	[5]	P06654	spg	880.794	3	0.77	TFTVTEKPEVIDASELTPAVTTYK		GG_L_200508_09_hcd	98.267	36178	277	300	32.1	2.1e-10	47567.6	STRSG	Immunoglobulin G-binding protein G
1531	[5]	P06654	spg	880.794	3	0.41	TFTVTEKPEVIDASELTPAVTTYK		GG_L_200508_09_hcd	100.25	37040	277	300	28.1	2e-10	47567.6	STRSG	Immunoglobulin G-binding protein G
1532	[5]	P06654	spg	880.794	3	1.1	TFTVTEKPEVIDASELTPAVTTYK		GG_L_200508_09_hcd	100.617	37191	277	300	29.1	1.5e-09	47567.6	STRSG	Immunoglobulin G-binding protein G
1533	[5]	P06654	spg	880.794	3	0.83	TFTVTEKPEVIDASELTPAVTTYK		GG_L_200508_09_hcd	101	37356	277	300	24.9	3.5e-09	47567.6	STRSG	Immunoglobulin G-binding protein G
1534	[5]	P06654	spg	880.794	3	0.9	TFTVTEKPEVIDASELTPAVTTYK		GG_L_200508_09_hcd	101.467	37547	277	300	35.4	3.8e-12	47567.6	STRSG	Immunoglobulin G-binding protein G
1535	[5]	P06654	spg	880.794	3	0.83	TFTVTEKPEVIDASELTPAVTTYK		GG_L_200508_09_hcd	101.9	37731	277	300	33	2.1e-10	47567.6	STRSG	Immunoglobulin G-binding protein G
1536	[5]	P06654	spg	880.794	3	0.7	TFTVTEKPEVIDASELTPAVTTYK		GG_L_200508_09_hcd	102.267	37891	277	300	23.4	5.4e-09	47567.6	STRSG	Immunoglobulin G-binding protein G
1537	[5]	P06654	spg	880.794	3	0.48	TFTVTEKPEVIDASELTPAVTTYK		GG_L_200508_09_hcd	102.667	38063	277	300	22.1	8.2e-08	47567.6	STRSG	Immunoglobulin G-binding protein G
1538	[5]	P06654	spg	880.794	3	0.55	TFTVTEKPEVIDASELTPAVTTYK		GG_L_200508_09_hcd	103.033	38214	277	300	29.2	1.2e-10	47567.6	STRSG	Immunoglobulin G-binding protein G
1539	[5]	P06654	spg	880.794	3	0.48	TFTVTEKPEVIDASELTPAVTTYK		GG_L_200508_09_hcd	103.383	38353	277	300	17.9	5.1e-07	47567.6	STRSG	Immunoglobulin G-binding protein G
1540	[5]	P06654	spg	880.794	3	0.34	TFTVTEKPEVIDASELTPAVTTYK		GG_L_200508_09_hcd	103.733	38495	277	300	20.9	4e-07	47567.6	STRSG	Immunoglobulin G-binding protein G
1541	[5]	P06654	spg	880.794	3	0.7	TFTVTEKPEVIDASELTPAVTTYK		GG_L_200508_09_hcd	104.1	38631	277	300	27.3	3.5e-09	47567.6	STRSG	Immunoglobulin G-binding protein G
1542	[5]	P06654	spg	880.793	3	-0.0072	TFTVTEKPEVIDASELTPAVTTYK		GG_L_200508_09_hcd	104.45	38764	277	300	27.7	3.7e-10	47567.6	STRSG	Immunoglobulin G-binding protein G
1543	[5]	P06654	spg	880.794	3	1	TFTVTEKPEVIDASELTPAVTTYK		GG_L_200508_09_hcd	104.8	38899	277	300	28.1	3.6e-09	47567.6	STRSG	Immunoglobulin G-binding protein G
1544	[5]	P06654	spg	880.794	3	0.55	TFTVTEKPEVIDASELTPAVTTYK		GG_L_200508_09_hcd	105.15	39033	277	300	25.9	7.8e-10	47567.6	STRSG	Immunoglobulin G-binding protein G
1545	[5]	P06654	spg	880.794	3	1.2	TFTVTEKPEVIDASELTPAVTTYK		GG_L_200508_09_hcd	106.533	39602	277	300	26.4	8.2e-09	47567.6	STRSG	Immunoglobulin G-binding protein G
1546	[5]	P06654	spg	880.794	3	0.83	TFTVTEKPEVIDASELTPAVTTYK		GG_L_200508_09_hcd	106.867	39737	277	300	29.3	3e-10	47567.6	STRSG	Immunoglobulin G-binding protein G
1547	[5]	P06654	spg	880.794	3	1	TFTVTEKPEVIDASELTPAVTTYK		GG_L_200508_09_hcd	107.217	39872	277	300	23.6	3.3e-09	47567.6	STRSG	Immunoglobulin G-binding protein G
1548	[5]	P06654	spg	880.794	3	1.2	TFTVTEKPEVIDASELTPAVTTYK		GG_L_200508_09_hcd	107.55	40010	277	300	20.9	1e-06	47567.6	STRSG	Immunoglobulin G-binding protein G
1549	[5]	P06654	spg	880.794	3	0.62	TFTVTEKPEVIDASELTPAVTTYK		GG_L_200508_09_hcd	107.933	40161	277	300	22.5	1.3e-08	47567.6	STRSG	Immunoglobulin G-binding protein G
1550	[5]	P06654	spg	880.795	3	2.2	TFTVTEKPEVIDASELTPAVTTYK		GG_L_200508_09_hcd	108.283	40308	277	300	22.3	3.4e-08	47567.6	STRSG	Immunoglobulin G-binding protein G
1551	[5]	P06654	spg	880.794	3	0.77	TFTVTEKPEVIDASELTPAVTTYK		GG_L_200508_09_hcd	108.65	40459	277	300	22.7	2.2e-09	47567.6	STRSG	Immunoglobulin G-binding protein G
1552	[5]	P06654	spg	816.946	4	0.0056	TFTVTEKPEVIDASELTPAVTTYKLVINGK		GG_L_200508_09_hcd	68.967	23350	277	306	47.6	1.3e-13	47567.6	STRSG	Immunoglobulin G-binding protein G
1553	[5]	P06654	spg	1088.92	3	-0.46	TFTVTEKPEVIDASELTPAVTTYKLVINGK		GG_L_200508_09_hcd	69.15	23437	277	306	44	3.4e-12	47567.6	STRSG	Immunoglobulin G-binding protein G
1554	[5]	P06654	spg	816.946	4	0.3	TFTVTEKPEVIDASELTPAVTTYKLVINGK		GG_L_200508_09_hcd	69.35	23532	277	306	45.6	3.1e-14	47567.6	STRSG	Immunoglobulin G-binding protein G
1555	[5]	P06654	spg	1088.93	3	0.67	TFTVTEKPEVIDASELTPAVTTYKLVINGK		GG_L_200508_09_hcd	69.55	23629	277	306	47.4	2.7e-13	47567.6	STRSG	Immunoglobulin G-binding protein G
1556	[5]	P06654	spg	816.946	4	0.68	TFTVTEKPEVIDASELTPAVTTYKLVINGK		GG_L_200508_09_hcd	69.733	23714	277	306	46	1.8e-16	47567.6	STRSG	Immunoglobulin G-binding protein G
1557	[5]	P06654	spg	489.777	2	-0.16	TLKGETTTK		GG_L_200508_09_hcd	7.1	1076	307	315	41.7	2.7e-06	47567.6	STRSG	Immunoglobulin G-binding protein G
1558	[5]	P06654	spg	489.777	2	-0.3	TLKGETTTK		GG_L_200508_09_hcd	7.433	1132	307	315	40	1e-05	47567.6	STRSG	Immunoglobulin G-binding protein G
1559	[5]	P06654	spg	489.777	2	-0.73	TLKGETTTK		GG_L_200508_09_hcd	7.783	1184	307	315	37.4	7.7e-06	47567.6	STRSG	Immunoglobulin G-binding protein G
1560	[5]	P06654	spg	489.777	2	-0.73	TLKGETTTK		GG_L_200508_09_hcd	8.117	1235	307	315	28.5	1.5e-05	47567.6	STRSG	Immunoglobulin G-binding protein G
1561	[5]	P06654	spg	489.777	2	-0.73	TLKGETTTK		GG_L_200508_09_hcd	8.45	1286	307	315	32.5	6.3e-05	47567.6	STRSG	Immunoglobulin G-binding protein G
1562	[5]	P06654	spg	489.776	2	-0.92	TLKGETTTK		GG_L_200508_09_hcd	8.783	1339	307	315	36	1.7e-05	47567.6	STRSG	Immunoglobulin G-binding protein G
1563	[5]	P06654	spg	489.776	2	-0.92	TLKGETTTK		GG_L_200508_09_hcd	9.117	1392	307	315	33.9	2.7e-05	47567.6	STRSG	Immunoglobulin G-binding protein G
1564	[5]	P06654	spg	489.777	2	-0.61	TLKGETTTK		GG_L_200508_09_hcd	9.467	1446	307	315	29.6	1.3e-05	47567.6	STRSG	Immunoglobulin G-binding protein G
1565	[5]	P06654	spg	489.777	2	-0.039	TLKGETTTK		GG_L_200508_09_hcd	9.8	1512	307	315	26.9	0.00015	47567.6	STRSG	Immunoglobulin G-binding protein G
1566	[5]	P06654	spg	489.777	2	-0.73	TLKGETTTK		GG_L_200508_09_hcd	10.133	1568	307	315	23.3	0.00029	47567.6	STRSG	Immunoglobulin G-binding protein G
1567	[5]	P06654	spg	489.776	2	-0.8	TLKGETTTK		GG_L_200508_09_hcd	12.167	1875	307	315	20.4	0.00038	47567.6	STRSG	Immunoglobulin G-binding protein G
1568	[5]	P06654	spg	489.776	2	-0.98	TLKGETTTK		GG_L_200508_09_hcd	12.5	1927	307	315	20.8	0.0002	47567.6	STRSG	Immunoglobulin G-binding protein G
1569	[5]	P06654	spg	489.776	2	-0.86	TLKGETTTK		GG_L_200508_09_hcd	12.833	1978	307	315	19.1	0.0004	47567.6	STRSG	Immunoglobulin G-binding protein G
1570	[5]	P06654	spg	489.776	2	-0.98	TLKGETTTK		GG_L_200508_09_hcd	13.833	2131	307	315	17.6	0.0003	47567.6	STRSG	Immunoglobulin G-binding protein G
1571	[5]	P06654	spg	474.001	4	-0.15	TLKGETTTKAVDAETAEK		GG_L_200508_09_hcd	31.917	7161	307	324	20.4	0.00017	47567.6	STRSG	Immunoglobulin G-binding protein G
1572	[5]	P06654	spg	474.001	4	-0.02	TLKGETTTKAVDAETAEK		GG_L_200508_09_hcd	32.283	7303	307	324	34	1.8e-07	47567.6	STRSG	Immunoglobulin G-binding protein G
1573	[5]	P06654	spg	946.994	2	0.12	TLKGETTTKAVDAETAEK		GG_L_200508_09_hcd	32.6	7434	307	324	29.1	5.2e-06	47567.6	STRSG	Immunoglobulin G-binding protein G
1574	[5]	P06654	spg	474.001	4	-0.15	TLKGETTTKAVDAETAEK		GG_L_200508_09_hcd	32.617	7440	307	324	35.7	1.1e-06	47567.6	STRSG	Immunoglobulin G-binding protein G
1575	[5]	P06654	spg	474.001	4	-0.02	TLKGETTTKAVDAETAEK		GG_L_200508_09_hcd	32.95	7581	307	324	34.6	2.2e-06	47567.6	STRSG	Immunoglobulin G-binding protein G
1576	[5]	P06654	spg	946.995	2	0.71	TLKGETTTKAVDAETAEK		GG_L_200508_09_hcd	32.967	7585	307	324	46	2.6e-10	47567.6	STRSG	Immunoglobulin G-binding protein G
1577	[5]	P06654	spg	474.001	4	-0.083	TLKGETTTKAVDAETAEK		GG_L_200508_09_hcd	33.3	7725	307	324	35.6	4.4e-07	47567.6	STRSG	Immunoglobulin G-binding protein G
1578	[5]	P06654	spg	946.995	2	0.33	TLKGETTTKAVDAETAEK		GG_L_200508_09_hcd	33.333	7736	307	324	24.4	8e-05	47567.6	STRSG	Immunoglobulin G-binding protein G
1579	[5]	P06654	spg	474.001	4	-0.083	TLKGETTTKAVDAETAEK		GG_L_200508_09_hcd	33.633	7867	307	324	32.8	3.9e-07	47567.6	STRSG	Immunoglobulin G-binding protein G
1580	[5]	P06654	spg	474.001	4	-0.27	TLKGETTTKAVDAETAEK		GG_L_200508_09_hcd	34	8011	307	324	31.6	4.6e-08	47567.6	STRSG	Immunoglobulin G-binding protein G
1581	[5]	P06654	spg	474.001	4	0.044	TLKGETTTKAVDAETAEK		GG_L_200508_09_hcd	34.333	8149	307	324	25.3	0.00011	47567.6	STRSG	Immunoglobulin G-binding protein G
1582	[5]	P06654	spg	775.881	2	0.4	GETTTKAVDAETAEK		GG_L_200508_09_hcd	27.983	5577	310	324	48.9	1.4e-09	47567.6	STRSG	Immunoglobulin G-binding protein G
1583	[5]	P06654	spg	517.59	3	0.12	GETTTKAVDAETAEK		GG_L_200508_09_hcd	28.1	5620	310	324	57	3.3e-10	47567.6	STRSG	Immunoglobulin G-binding protein G
1584	[5]	P06654	spg	775.881	2	0.25	GETTTKAVDAETAEK		GG_L_200508_09_hcd	28.333	5707	310	324	50.1	4.4e-10	47567.6	STRSG	Immunoglobulin G-binding protein G
1585	[5]	P06654	spg	517.59	3	0.24	GETTTKAVDAETAEK		GG_L_200508_09_hcd	28.433	5747	310	324	59	6.2e-11	47567.6	STRSG	Immunoglobulin G-binding protein G
1586	[5]	P06654	spg	775.881	2	0.4	GETTTKAVDAETAEK		GG_L_200508_09_hcd	28.667	5836	310	324	55.3	2.6e-10	47567.6	STRSG	Immunoglobulin G-binding protein G
1587	[5]	P06654	spg	517.59	3	0.72	GETTTKAVDAETAEK		GG_L_200508_09_hcd	28.767	5877	310	324	56.5	1.6e-11	47567.6	STRSG	Immunoglobulin G-binding protein G
1588	[5]	P06654	spg	775.881	2	0.17	GETTTKAVDAETAEK		GG_L_200508_09_hcd	29.017	5975	310	324	52.2	8.1e-10	47567.6	STRSG	Immunoglobulin G-binding protein G
1589	[5]	P06654	spg	517.59	3	0.83	GETTTKAVDAETAEK		GG_L_200508_09_hcd	29.117	6015	310	324	59	4.1e-11	47567.6	STRSG	Immunoglobulin G-binding protein G
1590	[5]	P06654	spg	775.881	2	0.32	GETTTKAVDAETAEK		GG_L_200508_09_hcd	29.367	6115	310	324	54.7	3.5e-11	47567.6	STRSG	Immunoglobulin G-binding protein G
1591	[5]	P06654	spg	517.59	3	0.95	GETTTKAVDAETAEK		GG_L_200508_09_hcd	29.467	6158	310	324	59.5	7.7e-11	47567.6	STRSG	Immunoglobulin G-binding protein G
1592	[5]	P06654	spg	775.881	2	-0.064	GETTTKAVDAETAEK		GG_L_200508_09_hcd	29.717	6260	310	324	53.2	2.1e-10	47567.6	STRSG	Immunoglobulin G-binding protein G
1593	[5]	P06654	spg	517.59	3	-0.23	GETTTKAVDAETAEK		GG_L_200508_09_hcd	29.817	6301	310	324	59.9	1.6e-10	47567.6	STRSG	Immunoglobulin G-binding protein G
1594	[5]	P06654	spg	775.881	2	0.17	GETTTKAVDAETAEK		GG_L_200508_09_hcd	30.083	6413	310	324	48.6	2.5e-10	47567.6	STRSG	Immunoglobulin G-binding protein G
1595	[5]	P06654	spg	632.99	3	-0.32	GETTTKAVDAETAEKAFK		GG_L_200508_09_hcd	40.583	10804	310	327	31.2	1.9e-07	47567.6	STRSG	Immunoglobulin G-binding protein G
1596	[5]	P06654	spg	474.994	4	-0.22	GETTTKAVDAETAEKAFK		GG_L_200508_09_hcd	40.633	10832	310	327	33.5	1.7e-09	47567.6	STRSG	Immunoglobulin G-binding protein G
1597	[5]	P06654	spg	632.99	3	0.17	GETTTKAVDAETAEKAFK		GG_L_200508_09_hcd	40.933	10966	310	327	59.8	5e-14	47567.6	STRSG	Immunoglobulin G-binding protein G
1598	[5]	P06654	spg	948.981	2	-0.66	GETTTKAVDAETAEKAFK		GG_L_200508_09_hcd	40.967	10979	310	327	25.9	2e-07	47567.6	STRSG	Immunoglobulin G-binding protein G
1599	[5]	P06654	spg	474.994	4	-0.16	GETTTKAVDAETAEKAFK		GG_L_200508_09_hcd	41	10993	310	327	49.9	1.6e-11	47567.6	STRSG	Immunoglobulin G-binding protein G
1600	[5]	P06654	spg	632.99	3	0.076	GETTTKAVDAETAEKAFK		GG_L_200508_09_hcd	41.3	11120	310	327	58.9	2.1e-14	47567.6	STRSG	Immunoglobulin G-binding protein G
1601	[5]	P06654	spg	474.994	4	-0.22	GETTTKAVDAETAEKAFK		GG_L_200508_09_hcd	41.367	11149	310	327	43	1e-09	47567.6	STRSG	Immunoglobulin G-binding protein G
1602	[5]	P06654	spg	948.982	2	1.2	GETTTKAVDAETAEKAFK		GG_L_200508_09_hcd	41.383	11159	310	327	26.7	4.1e-09	47567.6	STRSG	Immunoglobulin G-binding protein G
1603	[5]	P06654	spg	632.989	3	-0.6	GETTTKAVDAETAEKAFK		GG_L_200508_09_hcd	41.65	11273	310	327	59.5	2.7e-14	47567.6	STRSG	Immunoglobulin G-binding protein G
1604	[5]	P06654	spg	474.994	4	-0.29	GETTTKAVDAETAEKAFK		GG_L_200508_09_hcd	41.717	11304	310	327	52.9	1.1e-13	47567.6	STRSG	Immunoglobulin G-binding protein G
1605	[5]	P06654	spg	467.23	2	0.34	AVDAETAEK		GG_L_200508_09_hcd	19.633	3124	316	324	39.5	7.7e-07	47567.6	STRSG	Immunoglobulin G-binding protein G
1606	[5]	P06654	spg	467.23	2	0.34	AVDAETAEK		GG_L_200508_09_hcd	19.967	3199	316	324	40.1	6.1e-07	47567.6	STRSG	Immunoglobulin G-binding protein G
1607	[5]	P06654	spg	467.23	2	-0.11	AVDAETAEK		GG_L_200508_09_hcd	20.3	3269	316	324	39.1	7.8e-07	47567.6	STRSG	Immunoglobulin G-binding protein G
1608	[5]	P06654	spg	467.23	2	-0.18	AVDAETAEK		GG_L_200508_09_hcd	20.65	3341	316	324	39.1	8.4e-07	47567.6	STRSG	Immunoglobulin G-binding protein G
1609	[5]	P06654	spg	467.23	2	-0.24	AVDAETAEK		GG_L_200508_09_hcd	20.983	3411	316	324	39.1	6.6e-07	47567.6	STRSG	Immunoglobulin G-binding protein G
1610	[5]	P06654	spg	467.23	2	-0.52	AVDAETAEK		GG_L_200508_09_hcd	21.317	3482	316	324	38.1	6.3e-07	47567.6	STRSG	Immunoglobulin G-binding protein G
1611	[5]	P06654	spg	467.229	2	-0.97	AVDAETAEK		GG_L_200508_09_hcd	21.65	3552	316	324	39.1	5.6e-07	47567.6	STRSG	Immunoglobulin G-binding protein G
1612	[5]	P06654	spg	467.229	2	-0.71	AVDAETAEK		GG_L_200508_09_hcd	21.983	3633	316	324	37.9	1.1e-06	47567.6	STRSG	Immunoglobulin G-binding protein G
1613	[5]	P06654	spg	467.229	2	-0.84	AVDAETAEK		GG_L_200508_09_hcd	22.333	3727	316	324	37.5	6.2e-07	47567.6	STRSG	Immunoglobulin G-binding protein G
1614	[5]	P06654	spg	467.23	2	-0.45	AVDAETAEK		GG_L_200508_09_hcd	22.667	3821	316	324	38.1	7e-07	47567.6	STRSG	Immunoglobulin G-binding protein G
1615	[5]	P06654	spg	467.229	2	-0.97	AVDAETAEK		GG_L_200508_09_hcd	23	3921	316	324	37.5	4.4e-07	47567.6	STRSG	Immunoglobulin G-binding protein G
1616	[5]	P06654	spg	467.229	2	-0.71	AVDAETAEK		GG_L_200508_09_hcd	23.35	4033	316	324	37.5	6.2e-07	47567.6	STRSG	Immunoglobulin G-binding protein G
1617	[5]	P06654	spg	467.229	2	-0.9	AVDAETAEK		GG_L_200508_09_hcd	23.683	4146	316	324	37.5	1e-06	47567.6	STRSG	Immunoglobulin G-binding protein G
1618	[5]	P06654	spg	467.229	2	-0.84	AVDAETAEK		GG_L_200508_09_hcd	24.033	4266	316	324	37.5	6.6e-07	47567.6	STRSG	Immunoglobulin G-binding protein G
1619	[5]	P06654	spg	467.229	2	-0.9	AVDAETAEK		GG_L_200508_09_hcd	24.367	4382	316	324	38.1	3e-06	47567.6	STRSG	Immunoglobulin G-binding protein G
1620	[5]	P06654	spg	467.229	2	-0.71	AVDAETAEK		GG_L_200508_09_hcd	24.717	4490	316	324	34.5	7e-06	47567.6	STRSG	Immunoglobulin G-binding protein G
1621	[5]	P06654	spg	467.229	2	-0.65	AVDAETAEK		GG_L_200508_09_hcd	25.05	4602	316	324	35.4	2e-06	47567.6	STRSG	Immunoglobulin G-binding protein G
1622	[5]	P06654	spg	467.229	2	-0.65	AVDAETAEK		GG_L_200508_09_hcd	25.383	4714	316	324	36	1.4e-06	47567.6	STRSG	Immunoglobulin G-binding protein G
1623	[5]	P06654	spg	467.229	2	-1.1	AVDAETAEK		GG_L_200508_09_hcd	25.733	4820	316	324	36	2.9e-06	47567.6	STRSG	Immunoglobulin G-binding protein G
1624	[5]	P06654	spg	467.229	2	-1	AVDAETAEK		GG_L_200508_09_hcd	26.067	4922	316	324	37.5	1.3e-06	47567.6	STRSG	Immunoglobulin G-binding protein G
1625	[5]	P06654	spg	467.229	2	-0.78	AVDAETAEK		GG_L_200508_09_hcd	26.4	5025	316	324	37.5	2.2e-06	47567.6	STRSG	Immunoglobulin G-binding protein G
1626	[5]	P06654	spg	467.23	2	-0.58	AVDAETAEK		GG_L_200508_09_hcd	26.733	5135	316	324	36	3.5e-06	47567.6	STRSG	Immunoglobulin G-binding protein G
1627	[5]	P06654	spg	467.23	2	-0.45	AVDAETAEK		GG_L_200508_09_hcd	27.067	5252	316	324	37.5	6.7e-07	47567.6	STRSG	Immunoglobulin G-binding protein G
1628	[5]	P06654	spg	467.23	2	-0.52	AVDAETAEK		GG_L_200508_09_hcd	27.417	5372	316	324	32.2	6.2e-06	47567.6	STRSG	Immunoglobulin G-binding protein G
1629	[5]	P06654	spg	467.23	2	-0.45	AVDAETAEK		GG_L_200508_09_hcd	27.75	5494	316	324	32.9	3.5e-06	47567.6	STRSG	Immunoglobulin G-binding protein G
1630	[5]	P06654	spg	467.23	2	-0.3	AVDAETAEK		GG_L_200508_09_hcd	28.133	5633	316	324	32.5	3e-06	47567.6	STRSG	Immunoglobulin G-binding protein G
1631	[5]	P06654	spg	467.23	2	-0.39	AVDAETAEK		GG_L_200508_09_hcd	29.033	5982	316	324	28.7	2.6e-05	47567.6	STRSG	Immunoglobulin G-binding protein G
1632	[5]	P06654	spg	467.23	2	-0.18	AVDAETAEK		GG_L_200508_09_hcd	29.383	6120	316	324	33.8	7.4e-07	47567.6	STRSG	Immunoglobulin G-binding protein G
1633	[5]	P06654	spg	467.23	2	-0.52	AVDAETAEK		GG_L_200508_09_hcd	29.717	6259	316	324	33.8	1.7e-06	47567.6	STRSG	Immunoglobulin G-binding protein G
1634	[5]	P06654	spg	467.23	2	-0.24	AVDAETAEK		GG_L_200508_09_hcd	30.05	6405	316	324	34.5	2e-06	47567.6	STRSG	Immunoglobulin G-binding protein G
1635	[5]	P06654	spg	467.23	2	-0.11	AVDAETAEK		GG_L_200508_09_hcd	30.4	6544	316	324	37.2	5.9e-07	47567.6	STRSG	Immunoglobulin G-binding protein G
1636	[5]	P06654	spg	467.23	2	-0.11	AVDAETAEK		GG_L_200508_09_hcd	30.733	6686	316	324	34.1	3.6e-06	47567.6	STRSG	Immunoglobulin G-binding protein G
1637	[5]	P06654	spg	467.23	2	-0.18	AVDAETAEK		GG_L_200508_09_hcd	31.083	6826	316	324	28.4	0.00014	47567.6	STRSG	Immunoglobulin G-binding protein G
1638	[5]	P06654	spg	427.223	3	-0.00058	AVDAETAEKAFK		GG_L_200508_09_hcd	42.3	11518	316	327	38.3	2e-09	47567.6	STRSG	Immunoglobulin G-binding protein G
1639	[5]	P06654	spg	640.33	2	-0.84	AVDAETAEKAFK		GG_L_200508_09_hcd	42.4	11546	316	327	31.4	2.5e-05	47567.6	STRSG	Immunoglobulin G-binding protein G
1640	[5]	P06654	spg	427.222	3	-0.071	AVDAETAEKAFK		GG_L_200508_09_hcd	42.633	11629	316	327	46.6	4.5e-10	47567.6	STRSG	Immunoglobulin G-binding protein G
1641	[5]	P06654	spg	640.33	2	-0.46	AVDAETAEKAFK		GG_L_200508_09_hcd	42.733	11662	316	327	47.5	2.2e-08	47567.6	STRSG	Immunoglobulin G-binding protein G
1642	[5]	P06654	spg	427.222	3	-0.21	AVDAETAEKAFK		GG_L_200508_09_hcd	42.967	11752	316	327	45.1	2.1e-08	47567.6	STRSG	Immunoglobulin G-binding protein G
1643	[5]	P06654	spg	640.33	2	-0.46	AVDAETAEKAFK		GG_L_200508_09_hcd	43.067	11793	316	327	45.9	4.7e-08	47567.6	STRSG	Immunoglobulin G-binding protein G
1644	[5]	P06654	spg	427.222	3	-0.14	AVDAETAEKAFK		GG_L_200508_09_hcd	43.317	11894	316	327	47	5e-09	47567.6	STRSG	Immunoglobulin G-binding protein G
1645	[5]	P06654	spg	640.33	2	-0.75	AVDAETAEKAFK		GG_L_200508_09_hcd	43.433	11943	316	327	42.9	6.6e-08	47567.6	STRSG	Immunoglobulin G-binding protein G
1646	[5]	P06654	spg	640.33	2	-0.65	AVDAETAEKAFK		GG_L_200508_09_hcd	43.483	11964	316	327	41.4	3.1e-07	47567.6	STRSG	Immunoglobulin G-binding protein G
1647	[5]	P06654	spg	848.895	4	0.93	AVDAETAEKAFKQYANDNGVDGVWTYDDATK		GG_L_200508_09_hcd	55.967	17475	316	346	28.5	8.9e-11	47567.6	STRSG	Immunoglobulin G-binding protein G
1648	[5]	P06654	spg	848.894	4	0.14	AVDAETAEKAFKQYANDNGVDGVWTYDDATK		GG_L_200508_09_hcd	65.867	21938	316	346	30.6	3.5e-09	47567.6	STRSG	Immunoglobulin G-binding protein G
1649	[5]	P06654	spg	1131.52	3	-1.9	AVDAETAEKAFKQYANDNGVDGVWTYDDATK		GG_L_200508_09_hcd	66.067	22027	316	346	43.8	6e-14	47567.6	STRSG	Immunoglobulin G-binding protein G
1650	[5]	P06654	spg	848.895	4	0.93	AVDAETAEKAFKQYANDNGVDGVWTYDDATK		GG_L_200508_09_hcd	66.233	22101	316	346	50.1	1.1e-15	47567.6	STRSG	Immunoglobulin G-binding protein G
1651	[5]	P06654	spg	1131.52	3	0.67	AVDAETAEKAFKQYANDNGVDGVWTYDDATK		GG_L_200508_09_hcd	66.467	22201	316	346	50.8	5.9e-16	47567.6	STRSG	Immunoglobulin G-binding protein G
1652	[5]	P06654	spg	848.894	4	0.069	AVDAETAEKAFKQYANDNGVDGVWTYDDATK		GG_L_200508_09_hcd	66.617	22274	316	346	46.1	7.1e-14	47567.6	STRSG	Immunoglobulin G-binding protein G
1653	[5]	P06654	spg	1131.52	3	1.3	AVDAETAEKAFKQYANDNGVDGVWTYDDATK		GG_L_200508_09_hcd	66.85	22378	316	346	48.3	6.4e-13	47567.6	STRSG	Immunoglobulin G-binding protein G
1654	[5]	P06654	spg	848.894	4	0.28	AVDAETAEKAFKQYANDNGVDGVWTYDDATK		GG_L_200508_09_hcd	67	22449	316	346	44.5	1.6e-16	47567.6	STRSG	Immunoglobulin G-binding protein G
1655	[5]	P06654	spg	848.895	4	1	AVDAETAEKAFKQYANDNGVDGVWTYDDATK		GG_L_200508_09_hcd	67.4	22630	316	346	13.5	0.00031	47567.6	STRSG	Immunoglobulin G-binding protein G
1656	[5]	P06654	spg	864.725	3	3.3	AFK(114.0317)QYANDNGVDGVWTYDDATK	114.0317@327	GG_L_200508_09_hcd	53	16215	325	346	24.8	1.7e-08	47567.6	STRSG	Immunoglobulin G-binding protein G
1657	[5]	P06654	spg	864.722	3	0.2	AFK(114.0317)QYANDNGVDGVWTYDDATK	114.0317@327	GG_L_200508_09_hcd	53.383	16388	325	346	24.4	1.3e-08	47567.6	STRSG	Immunoglobulin G-binding protein G
1658	[5]	P06654	spg	866.064	3	0.53	AFK(118.0568)QYANDNGVDGVWTYDDATK	118.0568@327	GG_L_200508_09_hcd	59.133	18909	325	346	24.6	4.4e-09	47567.6	STRSG	Immunoglobulin G-binding protein G
1659	[5]	P06654	spg	826.712	3	-0.069	AFKQYANDNGVDGVWTYDDATK		GG_L_200508_09_hcd	54.967	17029	325	346	27.4	3.5e-10	47567.6	STRSG	Immunoglobulin G-binding protein G
1660	[5]	P06654	spg	826.711	3	-0.59	AFKQYANDNGVDGVWTYDDATK		GG_L_200508_09_hcd	55.35	17209	325	346	39.4	9.9e-15	47567.6	STRSG	Immunoglobulin G-binding protein G
1661	[5]	P06654	spg	1239.57	2	1.7	AFKQYANDNGVDGVWTYDDATK		GG_L_200508_09_hcd	55.6	17311	325	346	49.5	7.3e-14	47567.6	STRSG	Immunoglobulin G-binding protein G
1662	[5]	P06654	spg	826.712	3	0.23	AFKQYANDNGVDGVWTYDDATK		GG_L_200508_09_hcd	55.733	17375	325	346	46.3	2.2e-16	47567.6	STRSG	Immunoglobulin G-binding protein G
1663	[5]	P06654	spg	1239.56	2	0.63	AFKQYANDNGVDGVWTYDDATK		GG_L_200508_09_hcd	55.95	17469	325	346	66.8	3.7e-21	47567.6	STRSG	Immunoglobulin G-binding protein G
1664	[5]	P06654	spg	826.712	3	0.52	AFKQYANDNGVDGVWTYDDATK		GG_L_200508_09_hcd	56.1	17536	325	346	48.1	6.3e-16	47567.6	STRSG	Immunoglobulin G-binding protein G
1665	[5]	P06654	spg	1239.56	2	0.33	AFKQYANDNGVDGVWTYDDATK		GG_L_200508_09_hcd	56.317	17634	325	346	57.6	6.2e-21	47567.6	STRSG	Immunoglobulin G-binding protein G
1666	[5]	P06654	spg	826.712	3	0.45	AFKQYANDNGVDGVWTYDDATK		GG_L_200508_09_hcd	56.467	17703	325	346	36.4	4.5e-10	47567.6	STRSG	Immunoglobulin G-binding protein G
1667	[5]	P06654	spg	1239.56	2	-1.5	AFKQYANDNGVDGVWTYDDATK		GG_L_200508_09_hcd	56.683	17804	325	346	48.5	2.7e-12	47567.6	STRSG	Immunoglobulin G-binding protein G
1668	[5]	P06654	spg	826.713	3	0.97	AFKQYANDNGVDGVWTYDDATK		GG_L_200508_09_hcd	60.533	19548	325	346	28.4	7.6e-10	47567.6	STRSG	Immunoglobulin G-binding protein G
1669	[5]	P06654	spg	826.712	3	0.67	AFKQYANDNGVDGVWTYDDATK		GG_L_200508_09_hcd	60.917	19720	325	346	14.9	0.00014	47567.6	STRSG	Immunoglobulin G-binding protein G
1670	[5]	P06654	spg	1057.96	2	5	Q(Gln->pyro-Glu)YANDNGVDGVWTYDDATK	Gln->pyro-Glu@328	GG_L_200508_09_hcd	58.75	18735	328	346	40.5	6.4e-12	47567.6	STRSG	Immunoglobulin G-binding protein G
1671	[5]	P06654	spg	705.639	3	4.3	Q(Gln->pyro-Glu)YANDNGVDGVWTYDDATK	Gln->pyro-Glu@328	GG_L_200508_09_hcd	59.017	18853	328	346	28.2	2.2e-10	47567.6	STRSG	Immunoglobulin G-binding protein G
1672	[5]	P06654	spg	1057.95	2	3.5	Q(Gln->pyro-Glu)YANDNGVDGVWTYDDATK	Gln->pyro-Glu@328	GG_L_200508_09_hcd	59.15	18912	328	346	45.4	1.4e-13	47567.6	STRSG	Immunoglobulin G-binding protein G
1673	[5]	P06654	spg	705.636	3	0.34	Q(Gln->pyro-Glu)YANDNGVDGVWTYDDATK	Gln->pyro-Glu@328	GG_L_200508_09_hcd	59.433	19044	328	346	29.5	6.7e-12	47567.6	STRSG	Immunoglobulin G-binding protein G
1674	[5]	P06654	spg	1057.95	2	1.7	Q(Gln->pyro-Glu)YANDNGVDGVWTYDDATK	Gln->pyro-Glu@328	GG_L_200508_09_hcd	59.517	19085	328	346	41.5	1.8e-17	47567.6	STRSG	Immunoglobulin G-binding protein G
1675	[5]	P06654	spg	705.638	3	3	Q(Gln->pyro-Glu)YANDNGVDGVWTYDDATK	Gln->pyro-Glu@328	GG_L_200508_09_hcd	59.817	19223	328	346	28.6	2.6e-12	47567.6	STRSG	Immunoglobulin G-binding protein G
1676	[5]	P06654	spg	1057.95	2	0.5	Q(Gln->pyro-Glu)YANDNGVDGVWTYDDATK	Gln->pyro-Glu@328	GG_L_200508_09_hcd	59.883	19253	328	346	35.7	1.5e-14	47567.6	STRSG	Immunoglobulin G-binding protein G
1677	[5]	P06654	spg	705.636	3	0.61	Q(Gln->pyro-Glu)YANDNGVDGVWTYDDATK	Gln->pyro-Glu@328	GG_L_200508_09_hcd	60.183	19389	328	346	25.9	8.3e-12	47567.6	STRSG	Immunoglobulin G-binding protein G
1678	[5]	P06654	spg	1057.95	2	2	Q(Gln->pyro-Glu)YANDNGVDGVWTYDDATK	Gln->pyro-Glu@328	GG_L_200508_09_hcd	60.25	19420	328	346	35.1	9.5e-14	47567.6	STRSG	Immunoglobulin G-binding protein G
1679	[5]	P06654	spg	705.636	3	0.51	Q(Gln->pyro-Glu)YANDNGVDGVWTYDDATK	Gln->pyro-Glu@328	GG_L_200508_09_hcd	60.567	19562	328	346	30.6	4.2e-10	47567.6	STRSG	Immunoglobulin G-binding protein G
1680	[5]	P06654	spg	1057.95	2	1.2	Q(Gln->pyro-Glu)YANDNGVDGVWTYDDATK	Gln->pyro-Glu@328	GG_L_200508_09_hcd	60.633	19593	328	346	35.1	2.2e-14	47567.6	STRSG	Immunoglobulin G-binding protein G
1681	[5]	P06654	spg	705.637	3	1.2	Q(Gln->pyro-Glu)YANDNGVDGVWTYDDATK	Gln->pyro-Glu@328	GG_L_200508_09_hcd	60.933	19730	328	346	32.1	6.3e-11	47567.6	STRSG	Immunoglobulin G-binding protein G
1682	[5]	P06654	spg	1057.95	2	0.85	Q(Gln->pyro-Glu)YANDNGVDGVWTYDDATK	Gln->pyro-Glu@328	GG_L_200508_09_hcd	60.967	19749	328	346	35.1	2.3e-14	47567.6	STRSG	Immunoglobulin G-binding protein G
1683	[5]	P06654	spg	705.637	3	0.95	Q(Gln->pyro-Glu)YANDNGVDGVWTYDDATK	Gln->pyro-Glu@328	GG_L_200508_09_hcd	61.333	19909	328	346	27.5	5.6e-12	47567.6	STRSG	Immunoglobulin G-binding protein G
1684	[5]	P06654	spg	1057.95	2	1.3	Q(Gln->pyro-Glu)YANDNGVDGVWTYDDATK	Gln->pyro-Glu@328	GG_L_200508_09_hcd	61.35	19923	328	346	41.3	4.3e-15	47567.6	STRSG	Immunoglobulin G-binding protein G
1685	[5]	P06654	spg	705.636	3	0.34	Q(Gln->pyro-Glu)YANDNGVDGVWTYDDATK	Gln->pyro-Glu@328	GG_L_200508_09_hcd	61.7	20079	328	346	22.2	3e-09	47567.6	STRSG	Immunoglobulin G-binding protein G
1686	[5]	P06654	spg	1057.95	2	0.5	Q(Gln->pyro-Glu)YANDNGVDGVWTYDDATK	Gln->pyro-Glu@328	GG_L_200508_09_hcd	61.733	20097	328	346	47.7	4e-17	47567.6	STRSG	Immunoglobulin G-binding protein G
1687	[5]	P06654	spg	705.636	3	0.26	Q(Gln->pyro-Glu)YANDNGVDGVWTYDDATK	Gln->pyro-Glu@328	GG_L_200508_09_hcd	62.15	20284	328	346	24.7	4.7e-12	47567.6	STRSG	Immunoglobulin G-binding protein G
1688	[5]	P06654	spg	1057.95	2	1.4	Q(Gln->pyro-Glu)YANDNGVDGVWTYDDATK	Gln->pyro-Glu@328	GG_L_200508_09_hcd	62.533	20452	328	346	42.6	4.8e-15	47567.6	STRSG	Immunoglobulin G-binding protein G
1689	[5]	P06654	spg	705.637	3	1.1	Q(Gln->pyro-Glu)YANDNGVDGVWTYDDATK	Gln->pyro-Glu@328	GG_L_200508_09_hcd	62.6	20487	328	346	25.6	1e-08	47567.6	STRSG	Immunoglobulin G-binding protein G
1690	[5]	P06654	spg	1057.95	2	0.035	Q(Gln->pyro-Glu)YANDNGVDGVWTYDDATK	Gln->pyro-Glu@328	GG_L_200508_09_hcd	63.583	20903	328	346	35.8	2.6e-16	47567.6	STRSG	Immunoglobulin G-binding protein G
1691	[5]	P06654	spg	1057.95	2	-0.43	Q(Gln->pyro-Glu)YANDNGVDGVWTYDDATK	Gln->pyro-Glu@328	GG_L_200508_09_hcd	63.983	21080	328	346	45.6	9.5e-16	47567.6	STRSG	Immunoglobulin G-binding protein G
1692	[5]	P06654	spg	1057.95	2	0.61	Q(Gln->pyro-Glu)YANDNGVDGVWTYDDATK	Gln->pyro-Glu@328	GG_L_200508_09_hcd	64.333	21242	328	346	43.6	1e-14	47567.6	STRSG	Immunoglobulin G-binding protein G
1693	[5]	P06654	spg	1057.95	2	1.3	Q(Gln->pyro-Glu)YANDNGVDGVWTYDDATK	Gln->pyro-Glu@328	GG_L_200508_09_hcd	64.733	21418	328	346	48.8	5.1e-16	47567.6	STRSG	Immunoglobulin G-binding protein G
1694	[5]	P06654	spg	1057.95	2	0.27	Q(Gln->pyro-Glu)YANDNGVDGVWTYDDATK	Gln->pyro-Glu@328	GG_L_200508_09_hcd	65.1	21591	328	346	45.8	2.2e-15	47567.6	STRSG	Immunoglobulin G-binding protein G
1695	[5]	P06654	spg	1057.95	2	1.1	Q(Gln->pyro-Glu)YANDNGVDGVWTYDDATK	Gln->pyro-Glu@328	GG_L_200508_09_hcd	65.483	21763	328	346	46	1.1e-16	47567.6	STRSG	Immunoglobulin G-binding protein G
1696	[5]	P06654	spg	1057.95	2	0.96	Q(Gln->pyro-Glu)YANDNGVDGVWTYDDATK	Gln->pyro-Glu@328	GG_L_200508_09_hcd	65.85	21931	328	346	49.2	5e-18	47567.6	STRSG	Immunoglobulin G-binding protein G
1697	[5]	P06654	spg	705.637	3	0.95	Q(Gln->pyro-Glu)YANDNGVDGVWTYDDATK	Gln->pyro-Glu@328	GG_L_200508_09_hcd	66.083	22033	328	346	27.2	1.9e-08	47567.6	STRSG	Immunoglobulin G-binding protein G
1698	[5]	P06654	spg	1057.95	2	1.1	Q(Gln->pyro-Glu)YANDNGVDGVWTYDDATK	Gln->pyro-Glu@328	GG_L_200508_09_hcd	66.233	22099	328	346	51.8	7.4e-17	47567.6	STRSG	Immunoglobulin G-binding protein G
1699	[5]	P06654	spg	705.637	3	0.7	Q(Gln->pyro-Glu)YANDNGVDGVWTYDDATK	Gln->pyro-Glu@328	GG_L_200508_09_hcd	66.45	22197	328	346	27.9	7.4e-08	47567.6	STRSG	Immunoglobulin G-binding protein G
1700	[5]	P06654	spg	1057.95	2	1.3	Q(Gln->pyro-Glu)YANDNGVDGVWTYDDATK	Gln->pyro-Glu@328	GG_L_200508_09_hcd	66.617	22271	328	346	53	1.7e-17	47567.6	STRSG	Immunoglobulin G-binding protein G
1701	[5]	P06654	spg	705.638	3	2	Q(Gln->pyro-Glu)YANDNGVDGVWTYDDATK	Gln->pyro-Glu@328	GG_L_200508_09_hcd	66.833	22372	328	346	36.2	4.6e-14	47567.6	STRSG	Immunoglobulin G-binding protein G
1702	[5]	P06654	spg	705.638	3	3.1	Q(Gln->pyro-Glu)YANDNGVDGVWTYDDATK	Gln->pyro-Glu@328	GG_L_200508_09_hcd	67.2	22541	328	346	41	4.4e-14	47567.6	STRSG	Immunoglobulin G-binding protein G
1703	[5]	P06654	spg	705.639	3	3.5	Q(Gln->pyro-Glu)YANDNGVDGVWTYDDATK	Gln->pyro-Glu@328	GG_L_200508_09_hcd	67.933	22868	328	346	25.6	1.6e-09	47567.6	STRSG	Immunoglobulin G-binding protein G
1704	[5]	P06654	spg	1057.95	2	4.2	Q(Gln->pyro-Glu)YANDNGVDGVWTYDDATK	Gln->pyro-Glu@328	GG_L_200508_09_hcd	67.967	22884	328	346	50.8	1.6e-16	47567.6	STRSG	Immunoglobulin G-binding protein G
1705	[5]	P06654	spg	705.637	3	1.9	Q(Gln->pyro-Glu)YANDNGVDGVWTYDDATK	Gln->pyro-Glu@328	GG_L_200508_09_hcd	68.3	23037	328	346	24.6	1.2e-08	47567.6	STRSG	Immunoglobulin G-binding protein G
1706	[5]	P06654	spg	1057.95	2	2.1	Q(Gln->pyro-Glu)YANDNGVDGVWTYDDATK	Gln->pyro-Glu@328	GG_L_200508_09_hcd	68.317	23047	328	346	52.1	5.5e-17	47567.6	STRSG	Immunoglobulin G-binding protein G
1707	[5]	P06654	spg	705.637	3	0.7	Q(Gln->pyro-Glu)YANDNGVDGVWTYDDATK	Gln->pyro-Glu@328	GG_L_200508_09_hcd	68.65	23201	328	346	32.6	5.4e-12	47567.6	STRSG	Immunoglobulin G-binding protein G
1708	[5]	P06654	spg	705.637	3	1.9	Q(Gln->pyro-Glu)YANDNGVDGVWTYDDATK	Gln->pyro-Glu@328	GG_L_200508_09_hcd	70.717	24170	328	346	26.2	3.2e-10	47567.6	STRSG	Immunoglobulin G-binding protein G
1709	[5]	P06654	spg	1057.95	2	0.27	Q(Gln->pyro-Glu)YANDNGVDGVWTYDDATK	Gln->pyro-Glu@328	GG_L_200508_09_hcd	70.933	24265	328	346	50	1.6e-16	47567.6	STRSG	Immunoglobulin G-binding protein G
1710	[5]	P06654	spg	1057.95	2	-0.66	Q(Gln->pyro-Glu)YANDNGVDGVWTYDDATK	Gln->pyro-Glu@328	GG_L_200508_09_hcd	71.417	24485	328	346	52.1	4.4e-16	47567.6	STRSG	Immunoglobulin G-binding protein G
1711	[5]	P06654	spg	1057.95	2	0.73	Q(Gln->pyro-Glu)YANDNGVDGVWTYDDATK	Gln->pyro-Glu@328	GG_L_200508_09_hcd	72.017	24762	328	346	43.4	9.2e-16	47567.6	STRSG	Immunoglobulin G-binding protein G
1712	[5]	P06654	spg	705.637	3	1.8	Q(Gln->pyro-Glu)YANDNGVDGVWTYDDATK	Gln->pyro-Glu@328	GG_L_200508_09_hcd	72.833	25140	328	346	21.9	6e-07	47567.6	STRSG	Immunoglobulin G-binding protein G
1713	[5]	P06654	spg	705.637	3	1.6	Q(Gln->pyro-Glu)YANDNGVDGVWTYDDATK	Gln->pyro-Glu@328	GG_L_200508_09_hcd	102.067	37798	328	346	14.3	6.6e-09	47567.6	STRSG	Immunoglobulin G-binding protein G
1714	[5]	P06654	spg	1057.95	2	2.8	Q(Gln->pyro-Glu)YANDNGVDGVWTYDDATK	Gln->pyro-Glu@328	GG_L_200508_09_hcd	102.067	37800	328	346	22	1.1e-08	47567.6	STRSG	Immunoglobulin G-binding protein G
1715	[5]	P06654	spg	711.312	3	0.8	QYANDNGVDGVWTYDDATK		GG_L_200508_09_hcd	51	15301	328	346	31.4	3.8e-08	47567.6	STRSG	Immunoglobulin G-binding protein G
1716	[5]	P06654	spg	711.314	3	3.8	QYANDNGVDGVWTYDDATK		GG_L_200508_09_hcd	52.383	15929	328	346	36.4	2.9e-08	47567.6	STRSG	Immunoglobulin G-binding protein G
1717	[5]	P06654	spg	1066.47	2	1.2	QYANDNGVDGVWTYDDATK		GG_L_200508_09_hcd	56.617	17767	328	346	49.5	4.6e-19	47567.6	STRSG	Immunoglobulin G-binding protein G
1718	[5]	P06654	spg	711.313	3	2.2	QYANDNGVDGVWTYDDATK		GG_L_200508_09_hcd	56.867	17885	328	346	45.6	2e-16	47567.6	STRSG	Immunoglobulin G-binding protein G
1719	[5]	P06654	spg	1066.46	2	1.1	QYANDNGVDGVWTYDDATK		GG_L_200508_09_hcd	57	17947	328	346	46.3	2.5e-20	47567.6	STRSG	Immunoglobulin G-binding protein G
1720	[5]	P06654	spg	711.313	3	1.8	QYANDNGVDGVWTYDDATK		GG_L_200508_09_hcd	57.233	18053	328	346	41.1	2.9e-14	47567.6	STRSG	Immunoglobulin G-binding protein G
1721	[5]	P06654	spg	1066.46	2	0.98	QYANDNGVDGVWTYDDATK		GG_L_200508_09_hcd	57.367	18113	328	346	51	1.8e-20	47567.6	STRSG	Immunoglobulin G-binding protein G
1722	[5]	P06654	spg	711.314	3	2.8	QYANDNGVDGVWTYDDATK		GG_L_200508_09_hcd	57.6	18223	328	346	41.8	2.4e-13	47567.6	STRSG	Immunoglobulin G-binding protein G
1723	[5]	P06654	spg	1066.47	2	1.8	QYANDNGVDGVWTYDDATK		GG_L_200508_09_hcd	57.717	18278	328	346	50.1	1.1e-19	47567.6	STRSG	Immunoglobulin G-binding protein G
1724	[5]	P06654	spg	711.313	3	2.6	QYANDNGVDGVWTYDDATK		GG_L_200508_09_hcd	57.95	18375	328	346	41.2	3e-13	47567.6	STRSG	Immunoglobulin G-binding protein G
1725	[5]	P06654	spg	1066.47	2	3.6	QYANDNGVDGVWTYDDATK		GG_L_200508_09_hcd	58.067	18427	328	346	44.2	8.2e-19	47567.6	STRSG	Immunoglobulin G-binding protein G
1726	[5]	P06654	spg	711.313	3	2.7	QYANDNGVDGVWTYDDATK		GG_L_200508_09_hcd	58.283	18521	328	346	46.5	1.7e-14	47567.6	STRSG	Immunoglobulin G-binding protein G
1727	[5]	P06654	spg	1066.47	2	2.7	QYANDNGVDGVWTYDDATK		GG_L_200508_09_hcd	58.417	18579	328	346	43.3	1.7e-15	47567.6	STRSG	Immunoglobulin G-binding protein G
1728	[5]	P06654	spg	711.314	3	3.3	QYANDNGVDGVWTYDDATK		GG_L_200508_09_hcd	58.65	18686	328	346	46.8	7e-16	47567.6	STRSG	Immunoglobulin G-binding protein G
1729	[5]	P06654	spg	1066.47	2	1.3	QYANDNGVDGVWTYDDATK		GG_L_200508_09_hcd	58.783	18747	328	346	47.9	6.7e-19	47567.6	STRSG	Immunoglobulin G-binding protein G
1730	[5]	P06654	spg	711.314	3	3.2	QYANDNGVDGVWTYDDATK		GG_L_200508_09_hcd	59.017	18852	328	346	43.4	9.1e-15	47567.6	STRSG	Immunoglobulin G-binding protein G
1731	[5]	P06654	spg	1066.47	2	1.3	QYANDNGVDGVWTYDDATK		GG_L_200508_09_hcd	59.133	18911	328	346	46.4	1.9e-17	47567.6	STRSG	Immunoglobulin G-binding protein G
1732	[5]	P06654	spg	711.312	3	0.37	QYANDNGVDGVWTYDDATK		GG_L_200508_09_hcd	60.817	19679	328	346	44	2.3e-16	47567.6	STRSG	Immunoglobulin G-binding protein G
1733	[5]	P06654	spg	711.312	3	0.8	QYANDNGVDGVWTYDDATK		GG_L_200508_09_hcd	61.633	20051	328	346	37.2	2.5e-09	47567.6	STRSG	Immunoglobulin G-binding protein G
1734	[5]	P06654	spg	711.312	3	0.46	QYANDNGVDGVWTYDDATK		GG_L_200508_09_hcd	62.017	20221	328	346	47.8	5e-15	47567.6	STRSG	Immunoglobulin G-binding protein G
1735	[5]	P06654	spg	711.312	3	0.71	QYANDNGVDGVWTYDDATK		GG_L_200508_09_hcd	62.383	20385	328	346	43.1	3.8e-13	47567.6	STRSG	Immunoglobulin G-binding protein G
1736	[5]	P06654	spg	1066.47	2	1.2	QYANDNGVDGVWTYDDATK		GG_L_200508_09_hcd	62.433	20410	328	346	48.9	1.7e-16	47567.6	STRSG	Immunoglobulin G-binding protein G
1737	[5]	P06654	spg	711.312	3	0.37	QYANDNGVDGVWTYDDATK		GG_L_200508_09_hcd	62.733	20548	328	346	39.4	6.6e-10	47567.6	STRSG	Immunoglobulin G-binding protein G
1738	[5]	P06654	spg	1066.46	2	-0.28	QYANDNGVDGVWTYDDATK		GG_L_200508_09_hcd	62.783	20568	328	346	51.4	2.7e-17	47567.6	STRSG	Immunoglobulin G-binding protein G
1739	[5]	P06654	spg	711.311	3	-1.3	QYANDNGVDGVWTYDDATK		GG_L_200508_09_hcd	63.133	20717	328	346	39.4	4.9e-14	47567.6	STRSG	Immunoglobulin G-binding protein G
1740	[5]	P06654	spg	1066.46	2	-0.74	QYANDNGVDGVWTYDDATK		GG_L_200508_09_hcd	63.15	20724	328	346	45.4	5.4e-18	47567.6	STRSG	Immunoglobulin G-binding protein G
1741	[5]	P06654	spg	1066.46	2	-0.17	QYANDNGVDGVWTYDDATK		GG_L_200508_09_hcd	63.5	20870	328	346	42.3	9e-14	47567.6	STRSG	Immunoglobulin G-binding protein G
1742	[5]	P06654	spg	711.311	3	-0.74	QYANDNGVDGVWTYDDATK		GG_L_200508_09_hcd	63.517	20878	328	346	36.5	5.6e-13	47567.6	STRSG	Immunoglobulin G-binding protein G
1743	[5]	P06654	spg	1066.46	2	-0.96	QYANDNGVDGVWTYDDATK		GG_L_200508_09_hcd	63.85	21026	328	346	43.6	1.3e-16	47567.6	STRSG	Immunoglobulin G-binding protein G
1744	[5]	P06654	spg	711.312	3	-0.15	QYANDNGVDGVWTYDDATK		GG_L_200508_09_hcd	63.883	21041	328	346	41.6	5.3e-13	47567.6	STRSG	Immunoglobulin G-binding protein G
1745	[5]	P06654	spg	1066.46	2	-1.1	QYANDNGVDGVWTYDDATK		GG_L_200508_09_hcd	64.25	21202	328	346	49.8	6.3e-17	47567.6	STRSG	Immunoglobulin G-binding protein G
1746	[5]	P06654	spg	711.312	3	0.21	QYANDNGVDGVWTYDDATK		GG_L_200508_09_hcd	64.25	21203	328	346	41.3	2.5e-12	47567.6	STRSG	Immunoglobulin G-binding protein G
1747	[5]	P06654	spg	711.312	3	0.8	QYANDNGVDGVWTYDDATK		GG_L_200508_09_hcd	65.533	21787	328	346	33.5	2.4e-10	47567.6	STRSG	Immunoglobulin G-binding protein G
1748	[5]	P06654	spg	1066.46	2	-3.7	QYANDNGVDGVWTYDDATK		GG_L_200508_09_hcd	65.883	21945	328	346	31.7	4.9e-14	47567.6	STRSG	Immunoglobulin G-binding protein G
1749	[5]	P06654	spg	1066.46	2	-4.3	QYANDNGVDGVWTYDDATK		GG_L_200508_09_hcd	65.95	21974	328	346	33	1.9e-11	47567.6	STRSG	Immunoglobulin G-binding protein G
1750	[5]	P06654	spg	711.31	3	-1.7	QYANDNGVDGVWTYDDATK		GG_L_200508_09_hcd	65.95	21975	328	346	36.5	4.5e-10	47567.6	STRSG	Immunoglobulin G-binding protein G
1751	[5]	P06654	spg	1066.46	2	-0.96	QYANDNGVDGVWTYDDATK		GG_L_200508_09_hcd	66.283	22122	328	346	36.3	1.7e-11	47567.6	STRSG	Immunoglobulin G-binding protein G
1752	[5]	P06654	spg	1066.46	2	-0.96	QYANDNGVDGVWTYDDATK		GG_L_200508_09_hcd	66.35	22151	328	346	32.7	2.3e-13	47567.6	STRSG	Immunoglobulin G-binding protein G
1753	[5]	P06654	spg	711.312	3	-0.15	QYANDNGVDGVWTYDDATK		GG_L_200508_09_hcd	66.633	22275	328	346	30.6	1.2e-12	47567.6	STRSG	Immunoglobulin G-binding protein G
1754	[5]	P06654	spg	1066.46	2	0.64	QYANDNGVDGVWTYDDATK		GG_L_200508_09_hcd	66.65	22287	328	346	32.6	2.7e-10	47567.6	STRSG	Immunoglobulin G-binding protein G
1755	[5]	P06654	spg	711.312	3	-0.23	QYANDNGVDGVWTYDDATK		GG_L_200508_09_hcd	67	22447	328	346	38.9	3.1e-08	47567.6	STRSG	Immunoglobulin G-binding protein G
1756	[5]	P06654	spg	1066.46	2	0.75	QYANDNGVDGVWTYDDATK		GG_L_200508_09_hcd	67.033	22461	328	346	28.4	1.2e-08	47567.6	STRSG	Immunoglobulin G-binding protein G
1757	[5]	P06654	spg	1066.46	2	0.75	QYANDNGVDGVWTYDDATK		GG_L_200508_09_hcd	67.033	22464	328	346	15.2	6.8e-05	47567.6	STRSG	Immunoglobulin G-binding protein G
1758	[5]	P06654	spg	711.312	3	0.37	QYANDNGVDGVWTYDDATK		GG_L_200508_09_hcd	67.383	22625	328	346	35.8	1e-12	47567.6	STRSG	Immunoglobulin G-binding protein G
1759	[5]	P06654	spg	1066.47	2	1.8	QYANDNGVDGVWTYDDATK		GG_L_200508_09_hcd	67.417	22634	328	346	22.4	6.9e-09	47567.6	STRSG	Immunoglobulin G-binding protein G
1760	[5]	P06654	spg	711.312	3	0.21	QYANDNGVDGVWTYDDATK		GG_L_200508_09_hcd	67.767	22796	328	346	39.5	5.6e-11	47567.6	STRSG	Immunoglobulin G-binding protein G
1761	[5]	P06654	spg	1066.47	2	2.4	QYANDNGVDGVWTYDDATK		GG_L_200508_09_hcd	67.9	22853	328	346	34.5	6.4e-13	47567.6	STRSG	Immunoglobulin G-binding protein G
1762	[5]	P06654	spg	711.311	3	-0.48	QYANDNGVDGVWTYDDATK		GG_L_200508_09_hcd	68.15	22968	328	346	42.9	6.6e-14	47567.6	STRSG	Immunoglobulin G-binding protein G
1763	[5]	P06654	spg	1066.46	2	1.1	QYANDNGVDGVWTYDDATK		GG_L_200508_09_hcd	68.267	23024	328	346	34.8	5.2e-13	47567.6	STRSG	Immunoglobulin G-binding protein G
1764	[5]	P06654	spg	1066.46	2	-0.17	QYANDNGVDGVWTYDDATK		GG_L_200508_09_hcd	68.633	23192	328	346	32.9	2.3e-16	47567.6	STRSG	Immunoglobulin G-binding protein G
1765	[5]	P06654	spg	711.311	3	-1.1	QYANDNGVDGVWTYDDATK		GG_L_200508_09_hcd	68.667	23207	328	346	41	4e-10	47567.6	STRSG	Immunoglobulin G-binding protein G
1766	[5]	P06654	spg	711.312	3	0.9	QYANDNGVDGVWTYDDATK		GG_L_200508_09_hcd	69.067	23393	328	346	34.4	5.9e-13	47567.6	STRSG	Immunoglobulin G-binding protein G
1767	[5]	P06654	spg	711.312	3	-0.23	QYANDNGVDGVWTYDDATK		GG_L_200508_09_hcd	69.433	23575	328	346	38.5	1.6e-10	47567.6	STRSG	Immunoglobulin G-binding protein G
1768	[5]	P06654	spg	711.312	3	0.54	QYANDNGVDGVWTYDDATK		GG_L_200508_09_hcd	69.817	23750	328	346	37.5	8.7e-11	47567.6	STRSG	Immunoglobulin G-binding protein G
1769	[5]	P06654	spg	711.312	3	0.37	QYANDNGVDGVWTYDDATK		GG_L_200508_09_hcd	70.183	23923	328	346	37.5	2.2e-13	47567.6	STRSG	Immunoglobulin G-binding protein G
1770	[5]	P06654	spg	1066.46	2	0.87	QYANDNGVDGVWTYDDATK		GG_L_200508_09_hcd	70.483	24060	328	346	47.9	8e-19	47567.6	STRSG	Immunoglobulin G-binding protein G
1771	[5]	P06654	spg	711.312	3	0.46	QYANDNGVDGVWTYDDATK		GG_L_200508_09_hcd	70.583	24107	328	346	29.1	1.7e-10	47567.6	STRSG	Immunoglobulin G-binding protein G
1772	[5]	P06654	spg	1066.46	2	-0.39	QYANDNGVDGVWTYDDATK		GG_L_200508_09_hcd	70.917	24256	328	346	44	1.9e-17	47567.6	STRSG	Immunoglobulin G-binding protein G
1773	[5]	P06654	spg	711.311	3	-0.31	QYANDNGVDGVWTYDDATK		GG_L_200508_09_hcd	70.95	24271	328	346	30.6	1.3e-13	47567.6	STRSG	Immunoglobulin G-binding protein G
1774	[5]	P06654	spg	1066.46	2	-0.28	QYANDNGVDGVWTYDDATK		GG_L_200508_09_hcd	71.317	24440	328	346	40.8	1e-17	47567.6	STRSG	Immunoglobulin G-binding protein G
1775	[5]	P06654	spg	1066.46	2	-0.28	QYANDNGVDGVWTYDDATK		GG_L_200508_09_hcd	71.733	24633	328	346	48.1	1.7e-16	47567.6	STRSG	Immunoglobulin G-binding protein G
1776	[5]	P06654	spg	711.312	3	-0.062	QYANDNGVDGVWTYDDATK		GG_L_200508_09_hcd	71.917	24720	328	346	15.6	0.00044	47567.6	STRSG	Immunoglobulin G-binding protein G
1777	[5]	P06654	spg	1066.46	2	-0.045	QYANDNGVDGVWTYDDATK		GG_L_200508_09_hcd	72.267	24875	328	346	35.5	5e-11	47567.6	STRSG	Immunoglobulin G-binding protein G
1778	[5]	P06654	spg	711.312	3	-0.062	QYANDNGVDGVWTYDDATK		GG_L_200508_09_hcd	72.383	24933	328	346	18.6	0.0001	47567.6	STRSG	Immunoglobulin G-binding protein G
1779	[5]	P06654	spg	1066.46	2	0.18	QYANDNGVDGVWTYDDATK		GG_L_200508_09_hcd	72.667	25065	328	346	41.2	2e-13	47567.6	STRSG	Immunoglobulin G-binding protein G
1780	[5]	P06654	spg	711.312	3	0.21	QYANDNGVDGVWTYDDATK		GG_L_200508_09_hcd	72.767	25106	328	346	31.5	4.6e-13	47567.6	STRSG	Immunoglobulin G-binding protein G
1781	[5]	P06654	spg	1066.46	2	0.98	QYANDNGVDGVWTYDDATK		GG_L_200508_09_hcd	73.05	25234	328	346	44	2.3e-18	47567.6	STRSG	Immunoglobulin G-binding protein G
1782	[5]	P06654	spg	711.312	3	0.54	QYANDNGVDGVWTYDDATK		GG_L_200508_09_hcd	73.133	25276	328	346	33.5	1.4e-14	47567.6	STRSG	Immunoglobulin G-binding protein G
1783	[5]	P06654	spg	1066.46	2	-3.5	QYANDNGVDGVWTYDDATK		GG_L_200508_09_hcd	75.267	26198	328	346	39.8	1.9e-13	47567.6	STRSG	Immunoglobulin G-binding protein G
1784	[5]	P06654	spg	711.312	3	0.12	QYANDNGVDGVWTYDDATK		GG_L_200508_09_hcd	76.733	26856	328	346	26.1	3.3e-09	47567.6	STRSG	Immunoglobulin G-binding protein G
1785	[5]	P06654	spg	711.313	3	2.1	QYANDNGVDGVWTYDDATK		GG_L_200508_09_hcd	78.65	27741	328	346	28.3	1.9e-09	47567.6	STRSG	Immunoglobulin G-binding protein G
1786	[5]	P06654	spg	711.312	3	0.63	QYANDNGVDGVWTYDDATK		GG_L_200508_09_hcd	79.017	27904	328	346	25.2	1e-08	47567.6	STRSG	Immunoglobulin G-binding protein G
1787	[5]	P06654	spg	711.312	3	0.54	QYANDNGVDGVWTYDDATK		GG_L_200508_09_hcd	79.4	28080	328	346	29	2.2e-11	47567.6	STRSG	Immunoglobulin G-binding protein G
1788	[5]	P06654	spg	711.312	3	0.71	QYANDNGVDGVWTYDDATK		GG_L_200508_09_hcd	80.133	28401	328	346	27.6	1.3e-06	47567.6	STRSG	Immunoglobulin G-binding protein G
1789	[5]	P06654	spg	711.312	3	0.29	QYANDNGVDGVWTYDDATK		GG_L_200508_09_hcd	80.483	28554	328	346	30.1	2.2e-09	47567.6	STRSG	Immunoglobulin G-binding protein G
1790	[5]	P06654	spg	711.31	3	-1.8	QYANDNGVDGVWTYDDATK		GG_L_200508_09_hcd	80.867	28721	328	346	30.4	2.8e-09	47567.6	STRSG	Immunoglobulin G-binding protein G
1791	[5]	P06654	spg	711.312	3	0.46	QYANDNGVDGVWTYDDATK		GG_L_200508_09_hcd	81.233	28885	328	346	29.1	4.4e-10	47567.6	STRSG	Immunoglobulin G-binding protein G
1792	[5]	P06654	spg	711.311	3	-0.4	QYANDNGVDGVWTYDDATK		GG_L_200508_09_hcd	81.6	29032	328	346	27.4	3.7e-09	47567.6	STRSG	Immunoglobulin G-binding protein G
1793	[5]	P06654	spg	711.312	3	-0.062	QYANDNGVDGVWTYDDATK		GG_L_200508_09_hcd	82.183	29277	328	346	27.8	1.2e-09	47567.6	STRSG	Immunoglobulin G-binding protein G
1794	[5]	P06654	spg	711.312	3	1.1	QYANDNGVDGVWTYDDATK		GG_L_200508_09_hcd	82.667	29489	328	346	31.8	7e-11	47567.6	STRSG	Immunoglobulin G-binding protein G
1795	[5]	P06654	spg	711.312	3	0.037	QYANDNGVDGVWTYDDATK		GG_L_200508_09_hcd	83.1	29671	328	346	22.9	3.6e-08	47567.6	STRSG	Immunoglobulin G-binding protein G
1796	[5]	P06654	spg	711.312	3	0.29	QYANDNGVDGVWTYDDATK		GG_L_200508_09_hcd	83.5	29848	328	346	27.6	2.4e-10	47567.6	STRSG	Immunoglobulin G-binding protein G
1797	[5]	P06654	spg	711.312	3	1.2	QYANDNGVDGVWTYDDATK		GG_L_200508_09_hcd	83.867	30000	328	346	30.7	2.1e-11	47567.6	STRSG	Immunoglobulin G-binding protein G
1798	[5]	P06654	spg	711.312	3	0.98	QYANDNGVDGVWTYDDATK		GG_L_200508_09_hcd	84.283	30178	328	346	29.1	4.5e-10	47567.6	STRSG	Immunoglobulin G-binding protein G
1799	[5]	P06654	spg	711.312	3	0.37	QYANDNGVDGVWTYDDATK		GG_L_200508_09_hcd	84.9	30450	328	346	26	2.2e-08	47567.6	STRSG	Immunoglobulin G-binding protein G
1800	[5]	P06654	spg	711.312	3	0.98	QYANDNGVDGVWTYDDATK		GG_L_200508_09_hcd	85.25	30607	328	346	31.9	8.6e-11	47567.6	STRSG	Immunoglobulin G-binding protein G
1801	[5]	P06654	spg	711.312	3	0.29	QYANDNGVDGVWTYDDATK		GG_L_200508_09_hcd	85.617	30764	328	346	28.1	3.5e-10	47567.6	STRSG	Immunoglobulin G-binding protein G
1802	[5]	P06654	spg	711.312	3	-0.15	QYANDNGVDGVWTYDDATK		GG_L_200508_09_hcd	86.133	30997	328	346	25.7	1.9e-09	47567.6	STRSG	Immunoglobulin G-binding protein G
1803	[5]	P06654	spg	711.312	3	0.8	QYANDNGVDGVWTYDDATK		GG_L_200508_09_hcd	86.533	31167	328	346	31.4	2.2e-11	47567.6	STRSG	Immunoglobulin G-binding protein G
1804	[5]	P06654	spg	711.312	3	0.037	QYANDNGVDGVWTYDDATK		GG_L_200508_09_hcd	86.9	31322	328	346	30.4	2.9e-11	47567.6	STRSG	Immunoglobulin G-binding protein G
1805	[5]	P06654	spg	711.312	3	0.46	QYANDNGVDGVWTYDDATK		GG_L_200508_09_hcd	87.35	31500	328	346	33.5	5.6e-12	47567.6	STRSG	Immunoglobulin G-binding protein G
1806	[5]	P06654	spg	711.312	3	0.46	QYANDNGVDGVWTYDDATK		GG_L_200508_09_hcd	87.717	31659	328	346	29.1	1.5e-10	47567.6	STRSG	Immunoglobulin G-binding protein G
1807	[5]	P06654	spg	711.312	3	0.8	QYANDNGVDGVWTYDDATK		GG_L_200508_09_hcd	88.233	31877	328	346	32	2.4e-11	47567.6	STRSG	Immunoglobulin G-binding protein G
1808	[5]	P06654	spg	711.311	3	-0.4	QYANDNGVDGVWTYDDATK		GG_L_200508_09_hcd	89.383	32368	328	346	28.1	3.6e-09	47567.6	STRSG	Immunoglobulin G-binding protein G
1809	[5]	P06654	spg	711.312	3	0.63	QYANDNGVDGVWTYDDATK		GG_L_200508_09_hcd	89.767	32535	328	346	29.6	2.7e-10	47567.6	STRSG	Immunoglobulin G-binding protein G
1810	[5]	P06654	spg	711.312	3	1.2	QYANDNGVDGVWTYDDATK		GG_L_200508_09_hcd	90.133	32693	328	346	30.9	2.4e-10	47567.6	STRSG	Immunoglobulin G-binding protein G
1811	[5]	P06654	spg	711.312	3	0.71	QYANDNGVDGVWTYDDATK		GG_L_200508_09_hcd	90.533	32860	328	346	28.7	2.1e-10	47567.6	STRSG	Immunoglobulin G-binding protein G
1812	[5]	P06654	spg	711.312	3	0.8	QYANDNGVDGVWTYDDATK		GG_L_200508_09_hcd	90.883	33012	328	346	35	1.5e-11	47567.6	STRSG	Immunoglobulin G-binding protein G
1813	[5]	P06654	spg	711.312	3	0.54	QYANDNGVDGVWTYDDATK		GG_L_200508_09_hcd	91.25	33170	328	346	29.1	1.3e-09	47567.6	STRSG	Immunoglobulin G-binding protein G
1814	[5]	P06654	spg	711.312	3	1.1	QYANDNGVDGVWTYDDATK		GG_L_200508_09_hcd	91.6	33325	328	346	34.9	3.6e-09	47567.6	STRSG	Immunoglobulin G-binding protein G
1815	[5]	P06654	spg	711.312	3	0.29	QYANDNGVDGVWTYDDATK		GG_L_200508_09_hcd	91.967	33482	328	346	30.8	4.3e-15	47567.6	STRSG	Immunoglobulin G-binding protein G
1816	[5]	P06654	spg	711.312	3	0.46	QYANDNGVDGVWTYDDATK		GG_L_200508_09_hcd	92.333	33643	328	346	36.7	2.3e-12	47567.6	STRSG	Immunoglobulin G-binding protein G
1817	[5]	P06654	spg	711.312	3	0.63	QYANDNGVDGVWTYDDATK		GG_L_200508_09_hcd	92.7	33800	328	346	39.6	8.9e-11	47567.6	STRSG	Immunoglobulin G-binding protein G
1818	[5]	P06654	spg	711.312	3	0.54	QYANDNGVDGVWTYDDATK		GG_L_200508_09_hcd	93.05	33938	328	346	38.5	4.2e-10	47567.6	STRSG	Immunoglobulin G-binding protein G
1819	[5]	P06654	spg	711.312	3	0.46	QYANDNGVDGVWTYDDATK		GG_L_200508_09_hcd	93.417	34088	328	346	36.7	7e-13	47567.6	STRSG	Immunoglobulin G-binding protein G
1820	[5]	P06654	spg	711.312	3	0.54	QYANDNGVDGVWTYDDATK		GG_L_200508_09_hcd	93.9	34292	328	346	31.5	1e-09	47567.6	STRSG	Immunoglobulin G-binding protein G
1821	[5]	P06654	spg	711.312	3	0.63	QYANDNGVDGVWTYDDATK		GG_L_200508_09_hcd	94.333	34478	328	346	30.9	2.1e-10	47567.6	STRSG	Immunoglobulin G-binding protein G
1822	[5]	P06654	spg	711.312	3	0.46	QYANDNGVDGVWTYDDATK		GG_L_200508_09_hcd	94.717	34649	328	346	32.9	9.9e-08	47567.6	STRSG	Immunoglobulin G-binding protein G
1823	[5]	P06654	spg	711.312	3	0.9	QYANDNGVDGVWTYDDATK		GG_L_200508_09_hcd	95.083	34803	328	346	36	8.1e-09	47567.6	STRSG	Immunoglobulin G-binding protein G
1824	[5]	P06654	spg	711.312	3	0.46	QYANDNGVDGVWTYDDATK		GG_L_200508_09_hcd	95.45	34960	328	346	41.1	5.3e-09	47567.6	STRSG	Immunoglobulin G-binding protein G
1825	[5]	P06654	spg	711.312	3	0.37	QYANDNGVDGVWTYDDATK		GG_L_200508_09_hcd	95.833	35125	328	346	34.5	4.9e-10	47567.6	STRSG	Immunoglobulin G-binding protein G
1826	[5]	P06654	spg	711.312	3	0.37	QYANDNGVDGVWTYDDATK		GG_L_200508_09_hcd	96.267	35317	328	346	36.4	1.8e-08	47567.6	STRSG	Immunoglobulin G-binding protein G
1827	[5]	P06654	spg	711.312	3	0.037	QYANDNGVDGVWTYDDATK		GG_L_200508_09_hcd	96.717	35506	328	346	30.6	3.3e-07	47567.6	STRSG	Immunoglobulin G-binding protein G
1828	[5]	P06654	spg	711.312	3	-0.062	QYANDNGVDGVWTYDDATK		GG_L_200508_09_hcd	97.083	35670	328	346	32.9	2.2e-11	47567.6	STRSG	Immunoglobulin G-binding protein G
1829	[5]	P06654	spg	711.312	3	0.21	QYANDNGVDGVWTYDDATK		GG_L_200508_09_hcd	97.5	35848	328	346	33.9	1.4e-09	47567.6	STRSG	Immunoglobulin G-binding protein G
1830	[5]	P06654	spg	711.312	3	0.63	QYANDNGVDGVWTYDDATK		GG_L_200508_09_hcd	98.05	36085	328	346	32.1	2e-11	47567.6	STRSG	Immunoglobulin G-binding protein G
1831	[5]	P06654	spg	711.312	3	0.46	QYANDNGVDGVWTYDDATK		GG_L_200508_09_hcd	98.583	36313	328	346	22.7	1e-08	47567.6	STRSG	Immunoglobulin G-binding protein G
1832	[5]	P06654	spg	1066.46	2	-1.4	QYANDNGVDGVWTYDDATK		GG_L_200508_09_hcd	99.65	36776	328	346	30.2	8.4e-12	47567.6	STRSG	Immunoglobulin G-binding protein G
1833	[5]	P06654	spg	711.312	3	0.98	QYANDNGVDGVWTYDDATK		GG_L_200508_09_hcd	100.367	37088	328	346	25.8	7.9e-07	47567.6	STRSG	Immunoglobulin G-binding protein G
1834	[5]	P06654	spg	711.312	3	0.63	QYANDNGVDGVWTYDDATK		GG_L_200508_09_hcd	100.817	37281	328	346	26.9	8.8e-08	47567.6	STRSG	Immunoglobulin G-binding protein G
1835	[5]	P06654	spg	711.312	3	0.29	QYANDNGVDGVWTYDDATK		GG_L_200508_09_hcd	101.4	37527	328	346	29.4	2.6e-08	47567.6	STRSG	Immunoglobulin G-binding protein G
1836	[5]	P06654	spg	711.312	3	0.46	QYANDNGVDGVWTYDDATK		GG_L_200508_09_hcd	102.083	37808	328	346	22.4	1.3e-06	47567.6	STRSG	Immunoglobulin G-binding protein G
1837	[5]	P06654	spg	1066.47	2	2	QYANDNGVDGVWTYDDATK		GG_L_200508_09_hcd	102.667	38060	328	346	23.1	2.1e-07	47567.6	STRSG	Immunoglobulin G-binding protein G
1838	[5]	P06654	spg	711.312	3	0.12	QYANDNGVDGVWTYDDATK		GG_L_200508_09_hcd	103.267	38307	328	346	24.6	2.2e-05	47567.6	STRSG	Immunoglobulin G-binding protein G
1839	[5]	P06654	spg	1066.47	2	2.1	QYANDNGVDGVWTYDDATK		GG_L_200508_09_hcd	103.3	38319	328	346	19.2	8.5e-06	47567.6	STRSG	Immunoglobulin G-binding protein G
1840	[5]	P06654	spg	1066.46	2	-0.85	QYANDNGVDGVWTYDDATK		GG_L_200508_09_hcd	103.85	38535	328	346	23.9	1.5e-07	47567.6	STRSG	Immunoglobulin G-binding protein G
1841	[5]	P06654	spg	711.312	3	-0.062	QYANDNGVDGVWTYDDATK		GG_L_200508_09_hcd	104.1	38632	328	346	21.9	4.8e-07	47567.6	STRSG	Immunoglobulin G-binding protein G
1842	[5]	P06654	spg	1066.47	2	1.3	QYANDNGVDGVWTYDDATK		GG_L_200508_09_hcd	104.817	38908	328	346	22.4	3.3e-08	47567.6	STRSG	Immunoglobulin G-binding protein G
1843	[5]	P06654	spg	711.312	3	0.21	QYANDNGVDGVWTYDDATK		GG_L_200508_09_hcd	105	38974	328	346	21.6	5.8e-07	47567.6	STRSG	Immunoglobulin G-binding protein G
1844	[5]	P06654	spg	1066.47	2	1.3	QYANDNGVDGVWTYDDATK		GG_L_200508_09_hcd	105.233	39063	328	346	20.6	4.9e-08	47567.6	STRSG	Immunoglobulin G-binding protein G
1845	[5]	P06654	spg	711.312	3	0.29	QYANDNGVDGVWTYDDATK		GG_L_200508_09_hcd	105.467	39152	328	346	23.6	2.8e-06	47567.6	STRSG	Immunoglobulin G-binding protein G
1846	[5]	P06654	spg	711.312	3	0.37	QYANDNGVDGVWTYDDATK		GG_L_200508_09_hcd	106.233	39480	328	346	24.7	1.8e-06	47567.6	STRSG	Immunoglobulin G-binding protein G
1847	[5]	P06654	spg	711.312	3	0.37	QYANDNGVDGVWTYDDATK		GG_L_200508_09_hcd	106.6	39633	328	346	23.6	7.7e-10	47567.6	STRSG	Immunoglobulin G-binding protein G
1848	[5]	P06654	spg	711.312	3	0.63	QYANDNGVDGVWTYDDATK		GG_L_200508_09_hcd	107.05	39811	328	346	23.4	1.1e-09	47567.6	STRSG	Immunoglobulin G-binding protein G
1849	[5]	P06654	spg	711.312	3	0.37	QYANDNGVDGVWTYDDATK		GG_L_200508_09_hcd	107.417	39953	328	346	26.4	3e-06	47567.6	STRSG	Immunoglobulin G-binding protein G
1850	[5]	P06654	spg	711.312	3	0.46	QYANDNGVDGVWTYDDATK		GG_L_200508_09_hcd	107.817	40116	328	346	22.6	2.6e-08	47567.6	STRSG	Immunoglobulin G-binding protein G
1851	[5]	P06654	spg	1066.47	2	2	QYANDNGVDGVWTYDDATK		GG_L_200508_09_hcd	107.85	40126	328	346	12.7	2.7e-06	47567.6	STRSG	Immunoglobulin G-binding protein G
1852	[5]	P06654	spg	711.312	3	0.46	QYANDNGVDGVWTYDDATK		GG_L_200508_09_hcd	108.25	40293	328	346	21.6	1.5e-06	47567.6	STRSG	Immunoglobulin G-binding protein G
1853	[5]	P06654	spg	711.312	3	0.12	QYANDNGVDGVWTYDDATK		GG_L_200508_09_hcd	108.6	40437	328	346	20.9	3.1e-06	47567.6	STRSG	Immunoglobulin G-binding protein G
1854	[5]	P06654	spg	711.312	3	0.8	QYANDNGVDGVWTYDDATK		GG_L_200508_09_hcd	109.017	40612	328	346	21.7	2.6e-06	47567.6	STRSG	Immunoglobulin G-binding protein G
1855	[6]	P35527	KRT9	616.802	2	-0.47	SGGGGGGGLGSGGSIR		GG_L_200508_09_hcd	31.133	6845	14	29	42.4	5.1e-09	62064.8	HUMAN	Keratin, type I cytoskeletal 9
1856	[6]	P35527	KRT9	616.802	2	-0.47	SGGGGGGGLGSGGSIR		GG_L_200508_09_hcd	31.467	6980	14	29	41.9	6.9e-09	62064.8	HUMAN	Keratin, type I cytoskeletal 9
1857	[6]	P35527	KRT9	616.803	2	-0.08	SGGGGGGGLGSGGSIR		GG_L_200508_09_hcd	31.817	7120	14	29	45.5	5.3e-09	62064.8	HUMAN	Keratin, type I cytoskeletal 9
1858	[6]	P35527	KRT9	616.803	2	-0.08	SGGGGGGGLGSGGSIR		GG_L_200508_09_hcd	32.15	7256	14	29	52.5	9.5e-10	62064.8	HUMAN	Keratin, type I cytoskeletal 9
1859	[6]	P35527	KRT9	616.803	2	0.11	SGGGGGGGLGSGGSIR		GG_L_200508_09_hcd	32.5	7393	14	29	51.7	2.8e-09	62064.8	HUMAN	Keratin, type I cytoskeletal 9
1860	[6]	P35527	KRT9	616.803	2	0.42	SGGGGGGGLGSGGSIR		GG_L_200508_09_hcd	32.85	7539	14	29	45.7	2.3e-09	62064.8	HUMAN	Keratin, type I cytoskeletal 9
1861	[6]	P35527	KRT9	616.803	2	0.21	SGGGGGGGLGSGGSIR		GG_L_200508_09_hcd	33.2	7681	14	29	43.9	2.3e-08	62064.8	HUMAN	Keratin, type I cytoskeletal 9
1862	[6]	P35527	KRT9	618.268	2	0.21	FSSSSGYGGGSSR		GG_L_200508_09_hcd	28	5585	47	59	20.4	6.9e-10	62064.8	HUMAN	Keratin, type I cytoskeletal 9
1863	[6]	P35527	KRT9	618.268	2	-0.19	FSSSSGYGGGSSR		GG_L_200508_09_hcd	28.333	5711	47	59	36.3	9e-12	62064.8	HUMAN	Keratin, type I cytoskeletal 9
1864	[6]	P35527	KRT9	618.268	2	-0.39	FSSSSGYGGGSSR		GG_L_200508_09_hcd	28.683	5841	47	59	38.1	1.5e-12	62064.8	HUMAN	Keratin, type I cytoskeletal 9
1865	[6]	P35527	KRT9	618.268	2	-0.39	FSSSSGYGGGSSR		GG_L_200508_09_hcd	29.033	5978	47	59	43	4.7e-10	62064.8	HUMAN	Keratin, type I cytoskeletal 9
1866	[6]	P35527	KRT9	618.268	2	-0.39	FSSSSGYGGGSSR		GG_L_200508_09_hcd	29.383	6121	47	59	46.4	6.8e-13	62064.8	HUMAN	Keratin, type I cytoskeletal 9
1867	[6]	P35527	KRT9	618.268	2	-0.19	FSSSSGYGGGSSR		GG_L_200508_09_hcd	29.717	6263	47	59	40.1	2.5e-14	62064.8	HUMAN	Keratin, type I cytoskeletal 9
1868	[6]	P35527	KRT9	618.268	2	-0.19	FSSSSGYGGGSSR		GG_L_200508_09_hcd	30.067	6411	47	59	44.2	8.3e-12	62064.8	HUMAN	Keratin, type I cytoskeletal 9
1869	[6]	P35527	KRT9	618.268	2	-0.094	FSSSSGYGGGSSR		GG_L_200508_09_hcd	30.433	6557	47	59	46.4	3.6e-12	62064.8	HUMAN	Keratin, type I cytoskeletal 9
1870	[6]	P35527	KRT9	618.268	2	-0.29	FSSSSGYGGGSSR		GG_L_200508_09_hcd	30.767	6695	47	59	44.2	3.2e-14	62064.8	HUMAN	Keratin, type I cytoskeletal 9
1871	[6]	P35527	KRT9	618.268	2	-0.29	FSSSSGYGGGSSR		GG_L_200508_09_hcd	31.117	6839	47	59	42.6	5.9e-12	62064.8	HUMAN	Keratin, type I cytoskeletal 9
1872	[6]	P35527	KRT9	902.392	3	0.29	GGGGSFGYSYGGGSGGGFSASSLGGGFGGGSR		GG_L_200508_09_hcd	63.65	20931	64	95	45.5	1.4e-16	62064.8	HUMAN	Keratin, type I cytoskeletal 9
1873	[6]	P35527	KRT9	902.393	3	0.83	GGGGSFGYSYGGGSGGGFSASSLGGGFGGGSR		GG_L_200508_09_hcd	64	21090	64	95	45.1	2.9e-18	62064.8	HUMAN	Keratin, type I cytoskeletal 9
1874	[6]	P35527	KRT9	902.393	3	0.63	GGGGSFGYSYGGGSGGGFSASSLGGGFGGGSR		GG_L_200508_09_hcd	64.367	21258	64	95	42.3	5.9e-17	62064.8	HUMAN	Keratin, type I cytoskeletal 9
1875	[6]	P35527	KRT9	902.393	3	1.7	GGGGSFGYSYGGGSGGGFSASSLGGGFGGGSR		GG_L_200508_09_hcd	65.4	21728	64	95	27.6	1.6e-09	62064.8	HUMAN	Keratin, type I cytoskeletal 9
1876	[6]	P35527	KRT9	533.253	2	-0.25	STMQELNSR		GG_L_200508_09_hcd	33.95	7994	155	163	32.9	5.4e-06	62064.8	HUMAN	Keratin, type I cytoskeletal 9
1877	[6]	P35527	KRT9	405.224	2	-0.37	LASYLDK		GG_L_200508_09_hcd	37.633	9538	164	170	25.2	0.00068	62064.8	HUMAN	Keratin, type I cytoskeletal 9
1878	[6]	P35527	KRT9	405.224	2	-0.23	LASYLDK		GG_L_200508_09_hcd	38	9695	164	170	28.1	0.00057	62064.8	HUMAN	Keratin, type I cytoskeletal 9
1879	[6]	P35527	KRT9	405.224	2	-0.23	LASYLDK		GG_L_200508_09_hcd	38.35	9849	164	170	31.7	0.00049	62064.8	HUMAN	Keratin, type I cytoskeletal 9
1880	[6]	P35527	KRT9	405.224	2	-0.3	LASYLDK		GG_L_200508_09_hcd	38.7	10002	164	170	31	0.00035	62064.8	HUMAN	Keratin, type I cytoskeletal 9
1881	[6]	P35527	KRT9	793.068	3	0.3	LASYLDKVQALEEANNDLENK		GG_L_200508_09_hcd	61.817	20132	164	184	33.1	2.9e-09	62064.8	HUMAN	Keratin, type I cytoskeletal 9
1882	[6]	P35527	KRT9	793.068	3	0.15	LASYLDKVQALEEANNDLENK		GG_L_200508_09_hcd	62.167	20290	164	184	55.1	3.3e-16	62064.8	HUMAN	Keratin, type I cytoskeletal 9
1883	[6]	P35527	KRT9	1189.1	2	4.1	LASYLDKVQALEEANNDLENK		GG_L_200508_09_hcd	62.467	20422	164	184	39	8.9e-10	62064.8	HUMAN	Keratin, type I cytoskeletal 9
1884	[6]	P35527	KRT9	793.068	3	0.23	LASYLDKVQALEEANNDLENK		GG_L_200508_09_hcd	62.517	20450	164	184	53.9	3.5e-16	62064.8	HUMAN	Keratin, type I cytoskeletal 9
1885	[6]	P35527	KRT9	832.163	4	1.9	LASYLDKVQALEEANNDLENKIQDWYDK		GG_L_200508_09_hcd	73.117	25267	164	191	16.9	2.1e-05	62064.8	HUMAN	Keratin, type I cytoskeletal 9
1886	[6]	P35527	KRT9	793.887	2	0.17	VQALEEANNDLENK		GG_L_200508_09_hcd	46.5	13282	171	184	45.6	1e-10	62064.8	HUMAN	Keratin, type I cytoskeletal 9
1887	[6]	P35527	KRT9	793.887	2	0.24	VQALEEANNDLENK		GG_L_200508_09_hcd	46.85	13442	171	184	51.2	8.1e-11	62064.8	HUMAN	Keratin, type I cytoskeletal 9
1888	[6]	P35527	KRT9	529.593	3	-0.16	VQALEEANNDLENK		GG_L_200508_09_hcd	46.967	13491	171	184	27.9	1.1e-05	62064.8	HUMAN	Keratin, type I cytoskeletal 9
1889	[6]	P35527	KRT9	793.886	2	0.0049	VQALEEANNDLENK		GG_L_200508_09_hcd	47.233	13603	171	184	49.7	7.7e-11	62064.8	HUMAN	Keratin, type I cytoskeletal 9
1890	[6]	P35527	KRT9	666.579	4	-0.43	VQALEEANNDLENKIQDWYDKK		GG_L_200508_09_hcd	62.75	20551	171	192	17.4	0.00031	62064.8	HUMAN	Keratin, type I cytoskeletal 9
1891	[6]	P35527	KRT9	484.23	2	0.031	IQDWYDK		GG_L_200508_09_hcd	44.417	12376	185	191	23.1	4.3e-06	62064.8	HUMAN	Keratin, type I cytoskeletal 9
1892	[6]	P35527	KRT9	484.23	2	0.42	IQDWYDK		GG_L_200508_09_hcd	44.783	12534	185	191	21.6	1.8e-06	62064.8	HUMAN	Keratin, type I cytoskeletal 9
1893	[6]	P35527	KRT9	548.277	2	0.32	IQDWYDKK		GG_L_200508_09_hcd	36.6	9100	185	192	26.2	0.00024	62064.8	HUMAN	Keratin, type I cytoskeletal 9
1894	[6]	P35527	KRT9	548.277	2	0.098	IQDWYDKK		GG_L_200508_09_hcd	36.983	9255	185	192	26.9	1.1e-05	62064.8	HUMAN	Keratin, type I cytoskeletal 9
1895	[6]	P35527	KRT9	968.142	3	0.42	NYSPYYNTIDDLKDQIVDLTVGNNK		GG_L_200508_09_hcd	76.95	26953	200	224	38.6	8.1e-11	62064.8	HUMAN	Keratin, type I cytoskeletal 9
1896	[6]	P35527	KRT9	726.359	4	1.4	NYSPYYNTIDDLKDQIVDLTVGNNK		GG_L_200508_09_hcd	77.167	27050	200	224	19.3	6.1e-05	62064.8	HUMAN	Keratin, type I cytoskeletal 9
1897	[6]	P35527	KRT9	968.142	3	0.17	NYSPYYNTIDDLKDQIVDLTVGNNK		GG_L_200508_09_hcd	77.3	27116	200	224	50.1	1.1e-13	62064.8	HUMAN	Keratin, type I cytoskeletal 9
1898	[6]	P35527	KRT9	968.143	3	0.8	NYSPYYNTIDDLKDQIVDLTVGNNK		GG_L_200508_09_hcd	77.667	27286	200	224	43.9	2.6e-14	62064.8	HUMAN	Keratin, type I cytoskeletal 9
1899	[6]	P35527	KRT9	530.785	2	0.084	TLLDIDNTR		GG_L_200508_09_hcd	51.417	15493	225	233	29.4	4.6e-05	62064.8	HUMAN	Keratin, type I cytoskeletal 9
1900	[6]	P35527	KRT9	530.785	2	0.084	TLLDIDNTR		GG_L_200508_09_hcd	51.8	15668	225	233	41.1	1.3e-05	62064.8	HUMAN	Keratin, type I cytoskeletal 9
1901	[6]	P35527	KRT9	530.785	2	-0.029	TLLDIDNTR		GG_L_200508_09_hcd	52.167	15834	225	233	38.3	2e-05	62064.8	HUMAN	Keratin, type I cytoskeletal 9
1902	[6]	P35527	KRT9	530.785	2	-0.26	TLLDIDNTR		GG_L_200508_09_hcd	52.533	15999	225	233	33.5	0.00017	62064.8	HUMAN	Keratin, type I cytoskeletal 9
1903	[6]	P35527	KRT9	457.208	2	-0.099	M(Oxidation)TLDDFR	Oxidation@234	GG_L_200508_09_hcd	43.833	12121	234	240	21.9	1.5e-05	62064.8	HUMAN	Keratin, type I cytoskeletal 9
1904	[6]	P35527	KRT9	457.208	2	0.054	M(Oxidation)TLDDFR	Oxidation@234	GG_L_200508_09_hcd	44.2	12278	234	240	27	1.9e-05	62064.8	HUMAN	Keratin, type I cytoskeletal 9
1905	[6]	P35527	KRT9	457.208	2	0.19	M(Oxidation)TLDDFR	Oxidation@234	GG_L_200508_09_hcd	44.567	12440	234	240	26.4	4.5e-05	62064.8	HUMAN	Keratin, type I cytoskeletal 9
1906	[6]	P35527	KRT9	449.211	2	0.29	MTLDDFR		GG_L_200508_09_hcd	52.967	16194	234	240	24.8	0.00016	62064.8	HUMAN	Keratin, type I cytoskeletal 9
1907	[6]	P35527	KRT9	449.21	2	0.094	MTLDDFR		GG_L_200508_09_hcd	53.35	16370	234	240	32.1	2.4e-05	62064.8	HUMAN	Keratin, type I cytoskeletal 9
1908	[6]	P35527	KRT9	449.211	2	0.5	MTLDDFR		GG_L_200508_09_hcd	53.7	16519	234	240	27.9	2.2e-05	62064.8	HUMAN	Keratin, type I cytoskeletal 9
1909	[6]	P35527	KRT9	441.896	3	0.75	IKFEM(Oxidation)EQNLR	Oxidation@245	GG_L_200508_09_hcd	39.667	10406	241	250	21.7	7.7e-05	62064.8	HUMAN	Keratin, type I cytoskeletal 9
1910	[6]	P35527	KRT9	662.34	2	-0.47	IKFEM(Oxidation)EQNLR	Oxidation@245	GG_L_200508_09_hcd	39.817	10471	241	250	24.1	0.0002	62064.8	HUMAN	Keratin, type I cytoskeletal 9
1911	[6]	P35527	KRT9	441.896	3	0.045	IKFEM(Oxidation)EQNLR	Oxidation@245	GG_L_200508_09_hcd	40.017	10561	241	250	41.8	2.3e-08	62064.8	HUMAN	Keratin, type I cytoskeletal 9
1912	[6]	P35527	KRT9	662.34	2	0.088	IKFEM(Oxidation)EQNLR	Oxidation@245	GG_L_200508_09_hcd	40.183	10634	241	250	42	1.2e-08	62064.8	HUMAN	Keratin, type I cytoskeletal 9
1913	[6]	P35527	KRT9	441.896	3	0.045	IKFEM(Oxidation)EQNLR	Oxidation@245	GG_L_200508_09_hcd	40.383	10717	241	250	36.2	6.8e-06	62064.8	HUMAN	Keratin, type I cytoskeletal 9
1914	[6]	P35527	KRT9	662.34	2	0.36	IKFEM(Oxidation)EQNLR	Oxidation@245	GG_L_200508_09_hcd	40.55	10790	241	250	33.8	4.9e-08	62064.8	HUMAN	Keratin, type I cytoskeletal 9
1915	[6]	P35527	KRT9	436.564	3	-0.37	IKFEMEQNLR		GG_L_200508_09_hcd	48.083	13988	241	250	25.1	9.5e-06	62064.8	HUMAN	Keratin, type I cytoskeletal 9
1916	[6]	P35527	KRT9	654.342	2	-0.45	IKFEMEQNLR		GG_L_200508_09_hcd	48.267	14070	241	250	25.7	3.9e-05	62064.8	HUMAN	Keratin, type I cytoskeletal 9
1917	[6]	P35527	KRT9	436.564	3	-0.073	IKFEMEQNLR		GG_L_200508_09_hcd	48.467	14160	241	250	35.6	2e-06	62064.8	HUMAN	Keratin, type I cytoskeletal 9
1918	[6]	P35527	KRT9	654.342	2	-1	IKFEMEQNLR		GG_L_200508_09_hcd	48.667	14246	241	250	32.4	5.8e-05	62064.8	HUMAN	Keratin, type I cytoskeletal 9
1919	[6]	P35527	KRT9	436.564	3	-0.073	IKFEMEQNLR		GG_L_200508_09_hcd	48.833	14323	241	250	38.3	2e-07	62064.8	HUMAN	Keratin, type I cytoskeletal 9
1920	[6]	P35527	KRT9	436.564	3	-0.37	IKFEMEQNLR		GG_L_200508_09_hcd	49.2	14491	241	250	28.1	1.7e-05	62064.8	HUMAN	Keratin, type I cytoskeletal 9
1921	[6]	P35527	KRT9	436.564	3	-0.37	IKFEMEQNLR		GG_L_200508_09_hcd	49.6	14669	241	250	27.1	5.3e-06	62064.8	HUMAN	Keratin, type I cytoskeletal 9
1922	[6]	P35527	KRT9	533.753	2	0.092	FEMEQNLR		GG_L_200508_09_hcd	46.367	13226	243	250	15.7	8.6e-05	62064.8	HUMAN	Keratin, type I cytoskeletal 9
1923	[6]	P35527	KRT9	570.785	2	-0.54	Q(Gln->pyro-Glu)GVDADINGLR	Gln->pyro-Glu@251	GG_L_200508_09_hcd	57.783	18302	251	261	34	5.2e-08	62064.8	HUMAN	Keratin, type I cytoskeletal 9
1924	[6]	P35527	KRT9	579.299	2	-0.68	QGVDADINGLR		GG_L_200508_09_hcd	47.817	13867	251	261	42.5	1.5e-06	62064.8	HUMAN	Keratin, type I cytoskeletal 9
1925	[6]	P35527	KRT9	579.299	2	-0.57	QGVDADINGLR		GG_L_200508_09_hcd	48.217	14044	251	261	36.9	1.2e-06	62064.8	HUMAN	Keratin, type I cytoskeletal 9
1926	[6]	P35527	KRT9	603.806	2	0.48	QVLDNLTM(Oxidation)EK	Oxidation@269	GG_L_200508_09_hcd	46.433	13253	262	271	35	6.6e-07	62064.8	HUMAN	Keratin, type I cytoskeletal 9
1927	[6]	P35527	KRT9	603.806	2	0.28	QVLDNLTM(Oxidation)EK	Oxidation@269	GG_L_200508_09_hcd	46.8	13416	262	271	39.1	4.3e-08	62064.8	HUMAN	Keratin, type I cytoskeletal 9
1928	[6]	P35527	KRT9	595.808	2	0.011	QVLDNLTMEK		GG_L_200508_09_hcd	50.883	15250	262	271	29.1	4.6e-06	62064.8	HUMAN	Keratin, type I cytoskeletal 9
1929	[6]	P35527	KRT9	595.808	2	0.33	QVLDNLTMEK		GG_L_200508_09_hcd	51.25	15416	262	271	32.6	5.8e-07	62064.8	HUMAN	Keratin, type I cytoskeletal 9
1930	[6]	P35527	KRT9	595.808	2	0.21	QVLDNLTMEK		GG_L_200508_09_hcd	51.65	15596	262	271	28.2	1.3e-05	62064.8	HUMAN	Keratin, type I cytoskeletal 9
1931	[6]	P35527	KRT9	777.708	3	0.17	SDLEM(Oxidation)QYETLQEELM(Oxidation)ALKK	Oxidation@276;Oxidation@286	GG_L_200508_09_hcd	69.783	23735	272	290	27.1	3.5e-09	62064.8	HUMAN	Keratin, type I cytoskeletal 9
1932	[6]	P35527	KRT9	777.708	3	0.57	SDLEM(Oxidation)QYETLQEELM(Oxidation)ALKK	Oxidation@276;Oxidation@286	GG_L_200508_09_hcd	70.15	23906	272	290	42.9	2.1e-15	62064.8	HUMAN	Keratin, type I cytoskeletal 9
1933	[6]	P35527	KRT9	777.708	3	0.57	SDLEM(Oxidation)QYETLQEELM(Oxidation)ALKK	Oxidation@276;Oxidation@286	GG_L_200508_09_hcd	70.55	24092	272	290	39.3	1.3e-13	62064.8	HUMAN	Keratin, type I cytoskeletal 9
1934	[6]	P35527	KRT9	772.376	3	-0.026	SDLEM(Oxidation)QYETLQEELMALKK	Oxidation@276=108	GG_L_200508_09_hcd	71.783	24658	272	290	32.4	3.5e-11	62064.8	HUMAN	Keratin, type I cytoskeletal 9
1935	[6]	P35527	KRT9	772.377	3	0.69	SDLEM(Oxidation)QYETLQEELMALKK	Oxidation@276=114	GG_L_200508_09_hcd	72.267	24881	272	290	40.9	7.7e-13	62064.8	HUMAN	Keratin, type I cytoskeletal 9
1936	[6]	P35527	KRT9	772.379	3	2.8	SDLEMQYETLQEELM(Oxidation)ALKK	Oxidation@286=119	GG_L_200508_09_hcd	70.3	23974	272	290	28.6	4.2e-10	62064.8	HUMAN	Keratin, type I cytoskeletal 9
1937	[6]	P35527	KRT9	772.376	3	-0.026	SDLEMQYETLQEELM(Oxidation)ALKK	Oxidation@286=127	GG_L_200508_09_hcd	70.7	24157	272	290	46	1.8e-13	62064.8	HUMAN	Keratin, type I cytoskeletal 9
1938	[6]	P35527	KRT9	767.045	3	0.26	SDLEMQYETLQEELMALKK		GG_L_200508_09_hcd	72.067	24783	272	290	51	1.2e-12	62064.8	HUMAN	Keratin, type I cytoskeletal 9
1939	[6]	P35527	KRT9	767.045	3	0.66	SDLEMQYETLQEELMALKK		GG_L_200508_09_hcd	72.467	24973	272	290	52.8	4.9e-14	62064.8	HUMAN	Keratin, type I cytoskeletal 9
1940	[6]	P35527	KRT9	623.312	3	0.4	TLNDM(Oxidation)RQEYEQLIAK	Oxidation@326	GG_L_200508_09_hcd	51.883	15704	322	336	23.1	5.9e-06	62064.8	HUMAN	Keratin, type I cytoskeletal 9
1941	[6]	P35527	KRT9	926.466	2	-0.66	TLNDMRQEYEQLIAK		GG_L_200508_09_hcd	61.033	19775	322	336	24.4	9.8e-07	62064.8	HUMAN	Keratin, type I cytoskeletal 9
1942	[6]	P35527	KRT9	617.98	3	-0.13	TLNDMRQEYEQLIAK		GG_L_200508_09_hcd	61.117	19811	322	336	23.6	8.8e-05	62064.8	HUMAN	Keratin, type I cytoskeletal 9
1943	[6]	P35527	KRT9	926.467	2	0.064	TLNDMRQEYEQLIAK		GG_L_200508_09_hcd	61.417	19952	322	336	23.1	1.5e-06	62064.8	HUMAN	Keratin, type I cytoskeletal 9
1944	[6]	P35527	KRT9	617.98	3	-0.13	TLNDMRQEYEQLIAK		GG_L_200508_09_hcd	61.483	19977	322	336	22.1	2.9e-05	62064.8	HUMAN	Keratin, type I cytoskeletal 9
1945	[6]	P35527	KRT9	552.783	2	0.45	Q(Gln->pyro-Glu)EYEQLIAK	Gln->pyro-Glu@328	GG_L_200508_09_hcd	59.717	19178	328	336	25.9	1.8e-05	62064.8	HUMAN	Keratin, type I cytoskeletal 9
1946	[6]	P35527	KRT9	561.296	2	0.17	QEYEQLIAK		GG_L_200508_09_hcd	45.867	13007	328	336	27.6	8.6e-06	62064.8	HUMAN	Keratin, type I cytoskeletal 9
1947	[6]	P35527	KRT9	561.295	2	-0.046	QEYEQLIAK		GG_L_200508_09_hcd	46.217	13162	328	336	32.3	3.7e-06	62064.8	HUMAN	Keratin, type I cytoskeletal 9
1948	[6]	P35527	KRT9	561.295	2	-0.26	QEYEQLIAK		GG_L_200508_09_hcd	46.6	13328	328	336	32.3	2.6e-06	62064.8	HUMAN	Keratin, type I cytoskeletal 9
1949	[6]	P35527	KRT9	848.908	4	0.63	KDIENQYETQITQIEHEVSSSGQEVQSSAK		GG_L_200508_09_hcd	64.133	21150	339	368	34.4	1.1e-09	62064.8	HUMAN	Keratin, type I cytoskeletal 9
1950	[6]	P35527	KRT9	848.909	4	1.4	KDIENQYETQITQIEHEVSSSGQEVQSSAK		GG_L_200508_09_hcd	64.533	21332	339	368	35.6	9.3e-12	62064.8	HUMAN	Keratin, type I cytoskeletal 9
1951	[6]	P35527	KRT9	1088.84	3	-0.033	DIENQYETQITQIEHEVSSSGQEVQSSAK		GG_L_200508_09_hcd	70.217	23939	340	368	59.5	1.1e-16	62064.8	HUMAN	Keratin, type I cytoskeletal 9
1952	[6]	P35527	KRT9	816.885	4	0.8	DIENQYETQITQIEHEVSSSGQEVQSSAK		GG_L_200508_09_hcd	70.6	24109	340	368	36.9	5.1e-09	62064.8	HUMAN	Keratin, type I cytoskeletal 9
1953	[6]	P35527	KRT9	1088.84	3	0.087	DIENQYETQITQIEHEVSSSGQEVQSSAK		GG_L_200508_09_hcd	70.617	24122	340	368	65.8	1.4e-17	62064.8	HUMAN	Keratin, type I cytoskeletal 9
1954	[6]	P35527	KRT9	816.885	4	0.88	DIENQYETQITQIEHEVSSSGQEVQSSAK		GG_L_200508_09_hcd	70.95	24275	340	368	33.1	9e-08	62064.8	HUMAN	Keratin, type I cytoskeletal 9
1955	[6]	P35527	KRT9	613.327	3	0.0048	HGVQELEIELQSQLSK		GG_L_200508_09_hcd	62.483	20429	375	390	41.7	1.7e-08	62064.8	HUMAN	Keratin, type I cytoskeletal 9
1956	[6]	P35527	KRT9	919.488	2	2	HGVQELEIELQSQLSK		GG_L_200508_09_hcd	62.533	20458	375	390	21.4	4.1e-06	62064.8	HUMAN	Keratin, type I cytoskeletal 9
1957	[6]	P35527	KRT9	613.327	3	0.1	HGVQELEIELQSQLSK		GG_L_200508_09_hcd	62.833	20593	375	390	47.3	6.5e-09	62064.8	HUMAN	Keratin, type I cytoskeletal 9
1958	[6]	P35527	KRT9	656.025	3	-0.12	HGVQELEIELQSQLSKK		GG_L_200508_09_hcd	58.167	18474	375	391	45.8	8.2e-13	62064.8	HUMAN	Keratin, type I cytoskeletal 9
1959	[6]	P35527	KRT9	656.024	3	-0.76	HGVQELEIELQSQLSKK		GG_L_200508_09_hcd	58.55	18644	375	391	30.1	3.5e-07	62064.8	HUMAN	Keratin, type I cytoskeletal 9
1960	[6]	P35527	KRT9	1255.57	2	-1.2	EIETYHNLLEGGQEDFESSGAGK		GG_L_200508_09_hcd	58.267	18515	450	472	55.6	4.2e-17	62064.8	HUMAN	Keratin, type I cytoskeletal 9
1961	[6]	P35527	KRT9	837.382	3	-0.62	EIETYHNLLEGGQEDFESSGAGK		GG_L_200508_09_hcd	58.383	18570	450	472	42.3	7.4e-12	62064.8	HUMAN	Keratin, type I cytoskeletal 9
1962	[6]	P35527	KRT9	896.368	2	0.28	GGSGGSYGGGGSGGGYGGGSGSR		GG_L_200508_09_hcd	29.1	6007	491	513	18.6	3.8e-14	62064.8	HUMAN	Keratin, type I cytoskeletal 9
1963	[6]	P35527	KRT9	896.368	2	0.28	GGSGGSYGGGGSGGGYGGGSGSR		GG_L_200508_09_hcd	29.45	6151	491	513	46.7	1.2e-22	62064.8	HUMAN	Keratin, type I cytoskeletal 9
1964	[6]	P35527	KRT9	896.368	2	0.68	GGSGGSYGGGGSGGGYGGGSGSR		GG_L_200508_09_hcd	29.8	6296	491	513	53.4	1.7e-22	62064.8	HUMAN	Keratin, type I cytoskeletal 9
1965	[6]	P35527	KRT9	597.914	3	-0.045	GGSGGSYGGGGSGGGYGGGSGSR		GG_L_200508_09_hcd	29.867	6320	491	513	24.2	1.4e-07	62064.8	HUMAN	Keratin, type I cytoskeletal 9
1966	[6]	P35527	KRT9	896.367	2	-0.069	GGSGGSYGGGGSGGGYGGGSGSR		GG_L_200508_09_hcd	30.15	6442	491	513	65.5	9.3e-25	62064.8	HUMAN	Keratin, type I cytoskeletal 9
1967	[6]	P35527	KRT9	597.914	3	-0.045	GGSGGSYGGGGSGGGYGGGSGSR		GG_L_200508_09_hcd	30.217	6469	491	513	37.3	8.9e-13	62064.8	HUMAN	Keratin, type I cytoskeletal 9
1968	[6]	P35527	KRT9	896.367	2	-0.002	GGSGGSYGGGGSGGGYGGGSGSR		GG_L_200508_09_hcd	30.5	6587	491	513	61.8	7.8e-26	62064.8	HUMAN	Keratin, type I cytoskeletal 9
1969	[6]	P35527	KRT9	597.914	3	0.056	GGSGGSYGGGGSGGGYGGGSGSR		GG_L_200508_09_hcd	30.567	6615	491	513	37	2e-11	62064.8	HUMAN	Keratin, type I cytoskeletal 9
1970	[6]	P35527	KRT9	896.367	2	-0.069	GGSGGSYGGGGSGGGYGGGSGSR		GG_L_200508_09_hcd	30.833	6727	491	513	65	1.7e-23	62064.8	HUMAN	Keratin, type I cytoskeletal 9
1971	[6]	P35527	KRT9	597.914	3	0.37	GGSGGSYGGGGSGGGYGGGSGSR		GG_L_200508_09_hcd	30.967	6777	491	513	30.4	3.2e-10	62064.8	HUMAN	Keratin, type I cytoskeletal 9
1972	[6]	P35527	KRT9	896.368	2	0.13	GGSGGSYGGGGSGGGYGGGSGSR		GG_L_200508_09_hcd	31.183	6863	491	513	58.6	1e-22	62064.8	HUMAN	Keratin, type I cytoskeletal 9
1973	[6]	P35527	KRT9	896.367	2	-0.069	GGSGGSYGGGGSGGGYGGGSGSR		GG_L_200508_09_hcd	31.533	7006	491	513	49	2.1e-17	62064.8	HUMAN	Keratin, type I cytoskeletal 9
1974	[6]	P35527	KRT9	896.368	2	0.75	GGSGGSYGGGGSGGGYGGGSGSR		GG_L_200508_09_hcd	31.883	7150	491	513	36.5	6.7e-13	62064.8	HUMAN	Keratin, type I cytoskeletal 9
1975	[6]	P35527	KRT9	896.368	2	0.13	GGSGGSYGGGGSGGGYGGGSGSR		GG_L_200508_09_hcd	32.25	7292	491	513	25.6	9.1e-13	62064.8	HUMAN	Keratin, type I cytoskeletal 9
1976	[7]	P04264	KRT1	829.4	2	0.24	SGGGFSSGSAGIINYQR		GG_L_200508_09_hcd	51.617	15586	13	29	41.4	5.6e-14	66039.2	HUMAN	Keratin, type II cytoskeletal 1
1977	[7]	P04264	KRT1	829.401	2	0.83	SGGGFSSGSAGIINYQR		GG_L_200508_09_hcd	52.083	15795	13	29	44.8	2.6e-13	66039.2	HUMAN	Keratin, type II cytoskeletal 1
1978	[7]	P04264	KRT1	416.748	2	0.37	SISISVAR		GG_L_200508_09_hcd	43.45	11954	75	82	27.1	0.00046	66039.2	HUMAN	Keratin, type II cytoskeletal 1
1979	[7]	P04264	KRT1	416.748	2	0.37	SISISVAR		GG_L_200508_09_hcd	43.817	12112	75	82	29	0.00056	66039.2	HUMAN	Keratin, type II cytoskeletal 1
1980	[7]	P04264	KRT1	692.349	2	0.042	SLNNQFASFIDK		GG_L_200508_09_hcd	61.367	19925	186	197	42	3.9e-10	66039.2	HUMAN	Keratin, type II cytoskeletal 1
1981	[7]	P04264	KRT1	692.349	2	0.13	SLNNQFASFIDK		GG_L_200508_09_hcd	61.717	20086	186	197	44.8	8.7e-09	66039.2	HUMAN	Keratin, type II cytoskeletal 1
1982	[7]	P04264	KRT1	692.349	2	0.13	SLNNQFASFIDK		GG_L_200508_09_hcd	62.083	20256	186	197	43.1	8.7e-09	66039.2	HUMAN	Keratin, type II cytoskeletal 1
1983	[7]	P04264	KRT1	546.959	3	1.1	SLNNQFASFIDKVR		GG_L_200508_09_hcd	63.133	20713	186	199	50.3	1e-10	66039.2	HUMAN	Keratin, type II cytoskeletal 1
1984	[7]	P04264	KRT1	546.958	3	0.68	SLNNQFASFIDKVR		GG_L_200508_09_hcd	63.467	20857	186	199	52.1	5.1e-11	66039.2	HUMAN	Keratin, type II cytoskeletal 1
1985	[7]	P04264	KRT1	546.958	3	-0.11	SLNNQFASFIDKVR		GG_L_200508_09_hcd	63.833	21011	186	199	47.5	1.8e-10	66039.2	HUMAN	Keratin, type II cytoskeletal 1
1986	[7]	P04264	KRT1	738.396	2	0.28	FLEQQNQVLQTK		GG_L_200508_09_hcd	47.6	13766	200	211	38.6	1.2e-08	66039.2	HUMAN	Keratin, type II cytoskeletal 1
1987	[7]	P04264	KRT1	738.397	2	0.54	FLEQQNQVLQTK		GG_L_200508_09_hcd	47.967	13937	200	211	44.3	4.7e-10	66039.2	HUMAN	Keratin, type II cytoskeletal 1
1988	[7]	P04264	KRT1	738.397	2	0.46	FLEQQNQVLQTK		GG_L_200508_09_hcd	48.367	14111	200	211	44	2.4e-10	66039.2	HUMAN	Keratin, type II cytoskeletal 1
1989	[7]	P04264	KRT1	738.396	2	0.28	FLEQQNQVLQTK		GG_L_200508_09_hcd	48.733	14279	200	211	37.6	1.2e-08	66039.2	HUMAN	Keratin, type II cytoskeletal 1
1990	[7]	P04264	KRT1	738.397	2	0.7	FLEQQNQVLQTK		GG_L_200508_09_hcd	49.133	14462	200	211	42	2e-09	66039.2	HUMAN	Keratin, type II cytoskeletal 1
1991	[7]	P04264	KRT1	738.396	2	0.2	FLEQQNQVLQTK		GG_L_200508_09_hcd	49.55	14645	200	211	26.9	5.1e-06	66039.2	HUMAN	Keratin, type II cytoskeletal 1
1992	[7]	P04264	KRT1	978.175	3	-2.1	FLEQQNQVLQTKWELLQQVDTSTR		GG_L_200508_09_hcd	67.4	22626	200	223	30	2.2e-08	66039.2	HUMAN	Keratin, type II cytoskeletal 1
1993	[7]	P04264	KRT1	738.377	2	-0.95	WELLQQVDTSTR		GG_L_200508_09_hcd	61.167	19837	212	223	32.1	3.4e-08	66039.2	HUMAN	Keratin, type II cytoskeletal 1
1994	[7]	P04264	KRT1	738.378	2	-0.7	WELLQQVDTSTR		GG_L_200508_09_hcd	61.233	19864	212	223	40.7	9.2e-10	66039.2	HUMAN	Keratin, type II cytoskeletal 1
1995	[7]	P04264	KRT1	738.378	2	-0.2	WELLQQVDTSTR		GG_L_200508_09_hcd	61.617	20037	212	223	39.8	1.9e-09	66039.2	HUMAN	Keratin, type II cytoskeletal 1
1996	[7]	P04264	KRT1	738.378	2	-0.28	WELLQQVDTSTR		GG_L_200508_09_hcd	61.783	20117	212	223	27.4	1e-06	66039.2	HUMAN	Keratin, type II cytoskeletal 1
1997	[7]	P04264	KRT1	665.33	3	-0.75	THNLEPYFESFINNLR		GG_L_200508_09_hcd	72.15	24826	224	239	47.1	7.1e-11	66039.2	HUMAN	Keratin, type II cytoskeletal 1
1998	[7]	P04264	KRT1	997.492	2	-0.33	THNLEPYFESFINNLR		GG_L_200508_09_hcd	72.483	24980	224	239	37.2	1.4e-10	66039.2	HUMAN	Keratin, type II cytoskeletal 1
1999	[7]	P04264	KRT1	665.331	3	0.34	THNLEPYFESFINNLR		GG_L_200508_09_hcd	72.517	24998	224	239	53.1	2.9e-12	66039.2	HUMAN	Keratin, type II cytoskeletal 1
[truncated: 2,053 more rows]

## Sheet: #2 pep ID
		Acc #	Gene	m/z	z	ppm	Peptide	Protein Mods	Fraction	RT	MSMS Info	Start	End	Score	Expect	Protein MW	Species	Protein Name
1	[1]	Q8VDD5	Myh9	777.893	2	-0.25	M(Met-loss+Acetyl)AQQAADKYLYVDK	Met-loss+Acetyl@1	GG_L_200508_11_hcd	54.817	16734	1	14	44.6	6.1e-10	226374	MOUSE	Myosin-9
2	[1]	Q8VDD5	Myh9	777.894	2	0.074	M(Met-loss+Acetyl)AQQAADKYLYVDK	Met-loss+Acetyl@1	GG_L_200508_11_hcd	55.183	16895	1	14	47	6.2e-10	226374	MOUSE	Myosin-9
3	[1]	Q8VDD5	Myh9	777.894	2	0.074	M(Met-loss+Acetyl)AQQAADKYLYVDK	Met-loss+Acetyl@1	GG_L_200508_11_hcd	55.567	17064	1	14	48.8	5.8e-11	226374	MOUSE	Myosin-9
4	[1]	Q8VDD5	Myh9	777.894	2	0.61	M(Met-loss+Acetyl)AQQAADKYLYVDK	Met-loss+Acetyl@1	GG_L_200508_11_hcd	55.917	17225	1	14	37.9	1.7e-08	226374	MOUSE	Myosin-9
5	[1]	Q8VDD5	Myh9	802.904	4	-4.2	M(Met-loss+Acetyl)AQQAADKYLYVDKNFINNPLAQADWAAK	Met-loss+Acetyl@1	GG_L_200508_11_hcd	71.867	24423	1	29	19.6	2.7e-05	226374	MOUSE	Myosin-9
6	[1]	Q8VDD5	Myh9	1070.21	3	-0.12	M(Met-loss+Acetyl)AQQAADKYLYVDKNFINNPLAQADWAAK	Met-loss+Acetyl@1	GG_L_200508_11_hcd	71.9	24446	1	29	40	1.4e-11	226374	MOUSE	Myosin-9
7	[1]	Q8VDD5	Myh9	802.907	4	-0.33	M(Met-loss+Acetyl)AQQAADKYLYVDKNFINNPLAQADWAAK	Met-loss+Acetyl@1	GG_L_200508_11_hcd	72.233	24595	1	29	40.8	1e-09	226374	MOUSE	Myosin-9
8	[1]	Q8VDD5	Myh9	1070.21	3	-0.57	M(Met-loss+Acetyl)AQQAADKYLYVDKNFINNPLAQADWAAK	Met-loss+Acetyl@1	GG_L_200508_11_hcd	72.25	24604	1	29	46.9	7.1e-14	226374	MOUSE	Myosin-9
9	[1]	Q8VDD5	Myh9	1070.21	3	0.45	M(Met-loss+Acetyl)AQQAADKYLYVDKNFINNPLAQADWAAK	Met-loss+Acetyl@1	GG_L_200508_11_hcd	72.75	24829	1	29	36	1.1e-10	226374	MOUSE	Myosin-9
10	[1]	Q8VDD5	Myh9	400.713	2	0.13	YLYVDK		GG_L_200508_11_hcd	39.617	10177	9	14	17.9	0.00021	226374	MOUSE	Myosin-9
11	[1]	Q8VDD5	Myh9	400.713	2	-0.17	YLYVDK		GG_L_200508_11_hcd	40	10342	9	14	18.8	0.00012	226374	MOUSE	Myosin-9
12	[1]	Q8VDD5	Myh9	400.713	2	-0.4	YLYVDK		GG_L_200508_11_hcd	40.417	10523	9	14	16.9	0.0008	226374	MOUSE	Myosin-9
13	[1]	Q8VDD5	Myh9	818.753	3	-0.11	YLYVDKNFINNPLAQADWAAK		GG_L_200508_11_hcd	68.55	22894	9	29	43	2e-13	226374	MOUSE	Myosin-9
14	[1]	Q8VDD5	Myh9	818.754	3	0.42	YLYVDKNFINNPLAQADWAAK		GG_L_200508_11_hcd	68.933	23074	9	29	42.5	6.6e-13	226374	MOUSE	Myosin-9
15	[1]	Q8VDD5	Myh9	836.926	2	0.28	NFINNPLAQADWAAK		GG_L_200508_11_hcd	66	21736	15	29	46.3	9.9e-12	226374	MOUSE	Myosin-9
16	[1]	Q8VDD5	Myh9	836.926	2	0.58	NFINNPLAQADWAAK		GG_L_200508_11_hcd	66.383	21906	15	29	48.9	2.8e-12	226374	MOUSE	Myosin-9
17	[1]	Q8VDD5	Myh9	522.316	2	-0.58	KLVWVPSSK		GG_L_200508_11_hcd	42.933	11521	30	38	36.3	9.9e-06	226374	MOUSE	Myosin-9
18	[1]	Q8VDD5	Myh9	522.316	2	-0.22	KLVWVPSSK		GG_L_200508_11_hcd	43.267	11656	30	38	41.5	2.6e-06	226374	MOUSE	Myosin-9
19	[1]	Q8VDD5	Myh9	522.316	2	-0.1	KLVWVPSSK		GG_L_200508_11_hcd	43.617	11804	30	38	39.1	3.8e-06	226374	MOUSE	Myosin-9
20	[1]	Q8VDD5	Myh9	522.316	2	-0.1	KLVWVPSSK		GG_L_200508_11_hcd	43.967	11956	30	38	34.7	1e-06	226374	MOUSE	Myosin-9
21	[1]	Q8VDD5	Myh9	458.269	2	-0.0066	LVWVPSSK		GG_L_200508_11_hcd	49.883	14569	31	38	28.2	1.7e-05	226374	MOUSE	Myosin-9
22	[1]	Q8VDD5	Myh9	458.269	2	-0.14	LVWVPSSK		GG_L_200508_11_hcd	50.267	14742	31	38	31.1	1.1e-05	226374	MOUSE	Myosin-9
23	[1]	Q8VDD5	Myh9	896.452	3	-0.024	NGFEPASLKEEVGEEAIVELVENGK		GG_L_200508_11_hcd	72.65	24781	39	63	38.6	1.3e-09	226374	MOUSE	Myosin-9
24	[1]	Q8VDD5	Myh9	896.452	3	0.59	NGFEPASLKEEVGEEAIVELVENGK		GG_L_200508_11_hcd	73.017	24947	39	63	46.6	4.6e-12	226374	MOUSE	Myosin-9
25	[1]	Q8VDD5	Myh9	896.452	3	0.19	NGFEPASLKEEVGEEAIVELVENGK		GG_L_200508_11_hcd	73.383	25109	39	63	41.8	1.6e-09	226374	MOUSE	Myosin-9
26	[1]	Q8VDD5	Myh9	939.152	3	1.9	NGFEPASLKEEVGEEAIVELVENGKK		GG_L_200508_11_hcd	67.667	22492	39	64	45.1	3.4e-11	226374	MOUSE	Myosin-9
27	[1]	Q8VDD5	Myh9	704.615	4	1.4	NGFEPASLKEEVGEEAIVELVENGKK		GG_L_200508_11_hcd	68.05	22667	39	64	35.9	5.2e-08	226374	MOUSE	Myosin-9
28	[1]	Q8VDD5	Myh9	939.15	3	0.28	NGFEPASLKEEVGEEAIVELVENGKK		GG_L_200508_11_hcd	68.05	22670	39	64	46.4	2.2e-13	226374	MOUSE	Myosin-9
29	[1]	Q8VDD5	Myh9	704.615	4	0.23	NGFEPASLKEEVGEEAIVELVENGKK		GG_L_200508_11_hcd	68.4	22832	39	64	35.9	2e-08	226374	MOUSE	Myosin-9
30	[1]	Q8VDD5	Myh9	939.15	3	0.35	NGFEPASLKEEVGEEAIVELVENGKK		GG_L_200508_11_hcd	68.433	22843	39	64	47.8	1.8e-13	226374	MOUSE	Myosin-9
31	[1]	Q8VDD5	Myh9	396.231	3	-1.2	VKVNKDDIQK		GG_L_200508_11_hcd	22.25	3976	65	74	19	0.00011	226374	MOUSE	Myosin-9
32	[1]	Q8VDD5	Myh9	396.231	3	-1.2	VKVNKDDIQK		GG_L_200508_11_hcd	22.6	4041	65	74	14.7	0.00016	226374	MOUSE	Myosin-9
33	[1]	Q8VDD5	Myh9	396.231	3	-1.4	VKVNKDDIQK		GG_L_200508_11_hcd	23.267	4180	65	74	22.6	0.0001	226374	MOUSE	Myosin-9
34	[1]	Q8VDD5	Myh9	660.074	4	0.19	FSKVEDMAELTC(Methylthio)LNEASVLHNLK		GG_L_200508_11_hcd	71.933	24461	80	102	58.1	1.2e-13	226374	MOUSE	Myosin-9
35	[1]	Q8VDD5	Myh9	879.762	3	0.26	FSKVEDMAELTC(Methylthio)LNEASVLHNLK		GG_L_200508_11_hcd	72.083	24524	80	102	42.1	1.7e-11	226374	MOUSE	Myosin-9
36	[1]	Q8VDD5	Myh9	660.073	4	0.1	FSKVEDMAELTC(Methylthio)LNEASVLHNLK		GG_L_200508_11_hcd	72.333	24638	80	102	57.1	3e-14	226374	MOUSE	Myosin-9
37	[1]	Q8VDD5	Myh9	879.762	3	0.26	FSKVEDMAELTC(Methylthio)LNEASVLHNLK		GG_L_200508_11_hcd	72.45	24691	80	102	35.9	2.8e-10	226374	MOUSE	Myosin-9
38	[1]	Q8VDD5	Myh9	660.074	4	0.19	FSKVEDMAELTC(Methylthio)LNEASVLHNLK		GG_L_200508_11_hcd	72.7	24804	80	102	55.7	1.4e-13	226374	MOUSE	Myosin-9
39	[1]	Q8VDD5	Myh9	759.031	3	0.78	VEDMAELTC(Methylthio)LNEASVLHNLK		GG_L_200508_11_hcd	71.917	24449	83	102	53.7	1.8e-15	226374	MOUSE	Myosin-9
40	[1]	Q8VDD5	Myh9	1138.04	2	-0.85	VEDMAELTC(Methylthio)LNEASVLHNLK		GG_L_200508_11_hcd	72.117	24542	83	102	58	9e-17	226374	MOUSE	Myosin-9
41	[1]	Q8VDD5	Myh9	759.03	3	-0.12	VEDMAELTC(Methylthio)LNEASVLHNLK		GG_L_200508_11_hcd	72.283	24618	83	102	55.7	3.7e-16	226374	MOUSE	Myosin-9
42	[1]	Q8VDD5	Myh9	1138.04	2	-0.97	VEDMAELTC(Methylthio)LNEASVLHNLK		GG_L_200508_11_hcd	72.533	24729	83	102	52.4	5.8e-16	226374	MOUSE	Myosin-9
43	[1]	Q8VDD5	Myh9	759.031	3	0.37	VEDMAELTC(Methylthio)LNEASVLHNLK		GG_L_200508_11_hcd	72.65	24784	83	102	55.8	1.3e-14	226374	MOUSE	Myosin-9
44	[1]	Q8VDD5	Myh9	759.031	3	0.45	VEDMAELTC(Methylthio)LNEASVLHNLK		GG_L_200508_11_hcd	73.017	24948	83	102	56.4	7.8e-14	226374	MOUSE	Myosin-9
45	[1]	Q8VDD5	Myh9	759.032	3	1.7	VEDMAELTC(Methylthio)LNEASVLHNLK		GG_L_200508_11_hcd	73.483	25159	83	102	22.9	7e-07	226374	MOUSE	Myosin-9
46	[1]	Q8VDD5	Myh9	872.43	2	1.2	NLPIYSEEIVEM(Oxidation)YK	Oxidation@137	GG_L_200508_11_hcd	64.583	21099	126	139	22.2	6.7e-06	226374	MOUSE	Myosin-9
47	[1]	Q8VDD5	Myh9	872.432	2	2.9	NLPIYSEEIVEM(Oxidation)YK	Oxidation@137	GG_L_200508_11_hcd	65.033	21302	126	139	22.2	3.8e-07	226374	MOUSE	Myosin-9
48	[1]	Q8VDD5	Myh9	864.433	2	1.4	NLPIYSEEIVEMYK		GG_L_200508_11_hcd	69.133	23169	126	139	44.3	7.7e-10	226374	MOUSE	Myosin-9
49	[1]	Q8VDD5	Myh9	576.623	3	-0.32	NLPIYSEEIVEMYK		GG_L_200508_11_hcd	69.35	23268	126	139	40.6	8.3e-13	226374	MOUSE	Myosin-9
50	[1]	Q8VDD5	Myh9	864.432	2	-0.097	NLPIYSEEIVEMYK		GG_L_200508_11_hcd	69.517	23345	126	139	46	3.1e-10	226374	MOUSE	Myosin-9
51	[1]	Q8VDD5	Myh9	576.623	3	-0.22	NLPIYSEEIVEMYK		GG_L_200508_11_hcd	69.733	23445	126	139	39.4	2.1e-12	226374	MOUSE	Myosin-9
52	[1]	Q8VDD5	Myh9	864.432	2	0.33	NLPIYSEEIVEMYK		GG_L_200508_11_hcd	69.867	23512	126	139	47.2	2.4e-10	226374	MOUSE	Myosin-9
53	[1]	Q8VDD5	Myh9	864.432	2	0.33	NLPIYSEEIVEMYK		GG_L_200508_11_hcd	70.233	23682	126	139	47.5	4.2e-09	226374	MOUSE	Myosin-9
54	[1]	Q8VDD5	Myh9	550.534	4	0.29	KRHEMPPHIYAITDTAYR		GG_L_200508_11_hcd	43.133	11603	142	159	42.8	1.7e-09	226374	MOUSE	Myosin-9
55	[1]	Q8VDD5	Myh9	550.534	4	0.074	KRHEMPPHIYAITDTAYR		GG_L_200508_11_hcd	43.483	11747	142	159	44	2.6e-09	226374	MOUSE	Myosin-9
56	[1]	Q8VDD5	Myh9	550.534	4	0.074	KRHEMPPHIYAITDTAYR		GG_L_200508_11_hcd	43.85	11905	142	159	43.5	8.9e-10	226374	MOUSE	Myosin-9
57	[1]	Q8VDD5	Myh9	733.709	3	0.0042	KRHEMPPHIYAITDTAYR		GG_L_200508_11_hcd	43.95	11951	142	159	25.8	8.2e-07	226374	MOUSE	Myosin-9
58	[1]	Q8VDD5	Myh9	550.534	4	-0.14	KRHEMPPHIYAITDTAYR		GG_L_200508_11_hcd	44.217	12064	142	159	45.9	1.9e-09	226374	MOUSE	Myosin-9
59	[1]	Q8VDD5	Myh9	733.71	3	1.5	KRHEMPPHIYAITDTAYR		GG_L_200508_11_hcd	44.4	12145	142	159	24.8	2.1e-07	226374	MOUSE	Myosin-9
60	[1]	Q8VDD5	Myh9	550.534	4	-0.14	KRHEMPPHIYAITDTAYR		GG_L_200508_11_hcd	44.583	12226	142	159	48.1	2.7e-10	226374	MOUSE	Myosin-9
61	[1]	Q8VDD5	Myh9	550.534	4	-0.14	KRHEMPPHIYAITDTAYR		GG_L_200508_11_hcd	44.95	12388	142	159	39.4	4.9e-09	226374	MOUSE	Myosin-9
62	[1]	Q8VDD5	Myh9	550.534	4	0.074	KRHEMPPHIYAITDTAYR		GG_L_200508_11_hcd	45.333	12551	142	159	37.8	1.9e-09	226374	MOUSE	Myosin-9
63	[1]	Q8VDD5	Myh9	550.534	4	-0.14	KRHEMPPHIYAITDTAYR		GG_L_200508_11_hcd	45.733	12720	142	159	34	5.7e-08	226374	MOUSE	Myosin-9
64	[1]	Q8VDD5	Myh9	550.534	4	-0.25	KRHEMPPHIYAITDTAYR		GG_L_200508_11_hcd	46.1	12873	142	159	40.3	3.3e-10	226374	MOUSE	Myosin-9
65	[1]	Q8VDD5	Myh9	550.534	4	-0.25	KRHEMPPHIYAITDTAYR		GG_L_200508_11_hcd	48.333	13864	142	159	18.2	9e-06	226374	MOUSE	Myosin-9
66	[1]	Q8VDD5	Myh9	691.011	3	-0.067	RHEMPPHIYAITDTAYR		GG_L_200508_11_hcd	46.233	12930	143	159	32.1	9.6e-08	226374	MOUSE	Myosin-9
67	[1]	Q8VDD5	Myh9	691.011	3	-0.067	RHEMPPHIYAITDTAYR		GG_L_200508_11_hcd	47.4	13450	143	159	24.4	3.5e-08	226374	MOUSE	Myosin-9
68	[1]	Q8VDD5	Myh9	691.011	3	0.64	RHEMPPHIYAITDTAYR		GG_L_200508_11_hcd	47.817	13635	143	159	21.6	1.5e-06	226374	MOUSE	Myosin-9
69	[1]	Q8VDD5	Myh9	638.977	3	0.33	HEMPPHIYAITDTAYR		GG_L_200508_11_hcd	48.783	14071	144	159	42	7.5e-14	226374	MOUSE	Myosin-9
70	[1]	Q8VDD5	Myh9	638.977	3	0.043	HEMPPHIYAITDTAYR		GG_L_200508_11_hcd	49.183	14246	144	159	58	1.2e-14	226374	MOUSE	Myosin-9
71	[1]	Q8VDD5	Myh9	479.484	4	-0.61	HEMPPHIYAITDTAYR		GG_L_200508_11_hcd	49.217	14267	144	159	36.9	1.6e-08	226374	MOUSE	Myosin-9
72	[1]	Q8VDD5	Myh9	638.977	3	0.53	HEMPPHIYAITDTAYR		GG_L_200508_11_hcd	49.55	14413	144	159	62.2	8.8e-16	226374	MOUSE	Myosin-9
73	[1]	Q8VDD5	Myh9	479.485	4	-0.21	HEMPPHIYAITDTAYR		GG_L_200508_11_hcd	49.867	14555	144	159	42	6e-10	226374	MOUSE	Myosin-9
74	[1]	Q8VDD5	Myh9	638.977	3	0.23	HEMPPHIYAITDTAYR		GG_L_200508_11_hcd	49.933	14585	144	159	55	9.1e-17	226374	MOUSE	Myosin-9
75	[1]	Q8VDD5	Myh9	479.485	4	-0.27	HEMPPHIYAITDTAYR		GG_L_200508_11_hcd	50.283	14746	144	159	30.1	1.9e-06	226374	MOUSE	Myosin-9
76	[1]	Q8VDD5	Myh9	638.977	3	-0.14	HEMPPHIYAITDTAYR		GG_L_200508_11_hcd	50.317	14759	144	159	52.9	2.4e-16	226374	MOUSE	Myosin-9
77	[1]	Q8VDD5	Myh9	638.977	3	0.043	HEMPPHIYAITDTAYR		GG_L_200508_11_hcd	50.7	14934	144	159	56	2.5e-16	226374	MOUSE	Myosin-9
78	[1]	Q8VDD5	Myh9	479.485	4	-0.27	HEMPPHIYAITDTAYR		GG_L_200508_11_hcd	50.7	14937	144	159	39.2	4e-09	226374	MOUSE	Myosin-9
79	[1]	Q8VDD5	Myh9	638.977	3	-0.14	HEMPPHIYAITDTAYR		GG_L_200508_11_hcd	51.083	15112	144	159	57	2.3e-15	226374	MOUSE	Myosin-9
80	[1]	Q8VDD5	Myh9	638.977	3	-0.14	HEMPPHIYAITDTAYR		GG_L_200508_11_hcd	51.467	15283	144	159	46	1.4e-14	226374	MOUSE	Myosin-9
81	[1]	Q8VDD5	Myh9	638.977	3	0.14	HEMPPHIYAITDTAYR		GG_L_200508_11_hcd	51.867	15470	144	159	30.9	1e-10	226374	MOUSE	Myosin-9
82	[1]	Q8VDD5	Myh9	638.977	3	0.33	HEMPPHIYAITDTAYR		GG_L_200508_11_hcd	52.25	15641	144	159	30.1	6.4e-09	226374	MOUSE	Myosin-9
83	[1]	Q8VDD5	Myh9	768.99	3	0.24	SM(Oxidation)MQDREDQSILC(Methylthio)TGESGAGK	Oxidation@161=7	GG_L_200508_11_hcd	49.083	14206	160	180	36.2	3.6e-14	226374	MOUSE	Myosin-9
84	[1]	Q8VDD5	Myh9	768.99	3	-0.4	SM(Oxidation)MQDREDQSILC(Methylthio)TGESGAGK	Oxidation@161=8	GG_L_200508_11_hcd	49.533	14405	160	180	31.1	2.1e-10	226374	MOUSE	Myosin-9
85	[1]	Q8VDD5	Myh9	768.99	3	0.24	SMM(Oxidation)QDREDQSILC(Methylthio)TGESGAGK	Oxidation@162=9	GG_L_200508_11_hcd	48.7	14031	160	180	22.6	2.3e-07	226374	MOUSE	Myosin-9
86	[1]	Q8VDD5	Myh9	763.659	3	0.61	SMMQDREDQSILC(Methylthio)TGESGAGK		GG_L_200508_11_hcd	52.55	15776	160	180	32.1	2.3e-11	226374	MOUSE	Myosin-9
87	[1]	Q8VDD5	Myh9	763.659	3	0.045	SMMQDREDQSILC(Methylthio)TGESGAGK		GG_L_200508_11_hcd	52.917	15947	160	180	41.6	2.4e-13	226374	MOUSE	Myosin-9
88	[1]	Q8VDD5	Myh9	1144.98	2	-0.93	SMMQDREDQSILC(Methylthio)TGESGAGK		GG_L_200508_11_hcd	53	15979	160	180	45.4	5.1e-14	226374	MOUSE	Myosin-9
89	[1]	Q8VDD5	Myh9	763.659	3	0.69	SMMQDREDQSILC(Methylthio)TGESGAGK		GG_L_200508_11_hcd	53.317	16121	160	180	36.9	5.1e-12	226374	MOUSE	Myosin-9
90	[1]	Q8VDD5	Myh9	1144.98	2	-0.29	SMMQDREDQSILC(Methylthio)TGESGAGK		GG_L_200508_11_hcd	53.533	16218	160	180	31.8	1.5e-08	226374	MOUSE	Myosin-9
91	[1]	Q8VDD5	Myh9	763.659	3	-0.27	SMMQDREDQSILC(Methylthio)TGESGAGK		GG_L_200508_11_hcd	53.667	16279	160	180	35.6	1.4e-11	226374	MOUSE	Myosin-9
92	[1]	Q8VDD5	Myh9	716.315	4	0.24	SMMQDREDQSILC(Methylthio)TGESGAGKTENTK		GG_L_200508_11_hcd	48.383	13886	160	185	39.1	2.7e-13	226374	MOUSE	Myosin-9
93	[1]	Q8VDD5	Myh9	716.315	4	-0.099	SMMQDREDQSILC(Methylthio)TGESGAGKTENTK		GG_L_200508_11_hcd	48.767	14057	160	185	44.1	9.8e-13	226374	MOUSE	Myosin-9
94	[1]	Q8VDD5	Myh9	770.835	2	0.17	EDQSILC(Methylthio)TGESGAGK		GG_L_200508_11_hcd	50.967	15057	166	180	41.1	4.9e-10	226374	MOUSE	Myosin-9
95	[1]	Q8VDD5	Myh9	770.835	2	0.25	EDQSILC(Methylthio)TGESGAGK		GG_L_200508_11_hcd	51.367	15237	166	180	50.3	8e-14	226374	MOUSE	Myosin-9
96	[1]	Q8VDD5	Myh9	770.835	2	0.4	EDQSILC(Methylthio)TGESGAGK		GG_L_200508_11_hcd	51.75	15413	166	180	48.7	6.2e-12	226374	MOUSE	Myosin-9
97	[1]	Q8VDD5	Myh9	705.317	3	-0.61	EDQSILC(Methylthio)TGESGAGKTENTK		GG_L_200508_11_hcd	45.5	12627	166	185	32.5	5.6e-08	226374	MOUSE	Myosin-9
98	[1]	Q8VDD5	Myh9	561.264	4	0.88	EDQSILC(Methylthio)TGESGAGKTENTKK		GG_L_200508_11_hcd	40.05	10361	166	186	23.1	1.5e-06	226374	MOUSE	Myosin-9
99	[1]	Q8VDD5	Myh9	561.263	4	-0.42	EDQSILC(Methylthio)TGESGAGKTENTKK		GG_L_200508_11_hcd	40.5	10563	166	186	16.9	5.3e-06	226374	MOUSE	Myosin-9
100	[1]	Q8VDD5	Myh9	395.978	4	-0.51	KVIQYLAHVASSHK		GG_L_200508_11_hcd	39	9912	186	199	25.6	8.1e-07	226374	MOUSE	Myosin-9
101	[1]	Q8VDD5	Myh9	395.978	4	-0.21	KVIQYLAHVASSHK		GG_L_200508_11_hcd	39.35	10065	186	199	23.2	5.2e-05	226374	MOUSE	Myosin-9
102	[1]	Q8VDD5	Myh9	527.635	3	-0.16	KVIQYLAHVASSHK		GG_L_200508_11_hcd	39.45	10106	186	199	32.3	2.5e-10	226374	MOUSE	Myosin-9
103	[1]	Q8VDD5	Myh9	395.978	4	-0.13	KVIQYLAHVASSHK		GG_L_200508_11_hcd	39.7	10217	186	199	26.2	2e-06	226374	MOUSE	Myosin-9
104	[1]	Q8VDD5	Myh9	395.978	4	0.021	KVIQYLAHVASSHK		GG_L_200508_11_hcd	40.083	10380	186	199	38.4	2e-08	226374	MOUSE	Myosin-9
105	[1]	Q8VDD5	Myh9	395.978	4	-0.21	KVIQYLAHVASSHK		GG_L_200508_11_hcd	41.267	10897	186	199	20.4	1e-06	226374	MOUSE	Myosin-9
106	[1]	Q8VDD5	Myh9	484.937	3	0.36	VIQYLAHVASSHK		GG_L_200508_11_hcd	39.95	10322	187	199	53.3	3.9e-10	226374	MOUSE	Myosin-9
107	[1]	Q8VDD5	Myh9	726.901	2	-1.1	VIQYLAHVASSHK		GG_L_200508_11_hcd	40.017	10348	187	199	38.4	1.5e-09	226374	MOUSE	Myosin-9
108	[1]	Q8VDD5	Myh9	484.937	3	0.42	VIQYLAHVASSHK		GG_L_200508_11_hcd	40.3	10474	187	199	53.9	2.5e-10	226374	MOUSE	Myosin-9
109	[1]	Q8VDD5	Myh9	726.902	2	0.36	VIQYLAHVASSHK		GG_L_200508_11_hcd	40.383	10510	187	199	46.5	1.1e-10	226374	MOUSE	Myosin-9
110	[1]	Q8VDD5	Myh9	484.937	3	0.17	VIQYLAHVASSHK		GG_L_200508_11_hcd	40.667	10630	187	199	52.4	1.2e-10	226374	MOUSE	Myosin-9
111	[1]	Q8VDD5	Myh9	726.902	2	0.36	VIQYLAHVASSHK		GG_L_200508_11_hcd	40.733	10664	187	199	47.1	1.3e-10	226374	MOUSE	Myosin-9
112	[1]	Q8VDD5	Myh9	484.937	3	-0.012	VIQYLAHVASSHK		GG_L_200508_11_hcd	41	10778	187	199	50.8	3.6e-10	226374	MOUSE	Myosin-9
113	[1]	Q8VDD5	Myh9	726.902	2	0.28	VIQYLAHVASSHK		GG_L_200508_11_hcd	41.117	10827	187	199	33.2	6.9e-09	226374	MOUSE	Myosin-9
114	[1]	Q8VDD5	Myh9	484.937	3	-0.074	VIQYLAHVASSHK		GG_L_200508_11_hcd	41.35	10931	187	199	45.5	2.1e-10	226374	MOUSE	Myosin-9
115	[1]	Q8VDD5	Myh9	484.937	3	0.42	VIQYLAHVASSHK		GG_L_200508_11_hcd	41.85	11142	187	199	26.7	4.6e-09	226374	MOUSE	Myosin-9
116	[1]	Q8VDD5	Myh9	855.465	2	0.75	Q(Gln->pyro-Glu)LLQANPILEAFGNAK	Gln->pyro-Glu@210	GG_L_200508_11_hcd	84.583	30009	210	225	36.9	7.6e-12	226374	MOUSE	Myosin-9
117	[1]	Q8VDD5	Myh9	855.465	2	0.61	Q(Gln->pyro-Glu)LLQANPILEAFGNAK	Gln->pyro-Glu@210	GG_L_200508_11_hcd	84.917	30163	210	225	50.4	1.9e-12	226374	MOUSE	Myosin-9
118	[1]	Q8VDD5	Myh9	855.466	2	1.8	Q(Gln->pyro-Glu)LLQANPILEAFGNAK	Gln->pyro-Glu@210	GG_L_200508_11_hcd	85.283	30320	210	225	44.6	5.2e-11	226374	MOUSE	Myosin-9
119	[1]	Q8VDD5	Myh9	863.978	2	0.5	QLLQANPILEAFGNAK		GG_L_200508_11_hcd	72.75	24828	210	225	48	1.8e-10	226374	MOUSE	Myosin-9
120	[1]	Q8VDD5	Myh9	863.979	2	0.65	QLLQANPILEAFGNAK		GG_L_200508_11_hcd	73.1	24985	210	225	53.2	6.6e-11	226374	MOUSE	Myosin-9
121	[1]	Q8VDD5	Myh9	576.321	3	0.49	QLLQANPILEAFGNAK		GG_L_200508_11_hcd	73.183	25026	210	225	42.2	6.7e-10	226374	MOUSE	Myosin-9
122	[1]	Q8VDD5	Myh9	863.979	2	0.72	QLLQANPILEAFGNAK		GG_L_200508_11_hcd	73.467	25149	210	225	49.1	7.2e-11	226374	MOUSE	Myosin-9
123	[1]	Q8VDD5	Myh9	863.979	2	1.3	QLLQANPILEAFGNAK		GG_L_200508_11_hcd	73.833	25314	210	225	40.1	4.5e-10	226374	MOUSE	Myosin-9
124	[1]	Q8VDD5	Myh9	795.751	3	2.2	INFDVNGYIVGANIETYLLEK		GG_L_200508_11_hcd	81.65	28738	241	261	45.2	1.1e-09	226374	MOUSE	Myosin-9
125	[1]	Q8VDD5	Myh9	795.75	3	0.6	INFDVNGYIVGANIETYLLEK		GG_L_200508_11_hcd	82	28896	241	261	46.2	1.2e-11	226374	MOUSE	Myosin-9
126	[1]	Q8VDD5	Myh9	795.75	3	0.6	INFDVNGYIVGANIETYLLEK		GG_L_200508_11_hcd	82.367	29050	241	261	46.9	3.2e-13	226374	MOUSE	Myosin-9
127	[1]	Q8VDD5	Myh9	795.75	3	1.3	INFDVNGYIVGANIETYLLEK		GG_L_200508_11_hcd	82.733	29206	241	261	42.5	1.3e-11	226374	MOUSE	Myosin-9
128	[1]	Q8VDD5	Myh9	795.75	3	0.36	INFDVNGYIVGANIETYLLEK		GG_L_200508_11_hcd	83.167	29391	241	261	39.4	7.6e-08	226374	MOUSE	Myosin-9
129	[1]	Q8VDD5	Myh9	795.75	3	0.06	INFDVNGYIVGANIETYLLEK		GG_L_200508_11_hcd	83.567	29567	241	261	36.5	2.6e-08	226374	MOUSE	Myosin-9
130	[1]	Q8VDD5	Myh9	499.764	4	-0.11	TFHIFYYLLSGAGEHLK		GG_L_200508_11_hcd	69.617	23396	273	289	42.1	3.4e-12	226374	MOUSE	Myosin-9
131	[1]	Q8VDD5	Myh9	499.764	4	0.01	TFHIFYYLLSGAGEHLK		GG_L_200508_11_hcd	70	23569	273	289	44	5.9e-12	226374	MOUSE	Myosin-9
132	[1]	Q8VDD5	Myh9	666.016	3	0.35	TFHIFYYLLSGAGEHLK		GG_L_200508_11_hcd	70.15	23639	273	289	36	1.5e-11	226374	MOUSE	Myosin-9
133	[1]	Q8VDD5	Myh9	499.764	4	0.071	TFHIFYYLLSGAGEHLK		GG_L_200508_11_hcd	70.367	23742	273	289	43.8	1.6e-13	226374	MOUSE	Myosin-9
134	[1]	Q8VDD5	Myh9	666.016	3	0.26	TFHIFYYLLSGAGEHLK		GG_L_200508_11_hcd	70.517	23809	273	289	35.6	1.2e-10	226374	MOUSE	Myosin-9
135	[1]	Q8VDD5	Myh9	666.016	3	-0.0064	TFHIFYYLLSGAGEHLK		GG_L_200508_11_hcd	70.917	23995	273	289	33.5	2.1e-11	226374	MOUSE	Myosin-9
136	[1]	Q8VDD5	Myh9	666.015	3	-1.7	TFHIFYYLLSGAGEHLK		GG_L_200508_11_hcd	71.333	24181	273	289	28.5	8.5e-09	226374	MOUSE	Myosin-9
137	[1]	Q8VDD5	Myh9	666.015	3	-0.56	TFHIFYYLLSGAGEHLK		GG_L_200508_11_hcd	71.833	24410	273	289	29.9	4.8e-10	226374	MOUSE	Myosin-9
138	[1]	Q8VDD5	Myh9	499.764	4	-0.35	TFHIFYYLLSGAGEHLK		GG_L_200508_11_hcd	72.183	24571	273	289	22.1	6.8e-09	226374	MOUSE	Myosin-9
139	[1]	Q8VDD5	Myh9	603.324	2	0.24	TDLLLEPYNK		GG_L_200508_11_hcd	55.717	17131	290	299	32.8	1.6e-07	226374	MOUSE	Myosin-9
140	[1]	Q8VDD5	Myh9	603.324	2	0.24	TDLLLEPYNK		GG_L_200508_11_hcd	56.067	17295	290	299	39	1.4e-07	226374	MOUSE	Myosin-9
141	[1]	Q8VDD5	Myh9	603.324	2	0.044	TDLLLEPYNK		GG_L_200508_11_hcd	56.433	17461	290	299	38.5	4.3e-08	226374	MOUSE	Myosin-9
142	[1]	Q8VDD5	Myh9	603.324	2	0.34	TDLLLEPYNK		GG_L_200508_11_hcd	56.8	17625	290	299	37.6	2.3e-07	226374	MOUSE	Myosin-9
143	[1]	Q8VDD5	Myh9	603.324	2	-0.056	TDLLLEPYNK		GG_L_200508_11_hcd	57.183	17803	290	299	29.1	8.5e-06	226374	MOUSE	Myosin-9
144	[1]	Q8VDD5	Myh9	603.324	2	0.044	TDLLLEPYNK		GG_L_200508_11_hcd	57.583	17982	290	299	25.6	5.1e-05	226374	MOUSE	Myosin-9
145	[1]	Q8VDD5	Myh9	547.618	3	-0.15	FLSNGHVTIPGQQDK		GG_L_200508_11_hcd	46.417	13015	302	316	18.1	9.3e-05	226374	MOUSE	Myosin-9
146	[1]	Q8VDD5	Myh9	757.351	4	0.33	FLSNGHVTIPGQQDKDM(Oxidation)FQETMEAMR	Oxidation@318=28	GG_L_200508_11_hcd	59.4	18788	302	327	38.1	1.2e-12	226374	MOUSE	Myosin-9
147	[1]	Q8VDD5	Myh9	757.351	4	0.41	FLSNGHVTIPGQQDKDM(Oxidation)FQETMEAMR	Oxidation@318=63	GG_L_200508_11_hcd	59.817	18977	302	327	34	4.8e-12	226374	MOUSE	Myosin-9
148	[1]	Q8VDD5	Myh9	757.35	4	-0.47	FLSNGHVTIPGQQDKDMFQETM(Oxidation)EAMR	Oxidation@323|326	GG_L_200508_11_hcd	58.867	18545	302	327	34.5	3.9e-11	226374	MOUSE	Myosin-9
149	[1]	Q8VDD5	Myh9	753.352	4	-0.054	FLSNGHVTIPGQQDKDMFQETMEAMR		GG_L_200508_11_hcd	63.65	20683	302	327	39.5	9.5e-13	226374	MOUSE	Myosin-9
150	[1]	Q8VDD5	Myh9	1004.13	3	0.47	FLSNGHVTIPGQQDKDMFQETMEAMR		GG_L_200508_11_hcd	63.75	20727	302	327	51.8	2e-19	226374	MOUSE	Myosin-9
151	[1]	Q8VDD5	Myh9	753.352	4	0.11	FLSNGHVTIPGQQDKDMFQETMEAMR		GG_L_200508_11_hcd	64.017	20840	302	327	47.5	5.1e-15	226374	MOUSE	Myosin-9
152	[1]	Q8VDD5	Myh9	1004.13	3	-0.37	FLSNGHVTIPGQQDKDMFQETMEAMR		GG_L_200508_11_hcd	64.117	20886	302	327	57.2	1.6e-19	226374	MOUSE	Myosin-9
153	[1]	Q8VDD5	Myh9	753.353	4	1.2	FLSNGHVTIPGQQDKDMFQETMEAMR		GG_L_200508_11_hcd	64.383	21009	302	327	52.6	7.7e-13	226374	MOUSE	Myosin-9
154	[1]	Q8VDD5	Myh9	1004.13	3	0.59	FLSNGHVTIPGQQDKDMFQETMEAMR		GG_L_200508_11_hcd	64.483	21053	302	327	51.1	6e-16	226374	MOUSE	Myosin-9
155	[1]	Q8VDD5	Myh9	809.403	2	0.7	IM(Oxidation)GIPEDEQMGLLR	Oxidation@329=86	GG_L_200508_11_hcd	61.1	19567	328	341	29.5	1.9e-09	226374	MOUSE	Myosin-9
156	[1]	Q8VDD5	Myh9	809.403	2	0.55	IM(Oxidation)GIPEDEQMGLLR	Oxidation@329=10	GG_L_200508_11_hcd	61.483	19736	328	341	32	4e-08	226374	MOUSE	Myosin-9
157	[1]	Q8VDD5	Myh9	809.403	2	0.4	IMGIPEDEQM(Oxidation)GLLR	Oxidation@337=40	GG_L_200508_11_hcd	61.9	19924	328	341	21	2.9e-05	226374	MOUSE	Myosin-9
158	[1]	Q8VDD5	Myh9	801.405	2	0.5	IMGIPEDEQMGLLR		GG_L_200508_11_hcd	66.5	21959	328	341	47.7	1.4e-11	226374	MOUSE	Myosin-9
159	[1]	Q8VDD5	Myh9	801.405	2	-0.17	IMGIPEDEQMGLLR		GG_L_200508_11_hcd	66.883	22129	328	341	52.4	4.1e-12	226374	MOUSE	Myosin-9
160	[1]	Q8VDD5	Myh9	801.405	2	-0.02	IMGIPEDEQMGLLR		GG_L_200508_11_hcd	67.233	22296	328	341	53	1.8e-12	226374	MOUSE	Myosin-9
161	[1]	Q8VDD5	Myh9	801.405	2	0.35	IMGIPEDEQMGLLR		GG_L_200508_11_hcd	67.6	22464	328	341	46.5	1.7e-10	226374	MOUSE	Myosin-9
162	[1]	Q8VDD5	Myh9	801.405	2	0.67	IMGIPEDEQMGLLR		GG_L_200508_11_hcd	68.017	22654	328	341	25.6	5.2e-09	226374	MOUSE	Myosin-9
163	[1]	Q8VDD5	Myh9	729.938	2	0.73	VISGVLQLGNIAFK		GG_L_200508_11_hcd	70.65	23869	342	355	43.3	2.4e-11	226374	MOUSE	Myosin-9
164	[1]	Q8VDD5	Myh9	486.96	3	-1	VISGVLQLGNIAFK		GG_L_200508_11_hcd	70.817	23947	342	355	35.4	2.1e-10	226374	MOUSE	Myosin-9
165	[1]	Q8VDD5	Myh9	729.938	2	-0.023	VISGVLQLGNIAFK		GG_L_200508_11_hcd	71.017	24043	342	355	48.3	1.3e-11	226374	MOUSE	Myosin-9
166	[1]	Q8VDD5	Myh9	486.961	3	-0.49	VISGVLQLGNIAFK		GG_L_200508_11_hcd	71.2	24126	342	355	39.5	2.1e-10	226374	MOUSE	Myosin-9
167	[1]	Q8VDD5	Myh9	729.938	2	0.06	VISGVLQLGNIAFK		GG_L_200508_11_hcd	71.383	24205	342	355	47	9.5e-11	226374	MOUSE	Myosin-9
168	[1]	Q8VDD5	Myh9	486.961	3	-0.061	VISGVLQLGNIAFK		GG_L_200508_11_hcd	71.583	24295	342	355	31.6	1.3e-08	226374	MOUSE	Myosin-9
169	[1]	Q8VDD5	Myh9	729.938	2	0.14	VISGVLQLGNIAFK		GG_L_200508_11_hcd	71.75	24373	342	355	41.5	9.9e-11	226374	MOUSE	Myosin-9
170	[1]	Q8VDD5	Myh9	529.659	3	-0.36	VISGVLQLGNIAFKK		GG_L_200508_11_hcd	63	20419	342	356	46	2.5e-12	226374	MOUSE	Myosin-9
171	[1]	Q8VDD5	Myh9	529.659	3	0.32	VISGVLQLGNIAFKK		GG_L_200508_11_hcd	63.333	20560	342	356	51.1	3.1e-11	226374	MOUSE	Myosin-9
172	[1]	Q8VDD5	Myh9	529.659	3	-0.25	VISGVLQLGNIAFKK		GG_L_200508_11_hcd	63.683	20698	342	356	49.1	1.3e-13	226374	MOUSE	Myosin-9
173	[1]	Q8VDD5	Myh9	529.659	3	0.093	VISGVLQLGNIAFKK		GG_L_200508_11_hcd	64.05	20853	342	356	36.1	5.4e-10	226374	MOUSE	Myosin-9
174	[1]	Q8VDD5	Myh9	529.659	3	0.093	VISGVLQLGNIAFKK		GG_L_200508_11_hcd	64.433	21031	342	356	17.1	0.00014	226374	MOUSE	Myosin-9
175	[1]	Q8VDD5	Myh9	626.287	3	-0.23	ERNTDQASMPDNTAAQK		GG_L_200508_11_hcd	29.817	6111	357	373	17.9	3.4e-08	226374	MOUSE	Myosin-9
176	[1]	Q8VDD5	Myh9	626.287	3	0.057	ERNTDQASMPDNTAAQK		GG_L_200508_11_hcd	30.15	6243	357	373	23.9	9.4e-10	226374	MOUSE	Myosin-9
177	[1]	Q8VDD5	Myh9	626.287	3	0.057	ERNTDQASMPDNTAAQK		GG_L_200508_11_hcd	30.533	6392	357	373	10.9	0.00065	226374	MOUSE	Myosin-9
178	[1]	Q8VDD5	Myh9	796.355	2	0.94	NTDQASMPDNTAAQK		GG_L_200508_11_hcd	32.283	7107	359	373	40.1	2.7e-12	226374	MOUSE	Myosin-9
179	[1]	Q8VDD5	Myh9	796.355	2	0.56	NTDQASMPDNTAAQK		GG_L_200508_11_hcd	32.65	7260	359	373	44.8	4.2e-13	226374	MOUSE	Myosin-9
180	[1]	Q8VDD5	Myh9	796.355	2	0.56	NTDQASMPDNTAAQK		GG_L_200508_11_hcd	33	7407	359	373	46.3	1.7e-14	226374	MOUSE	Myosin-9
181	[1]	Q8VDD5	Myh9	796.355	2	0.63	NTDQASMPDNTAAQK		GG_L_200508_11_hcd	33.35	7552	359	373	50	1.4e-12	226374	MOUSE	Myosin-9
182	[1]	Q8VDD5	Myh9	796.355	2	0.48	NTDQASMPDNTAAQK		GG_L_200508_11_hcd	33.7	7692	359	373	48.5	6.3e-12	226374	MOUSE	Myosin-9
183	[1]	Q8VDD5	Myh9	796.355	2	0.71	NTDQASMPDNTAAQK		GG_L_200508_11_hcd	34.05	7831	359	373	35.1	4.8e-12	226374	MOUSE	Myosin-9
184	[1]	Q8VDD5	Myh9	796.355	2	0.94	NTDQASMPDNTAAQK		GG_L_200508_11_hcd	34.417	7980	359	373	27	1.1e-10	226374	MOUSE	Myosin-9
185	[1]	Q8VDD5	Myh9	524.623	3	-0.34	VSHLLGINVTDFTR		GG_L_200508_11_hcd	61.183	19601	374	387	26.7	4.5e-05	226374	MOUSE	Myosin-9
186	[1]	Q8VDD5	Myh9	786.432	2	1.2	VSHLLGINVTDFTR		GG_L_200508_11_hcd	61.483	19733	374	387	44.2	1.7e-13	226374	MOUSE	Myosin-9
187	[1]	Q8VDD5	Myh9	524.623	3	0.12	VSHLLGINVTDFTR		GG_L_200508_11_hcd	61.567	19773	374	387	39.7	4.3e-08	226374	MOUSE	Myosin-9
188	[1]	Q8VDD5	Myh9	786.431	2	-0.06	VSHLLGINVTDFTR		GG_L_200508_11_hcd	61.85	19902	374	387	52.5	6.2e-11	226374	MOUSE	Myosin-9
189	[1]	Q8VDD5	Myh9	524.623	3	0.0063	VSHLLGINVTDFTR		GG_L_200508_11_hcd	61.933	19938	374	387	39.4	1e-07	226374	MOUSE	Myosin-9
190	[1]	Q8VDD5	Myh9	786.431	2	-0.14	VSHLLGINVTDFTR		GG_L_200508_11_hcd	62.233	20071	374	387	47.9	7.8e-12	226374	MOUSE	Myosin-9
191	[1]	Q8VDD5	Myh9	524.623	3	-0.22	VSHLLGINVTDFTR		GG_L_200508_11_hcd	62.3	20101	374	387	37.3	5.2e-08	226374	MOUSE	Myosin-9
192	[1]	Q8VDD5	Myh9	524.623	3	-0.22	VSHLLGINVTDFTR		GG_L_200508_11_hcd	62.667	20270	374	387	38.5	8.5e-09	226374	MOUSE	Myosin-9
193	[1]	Q8VDD5	Myh9	653.338	2	-0.19	EQADFAIEALAK		GG_L_200508_11_hcd	60.733	19394	408	419	34.3	7.4e-08	226374	MOUSE	Myosin-9
194	[1]	Q8VDD5	Myh9	653.338	2	0.36	EQADFAIEALAK		GG_L_200508_11_hcd	61.083	19556	408	419	34.3	4.4e-08	226374	MOUSE	Myosin-9
195	[1]	Q8VDD5	Myh9	653.338	2	0.27	EQADFAIEALAK		GG_L_200508_11_hcd	61.45	19721	408	419	33.7	2.3e-07	226374	MOUSE	Myosin-9
196	[1]	Q8VDD5	Myh9	653.338	2	0.18	EQADFAIEALAK		GG_L_200508_11_hcd	61.8	19882	408	419	31.5	9.7e-08	226374	MOUSE	Myosin-9
197	[1]	Q8VDD5	Myh9	653.338	2	0.089	EQADFAIEALAK		GG_L_200508_11_hcd	62.167	20045	408	419	32.7	3.5e-07	226374	MOUSE	Myosin-9
198	[1]	Q8VDD5	Myh9	823.074	3	0.19	LQQLFNHTMFILEQEEYQR		GG_L_200508_11_hcd	67.75	22530	476	494	51.4	2.9e-13	226374	MOUSE	Myosin-9
199	[1]	Q8VDD5	Myh9	617.557	4	0.18	LQQLFNHTMFILEQEEYQR		GG_L_200508_11_hcd	68.117	22695	476	494	19.1	4.2e-06	226374	MOUSE	Myosin-9
200	[1]	Q8VDD5	Myh9	823.075	3	0.7	LQQLFNHTMFILEQEEYQR		GG_L_200508_11_hcd	68.117	22697	476	494	54.4	4.1e-11	226374	MOUSE	Myosin-9
201	[1]	Q8VDD5	Myh9	1234.1	2	-2.4	LQQLFNHTMFILEQEEYQR		GG_L_200508_11_hcd	68.2	22737	476	494	59	2.2e-16	226374	MOUSE	Myosin-9
202	[1]	Q8VDD5	Myh9	823.074	3	0.34	LQQLFNHTMFILEQEEYQR		GG_L_200508_11_hcd	68.483	22866	476	494	54.1	2.5e-11	226374	MOUSE	Myosin-9
203	[1]	Q8VDD5	Myh9	823.075	3	0.7	LQQLFNHTMFILEQEEYQR		GG_L_200508_11_hcd	68.85	23031	476	494	42.2	1.3e-13	226374	MOUSE	Myosin-9
204	[1]	Q8VDD5	Myh9	1209.09	4	-2.1	EGIEWNFIDFGLDLQPC(Methylthio)IDLIEKPAGPPGILALLDEEC(Methylthio)WFPK		GG_L_200508_11_hcd	93.083	33649	495	536	33.1	7.5e-11	226374	MOUSE	Myosin-9
205	[1]	Q8VDD5	Myh9	509.576	3	0.016	DKADFC(Methylthio)IIHYAGK		GG_L_200508_11_hcd	55.217	16911	564	576	41.5	5e-11	226374	MOUSE	Myosin-9
206	[1]	Q8VDD5	Myh9	382.434	4	-0.25	DKADFC(Methylthio)IIHYAGK		GG_L_200508_11_hcd	55.317	16955	564	576	27.1	2.9e-07	226374	MOUSE	Myosin-9
207	[1]	Q8VDD5	Myh9	509.576	3	-0.043	DKADFC(Methylthio)IIHYAGK		GG_L_200508_11_hcd	55.583	17078	564	576	48.5	6.3e-12	226374	MOUSE	Myosin-9
208	[1]	Q8VDD5	Myh9	382.434	4	0.091	DKADFC(Methylthio)IIHYAGK		GG_L_200508_11_hcd	55.617	17090	564	576	26.1	7.1e-08	226374	MOUSE	Myosin-9
209	[1]	Q8VDD5	Myh9	382.433	4	-0.72	DKADFC(Methylthio)IIHYAGK		GG_L_200508_11_hcd	55.717	17129	564	576	27.6	4.6e-07	226374	MOUSE	Myosin-9
210	[1]	Q8VDD5	Myh9	382.434	4	-0.066	DKADFC(Methylthio)IIHYAGK		GG_L_200508_11_hcd	55.967	17246	564	576	22.6	1.8e-07	226374	MOUSE	Myosin-9
211	[1]	Q8VDD5	Myh9	509.576	3	1.1	DKADFC(Methylthio)IIHYAGK		GG_L_200508_11_hcd	55.983	17252	564	576	35.4	1.6e-10	226374	MOUSE	Myosin-9
212	[1]	Q8VDD5	Myh9	642.3	2	1.9	ADFC(Methylthio)IIHYAGK		GG_L_200508_11_hcd	58.633	18445	566	576	35.7	1.1e-09	226374	MOUSE	Myosin-9
213	[1]	Q8VDD5	Myh9	428.535	3	0.055	ADFC(Methylthio)IIHYAGK		GG_L_200508_11_hcd	58.717	18476	566	576	23.2	1.3e-07	226374	MOUSE	Myosin-9
214	[1]	Q8VDD5	Myh9	642.299	2	0.092	ADFC(Methylthio)IIHYAGK		GG_L_200508_11_hcd	59	18603	566	576	42.6	6.6e-11	226374	MOUSE	Myosin-9
215	[1]	Q8VDD5	Myh9	428.535	3	-0.085	ADFC(Methylthio)IIHYAGK		GG_L_200508_11_hcd	59.067	18638	566	576	27.5	3.6e-08	226374	MOUSE	Myosin-9
216	[1]	Q8VDD5	Myh9	642.299	2	-0.11	ADFC(Methylthio)IIHYAGK		GG_L_200508_11_hcd	59.367	18769	566	576	34.8	7.1e-11	226374	MOUSE	Myosin-9
217	[1]	Q8VDD5	Myh9	428.535	3	-0.23	ADFC(Methylthio)IIHYAGK		GG_L_200508_11_hcd	59.45	18812	566	576	26.9	6.4e-08	226374	MOUSE	Myosin-9
218	[1]	Q8VDD5	Myh9	642.299	2	-0.2	ADFC(Methylthio)IIHYAGK		GG_L_200508_11_hcd	59.733	18940	566	576	34.4	1.7e-09	226374	MOUSE	Myosin-9
219	[1]	Q8VDD5	Myh9	699.342	2	-0.37	VDYKADEWLMK		GG_L_200508_11_hcd	54.567	16628	577	587	35.9	9.6e-09	226374	MOUSE	Myosin-9
220	[1]	Q8VDD5	Myh9	466.564	3	-0.062	VDYKADEWLMK		GG_L_200508_11_hcd	54.583	16631	577	587	37.1	2e-09	226374	MOUSE	Myosin-9
221	[1]	Q8VDD5	Myh9	466.564	3	0.067	VDYKADEWLMK		GG_L_200508_11_hcd	54.967	16801	577	587	39.6	3e-10	226374	MOUSE	Myosin-9
222	[1]	Q8VDD5	Myh9	699.342	2	0.14	VDYKADEWLMK		GG_L_200508_11_hcd	54.983	16807	577	587	43	4.3e-10	226374	MOUSE	Myosin-9
223	[1]	Q8VDD5	Myh9	466.564	3	-0.062	VDYKADEWLMK		GG_L_200508_11_hcd	55.333	16965	577	587	36.8	1.7e-09	226374	MOUSE	Myosin-9
224	[1]	Q8VDD5	Myh9	699.342	2	0.24	VDYKADEWLMK		GG_L_200508_11_hcd	55.35	16968	577	587	42.1	2.6e-10	226374	MOUSE	Myosin-9
225	[1]	Q8VDD5	Myh9	466.564	3	0.26	VDYKADEWLMK		GG_L_200508_11_hcd	55.8	17173	577	587	18.1	4.7e-05	226374	MOUSE	Myosin-9
226	[1]	Q8VDD5	Myh9	758.626	4	0.11	NM(Oxidation)DPLNDNIATLLHQSSDKFVSELWK	Oxidation@589	GG_L_200508_11_hcd	77.4	26867	588	613	29.9	1.8e-08	226374	MOUSE	Myosin-9
227	[1]	Q8VDD5	Myh9	709.345	3	0.56	NMDPLNDNIATLLHQSSDK		GG_L_200508_11_hcd	65.5	21510	588	606	57.9	1.2e-14	226374	MOUSE	Myosin-9
228	[1]	Q8VDD5	Myh9	709.345	3	0.65	NMDPLNDNIATLLHQSSDK		GG_L_200508_11_hcd	65.867	21677	588	606	56.4	1.5e-14	226374	MOUSE	Myosin-9
229	[1]	Q8VDD5	Myh9	709.345	3	0.82	NMDPLNDNIATLLHQSSDK		GG_L_200508_11_hcd	66.267	21849	588	606	56.1	1.2e-15	226374	MOUSE	Myosin-9
230	[1]	Q8VDD5	Myh9	754.628	4	0.29	NMDPLNDNIATLLHQSSDKFVSELWK		GG_L_200508_11_hcd	78.567	27405	588	613	65.8	6e-18	226374	MOUSE	Myosin-9
231	[1]	Q8VDD5	Myh9	1005.83	3	-0.09	NMDPLNDNIATLLHQSSDKFVSELWK		GG_L_200508_11_hcd	78.683	27454	588	613	44	1.3e-13	226374	MOUSE	Myosin-9
232	[1]	Q8VDD5	Myh9	754.628	4	0.77	NMDPLNDNIATLLHQSSDKFVSELWK		GG_L_200508_11_hcd	78.917	27566	588	613	70.5	5.7e-18	226374	MOUSE	Myosin-9
233	[1]	Q8VDD5	Myh9	1005.83	3	-0.03	NMDPLNDNIATLLHQSSDKFVSELWK		GG_L_200508_11_hcd	79.083	27640	588	613	55.4	1.5e-16	226374	MOUSE	Myosin-9
234	[1]	Q8VDD5	Myh9	754.628	4	0.77	NMDPLNDNIATLLHQSSDKFVSELWK		GG_L_200508_11_hcd	79.267	27721	588	613	68.9	6.4e-20	226374	MOUSE	Myosin-9
235	[1]	Q8VDD5	Myh9	754.628	4	1	NMDPLNDNIATLLHQSSDKFVSELWK		GG_L_200508_11_hcd	79.65	27890	588	613	63.7	3.9e-16	226374	MOUSE	Myosin-9
236	[1]	Q8VDD5	Myh9	700.948	5	0.27	NMDPLNDNIATLLHQSSDKFVSELWKDVDR		GG_L_200508_11_hcd	79.817	27961	588	617	59.8	3.8e-18	226374	MOUSE	Myosin-9
237	[1]	Q8VDD5	Myh9	875.933	4	-0.037	NMDPLNDNIATLLHQSSDKFVSELWKDVDR		GG_L_200508_11_hcd	79.983	28034	588	617	54.1	1.6e-15	226374	MOUSE	Myosin-9
238	[1]	Q8VDD5	Myh9	700.948	5	0.27	NMDPLNDNIATLLHQSSDKFVSELWKDVDR		GG_L_200508_11_hcd	80.183	28128	588	617	81.5	7.6e-20	226374	MOUSE	Myosin-9
239	[1]	Q8VDD5	Myh9	875.934	4	1	NMDPLNDNIATLLHQSSDKFVSELWKDVDR		GG_L_200508_11_hcd	80.4	28221	588	617	57.8	8e-17	226374	MOUSE	Myosin-9
240	[1]	Q8VDD5	Myh9	700.948	5	0.27	NMDPLNDNIATLLHQSSDKFVSELWKDVDR		GG_L_200508_11_hcd	80.583	28297	588	617	58.1	9.4e-17	226374	MOUSE	Myosin-9
241	[1]	Q8VDD5	Myh9	1017.53	2	-1.9	IIGLDQVAGM(Oxidation)SETALPGAFK	Oxidation@627	GG_L_200508_11_hcd	68.817	23020	618	637	28.9	2e-08	226374	MOUSE	Myosin-9
242	[1]	Q8VDD5	Myh9	673.359	3	0.44	IIGLDQVAGMSETALPGAFK		GG_L_200508_11_hcd	74.633	25661	618	637	54.1	4e-15	226374	MOUSE	Myosin-9
243	[1]	Q8VDD5	Myh9	1009.54	2	1.6	IIGLDQVAGMSETALPGAFK		GG_L_200508_11_hcd	74.667	25676	618	637	51.5	3.7e-14	226374	MOUSE	Myosin-9
244	[1]	Q8VDD5	Myh9	673.359	3	0.34	IIGLDQVAGMSETALPGAFK		GG_L_200508_11_hcd	74.967	25795	618	637	52.5	2e-14	226374	MOUSE	Myosin-9
245	[1]	Q8VDD5	Myh9	1009.54	2	0.53	IIGLDQVAGMSETALPGAFK		GG_L_200508_11_hcd	75.017	25813	618	637	53.1	9.5e-14	226374	MOUSE	Myosin-9
246	[1]	Q8VDD5	Myh9	673.359	3	0.16	IIGLDQVAGMSETALPGAFK		GG_L_200508_11_hcd	75.317	25947	618	637	51.3	5.4e-13	226374	MOUSE	Myosin-9
247	[1]	Q8VDD5	Myh9	1009.54	2	0.23	IIGLDQVAGMSETALPGAFK		GG_L_200508_11_hcd	75.383	25981	618	637	53.5	1.5e-13	226374	MOUSE	Myosin-9
248	[1]	Q8VDD5	Myh9	673.36	3	0.62	IIGLDQVAGMSETALPGAFK		GG_L_200508_11_hcd	75.683	26118	618	637	52	3.4e-14	226374	MOUSE	Myosin-9
249	[1]	Q8VDD5	Myh9	404.732	2	-0.13	TVGQLYK		GG_L_200508_11_hcd	32.683	7277	645	651	24.9	0.00055	226374	MOUSE	Myosin-9
250	[1]	Q8VDD5	Myh9	481.246	2	-0.79	NTNPNFVR		GG_L_200508_11_hcd	32.017	6999	663	670	25.1	0.00019	226374	MOUSE	Myosin-9
251	[1]	Q8VDD5	Myh9	481.246	2	-0.17	NTNPNFVR		GG_L_200508_11_hcd	32.383	7147	663	670	32.4	5.1e-05	226374	MOUSE	Myosin-9
252	[1]	Q8VDD5	Myh9	481.246	2	-0.11	NTNPNFVR		GG_L_200508_11_hcd	32.717	7292	663	670	34.4	8.9e-05	226374	MOUSE	Myosin-9
253	[1]	Q8VDD5	Myh9	481.246	2	-0.043	NTNPNFVR		GG_L_200508_11_hcd	33.067	7437	663	670	31.5	6.3e-05	226374	MOUSE	Myosin-9
254	[1]	Q8VDD5	Myh9	481.246	2	-0.23	NTNPNFVR		GG_L_200508_11_hcd	33.417	7573	663	670	32.8	2.6e-05	226374	MOUSE	Myosin-9
255	[1]	Q8VDD5	Myh9	500.241	2	0.29	C(Methylthio)IIPNHEK		GG_L_200508_11_hcd	33.817	7733	671	678	21.9	1.6e-05	226374	MOUSE	Myosin-9
256	[1]	Q8VDD5	Myh9	500.241	2	-0.13	C(Methylthio)IIPNHEK		GG_L_200508_11_hcd	34.167	7878	671	678	28.9	4.5e-05	226374	MOUSE	Myosin-9
257	[1]	Q8VDD5	Myh9	500.241	2	-0.01	C(Methylthio)IIPNHEK		GG_L_200508_11_hcd	34.517	8020	671	678	35.6	1.7e-05	226374	MOUSE	Myosin-9
258	[1]	Q8VDD5	Myh9	500.241	2	-0.19	C(Methylthio)IIPNHEK		GG_L_200508_11_hcd	34.85	8152	671	678	35.1	9.1e-06	226374	MOUSE	Myosin-9
259	[1]	Q8VDD5	Myh9	500.241	2	-0.07	C(Methylthio)IIPNHEK		GG_L_200508_11_hcd	35.2	8294	671	678	33.4	1.4e-05	226374	MOUSE	Myosin-9
260	[1]	Q8VDD5	Myh9	525.638	3	-0.47	AGKLDPHLVLDQLR		GG_L_200508_11_hcd	55.9	17215	680	693	40.9	1.3e-09	226374	MOUSE	Myosin-9
261	[1]	Q8VDD5	Myh9	394.48	4	-2	AGKLDPHLVLDQLR		GG_L_200508_11_hcd	55.933	17234	680	693	26.5	0.00053	226374	MOUSE	Myosin-9
262	[1]	Q8VDD5	Myh9	787.955	2	0.61	AGKLDPHLVLDQLR		GG_L_200508_11_hcd	56.083	17301	680	693	32.7	7e-10	226374	MOUSE	Myosin-9
263	[1]	Q8VDD5	Myh9	525.639	3	-0.016	AGKLDPHLVLDQLR		GG_L_200508_11_hcd	56.267	17386	680	693	53.9	2e-11	226374	MOUSE	Myosin-9
264	[1]	Q8VDD5	Myh9	394.481	4	-0.18	AGKLDPHLVLDQLR		GG_L_200508_11_hcd	56.3	17402	680	693	28.7	0.0002	226374	MOUSE	Myosin-9
265	[1]	Q8VDD5	Myh9	787.955	2	0.31	AGKLDPHLVLDQLR		GG_L_200508_11_hcd	56.467	17477	680	693	24.4	4.5e-08	226374	MOUSE	Myosin-9
266	[1]	Q8VDD5	Myh9	525.639	3	-0.24	AGKLDPHLVLDQLR		GG_L_200508_11_hcd	56.633	17549	680	693	49.2	1.4e-09	226374	MOUSE	Myosin-9
267	[1]	Q8VDD5	Myh9	394.481	4	-0.34	AGKLDPHLVLDQLR		GG_L_200508_11_hcd	56.683	17573	680	693	30.4	2.3e-05	226374	MOUSE	Myosin-9
268	[1]	Q8VDD5	Myh9	525.638	3	-0.95	AGKLDPHLVLDQLR		GG_L_200508_11_hcd	57.017	17727	680	693	34.8	5.3e-09	226374	MOUSE	Myosin-9
269	[1]	Q8VDD5	Myh9	659.878	2	-0.029	LDPHLVLDQLR		GG_L_200508_11_hcd	60.9	19471	683	693	37.7	3.3e-08	226374	MOUSE	Myosin-9
270	[1]	Q8VDD5	Myh9	659.878	2	0.26	LDPHLVLDQLR		GG_L_200508_11_hcd	61.267	19638	683	693	44.8	9.4e-08	226374	MOUSE	Myosin-9
271	[1]	Q8VDD5	Myh9	440.254	3	0.17	LDPHLVLDQLR		GG_L_200508_11_hcd	61.3	19658	683	693	44.6	2.8e-09	226374	MOUSE	Myosin-9
272	[1]	Q8VDD5	Myh9	659.878	2	0.15	LDPHLVLDQLR		GG_L_200508_11_hcd	61.633	19808	683	693	45.3	3e-08	226374	MOUSE	Myosin-9
273	[1]	Q8VDD5	Myh9	440.254	3	-0.1	LDPHLVLDQLR		GG_L_200508_11_hcd	61.65	19818	683	693	44	5.4e-10	226374	MOUSE	Myosin-9
274	[1]	Q8VDD5	Myh9	440.254	3	-0.58	LDPHLVLDQLR		GG_L_200508_11_hcd	62.117	20020	683	693	33.3	5.6e-07	226374	MOUSE	Myosin-9
275	[1]	Q8VDD5	Myh9	503.744	2	-0.32	C(Methylthio)NGVLEGIR		GG_L_200508_11_hcd	50.733	14948	694	702	28.6	1.3e-06	226374	MOUSE	Myosin-9
276	[1]	Q8VDD5	Myh9	503.744	2	-0.024	C(Methylthio)NGVLEGIR		GG_L_200508_11_hcd	51.117	15125	694	702	32.4	8.3e-07	226374	MOUSE	Myosin-9
277	[1]	Q8VDD5	Myh9	503.744	2	0.036	C(Methylthio)NGVLEGIR		GG_L_200508_11_hcd	51.483	15295	694	702	27.4	6.2e-06	226374	MOUSE	Myosin-9
278	[1]	Q8VDD5	Myh9	462.75	2	-0.016	VVFQEFR		GG_L_200508_11_hcd	50.317	14766	712	718	32	0.00027	226374	MOUSE	Myosin-9
279	[1]	Q8VDD5	Myh9	462.75	2	-0.15	VVFQEFR		GG_L_200508_11_hcd	50.683	14932	712	718	38.5	5.8e-05	226374	MOUSE	Myosin-9
280	[1]	Q8VDD5	Myh9	462.75	2	-0.28	VVFQEFR		GG_L_200508_11_hcd	51.05	15095	712	718	33.8	0.00012	226374	MOUSE	Myosin-9
281	[1]	Q8VDD5	Myh9	771.42	2	0.38	Q(Gln->pyro-Glu)RYEILTPNSIPK	Gln->pyro-Glu@719	GG_L_200508_11_hcd	58.85	18541	719	731	22.9	9.9e-05	226374	MOUSE	Myosin-9
282	[1]	Q8VDD5	Myh9	520.291	3	-0.17	QRYEILTPNSIPK		GG_L_200508_11_hcd	50.717	14947	719	731	33.7	2.7e-07	226374	MOUSE	Myosin-9
283	[1]	Q8VDD5	Myh9	520.291	3	-0.17	QRYEILTPNSIPK		GG_L_200508_11_hcd	51.117	15126	719	731	33.4	8e-07	226374	MOUSE	Myosin-9
284	[1]	Q8VDD5	Myh9	637.853	2	0.05	YEILTPNSIPK		GG_L_200508_11_hcd	56.133	17320	721	731	22.5	2.1e-06	226374	MOUSE	Myosin-9
285	[1]	Q8VDD5	Myh9	637.853	2	-0.044	YEILTPNSIPK		GG_L_200508_11_hcd	56.483	17485	721	731	35.1	6.7e-10	226374	MOUSE	Myosin-9
286	[1]	Q8VDD5	Myh9	637.853	2	0.14	YEILTPNSIPK		GG_L_200508_11_hcd	56.867	17655	721	731	33.4	6.9e-10	226374	MOUSE	Myosin-9
287	[1]	Q8VDD5	Myh9	637.853	2	0.14	YEILTPNSIPK		GG_L_200508_11_hcd	57.25	17834	721	731	25.9	6.2e-08	226374	MOUSE	Myosin-9
288	[1]	Q8VDD5	Myh9	476.245	2	-0.025	QAC(Methylthio)VLMIK		GG_L_200508_11_hcd	58.183	18249	738	745	25.4	6.9e-07	226374	MOUSE	Myosin-9
289	[1]	Q8VDD5	Myh9	476.245	2	-0.088	QAC(Methylthio)VLMIK		GG_L_200508_11_hcd	58.55	18405	738	745	25	1.3e-05	226374	MOUSE	Myosin-9
290	[1]	Q8VDD5	Myh9	597.312	2	0.26	ALELDSNLYR		GG_L_200508_11_hcd	54.9	16775	746	755	38	3.3e-06	226374	MOUSE	Myosin-9
291	[1]	Q8VDD5	Myh9	597.312	2	0.055	ALELDSNLYR		GG_L_200508_11_hcd	55.267	16935	746	755	43	6.9e-07	226374	MOUSE	Myosin-9
292	[1]	Q8VDD5	Myh9	597.312	2	0.055	ALELDSNLYR		GG_L_200508_11_hcd	55.633	17098	746	755	43	9.3e-07	226374	MOUSE	Myosin-9
293	[1]	Q8VDD5	Myh9	597.312	2	0.055	ALELDSNLYR		GG_L_200508_11_hcd	56	17265	746	755	43.6	1.4e-06	226374	MOUSE	Myosin-9
294	[1]	Q8VDD5	Myh9	597.312	2	-0.046	ALELDSNLYR		GG_L_200508_11_hcd	56.7	17580	746	755	27.5	1.6e-05	226374	MOUSE	Myosin-9
295	[1]	Q8VDD5	Myh9	408.551	3	-0.073	AGVLAHLEEER		GG_L_200508_11_hcd	44.717	12280	765	775	39.1	5e-08	226374	MOUSE	Myosin-9
296	[1]	Q8VDD5	Myh9	408.551	3	0.074	AGVLAHLEEER		GG_L_200508_11_hcd	45.05	12431	765	775	42	2.4e-09	226374	MOUSE	Myosin-9
297	[1]	Q8VDD5	Myh9	408.551	3	-0.15	AGVLAHLEEER		GG_L_200508_11_hcd	45.417	12586	765	775	41.6	1.8e-08	226374	MOUSE	Myosin-9
298	[1]	Q8VDD5	Myh9	408.551	3	-0.44	AGVLAHLEEER		GG_L_200508_11_hcd	45.783	12740	765	775	38	3.2e-07	226374	MOUSE	Myosin-9
299	[1]	Q8VDD5	Myh9	408.551	3	-0.44	AGVLAHLEEER		GG_L_200508_11_hcd	46.133	12892	765	775	23.9	1.1e-06	226374	MOUSE	Myosin-9
300	[1]	Q8VDD5	Myh9	527.286	3	-0.58	AGVLAHLEEERDLK		GG_L_200508_11_hcd	46.233	12935	765	778	44.5	4.6e-12	226374	MOUSE	Myosin-9
301	[1]	Q8VDD5	Myh9	395.716	4	-0.43	AGVLAHLEEERDLK		GG_L_200508_11_hcd	46.317	12971	765	778	19.1	0.00012	226374	MOUSE	Myosin-9
302	[1]	Q8VDD5	Myh9	527.286	3	-0.12	AGVLAHLEEERDLK		GG_L_200508_11_hcd	46.583	13087	765	778	50.5	1.3e-10	226374	MOUSE	Myosin-9
303	[1]	Q8VDD5	Myh9	395.716	4	-0.35	AGVLAHLEEERDLK		GG_L_200508_11_hcd	46.683	13133	765	778	36.5	9.3e-08	226374	MOUSE	Myosin-9
304	[1]	Q8VDD5	Myh9	527.286	3	0.22	AGVLAHLEEERDLK		GG_L_200508_11_hcd	46.95	13245	765	778	54.5	9.5e-10	226374	MOUSE	Myosin-9
305	[1]	Q8VDD5	Myh9	395.716	4	-0.43	AGVLAHLEEERDLK		GG_L_200508_11_hcd	47.067	13297	765	778	34	4.2e-09	226374	MOUSE	Myosin-9
306	[1]	Q8VDD5	Myh9	527.286	3	-0.12	AGVLAHLEEERDLK		GG_L_200508_11_hcd	47.283	13400	765	778	52.5	2.5e-08	226374	MOUSE	Myosin-9
307	[1]	Q8VDD5	Myh9	395.716	4	-0.58	AGVLAHLEEERDLK		GG_L_200508_11_hcd	47.417	13456	765	778	32.5	6.6e-08	226374	MOUSE	Myosin-9
308	[1]	Q8VDD5	Myh9	527.286	3	-0.23	AGVLAHLEEERDLK		GG_L_200508_11_hcd	47.667	13564	765	778	48.5	1.5e-09	226374	MOUSE	Myosin-9
309	[1]	Q8VDD5	Myh9	527.286	3	-0.35	AGVLAHLEEERDLK		GG_L_200508_11_hcd	48.1	13756	765	778	26.6	6.4e-08	226374	MOUSE	Myosin-9
310	[1]	Q8VDD5	Myh9	765.851	2	0.46	ITDVIIGFQAC(Methylthio)C(Methylthio)R		GG_L_200508_11_hcd	80.533	28277	779	791	16	3.5e-07	226374	MOUSE	Myosin-9
311	[1]	Q8VDD5	Myh9	765.852	2	1.6	ITDVIIGFQAC(Methylthio)C(Methylthio)R		GG_L_200508_11_hcd	81.1	28517	779	791	22	2.9e-10	226374	MOUSE	Myosin-9
312	[1]	Q8VDD5	Myh9	428.694	2	-0.33	NC(Methylthio)AAYLR		GG_L_200508_11_hcd	46.717	13148	815	821	24.4	0.00059	226374	MOUSE	Myosin-9
313	[1]	Q8VDD5	Myh9	488.233	2	0.028	NWQWWR		GG_L_200508_11_hcd	62.483	20183	824	829	17.9	7e-05	226374	MOUSE	Myosin-9
314	[1]	Q8VDD5	Myh9	488.233	2	-0.095	NWQWWR		GG_L_200508_11_hcd	62.85	20355	824	829	20.2	0.00021	226374	MOUSE	Myosin-9
315	[1]	Q8VDD5	Myh9	494.539	4	-0.018	VKPLLNSIRHEDELLAK		GG_L_200508_11_hcd	48.467	13926	834	850	29	0.00022	226374	MOUSE	Myosin-9
316	[1]	Q8VDD5	Myh9	494.539	4	0.043	VKPLLNSIRHEDELLAK		GG_L_200508_11_hcd	48.833	14094	834	850	24.9	0.0002	226374	MOUSE	Myosin-9
317	[1]	Q8VDD5	Myh9	659.049	3	0.14	VKPLLNSIRHEDELLAK		GG_L_200508_11_hcd	48.883	14112	834	850	26.4	0.00062	226374	MOUSE	Myosin-9
318	[1]	Q8VDD5	Myh9	494.539	4	-0.2	VKPLLNSIRHEDELLAK		GG_L_200508_11_hcd	49.217	14264	834	850	22.1	7e-05	226374	MOUSE	Myosin-9
319	[1]	Q8VDD5	Myh9	477.748	2	-0.46	HEDELLAK		GG_L_200508_11_hcd	26.417	4894	843	850	29.7	7.6e-06	226374	MOUSE	Myosin-9
320	[1]	Q8VDD5	Myh9	477.748	2	-0.74	HEDELLAK		GG_L_200508_11_hcd	26.767	4989	843	850	29.3	1.7e-05	226374	MOUSE	Myosin-9
321	[1]	Q8VDD5	Myh9	477.748	2	-0.34	HEDELLAK		GG_L_200508_11_hcd	27.1	5090	843	850	26.6	5.8e-07	226374	MOUSE	Myosin-9
322	[1]	Q8VDD5	Myh9	477.748	2	-0.28	HEDELLAK		GG_L_200508_11_hcd	27.45	5206	843	850	28.4	7e-06	226374	MOUSE	Myosin-9
323	[1]	Q8VDD5	Myh9	477.748	2	-0.34	HEDELLAK		GG_L_200508_11_hcd	27.8	5327	843	850	25.4	6.2e-07	226374	MOUSE	Myosin-9
324	[1]	Q8VDD5	Myh9	477.748	2	-0.74	HEDELLAK		GG_L_200508_11_hcd	28.15	5447	843	850	22	8.2e-06	226374	MOUSE	Myosin-9
325	[1]	Q8VDD5	Myh9	477.748	2	-0.28	HEDELLAK		GG_L_200508_11_hcd	28.5	5583	843	850	17.2	0.00011	226374	MOUSE	Myosin-9
326	[1]	Q8VDD5	Myh9	893.408	2	1	LTEM(Oxidation)ETMQSQLMAEK	Oxidation@871=12	GG_L_200508_11_hcd	51.85	15459	868	882	25.6	4.6e-05	226374	MOUSE	Myosin-9
327	[1]	Q8VDD5	Myh9	885.411	2	2.1	LTEMETMQSQLMAEK		GG_L_200508_11_hcd	58.95	18584	868	882	30.4	3.4e-07	226374	MOUSE	Myosin-9
328	[1]	Q8VDD5	Myh9	590.608	3	-1.1	LTEMETMQSQLMAEK		GG_L_200508_11_hcd	59.033	18622	868	882	25.6	0.00023	226374	MOUSE	Myosin-9
329	[1]	Q8VDD5	Myh9	885.41	2	0.9	LTEMETMQSQLMAEK		GG_L_200508_11_hcd	59.333	18752	868	882	51.8	8.6e-10	226374	MOUSE	Myosin-9
330	[1]	Q8VDD5	Myh9	590.609	3	0.27	LTEMETMQSQLMAEK		GG_L_200508_11_hcd	59.417	18797	868	882	44.2	3.2e-08	226374	MOUSE	Myosin-9
331	[1]	Q8VDD5	Myh9	885.41	2	0.14	LTEMETMQSQLMAEK		GG_L_200508_11_hcd	59.683	18917	868	882	53.4	2.8e-10	226374	MOUSE	Myosin-9
332	[1]	Q8VDD5	Myh9	590.609	3	0.37	LTEMETMQSQLMAEK		GG_L_200508_11_hcd	59.767	18959	868	882	44.2	3.1e-08	226374	MOUSE	Myosin-9
333	[1]	Q8VDD5	Myh9	885.41	2	0.69	LTEMETMQSQLMAEK		GG_L_200508_11_hcd	60.05	19088	868	882	48.5	5e-09	226374	MOUSE	Myosin-9
334	[1]	Q8VDD5	Myh9	590.609	3	-0.36	LTEMETMQSQLMAEK		GG_L_200508_11_hcd	60.133	19126	868	882	34.5	1.4e-05	226374	MOUSE	Myosin-9
335	[1]	Q8VDD5	Myh9	885.409	2	-0.42	LTEMETMQSQLMAEK		GG_L_200508_11_hcd	60.467	19275	868	882	44.4	3.5e-11	226374	MOUSE	Myosin-9
336	[1]	Q8VDD5	Myh9	885.409	2	-0.077	LTEMETMQSQLMAEK		GG_L_200508_11_hcd	60.883	19462	868	882	34.5	1.1e-05	226374	MOUSE	Myosin-9
337	[1]	Q8VDD5	Myh9	830.733	3	0.23	LQLQEQLQAETELC(Methylthio)AEAEELR		GG_L_200508_11_hcd	78.767	27492	883	903	51.9	6.7e-13	226374	MOUSE	Myosin-9
338	[1]	Q8VDD5	Myh9	830.734	3	0.82	LQLQEQLQAETELC(Methylthio)AEAEELR		GG_L_200508_11_hcd	79.15	27667	883	903	54.8	8.5e-14	226374	MOUSE	Myosin-9
339	[1]	Q8VDD5	Myh9	1245.6	2	-0.18	LQLQEQLQAETELC(Methylthio)AEAEELR		GG_L_200508_11_hcd	79.217	27701	883	903	38.6	6.6e-13	226374	MOUSE	Myosin-9
340	[1]	Q8VDD5	Myh9	830.734	3	0.75	LQLQEQLQAETELC(Methylthio)AEAEELR		GG_L_200508_11_hcd	79.517	27830	883	903	54.5	5.7e-13	226374	MOUSE	Myosin-9
341	[1]	Q8VDD5	Myh9	830.733	3	-0.21	LQLQEQLQAETELC(Methylthio)AEAEELR		GG_L_200508_11_hcd	80.067	28076	883	903	31.4	6.7e-10	226374	MOUSE	Myosin-9
342	[1]	Q8VDD5	Myh9	440.459	4	-0.41	KQELEEIC(Methylthio)HDLEAR		GG_L_200508_11_hcd	60.6	19338	910	923	36.5	1.2e-09	226374	MOUSE	Myosin-9
343	[1]	Q8VDD5	Myh9	879.912	2	0.94	KQELEEIC(Methylthio)HDLEAR		GG_L_200508_11_hcd	60.95	19493	910	923	44.4	3e-14	226374	MOUSE	Myosin-9
344	[1]	Q8VDD5	Myh9	514.731	2	-0.18	C(Methylthio)QYLQAEK		GG_L_200508_11_hcd	41.8	11123	931	938	23.8	7e-05	226374	MOUSE	Myosin-9
345	[1]	Q8VDD5	Myh9	514.731	2	-0.29	C(Methylthio)QYLQAEK		GG_L_200508_11_hcd	42.133	11248	931	938	29.8	3.1e-06	226374	MOUSE	Myosin-9
346	[1]	Q8VDD5	Myh9	821.055	3	-0.21	KMQQNIQELEEQLEEEESAR		GG_L_200508_11_hcd	62.383	20140	940	959	52.4	2.1e-12	226374	MOUSE	Myosin-9
347	[1]	Q8VDD5	Myh9	1231.08	2	-1.6	KMQQNIQELEEQLEEEESAR		GG_L_200508_11_hcd	62.683	20280	940	959	51	3.2e-14	226374	MOUSE	Myosin-9
348	[1]	Q8VDD5	Myh9	821.056	3	0.31	KMQQNIQELEEQLEEEESAR		GG_L_200508_11_hcd	62.75	20305	940	959	59.2	2.6e-16	226374	MOUSE	Myosin-9
349	[1]	Q8VDD5	Myh9	821.055	3	0.018	KMQQNIQELEEQLEEEESAR		GG_L_200508_11_hcd	63.1	20463	940	959	52.4	3.8e-13	226374	MOUSE	Myosin-9
350	[1]	Q8VDD5	Myh9	1167.03	2	1.5	MQQNIQELEEQLEEEESAR		GG_L_200508_11_hcd	66.167	21807	941	959	57.5	2.7e-18	226374	MOUSE	Myosin-9
351	[1]	Q8VDD5	Myh9	778.357	3	0.66	MQQNIQELEEQLEEEESAR		GG_L_200508_11_hcd	66.167	21809	941	959	44.3	4.1e-13	226374	MOUSE	Myosin-9
352	[1]	Q8VDD5	Myh9	778.358	3	1.1	MQQNIQELEEQLEEEESAR		GG_L_200508_11_hcd	66.533	21975	941	959	58.2	4.1e-16	226374	MOUSE	Myosin-9
353	[1]	Q8VDD5	Myh9	1167.03	2	0.22	MQQNIQELEEQLEEEESAR		GG_L_200508_11_hcd	66.533	21976	941	959	64.4	2.8e-18	226374	MOUSE	Myosin-9
354	[1]	Q8VDD5	Myh9	778.357	3	0.59	MQQNIQELEEQLEEEESAR		GG_L_200508_11_hcd	66.917	22146	941	959	56.5	4.6e-16	226374	MOUSE	Myosin-9
355	[1]	Q8VDD5	Myh9	1167.03	2	0.12	MQQNIQELEEQLEEEESAR		GG_L_200508_11_hcd	66.917	22152	941	959	64.7	7.5e-19	226374	MOUSE	Myosin-9
356	[1]	Q8VDD5	Myh9	778.357	3	0.43	MQQNIQELEEQLEEEESAR		GG_L_200508_11_hcd	67.267	22306	941	959	27.5	6.5e-08	226374	MOUSE	Myosin-9
357	[1]	Q8VDD5	Myh9	435.258	2	-0.43	Q(Gln->pyro-Glu)KLQLEK	Gln->pyro-Glu@960	GG_L_200508_11_hcd	39.317	10053	960	966	21.9	0.00056	226374	MOUSE	Myosin-9
358	[1]	Q8VDD5	Myh9	531.51	4	-0.072	LKKLEEDQIIMEDQNC(Methylthio)K		GG_L_200508_11_hcd	49.983	14612	973	989	31.9	3.3e-08	226374	MOUSE	Myosin-9
359	[1]	Q8VDD5	Myh9	627.951	3	0.21	KLEEDQIIMEDQNC(Methylthio)K		GG_L_200508_11_hcd	51.7	15388	975	989	34.5	7.2e-12	226374	MOUSE	Myosin-9
360	[1]	Q8VDD5	Myh9	941.423	2	0.29	KLEEDQIIMEDQNC(Methylthio)K		GG_L_200508_11_hcd	51.783	15429	975	989	30.2	2.2e-13	226374	MOUSE	Myosin-9
361	[1]	Q8VDD5	Myh9	941.424	2	0.62	KLEEDQIIMEDQNC(Methylthio)K		GG_L_200508_11_hcd	52.183	15607	975	989	51.6	7.8e-21	226374	MOUSE	Myosin-9
362	[1]	Q8VDD5	Myh9	877.376	2	0.31	LEEDQIIMEDQNC(Methylthio)K		GG_L_200508_11_hcd	57.417	17909	976	989	38.6	4.3e-16	226374	MOUSE	Myosin-9
363	[1]	Q8VDD5	Myh9	877.376	2	-0.04	LEEDQIIMEDQNC(Methylthio)K		GG_L_200508_11_hcd	57.8	18082	976	989	49.6	6.4e-18	226374	MOUSE	Myosin-9
364	[1]	Q8VDD5	Myh9	634.3	3	0.98	VAEFTTNLM(Oxidation)EEEEKSK	Oxidation@1009	GG_L_200508_11_hcd	46.35	12984	1001	1016	24.6	3.3e-06	226374	MOUSE	Myosin-9
365	[1]	Q8VDD5	Myh9	634.3	3	0.32	VAEFTTNLM(Oxidation)EEEEKSK	Oxidation@1009	GG_L_200508_11_hcd	46.75	13161	1001	1016	40.1	5.4e-11	226374	MOUSE	Myosin-9
366	[1]	Q8VDD5	Myh9	835.385	2	0.26	VAEFTTNLMEEEEK		GG_L_200508_11_hcd	57.25	17835	1001	1014	44.8	1.3e-10	226374	MOUSE	Myosin-9
367	[1]	Q8VDD5	Myh9	835.385	2	0.71	VAEFTTNLMEEEEK		GG_L_200508_11_hcd	57.633	18010	1001	1014	60.4	1.3e-11	226374	MOUSE	Myosin-9
368	[1]	Q8VDD5	Myh9	835.385	2	0.26	VAEFTTNLMEEEEK		GG_L_200508_11_hcd	57.983	18164	1001	1014	53.8	1.1e-10	226374	MOUSE	Myosin-9
369	[1]	Q8VDD5	Myh9	835.385	2	0.41	VAEFTTNLMEEEEK		GG_L_200508_11_hcd	58.4	18339	1001	1014	40.4	2e-09	226374	MOUSE	Myosin-9
370	[1]	Q8VDD5	Myh9	942.949	2	0.99	VAEFTTNLMEEEEKSK		GG_L_200508_11_hcd	52.45	15728	1001	1016	52.8	2e-16	226374	MOUSE	Myosin-9
371	[1]	Q8VDD5	Myh9	628.968	3	-0.21	VAEFTTNLMEEEEKSK		GG_L_200508_11_hcd	52.467	15740	1001	1016	53.5	1.8e-13	226374	MOUSE	Myosin-9
372	[1]	Q8VDD5	Myh9	942.949	2	0.34	VAEFTTNLMEEEEKSK		GG_L_200508_11_hcd	52.817	15899	1001	1016	55.9	1e-14	226374	MOUSE	Myosin-9
373	[1]	Q8VDD5	Myh9	628.968	3	-0.7	VAEFTTNLMEEEEKSK		GG_L_200508_11_hcd	52.833	15907	1001	1016	61	2e-14	226374	MOUSE	Myosin-9
374	[1]	Q8VDD5	Myh9	942.948	2	0.15	VAEFTTNLMEEEEKSK		GG_L_200508_11_hcd	53.217	16075	1001	1016	45.5	6.4e-13	226374	MOUSE	Myosin-9
375	[1]	Q8VDD5	Myh9	628.968	3	-0.51	VAEFTTNLMEEEEKSK		GG_L_200508_11_hcd	53.217	16079	1001	1016	55.7	9.4e-14	226374	MOUSE	Myosin-9
376	[1]	Q8VDD5	Myh9	628.968	3	-0.015	VAEFTTNLMEEEEKSK		GG_L_200508_11_hcd	53.583	16242	1001	1016	22.7	7.1e-09	226374	MOUSE	Myosin-9
377	[1]	Q8VDD5	Myh9	457.491	4	-0.21	LKNKHEAMITDLEER		GG_L_200508_11_hcd	38.567	9724	1021	1035	25.9	0.0001	226374	MOUSE	Myosin-9
378	[1]	Q8VDD5	Myh9	529.259	3	-0.6	NKHEAMITDLEER		GG_L_200508_11_hcd	39.717	10223	1023	1035	25.3	6.5e-06	226374	MOUSE	Myosin-9
379	[1]	Q8VDD5	Myh9	529.26	3	-0.034	NKHEAMITDLEER		GG_L_200508_11_hcd	40.067	10373	1023	1035	37.5	1.8e-07	226374	MOUSE	Myosin-9
380	[1]	Q8VDD5	Myh9	397.196	4	-0.27	NKHEAMITDLEER		GG_L_200508_11_hcd	40.3	10475	1023	1035	28.9	0.00013	226374	MOUSE	Myosin-9
381	[1]	Q8VDD5	Myh9	529.26	3	-0.034	NKHEAMITDLEER		GG_L_200508_11_hcd	40.433	10532	1023	1035	38.2	1.2e-07	226374	MOUSE	Myosin-9
382	[1]	Q8VDD5	Myh9	397.196	4	-0.5	NKHEAMITDLEER		GG_L_200508_11_hcd	40.667	10631	1023	1035	33	5.7e-05	226374	MOUSE	Myosin-9
383	[1]	Q8VDD5	Myh9	529.26	3	0.31	NKHEAMITDLEER		GG_L_200508_11_hcd	40.783	10686	1023	1035	35	9.8e-08	226374	MOUSE	Myosin-9
384	[1]	Q8VDD5	Myh9	793.386	2	0.2	NKHEAMITDLEER		GG_L_200508_11_hcd	40.9	10736	1023	1035	39.4	3.6e-09	226374	MOUSE	Myosin-9
385	[1]	Q8VDD5	Myh9	397.196	4	-0.42	NKHEAMITDLEER		GG_L_200508_11_hcd	41	10779	1023	1035	27.7	0.00027	226374	MOUSE	Myosin-9
386	[1]	Q8VDD5	Myh9	793.386	2	1.1	NKHEAMITDLEER		GG_L_200508_11_hcd	41.367	10940	1023	1035	14.4	0.00014	226374	MOUSE	Myosin-9
387	[1]	Q8VDD5	Myh9	672.316	2	-0.33	HEAMITDLEER		GG_L_200508_11_hcd	44.917	12368	1025	1035	36.8	2.9e-11	226374	MOUSE	Myosin-9
388	[1]	Q8VDD5	Myh9	672.317	2	-0.065	HEAMITDLEER		GG_L_200508_11_hcd	45.267	12527	1025	1035	48.5	2.2e-10	226374	MOUSE	Myosin-9
389	[1]	Q8VDD5	Myh9	672.317	2	0.2	HEAMITDLEER		GG_L_200508_11_hcd	45.667	12689	1025	1035	45.3	4.2e-12	226374	MOUSE	Myosin-9
390	[1]	Q8VDD5	Myh9	672.317	2	-0.24	HEAMITDLEER		GG_L_200508_11_hcd	46.05	12856	1025	1035	33.1	3.8e-08	226374	MOUSE	Myosin-9
391	[1]	Q8VDD5	Myh9	693.616	4	0.23	RKLEGDSTDLSDQIAELQAQIAELK		GG_L_200508_11_hcd	73.2	25032	1051	1075	47.8	5.2e-12	226374	MOUSE	Myosin-9
392	[1]	Q8VDD5	Myh9	773.056	3	0.68	IRELETQISELQEDLESER		GG_L_200508_11_hcd	66.817	22105	1106	1124	44.3	8.7e-09	226374	MOUSE	Myosin-9
393	[1]	Q8VDD5	Myh9	773.055	3	-0.26	IRELETQISELQEDLESER		GG_L_200508_11_hcd	67.217	22284	1106	1124	44	2.2e-09	226374	MOUSE	Myosin-9
394	[1]	Q8VDD5	Myh9	755.126	4	1.3	DLGEELEALKTELEDTLDSTAAQQELR		GG_L_200508_11_hcd	87.1	31083	1136	1162	43.6	7.4e-08	226374	MOUSE	Myosin-9
395	[1]	Q8VDD5	Myh9	1006.5	3	0.93	DLGEELEALKTELEDTLDSTAAQQELR		GG_L_200508_11_hcd	87.133	31093	1136	1162	57	6.8e-14	226374	MOUSE	Myosin-9
396	[1]	Q8VDD5	Myh9	755.125	4	0.22	DLGEELEALKTELEDTLDSTAAQQELR		GG_L_200508_11_hcd	87.467	31239	1136	1162	45.7	1.3e-09	226374	MOUSE	Myosin-9
397	[1]	Q8VDD5	Myh9	1006.5	3	-0.23	DLGEELEALKTELEDTLDSTAAQQELR		GG_L_200508_11_hcd	87.5	31251	1136	1162	64	2e-13	226374	MOUSE	Myosin-9
398	[1]	Q8VDD5	Myh9	755.126	4	0.62	DLGEELEALKTELEDTLDSTAAQQELR		GG_L_200508_11_hcd	87.817	31397	1136	1162	47.9	1e-10	226374	MOUSE	Myosin-9
399	[1]	Q8VDD5	Myh9	1006.5	3	-0.41	DLGEELEALKTELEDTLDSTAAQQELR		GG_L_200508_11_hcd	87.833	31404	1136	1162	61.1	2e-14	226374	MOUSE	Myosin-9
400	[1]	Q8VDD5	Myh9	755.125	4	-0.099	DLGEELEALKTELEDTLDSTAAQQELR		GG_L_200508_11_hcd	88.3	31604	1136	1162	39	1.7e-08	226374	MOUSE	Myosin-9
401	[1]	Q8VDD5	Myh9	410.578	3	-0.68	REQEVSILKK		GG_L_200508_11_hcd	27.067	5078	1165	1174	13.6	1.2e-05	226374	MOUSE	Myosin-9
402	[1]	Q8VDD5	Myh9	410.578	3	-0.68	REQEVSILKK		GG_L_200508_11_hcd	27.833	5342	1165	1174	17.1	7e-05	226374	MOUSE	Myosin-9
403	[1]	Q8VDD5	Myh9	537.313	2	-0.28	EQEVSILKK		GG_L_200508_11_hcd	34.55	8033	1166	1174	22	0.00056	226374	MOUSE	Myosin-9
404	[1]	Q8VDD5	Myh9	676.993	3	-1.2	TLEDEAKTHEAQIQEMR		GG_L_200508_11_hcd	48.517	13948	1175	1191	40.8	2e-12	226374	MOUSE	Myosin-9
405	[1]	Q8VDD5	Myh9	507.997	4	0.057	TLEDEAKTHEAQIQEMR		GG_L_200508_11_hcd	48.767	14058	1175	1191	35	1.6e-09	226374	MOUSE	Myosin-9
406	[1]	Q8VDD5	Myh9	676.993	3	0.09	TLEDEAKTHEAQIQEMR		GG_L_200508_11_hcd	48.9	14124	1175	1191	60.5	3.7e-13	226374	MOUSE	Myosin-9
407	[1]	Q8VDD5	Myh9	676.994	3	0.36	TLEDEAKTHEAQIQEMR		GG_L_200508_11_hcd	49.317	14307	1175	1191	62	1.3e-13	226374	MOUSE	Myosin-9
408	[1]	Q8VDD5	Myh9	676.994	3	0.27	TLEDEAKTHEAQIQEMR		GG_L_200508_11_hcd	49.7	14484	1175	1191	66.7	3e-15	226374	MOUSE	Myosin-9
409	[1]	Q8VDD5	Myh9	507.997	4	-0.61	TLEDEAKTHEAQIQEMR		GG_L_200508_11_hcd	49.967	14600	1175	1191	36.2	4.1e-11	226374	MOUSE	Myosin-9
410	[1]	Q8VDD5	Myh9	676.994	3	0.27	TLEDEAKTHEAQIQEMR		GG_L_200508_11_hcd	50.083	14659	1175	1191	44.8	2.1e-11	226374	MOUSE	Myosin-9
411	[1]	Q8VDD5	Myh9	507.997	4	0.12	TLEDEAKTHEAQIQEMR		GG_L_200508_11_hcd	50.333	14767	1175	1191	22.1	1.2e-07	226374	MOUSE	Myosin-9
412	[1]	Q8VDD5	Myh9	621.798	2	-0.018	THEAQIQEMR		GG_L_200508_11_hcd	28.633	5634	1182	1191	25.7	9e-07	226374	MOUSE	Myosin-9
413	[1]	Q8VDD5	Myh9	621.798	2	-0.21	THEAQIQEMR		GG_L_200508_11_hcd	28.983	5776	1182	1191	35	4.8e-10	226374	MOUSE	Myosin-9
414	[1]	Q8VDD5	Myh9	621.798	2	-0.31	THEAQIQEMR		GG_L_200508_11_hcd	29.333	5915	1182	1191	36.3	2.5e-10	226374	MOUSE	Myosin-9
415	[1]	Q8VDD5	Myh9	414.868	3	-0.27	THEAQIQEMR		GG_L_200508_11_hcd	29.4	5947	1182	1191	33.4	2.9e-08	226374	MOUSE	Myosin-9
416	[1]	Q8VDD5	Myh9	621.798	2	-0.11	THEAQIQEMR		GG_L_200508_11_hcd	29.667	6053	1182	1191	34.2	2.7e-11	226374	MOUSE	Myosin-9
417	[1]	Q8VDD5	Myh9	414.868	3	-0.42	THEAQIQEMR		GG_L_200508_11_hcd	29.733	6082	1182	1191	29.8	9.4e-07	226374	MOUSE	Myosin-9
418	[1]	Q8VDD5	Myh9	621.798	2	-0.21	THEAQIQEMR		GG_L_200508_11_hcd	30	6186	1182	1191	35	3.3e-12	226374	MOUSE	Myosin-9
419	[1]	Q8VDD5	Myh9	414.868	3	-0.27	THEAQIQEMR		GG_L_200508_11_hcd	30.083	6212	1182	1191	32	1.6e-07	226374	MOUSE	Myosin-9
420	[1]	Q8VDD5	Myh9	621.798	2	-0.11	THEAQIQEMR		GG_L_200508_11_hcd	30.35	6321	1182	1191	36.4	1.8e-12	226374	MOUSE	Myosin-9
421	[1]	Q8VDD5	Myh9	414.868	3	-0.056	THEAQIQEMR		GG_L_200508_11_hcd	30.417	6346	1182	1191	33.6	2.7e-08	226374	MOUSE	Myosin-9
422	[1]	Q8VDD5	Myh9	621.798	2	-0.11	THEAQIQEMR		GG_L_200508_11_hcd	30.7	6464	1182	1191	29.9	2.4e-08	226374	MOUSE	Myosin-9
423	[1]	Q8VDD5	Myh9	414.868	3	-0.056	THEAQIQEMR		GG_L_200508_11_hcd	30.767	6490	1182	1191	29.8	2.6e-07	226374	MOUSE	Myosin-9
424	[1]	Q8VDD5	Myh9	621.798	2	-0.31	THEAQIQEMR		GG_L_200508_11_hcd	31.05	6611	1182	1191	33.1	9.7e-10	226374	MOUSE	Myosin-9
425	[1]	Q8VDD5	Myh9	621.798	2	-0.11	THEAQIQEMR		GG_L_200508_11_hcd	31.417	6755	1182	1191	23.1	1.6e-06	226374	MOUSE	Myosin-9
426	[1]	Q8VDD5	Myh9	556.036	4	-0.12	Q(Gln->pyro-Glu)KHSQAVEELADQLEQTKR	Gln->pyro-Glu@1192	GG_L_200508_11_hcd	51.733	15404	1192	1210	39.2	2.2e-07	226374	MOUSE	Myosin-9
427	[1]	Q8VDD5	Myh9	556.035	4	-0.22	Q(Gln->pyro-Glu)KHSQAVEELADQLEQTKR	Gln->pyro-Glu@1192	GG_L_200508_11_hcd	52.15	15593	1192	1210	47.9	9.9e-09	226374	MOUSE	Myosin-9
428	[1]	Q8VDD5	Myh9	694.687	3	-0.21	QKHSQAVEELADQLEQTK		GG_L_200508_11_hcd	50.583	14880	1192	1209	23.4	4.4e-06	226374	MOUSE	Myosin-9
429	[1]	Q8VDD5	Myh9	560.292	4	-0.41	QKHSQAVEELADQLEQTKR		GG_L_200508_11_hcd	46.55	13067	1192	1210	48.6	8.8e-11	226374	MOUSE	Myosin-9
430	[1]	Q8VDD5	Myh9	560.292	4	-0.18	QKHSQAVEELADQLEQTKR		GG_L_200508_11_hcd	46.917	13232	1192	1210	69.4	8.4e-13	226374	MOUSE	Myosin-9
431	[1]	Q8VDD5	Myh9	560.292	4	-0.075	QKHSQAVEELADQLEQTKR		GG_L_200508_11_hcd	47.267	13391	1192	1210	65.8	1.8e-12	226374	MOUSE	Myosin-9
432	[1]	Q8VDD5	Myh9	560.292	4	-0.075	QKHSQAVEELADQLEQTKR		GG_L_200508_11_hcd	47.667	13563	1192	1210	61.3	4.3e-12	226374	MOUSE	Myosin-9
433	[1]	Q8VDD5	Myh9	560.292	4	-1.2	QKHSQAVEELADQLEQTKR		GG_L_200508_11_hcd	48.05	13735	1192	1210	43.8	6.3e-10	226374	MOUSE	Myosin-9
434	[1]	Q8VDD5	Myh9	609.302	3	-0.25	HSQAVEELADQLEQTK		GG_L_200508_11_hcd	55.167	16887	1194	1209	51.5	1.2e-12	226374	MOUSE	Myosin-9
435	[1]	Q8VDD5	Myh9	913.451	2	0.79	HSQAVEELADQLEQTK		GG_L_200508_11_hcd	55.383	16987	1194	1209	38.5	4.7e-11	226374	MOUSE	Myosin-9
436	[1]	Q8VDD5	Myh9	609.302	3	-0.15	HSQAVEELADQLEQTK		GG_L_200508_11_hcd	55.533	17052	1194	1209	52.7	3.8e-13	226374	MOUSE	Myosin-9
437	[1]	Q8VDD5	Myh9	913.452	2	1.9	HSQAVEELADQLEQTK		GG_L_200508_11_hcd	55.8	17168	1194	1209	31.7	5e-06	226374	MOUSE	Myosin-9
438	[1]	Q8VDD5	Myh9	496.254	4	-0.18	HSQAVEELADQLEQTKR		GG_L_200508_11_hcd	50.5	14849	1194	1210	60.4	8.2e-14	226374	MOUSE	Myosin-9
439	[1]	Q8VDD5	Myh9	496.254	4	-0.18	HSQAVEELADQLEQTKR		GG_L_200508_11_hcd	50.883	15022	1194	1210	69.7	9.2e-14	226374	MOUSE	Myosin-9
440	[1]	Q8VDD5	Myh9	661.336	3	-0.066	HSQAVEELADQLEQTKR		GG_L_200508_11_hcd	50.917	15037	1194	1210	55.9	2.4e-14	226374	MOUSE	Myosin-9
441	[1]	Q8VDD5	Myh9	991.501	2	0.95	HSQAVEELADQLEQTKR		GG_L_200508_11_hcd	51.067	15106	1194	1210	51.6	1.6e-16	226374	MOUSE	Myosin-9
442	[1]	Q8VDD5	Myh9	496.254	4	0.026	HSQAVEELADQLEQTKR		GG_L_200508_11_hcd	51.25	15188	1194	1210	68.2	2.6e-13	226374	MOUSE	Myosin-9
443	[1]	Q8VDD5	Myh9	661.336	3	0.21	HSQAVEELADQLEQTKR		GG_L_200508_11_hcd	51.317	15218	1194	1210	62.2	8.6e-14	226374	MOUSE	Myosin-9
444	[1]	Q8VDD5	Myh9	496.254	4	-0.034	HSQAVEELADQLEQTKR		GG_L_200508_11_hcd	51.617	15353	1194	1210	67.3	8e-13	226374	MOUSE	Myosin-9
445	[1]	Q8VDD5	Myh9	661.336	3	0.12	HSQAVEELADQLEQTKR		GG_L_200508_11_hcd	51.7	15394	1194	1210	60.1	1.5e-13	226374	MOUSE	Myosin-9
446	[1]	Q8VDD5	Myh9	496.254	4	0.15	HSQAVEELADQLEQTKR		GG_L_200508_11_hcd	52	15525	1194	1210	44.2	1.3e-10	226374	MOUSE	Myosin-9
447	[1]	Q8VDD5	Myh9	661.336	3	0.025	HSQAVEELADQLEQTKR		GG_L_200508_11_hcd	52.067	15562	1194	1210	37.6	2.2e-10	226374	MOUSE	Myosin-9
448	[1]	Q8VDD5	Myh9	483.006	4	-0.14	AKQTLENERGELANEVK		GG_L_200508_11_hcd	38.783	9822	1218	1234	19.6	2.9e-06	226374	MOUSE	Myosin-9
449	[1]	Q8VDD5	Myh9	483.006	4	-0.075	AKQTLENERGELANEVK		GG_L_200508_11_hcd	39.15	9976	1218	1234	25.2	4.1e-07	226374	MOUSE	Myosin-9
450	[1]	Q8VDD5	Myh9	643.673	3	-0.16	AKQTLENERGELANEVK		GG_L_200508_11_hcd	39.217	10006	1218	1234	29.8	8.8e-07	226374	MOUSE	Myosin-9
451	[1]	Q8VDD5	Myh9	483.007	4	0.24	AKQTLENERGELANEVK		GG_L_200508_11_hcd	39.5	10130	1218	1234	28.4	8.6e-08	226374	MOUSE	Myosin-9
452	[1]	Q8VDD5	Myh9	643.673	3	-0.071	AKQTLENERGELANEVK		GG_L_200508_11_hcd	39.583	10169	1218	1234	31.1	2.3e-07	226374	MOUSE	Myosin-9
453	[1]	Q8VDD5	Myh9	483.007	4	0.36	AKQTLENERGELANEVK		GG_L_200508_11_hcd	39.85	10281	1218	1234	28.4	1.2e-07	226374	MOUSE	Myosin-9
454	[1]	Q8VDD5	Myh9	643.673	3	-0.071	AKQTLENERGELANEVK		GG_L_200508_11_hcd	39.933	10313	1218	1234	26.6	3.9e-06	226374	MOUSE	Myosin-9
455	[1]	Q8VDD5	Myh9	856.926	2	-0.038	Q(Gln->pyro-Glu)TLENERGELANEVK	Gln->pyro-Glu@1220	GG_L_200508_11_hcd	51.367	15240	1220	1234	20.1	0.00059	226374	MOUSE	Myosin-9
456	[1]	Q8VDD5	Myh9	856.927	2	0.45	Q(Gln->pyro-Glu)TLENERGELANEVK	Gln->pyro-Glu@1220	GG_L_200508_11_hcd	51.75	15414	1220	1234	36.9	5.8e-06	226374	MOUSE	Myosin-9
457	[1]	Q8VDD5	Myh9	856.927	2	0.52	Q(Gln->pyro-Glu)TLENERGELANEVK	Gln->pyro-Glu@1220	GG_L_200508_11_hcd	52.15	15594	1220	1234	34.7	3.4e-07	226374	MOUSE	Myosin-9
458	[1]	Q8VDD5	Myh9	865.44	2	0.7	QTLENERGELANEVK		GG_L_200508_11_hcd	43.2	11628	1220	1234	30.8	4.7e-06	226374	MOUSE	Myosin-9
459	[1]	Q8VDD5	Myh9	577.295	3	-0.012	QTLENERGELANEVK		GG_L_200508_11_hcd	43.383	11703	1220	1234	30.1	1.3e-06	226374	MOUSE	Myosin-9
460	[1]	Q8VDD5	Myh9	865.439	2	-0.36	QTLENERGELANEVK		GG_L_200508_11_hcd	43.55	11777	1220	1234	35.2	1.4e-06	226374	MOUSE	Myosin-9
461	[1]	Q8VDD5	Myh9	577.295	3	-0.12	QTLENERGELANEVK		GG_L_200508_11_hcd	43.733	11854	1220	1234	34.2	2.5e-07	226374	MOUSE	Myosin-9
462	[1]	Q8VDD5	Myh9	865.439	2	-0.15	QTLENERGELANEVK		GG_L_200508_11_hcd	43.917	11939	1220	1234	31.1	8.7e-06	226374	MOUSE	Myosin-9
463	[1]	Q8VDD5	Myh9	577.295	3	-0.12	QTLENERGELANEVK		GG_L_200508_11_hcd	44.083	12008	1220	1234	31.6	2.4e-07	226374	MOUSE	Myosin-9
464	[1]	Q8VDD5	Myh9	577.295	3	-0.12	QTLENERGELANEVK		GG_L_200508_11_hcd	44.433	12162	1220	1234	22.9	1.4e-05	226374	MOUSE	Myosin-9
465	[1]	Q8VDD5	Myh9	514.307	3	-0.34	KKVEAQLQELQVK		GG_L_200508_11_hcd	39.233	10014	1248	1260	33.3	1.6e-06	226374	MOUSE	Myosin-9
466	[1]	Q8VDD5	Myh9	770.956	2	-0.66	KKVEAQLQELQVK		GG_L_200508_11_hcd	39.55	10150	1248	1260	41.4	9.2e-08	226374	MOUSE	Myosin-9
467	[1]	Q8VDD5	Myh9	514.307	3	-0.23	KKVEAQLQELQVK		GG_L_200508_11_hcd	39.583	10164	1248	1260	35.1	2.9e-05	226374	MOUSE	Myosin-9
468	[1]	Q8VDD5	Myh9	770.957	2	0.3	KKVEAQLQELQVK		GG_L_200508_11_hcd	39.9	10298	1248	1260	48.5	5.9e-09	226374	MOUSE	Myosin-9
469	[1]	Q8VDD5	Myh9	514.307	3	-0.23	KKVEAQLQELQVK		GG_L_200508_11_hcd	39.917	10309	1248	1260	38.5	6.2e-06	226374	MOUSE	Myosin-9
470	[1]	Q8VDD5	Myh9	770.957	2	0.38	KKVEAQLQELQVK		GG_L_200508_11_hcd	40.267	10459	1248	1260	49.9	1.5e-09	226374	MOUSE	Myosin-9
471	[1]	Q8VDD5	Myh9	514.307	3	-0.11	KKVEAQLQELQVK		GG_L_200508_11_hcd	40.283	10465	1248	1260	38	1.8e-05	226374	MOUSE	Myosin-9
472	[1]	Q8VDD5	Myh9	514.307	3	-0.11	KKVEAQLQELQVK		GG_L_200508_11_hcd	40.617	10614	1248	1260	39.4	2.4e-06	226374	MOUSE	Myosin-9
473	[1]	Q8VDD5	Myh9	770.957	2	1.3	KKVEAQLQELQVK		GG_L_200508_11_hcd	40.65	10627	1248	1260	22.6	7.5e-06	226374	MOUSE	Myosin-9
474	[1]	Q8VDD5	Myh9	706.909	2	0.23	KVEAQLQELQVK		GG_L_200508_11_hcd	44.633	12244	1249	1260	26.7	0.00052	226374	MOUSE	Myosin-9
475	[1]	Q8VDD5	Myh9	706.909	2	0.23	KVEAQLQELQVK		GG_L_200508_11_hcd	45	12409	1249	1260	46	4.9e-07	226374	MOUSE	Myosin-9
476	[1]	Q8VDD5	Myh9	471.608	3	-0.14	KVEAQLQELQVK		GG_L_200508_11_hcd	45.133	12469	1249	1260	31.4	7.8e-05	226374	MOUSE	Myosin-9
477	[1]	Q8VDD5	Myh9	706.909	2	0.76	KVEAQLQELQVK		GG_L_200508_11_hcd	45.467	12608	1249	1260	42.5	1.8e-08	226374	MOUSE	Myosin-9
478	[1]	Q8VDD5	Myh9	471.608	3	-0.2	KVEAQLQELQVK		GG_L_200508_11_hcd	45.5	12626	1249	1260	24.2	0.00023	226374	MOUSE	Myosin-9
479	[1]	Q8VDD5	Myh9	642.862	2	0.35	VEAQLQELQVK		GG_L_200508_11_hcd	50.333	14768	1250	1260	45.1	5.1e-07	226374	MOUSE	Myosin-9
480	[1]	Q8VDD5	Myh9	642.862	2	0.055	VEAQLQELQVK		GG_L_200508_11_hcd	50.733	14949	1250	1260	42.2	1.8e-06	226374	MOUSE	Myosin-9
481	[1]	Q8VDD5	Myh9	420.582	3	-0.48	VRTELADKVTK		GG_L_200508_11_hcd	27.45	5205	1267	1277	36.5	2.4e-07	226374	MOUSE	Myosin-9
482	[1]	Q8VDD5	Myh9	420.582	3	-0.33	VRTELADKVTK		GG_L_200508_11_hcd	27.783	5323	1267	1277	36.4	2.1e-07	226374	MOUSE	Myosin-9
483	[1]	Q8VDD5	Myh9	420.582	3	-0.33	VRTELADKVTK		GG_L_200508_11_hcd	28.133	5440	1267	1277	38.1	8.1e-08	226374	MOUSE	Myosin-9
484	[1]	Q8VDD5	Myh9	420.582	3	-0.26	VRTELADKVTK		GG_L_200508_11_hcd	28.483	5573	1267	1277	35.1	1.4e-06	226374	MOUSE	Myosin-9
485	[1]	Q8VDD5	Myh9	420.582	3	-0.26	VRTELADKVTK		GG_L_200508_11_hcd	28.817	5709	1267	1277	36.8	9.1e-08	226374	MOUSE	Myosin-9
486	[1]	Q8VDD5	Myh9	420.582	3	-0.33	VRTELADKVTK		GG_L_200508_11_hcd	29.167	5853	1267	1277	36	4.7e-07	226374	MOUSE	Myosin-9
487	[1]	Q8VDD5	Myh9	420.582	3	-0.33	VRTELADKVTK		GG_L_200508_11_hcd	29.517	5992	1267	1277	33.6	2e-07	226374	MOUSE	Myosin-9
488	[1]	Q8VDD5	Myh9	420.582	3	-0.4	VRTELADKVTK		GG_L_200508_11_hcd	29.867	6131	1267	1277	25.9	4.4e-08	226374	MOUSE	Myosin-9
489	[1]	Q8VDD5	Myh9	960.002	2	0.055	LQVELDSVTGLLSQSDSK		GG_L_200508_11_hcd	70.15	23642	1278	1295	58.1	5.8e-15	226374	MOUSE	Myosin-9
490	[1]	Q8VDD5	Myh9	640.337	3	0.36	LQVELDSVTGLLSQSDSK		GG_L_200508_11_hcd	70.2	23667	1278	1295	45.5	1.6e-14	226374	MOUSE	Myosin-9
491	[1]	Q8VDD5	Myh9	960.002	2	0.12	LQVELDSVTGLLSQSDSK		GG_L_200508_11_hcd	70.517	23807	1278	1295	64.2	7.6e-14	226374	MOUSE	Myosin-9
492	[1]	Q8VDD5	Myh9	640.337	3	0.27	LQVELDSVTGLLSQSDSK		GG_L_200508_11_hcd	70.583	23836	1278	1295	51.4	2.4e-14	226374	MOUSE	Myosin-9
493	[1]	Q8VDD5	Myh9	960.002	2	-0.27	LQVELDSVTGLLSQSDSK		GG_L_200508_11_hcd	70.9	23984	1278	1295	66.5	1.4e-13	226374	MOUSE	Myosin-9
494	[1]	Q8VDD5	Myh9	640.337	3	-0.41	LQVELDSVTGLLSQSDSK		GG_L_200508_11_hcd	70.95	24008	1278	1295	47.1	2.9e-13	226374	MOUSE	Myosin-9
495	[1]	Q8VDD5	Myh9	960.002	2	-0.21	LQVELDSVTGLLSQSDSK		GG_L_200508_11_hcd	71.283	24161	1278	1295	58.9	2.2e-14	226374	MOUSE	Myosin-9
496	[1]	Q8VDD5	Myh9	640.338	3	0.84	LQVELDSVTGLLSQSDSK		GG_L_200508_11_hcd	71.317	24178	1278	1295	32	2.6e-10	226374	MOUSE	Myosin-9
497	[1]	Q8VDD5	Myh9	960.002	2	0.37	LQVELDSVTGLLSQSDSK		GG_L_200508_11_hcd	71.683	24339	1278	1295	53.2	1.1e-13	226374	MOUSE	Myosin-9
498	[1]	Q8VDD5	Myh9	640.337	3	-0.11	LQVELDSVTGLLSQSDSK		GG_L_200508_11_hcd	71.7	24350	1278	1295	28.8	2.7e-11	226374	MOUSE	Myosin-9
499	[1]	Q8VDD5	Myh9	960.002	2	-0.018	LQVELDSVTGLLSQSDSK		GG_L_200508_11_hcd	72.183	24570	1278	1295	35.5	7.5e-11	226374	MOUSE	Myosin-9
500	[1]	Q8VDD5	Myh9	831.73	3	0.86	DFSALESQLQDTQELLQEENR		GG_L_200508_11_hcd	77.383	26863	1302	1322	51.5	1.6e-14	226374	MOUSE	Myosin-9
501	[1]	Q8VDD5	Myh9	1247.09	2	0.063	DFSALESQLQDTQELLQEENR		GG_L_200508_11_hcd	77.617	26970	1302	1322	74.3	3.1e-15	226374	MOUSE	Myosin-9
502	[1]	Q8VDD5	Myh9	831.73	3	0.35	DFSALESQLQDTQELLQEENR		GG_L_200508_11_hcd	77.733	27025	1302	1322	64.3	3.2e-16	226374	MOUSE	Myosin-9
503	[1]	Q8VDD5	Myh9	831.73	3	0.79	DFSALESQLQDTQELLQEENR		GG_L_200508_11_hcd	78.067	27180	1302	1322	50	6.4e-14	226374	MOUSE	Myosin-9
504	[1]	Q8VDD5	Myh9	831.73	3	1	DFSALESQLQDTQELLQEENR		GG_L_200508_11_hcd	78.417	27338	1302	1322	44	2.5e-12	226374	MOUSE	Myosin-9
505	[1]	Q8VDD5	Myh9	381.942	4	-0.51	LKQMEDEKNSFR		GG_L_200508_11_hcd	31.3	6709	1331	1342	21.1	2.9e-05	226374	MOUSE	Myosin-9
506	[1]	Q8VDD5	Myh9	508.92	3	-0.48	LKQMEDEKNSFR		GG_L_200508_11_hcd	31.317	6716	1331	1342	19.6	0.00011	226374	MOUSE	Myosin-9
507	[1]	Q8VDD5	Myh9	381.942	4	-1.1	LKQMEDEKNSFR		GG_L_200508_11_hcd	31.517	6793	1331	1342	21.9	0.00066	226374	MOUSE	Myosin-9
508	[1]	Q8VDD5	Myh9	508.921	3	-0.13	LKQMEDEKNSFR		GG_L_200508_11_hcd	31.7	6871	1331	1342	31.2	3.6e-10	226374	MOUSE	Myosin-9
509	[1]	Q8VDD5	Myh9	381.942	4	0.12	LKQMEDEKNSFR		GG_L_200508_11_hcd	31.733	6880	1331	1342	25.4	6.8e-05	226374	MOUSE	Myosin-9
510	[1]	Q8VDD5	Myh9	381.942	4	-0.27	LKQMEDEKNSFR		GG_L_200508_11_hcd	31.817	6915	1331	1342	33.8	4.8e-07	226374	MOUSE	Myosin-9
511	[1]	Q8VDD5	Myh9	762.878	2	0.63	LKQMEDEKNSFR		GG_L_200508_11_hcd	31.867	6931	1331	1342	15.8	5.6e-05	226374	MOUSE	Myosin-9
512	[1]	Q8VDD5	Myh9	381.942	4	-0.27	LKQMEDEKNSFR		GG_L_200508_11_hcd	31.867	6935	1331	1342	33	1.6e-06	226374	MOUSE	Myosin-9
513	[1]	Q8VDD5	Myh9	381.942	4	-0.27	LKQMEDEKNSFR		GG_L_200508_11_hcd	31.883	6942	1331	1342	34	1.3e-06	226374	MOUSE	Myosin-9
514	[1]	Q8VDD5	Myh9	381.942	4	-0.27	LKQMEDEKNSFR		GG_L_200508_11_hcd	31.983	6982	1331	1342	31.9	1.1e-06	226374	MOUSE	Myosin-9
515	[1]	Q8VDD5	Myh9	508.921	3	-0.07	LKQMEDEKNSFR		GG_L_200508_11_hcd	32.05	7010	1331	1342	42.2	8.1e-11	226374	MOUSE	Myosin-9
516	[1]	Q8VDD5	Myh9	381.942	4	-0.035	LKQMEDEKNSFR		GG_L_200508_11_hcd	32.233	7086	1331	1342	34.3	5e-07	226374	MOUSE	Myosin-9
517	[1]	Q8VDD5	Myh9	381.942	4	0.12	LKQMEDEKNSFR		GG_L_200508_11_hcd	32.267	7101	1331	1342	39.1	1.2e-06	226374	MOUSE	Myosin-9
518	[1]	Q8VDD5	Myh9	381.942	4	-0.19	LKQMEDEKNSFR		GG_L_200508_11_hcd	32.35	7132	1331	1342	36.8	1.1e-06	226374	MOUSE	Myosin-9
519	[1]	Q8VDD5	Myh9	381.942	4	-0.035	LKQMEDEKNSFR		GG_L_200508_11_hcd	32.367	7140	1331	1342	35.5	6.1e-07	226374	MOUSE	Myosin-9
520	[1]	Q8VDD5	Myh9	381.942	4	-0.19	LKQMEDEKNSFR		GG_L_200508_11_hcd	32.383	7150	1331	1342	36.6	3.7e-07	226374	MOUSE	Myosin-9
521	[1]	Q8VDD5	Myh9	508.921	3	-0.13	LKQMEDEKNSFR		GG_L_200508_11_hcd	32.417	7158	1331	1342	45.2	3.4e-10	226374	MOUSE	Myosin-9
522	[1]	Q8VDD5	Myh9	381.942	4	-0.27	LKQMEDEKNSFR		GG_L_200508_11_hcd	32.433	7169	1331	1342	41	2.1e-07	226374	MOUSE	Myosin-9
523	[1]	Q8VDD5	Myh9	381.942	4	-0.035	LKQMEDEKNSFR		GG_L_200508_11_hcd	32.433	7172	1331	1342	31.9	1.1e-06	226374	MOUSE	Myosin-9
524	[1]	Q8VDD5	Myh9	381.942	4	-0.51	LKQMEDEKNSFR		GG_L_200508_11_hcd	32.45	7179	1331	1342	33.4	1.3e-06	226374	MOUSE	Myosin-9
525	[1]	Q8VDD5	Myh9	381.942	4	-0.035	LKQMEDEKNSFR		GG_L_200508_11_hcd	32.483	7187	1331	1342	31.9	2.3e-06	226374	MOUSE	Myosin-9
526	[1]	Q8VDD5	Myh9	381.942	4	-0.35	LKQMEDEKNSFR		GG_L_200508_11_hcd	32.5	7197	1331	1342	35.4	1.3e-06	226374	MOUSE	Myosin-9
527	[1]	Q8VDD5	Myh9	381.942	4	-0.035	LKQMEDEKNSFR		GG_L_200508_11_hcd	32.533	7209	1331	1342	34.8	1.7e-06	226374	MOUSE	Myosin-9
528	[1]	Q8VDD5	Myh9	381.942	4	-0.27	LKQMEDEKNSFR		GG_L_200508_11_hcd	32.533	7212	1331	1342	38	9.2e-08	226374	MOUSE	Myosin-9
529	[1]	Q8VDD5	Myh9	381.942	4	-0.19	LKQMEDEKNSFR		GG_L_200508_11_hcd	32.583	7230	1331	1342	36.5	1.3e-07	226374	MOUSE	Myosin-9
530	[1]	Q8VDD5	Myh9	381.942	4	-0.43	LKQMEDEKNSFR		GG_L_200508_11_hcd	32.617	7247	1331	1342	27.7	1.4e-05	226374	MOUSE	Myosin-9
531	[1]	Q8VDD5	Myh9	381.942	4	-0.035	LKQMEDEKNSFR		GG_L_200508_11_hcd	32.633	7254	1331	1342	37.6	6.3e-07	226374	MOUSE	Myosin-9
532	[1]	Q8VDD5	Myh9	381.942	4	-0.11	LKQMEDEKNSFR		GG_L_200508_11_hcd	32.7	7279	1331	1342	28.2	1.4e-05	226374	MOUSE	Myosin-9
533	[1]	Q8VDD5	Myh9	381.942	4	-0.19	LKQMEDEKNSFR		GG_L_200508_11_hcd	32.7	7283	1331	1342	37.1	3e-07	226374	MOUSE	Myosin-9
534	[1]	Q8VDD5	Myh9	381.942	4	-0.11	LKQMEDEKNSFR		GG_L_200508_11_hcd	32.733	7294	1331	1342	29.9	8.4e-08	226374	MOUSE	Myosin-9
535	[1]	Q8VDD5	Myh9	381.942	4	-0.43	LKQMEDEKNSFR		GG_L_200508_11_hcd	32.733	7299	1331	1342	32.8	1.1e-05	226374	MOUSE	Myosin-9
536	[1]	Q8VDD5	Myh9	381.942	4	-0.19	LKQMEDEKNSFR		GG_L_200508_11_hcd	32.767	7307	1331	1342	34	5.1e-07	226374	MOUSE	Myosin-9
537	[1]	Q8VDD5	Myh9	508.921	3	-0.07	LKQMEDEKNSFR		GG_L_200508_11_hcd	32.767	7308	1331	1342	47.1	1.1e-10	226374	MOUSE	Myosin-9
538	[1]	Q8VDD5	Myh9	381.942	4	-0.27	LKQMEDEKNSFR		GG_L_200508_11_hcd	32.783	7319	1331	1342	29.8	1.9e-05	226374	MOUSE	Myosin-9
539	[1]	Q8VDD5	Myh9	381.942	4	-0.43	LKQMEDEKNSFR		GG_L_200508_11_hcd	32.817	7328	1331	1342	29.7	1e-05	226374	MOUSE	Myosin-9
540	[1]	Q8VDD5	Myh9	381.942	4	-0.11	LKQMEDEKNSFR		GG_L_200508_11_hcd	32.833	7340	1331	1342	29.9	7.3e-06	226374	MOUSE	Myosin-9
541	[1]	Q8VDD5	Myh9	381.942	4	-0.19	LKQMEDEKNSFR		GG_L_200508_11_hcd	32.867	7352	1331	1342	28.6	7e-06	226374	MOUSE	Myosin-9
542	[1]	Q8VDD5	Myh9	381.942	4	-0.35	LKQMEDEKNSFR		GG_L_200508_11_hcd	32.883	7357	1331	1342	30.9	6.9e-06	226374	MOUSE	Myosin-9
543	[1]	Q8VDD5	Myh9	381.942	4	-0.51	LKQMEDEKNSFR		GG_L_200508_11_hcd	32.917	7371	1331	1342	27.7	2.2e-05	226374	MOUSE	Myosin-9
544	[1]	Q8VDD5	Myh9	381.942	4	-0.51	LKQMEDEKNSFR		GG_L_200508_11_hcd	33	7408	1331	1342	23.8	9.6e-05	226374	MOUSE	Myosin-9
545	[1]	Q8VDD5	Myh9	381.942	4	0.12	LKQMEDEKNSFR		GG_L_200508_11_hcd	33.017	7414	1331	1342	29.4	1.1e-05	226374	MOUSE	Myosin-9
546	[1]	Q8VDD5	Myh9	381.942	4	0.44	LKQMEDEKNSFR		GG_L_200508_11_hcd	33.033	7419	1331	1342	26.8	4.2e-05	226374	MOUSE	Myosin-9
547	[1]	Q8VDD5	Myh9	381.942	4	-0.43	LKQMEDEKNSFR		GG_L_200508_11_hcd	33.1	7444	1331	1342	17.9	0.00062	226374	MOUSE	Myosin-9
548	[1]	Q8VDD5	Myh9	508.921	3	-0.19	LKQMEDEKNSFR		GG_L_200508_11_hcd	33.117	7452	1331	1342	30.1	4e-07	226374	MOUSE	Myosin-9
549	[1]	Q8VDD5	Myh9	381.942	4	-0.43	LKQMEDEKNSFR		GG_L_200508_11_hcd	33.2	7489	1331	1342	19.4	0.00034	226374	MOUSE	Myosin-9
550	[1]	Q8VDD5	Myh9	631.969	3	-0.29	NSFREQLEEEEEAKR		GG_L_200508_11_hcd	43.5	11752	1339	1353	27.6	1.9e-06	226374	MOUSE	Myosin-9
[truncated: 3,385 more rows]

## Sheet: #5 pep ID
		Acc #	Gene	m/z	z	ppm	Peptide	Protein Mods	Fraction	RT	Spectrum	MSMS Info	End	Score	Expect	Protein MW	Species	Protein Name
[truncated: 5,357 more rows]
