# Supplementary material for: Cross-Linking Mass Spectrometry on P-Glycoprotein
Source: Int J Mol Sci. 2023 Jun 25;24(13):10627. doi: 10.3390/ijms241310627 (PMC10341432; doi:10.3390/ijms241310627)
Supplement: Supplementary file 1 [file ijms-24-10627-s001.zip › TableS5_on_bead_DSSO_PrpteomeDiscoverer.xlsx]

## Sheet: PD XL MS2
Crosslink Sequence	Max. XlinkX Score	Crosslinker	Crosslink Type	# CSMs	# Proteins	Sequence A	Modifications A	Accession A	Position A	Sequence B	Modifications B	Accession B	Position B	Protein Descriptions A	Protein Descriptions B	Is Decoy	Q-value
VAPEEHPVLLTEAPLNPKANR | DLTDYLMKILTER	195.79	DSSO	Intra	2	1	VAPEEHPVLLTEAPLNP[K]ANR	1xDSSO [K18]	P63260	113	DLTDYLM[K]ILTER	1xOxidation [M7]; 1xDSSO [K8]	P63260	191	Actin, cytoplasmic 2 OS=Mus musculus OX=10090 GN=Actg1 PE=1 SV=1	Actin, cytoplasmic 2 OS=Mus musculus OX=10090 GN=Actg1 PE=1 SV=1	FALSE	0
	Sequence	Crosslinker	Crosslink Type	Crosslink Strategy	Identified By	# Proteins	# Identified MS2 Scans	XlinkX Score	Delta XlinkX Score	m/z [Da]	Charge	MH+ [Da]	First Scan	RT [min]	DeltaM [ppm]	Reporter Ion Score	Accessions	Sequence A	Modifications A	Crosslinker Position A	Protein Accession A	Leading Protein Position A	Sequence B	Modifications B	Crosslinker Position B	Protein Accession B	Leading Protein Position B	All Scans	Spectrum File	Validator Q-value
	VAPEEHPVLLTEAPLNPKANR-DLTDYLMKILTER	DSSO	Intra	MS2	MS2	1	1	195.79	147.05	813.424	5	4063.09	57395	84.7044	-1.36042	42.1	P63260-P63260	VAPEEHPVLLTEAPLNPKANR	K18(DSSO)	18	P63260	113	DLTDYLMKILTER	K8(DSSO)	8	P63260	191	57395	L_E_220319_07.raw	0
		Identification Usage	Annotated Sequences	Modifications A	Modifications B	Crosslink Type	Leading Protein A	Leading Protein B	Crosslink Reagent	Precursor Charge	Reporter Score	Identification Score	Identification DeltaScore	Precursor m/z [Th]	Precursor MH+ [Da]	DeltaM [ppm]	Is Decoy	Fragmentation Type	First Scan	RT [min]	Sequence A	Peptide Position A	Leading Crosslink Position A	Crosslink localisation probability A	# Missed Cleavages A	Charge State Peptide A	m/z's Peptide A [Da]	DeltaM A [ppm]	Accessions Protein A	Crosslink Positions A	Protein Descriptions A	Unmodified mass Peptide A MH+ [Da]	# Matches A	Sequence B	Peptide Position B	Leading Crosslink Position B	Crosslink localisation probability B	# Missed Cleavages B	Charge State Peptide B	m/z's Peptide B [Da]	DeltaM B [ppm]	Accessions Protein B	Crosslink Positions B	Protein Descriptions B	# Matches B	Spectrum File Path	Validator Q-value	Reporter ID
		Used for Identification	DLTDYLMKILTER-VAPEEHPVLLTEAPLNPKANR	K8(DSSO)	K18(DSSO)	Intra	P63260	P63260	DSSO	5	42.1	195.79	147.05	813.424	4063.09	-1.36	FALSE	CID	57395	84.7044	DLTDYLMKILTER	8	191	1	1	2	832.93372;848.91683	0.53	P63260	191	Actin, cytoplasmic 2 OS=Mus musculus OX=10090 GN=Actg1 PE=1 SV=1	1609.84	21	VAPEEHPVLLTEAPLNPKANR	18	113	1	1	2	1175.12024;1191.11989	-4.06	P63260	113	Actin, cytoplasmic 2 OS=Mus musculus OX=10090 GN=Actg1 PE=1 SV=1	30	L_E_220319_07.raw	0	325
	VAPEEHPVLLTEAPLNPKANR-DLTDYLMKILTER	DSSO	Intra	MS2	MS2	1	1	101.64	88.77	816.622	5	4079.08	56868	83.8964	-0.14755	61.04	P63260-P63260	VAPEEHPVLLTEAPLNPKANR	K18(DSSO)	18	P63260	113	DLTDYLMKILTER	K8(DSSO);M7(Oxidation)	8	P63260	191	56868	L_E_220319_07.raw	0
		Identification Usage	Annotated Sequences	Modifications A	Modifications B	Crosslink Type	Leading Protein A	Leading Protein B	Crosslink Reagent	Precursor Charge	Reporter Score	Identification Score	Identification DeltaScore	Precursor m/z [Th]	Precursor MH+ [Da]	DeltaM [ppm]	Is Decoy	Fragmentation Type	First Scan	RT [min]	Sequence A	Peptide Position A	Leading Crosslink Position A	Crosslink localisation probability A	# Missed Cleavages A	Charge State Peptide A	m/z's Peptide A [Da]	DeltaM A [ppm]	Accessions Protein A	Crosslink Positions A	Protein Descriptions A	Unmodified mass Peptide A MH+ [Da]	# Matches A	Sequence B	Peptide Position B	Leading Crosslink Position B	Crosslink localisation probability B	# Missed Cleavages B	Charge State Peptide B	m/z's Peptide B [Da]	DeltaM B [ppm]	Accessions Protein B	Crosslink Positions B	Protein Descriptions B	# Matches B	Spectrum File Path	Validator Q-value	Reporter ID
		Used for Identification	DLTDYLMKILTER-VAPEEHPVLLTEAPLNPKANR	K8(DSSO);M7(Oxidation)	K18(DSSO)	Intra	P63260	P63260	DSSO	5	61.04	101.64	88.77	816.622	4079.08	-0.15	FALSE	CID	56868	83.8964	DLTDYLMKILTER	8	191	1	1	2	840.92841;856.91555	-0.4	P63260	191	Actin, cytoplasmic 2 OS=Mus musculus OX=10090 GN=Actg1 PE=1 SV=1	1625.83	15	VAPEEHPVLLTEAPLNPKANR	18	113	1	1	3	783.75732;794.41515	0.87	P63260	113	Actin, cytoplasmic 2 OS=Mus musculus OX=10090 GN=Actg1 PE=1 SV=1	24	L_E_220319_07.raw	0	324
QQYESVAAKNLQEAEEWYK | TNEKVELQELNDR	158.08	DSSO	Intra	2	1	QQYESVAA[K]NLQEAEEWYK	1xGln->pyro-Glu [Q1]; 1xDSSO [K9]	P20152	282	TNE[K]VELQELNDR	1xDSSO [K4]	P20152	104	Vimentin OS=Mus musculus OX=10090 GN=Vim PE=1 SV=3	Vimentin OS=Mus musculus OX=10090 GN=Vim PE=1 SV=3	FALSE	0
	Sequence	Crosslinker	Crosslink Type	Crosslink Strategy	Identified By	# Proteins	# Identified MS2 Scans	XlinkX Score	Delta XlinkX Score	m/z [Da]	Charge	MH+ [Da]	First Scan	RT [min]	DeltaM [ppm]	Reporter Ion Score	Accessions	Sequence A	Modifications A	Crosslinker Position A	Protein Accession A	Leading Protein Position A	Sequence B	Modifications B	Crosslinker Position B	Protein Accession B	Leading Protein Position B	All Scans	Spectrum File	Validator Q-value
	QQYESVAAKNLQEAEEWYK-TNEKVELQELNDR	DSSO	Intra	MS2	MS2	1	1	158.08	145.52	1347.96	3	4041.87	45226	66.5419	-0.95954	45.23	P20152-P20152	QQYESVAAKNLQEAEEWYK	K9(DSSO);N-Term(Gln->pyro-Glu_anynterm)	9	P20152	282	TNEKVELQELNDR	K4(DSSO)	4	P20152	104	45226	L_E_220319_07.raw	0
		Identification Usage	Annotated Sequences	Modifications A	Modifications B	Crosslink Type	Leading Protein A	Leading Protein B	Crosslink Reagent	Precursor Charge	Reporter Score	Identification Score	Identification DeltaScore	Precursor m/z [Th]	Precursor MH+ [Da]	DeltaM [ppm]	Is Decoy	Fragmentation Type	First Scan	RT [min]	Sequence A	Peptide Position A	Leading Crosslink Position A	Crosslink localisation probability A	# Missed Cleavages A	Charge State Peptide A	m/z's Peptide A [Da]	DeltaM A [ppm]	Accessions Protein A	Crosslink Positions A	Protein Descriptions A	Unmodified mass Peptide A MH+ [Da]	# Matches A	Sequence B	Peptide Position B	Leading Crosslink Position B	Crosslink localisation probability B	# Missed Cleavages B	Charge State Peptide B	m/z's Peptide B [Da]	DeltaM B [ppm]	Accessions Protein B	Crosslink Positions B	Protein Descriptions B	# Matches B	Spectrum File Path	Validator Q-value	Reporter ID
		Used for Identification	TNEKVELQELNDR-QQYESVAAKNLQEAEEWYK	K4(DSSO)	NTERM(Gln->pyro-Glu_anynterm);K9(DSSO)	Intra	P20152	P20152	DSSO	3	45.23	158.08	145.52	1347.96	4041.87	-0.96	FALSE	CID	45226	66.5419	TNEKVELQELNDR	4	104	1	1	1	1641.80591;1673.77417	-2.43	P20152	104	Vimentin OS=Mus musculus OX=10090 GN=Vim PE=1 SV=3	1586.79	17	QQYESVAAKNLQEAEEWYK	9	282	1	1	2	1176.04397;1192.02809	-1.69	P20152	282	Vimentin OS=Mus musculus OX=10090 GN=Vim PE=1 SV=3	21	L_E_220319_07.raw	0	248
	QQYESVAAKNLQEAEEWYK-TNEKVELQELNDR	DSSO	Intra	MS2	MS2	1	1	86.95	86.95	1011.22	4	4041.87	45257	66.5824	-0.36714	61.04	P20152-P20152	QQYESVAAKNLQEAEEWYK	K9(DSSO);N-Term(Gln->pyro-Glu_anynterm)	9	P20152	282	TNEKVELQELNDR	K4(DSSO)	4	P20152	104	45257	L_E_220319_07.raw	0
		Identification Usage	Annotated Sequences	Modifications A	Modifications B	Crosslink Type	Leading Protein A	Leading Protein B	Crosslink Reagent	Precursor Charge	Reporter Score	Identification Score	Identification DeltaScore	Precursor m/z [Th]	Precursor MH+ [Da]	DeltaM [ppm]	Is Decoy	Fragmentation Type	First Scan	RT [min]	Sequence A	Peptide Position A	Leading Crosslink Position A	Crosslink localisation probability A	# Missed Cleavages A	Charge State Peptide A	m/z's Peptide A [Da]	DeltaM A [ppm]	Accessions Protein A	Crosslink Positions A	Protein Descriptions A	Unmodified mass Peptide A MH+ [Da]	# Matches A	Sequence B	Peptide Position B	Leading Crosslink Position B	Crosslink localisation probability B	# Missed Cleavages B	Charge State Peptide B	m/z's Peptide B [Da]	DeltaM B [ppm]	Accessions Protein B	Crosslink Positions B	Protein Descriptions B	# Matches B	Spectrum File Path	Validator Q-value	Reporter ID
		Used for Identification	TNEKVELQELNDR-QQYESVAAKNLQEAEEWYK	K4(DSSO)	NTERM(Gln->pyro-Glu_anynterm);K9(DSSO)	Intra	P20152	P20152	DSSO	4	61.04	86.95	86.95	1011.22	4041.87	-0.37	FALSE	CID	45257	66.5824	TNEKVELQELNDR	4	104	1	1	2	821.40906;837.39217	0.04	P20152	104	Vimentin OS=Mus musculus OX=10090 GN=Vim PE=1 SV=3	1586.79	10	QQYESVAAKNLQEAEEWYK	9	282	1	1	2	1176.0414;1192.02699	-3.29	P20152	282	Vimentin OS=Mus musculus OX=10090 GN=Vim PE=1 SV=3	21	L_E_220319_07.raw	0	249
ASFAEKTAQLER | SAEVELQSKR	154.29	DSSO	Intra	4	1	ASFAE[K]TAQLER	1xDSSO [K6]	Q9QXS1	1733	SAEVELQS[K]R	1xDSSO [K9]	Q9QXS1	1726	Plectin OS=Mus musculus OX=10090 GN=Plec PE=1 SV=3	Plectin OS=Mus musculus OX=10090 GN=Plec PE=1 SV=3	FALSE	0
	Sequence	Crosslinker	Crosslink Type	Crosslink Strategy	Identified By	# Proteins	# Identified MS2 Scans	XlinkX Score	Delta XlinkX Score	m/z [Da]	Charge	MH+ [Da]	First Scan	RT [min]	DeltaM [ppm]	Reporter Ion Score	Accessions	Sequence A	Modifications A	Crosslinker Position A	Protein Accession A	Leading Protein Position A	Sequence B	Modifications B	Crosslinker Position B	Protein Accession B	Leading Protein Position B	All Scans	Spectrum File	Validator Q-value
	ASFAEKTAQLER-SAEVELQSKR	DSSO	Intra	MS2	MS2	1	1	154.29	137.35	885.441	3	2654.31	21449	32.6643	-0.243	45.23	Q9QXS1-Q9QXS1	ASFAEKTAQLER	K6(DSSO)	6	Q9QXS1	1733	SAEVELQSKR	K9(DSSO)	9	Q9QXS1	1726	21449	L_E_220319_07.raw	0
		Identification Usage	Annotated Sequences	Modifications A	Modifications B	Crosslink Type	Leading Protein A	Leading Protein B	Crosslink Reagent	Precursor Charge	Reporter Score	Identification Score	Identification DeltaScore	Precursor m/z [Th]	Precursor MH+ [Da]	DeltaM [ppm]	Is Decoy	Fragmentation Type	First Scan	RT [min]	Sequence A	Peptide Position A	Leading Crosslink Position A	Crosslink localisation probability A	# Missed Cleavages A	Charge State Peptide A	m/z's Peptide A [Da]	DeltaM A [ppm]	Accessions Protein A	Crosslink Positions A	Protein Descriptions A	Unmodified mass Peptide A MH+ [Da]	# Matches A	Sequence B	Peptide Position B	Leading Crosslink Position B	Crosslink localisation probability B	# Missed Cleavages B	Charge State Peptide B	m/z's Peptide B [Da]	DeltaM B [ppm]	Accessions Protein B	Crosslink Positions B	Protein Descriptions B	# Matches B	Spectrum File Path	Validator Q-value	Reporter ID
		Used for Identification	SAEVELQSKR-ASFAEKTAQLER	K9(DSSO)	K6(DSSO)	Intra	Q9QXS1	Q9QXS1	DSSO	3	45.23	154.29	137.35	885.441	2654.31	-0.24	FALSE	CID	21449	32.6643	SAEVELQSKR	9	1726	1	1	1	1200.61768;1232.59326	-2.15	Q9QXS1	1726	Plectin OS=Mus musculus OX=10090 GN=Plec PE=1 SV=3	1145.6	16	ASFAEKTAQLER	6	1733	1	1	1	1404.71411;1436.68567	1.54	Q9QXS1	1733	Plectin OS=Mus musculus OX=10090 GN=Plec PE=1 SV=3	18	L_E_220319_07.raw	0	87
	ASFAEKTAQLER-SAEVELQSKR	DSSO	Intra	MS2	MS2	1	1	109.7	92.76	885.442	3	2654.31	21669	32.9655	-0.65707	49.07	Q9QXS1-Q9QXS1	ASFAEKTAQLER	K6(DSSO)	6	Q9QXS1	1733	SAEVELQSKR	K9(DSSO)	9	Q9QXS1	1726	21669	L_E_220319_07.raw	0
		Identification Usage	Annotated Sequences	Modifications A	Modifications B	Crosslink Type	Leading Protein A	Leading Protein B	Crosslink Reagent	Precursor Charge	Reporter Score	Identification Score	Identification DeltaScore	Precursor m/z [Th]	Precursor MH+ [Da]	DeltaM [ppm]	Is Decoy	Fragmentation Type	First Scan	RT [min]	Sequence A	Peptide Position A	Leading Crosslink Position A	Crosslink localisation probability A	# Missed Cleavages A	Charge State Peptide A	m/z's Peptide A [Da]	DeltaM A [ppm]	Accessions Protein A	Crosslink Positions A	Protein Descriptions A	Unmodified mass Peptide A MH+ [Da]	# Matches A	Sequence B	Peptide Position B	Leading Crosslink Position B	Crosslink localisation probability B	# Missed Cleavages B	Charge State Peptide B	m/z's Peptide B [Da]	DeltaM B [ppm]	Accessions Protein B	Crosslink Positions B	Protein Descriptions B	# Matches B	Spectrum File Path	Validator Q-value	Reporter ID
		Used for Identification	SAEVELQSKR-ASFAEKTAQLER	K9(DSSO)	K6(DSSO)	Intra	Q9QXS1	Q9QXS1	DSSO	3	49.07	109.7	92.76	885.442	2654.31	-0.66	FALSE	CID	21669	32.9655	SAEVELQSKR	9	1726	1	1	1	1200.61853;1232.59265	-2.04	Q9QXS1	1726	Plectin OS=Mus musculus OX=10090 GN=Plec PE=1 SV=3	1145.6	14	ASFAEKTAQLER	6	1733	1	1	2	702.85907;718.84698	0.72	Q9QXS1	1733	Plectin OS=Mus musculus OX=10090 GN=Plec PE=1 SV=3	16	L_E_220319_07.raw	0	91
	ASFAEKTAQLER-SAEVELQSKR	DSSO	Intra	MS2	MS2	1	1	65.68	58.99	664.333	4	2654.31	21386	32.5818	0.0151	61.04	Q9QXS1-Q9QXS1	ASFAEKTAQLER	K6(DSSO)	6	Q9QXS1	1733	SAEVELQSKR	K9(DSSO)	9	Q9QXS1	1726	21386	L_E_220319_07.raw	0
		Identification Usage	Annotated Sequences	Modifications A	Modifications B	Crosslink Type	Leading Protein A	Leading Protein B	Crosslink Reagent	Precursor Charge	Reporter Score	Identification Score	Identification DeltaScore	Precursor m/z [Th]	Precursor MH+ [Da]	DeltaM [ppm]	Is Decoy	Fragmentation Type	First Scan	RT [min]	Sequence A	Peptide Position A	Leading Crosslink Position A	Crosslink localisation probability A	# Missed Cleavages A	Charge State Peptide A	m/z's Peptide A [Da]	DeltaM A [ppm]	Accessions Protein A	Crosslink Positions A	Protein Descriptions A	Unmodified mass Peptide A MH+ [Da]	# Matches A	Sequence B	Peptide Position B	Leading Crosslink Position B	Crosslink localisation probability B	# Missed Cleavages B	Charge State Peptide B	m/z's Peptide B [Da]	DeltaM B [ppm]	Accessions Protein B	Crosslink Positions B	Protein Descriptions B	# Matches B	Spectrum File Path	Validator Q-value	Reporter ID
		Used for Identification	SAEVELQSKR-ASFAEKTAQLER	K9(DSSO)	K6(DSSO)	Intra	Q9QXS1	Q9QXS1	DSSO	4	61.04	65.68	58.99	664.333	2654.31	0.02	FALSE	CID	21386	32.5818	SAEVELQSKR	9	1726	1	1	2	600.81329;616.80121	-0.61	Q9QXS1	1726	Plectin OS=Mus musculus OX=10090 GN=Plec PE=1 SV=3	1145.6	13	ASFAEKTAQLER	6	1733	1	1	2	702.85852;718.84625	-0.23	Q9QXS1	1733	Plectin OS=Mus musculus OX=10090 GN=Plec PE=1 SV=3	12	L_E_220319_07.raw	0	85
	ASFAEKTAQLER-SAEVELQSKR	DSSO	Intra	MS2	MS2	1	1	53.17	48.38	664.332	4	2654.31	21614	32.8924	0.47517	61.04	Q9QXS1-Q9QXS1	ASFAEKTAQLER	K6(DSSO)	6	Q9QXS1	1733	SAEVELQSKR	K9(DSSO)	9	Q9QXS1	1726	21614	L_E_220319_07.raw	0
		Identification Usage	Annotated Sequences	Modifications A	Modifications B	Crosslink Type	Leading Protein A	Leading Protein B	Crosslink Reagent	Precursor Charge	Reporter Score	Identification Score	Identification DeltaScore	Precursor m/z [Th]	Precursor MH+ [Da]	DeltaM [ppm]	Is Decoy	Fragmentation Type	First Scan	RT [min]	Sequence A	Peptide Position A	Leading Crosslink Position A	Crosslink localisation probability A	# Missed Cleavages A	Charge State Peptide A	m/z's Peptide A [Da]	DeltaM A [ppm]	Accessions Protein A	Crosslink Positions A	Protein Descriptions A	Unmodified mass Peptide A MH+ [Da]	# Matches A	Sequence B	Peptide Position B	Leading Crosslink Position B	Crosslink localisation probability B	# Missed Cleavages B	Charge State Peptide B	m/z's Peptide B [Da]	DeltaM B [ppm]	Accessions Protein B	Crosslink Positions B	Protein Descriptions B	# Matches B	Spectrum File Path	Validator Q-value	Reporter ID
		Used for Identification	SAEVELQSKR-ASFAEKTAQLER	K9(DSSO)	K6(DSSO)	Intra	Q9QXS1	Q9QXS1	DSSO	4	61.04	53.17	48.38	664.332	2654.31	0.48	FALSE	CID	21614	32.8924	SAEVELQSKR	9	1726	1	1	2	600.81348;616.80139	-0.29	Q9QXS1	1726	Plectin OS=Mus musculus OX=10090 GN=Plec PE=1 SV=3	1145.6	11	ASFAEKTAQLER	6	1733	1	1	2	702.85889;718.84662	0.31	Q9QXS1	1733	Plectin OS=Mus musculus OX=10090 GN=Plec PE=1 SV=3	8	L_E_220319_07.raw	0	89
LLQDSVDFSLADAINTEFKNTR | TNEKVELQELNDR	134.06	DSSO	Intra	2	1	LLQDSVDFSLADAINTEF[K]NTR	1xDSSO [K19]	P20152	97	TNE[K]VELQELNDR	1xDSSO [K4]	P20152	104	Vimentin OS=Mus musculus OX=10090 GN=Vim PE=1 SV=3	Vimentin OS=Mus musculus OX=10090 GN=Vim PE=1 SV=3	FALSE	0
	Sequence	Crosslinker	Crosslink Type	Crosslink Strategy	Identified By	# Proteins	# Identified MS2 Scans	XlinkX Score	Delta XlinkX Score	m/z [Da]	Charge	MH+ [Da]	First Scan	RT [min]	DeltaM [ppm]	Reporter Ion Score	Accessions	Sequence A	Modifications A	Crosslinker Position A	Protein Accession A	Leading Protein Position A	Sequence B	Modifications B	Crosslinker Position B	Protein Accession B	Leading Protein Position B	All Scans	Spectrum File	Validator Q-value
	LLQDSVDFSLADAINTEFKNTR-TNEKVELQELNDR	DSSO	Intra	MS2	MS2	1	1	134.06	110.07	1061.27	4	4242.06	51871	76.3776	-1.78278	37.17	P20152-P20152	LLQDSVDFSLADAINTEFKNTR	K19(DSSO)	19	P20152	97	TNEKVELQELNDR	K4(DSSO)	4	P20152	104	51871	L_E_220319_07.raw	0
		Identification Usage	Annotated Sequences	Modifications A	Modifications B	Crosslink Type	Leading Protein A	Leading Protein B	Crosslink Reagent	Precursor Charge	Reporter Score	Identification Score	Identification DeltaScore	Precursor m/z [Th]	Precursor MH+ [Da]	DeltaM [ppm]	Is Decoy	Fragmentation Type	First Scan	RT [min]	Sequence A	Peptide Position A	Leading Crosslink Position A	Crosslink localisation probability A	# Missed Cleavages A	Charge State Peptide A	m/z's Peptide A [Da]	DeltaM A [ppm]	Accessions Protein A	Crosslink Positions A	Protein Descriptions A	Unmodified mass Peptide A MH+ [Da]	# Matches A	Sequence B	Peptide Position B	Leading Crosslink Position B	Crosslink localisation probability B	# Missed Cleavages B	Charge State Peptide B	m/z's Peptide B [Da]	DeltaM B [ppm]	Accessions Protein B	Crosslink Positions B	Protein Descriptions B	# Matches B	Spectrum File Path	Validator Q-value	Reporter ID
		Used for Identification	TNEKVELQELNDR-LLQDSVDFSLADAINTEFKNTR	K4(DSSO)	K19(DSSO)	Intra	P20152	P20152	DSSO	4	37.17	134.06	110.07	1061.27	4242.06	-1.78	FALSE	CID	51871	76.3776	TNEKVELQELNDR	4	104	1	1	1	1641.80591;1673.77263	-2.91	P20152	104	Vimentin OS=Mus musculus OX=10090 GN=Vim PE=1 SV=3	1586.79	17	LLQDSVDFSLADAINTEFKNTR	19	97	1	1	2	1276.13295;1292.12551	-0.93	P20152	97	Vimentin OS=Mus musculus OX=10090 GN=Vim PE=1 SV=3	35	L_E_220319_07.raw	0	289
	LLQDSVDFSLADAINTEFKNTR-TNEKVELQELNDR	DSSO	Intra	MS2	MS2	1	1	89.3	73.36	1061.27	4	4242.05	52361	77.0753	0.75013	61.04	P20152-P20152	LLQDSVDFSLADAINTEFKNTR	K19(DSSO)	19	P20152	97	TNEKVELQELNDR	K4(DSSO)	4	P20152	104	52361	L_E_220319_07.raw	0
		Identification Usage	Annotated Sequences	Modifications A	Modifications B	Crosslink Type	Leading Protein A	Leading Protein B	Crosslink Reagent	Precursor Charge	Reporter Score	Identification Score	Identification DeltaScore	Precursor m/z [Th]	Precursor MH+ [Da]	DeltaM [ppm]	Is Decoy	Fragmentation Type	First Scan	RT [min]	Sequence A	Peptide Position A	Leading Crosslink Position A	Crosslink localisation probability A	# Missed Cleavages A	Charge State Peptide A	m/z's Peptide A [Da]	DeltaM A [ppm]	Accessions Protein A	Crosslink Positions A	Protein Descriptions A	Unmodified mass Peptide A MH+ [Da]	# Matches A	Sequence B	Peptide Position B	Leading Crosslink Position B	Crosslink localisation probability B	# Missed Cleavages B	Charge State Peptide B	m/z's Peptide B [Da]	DeltaM B [ppm]	Accessions Protein B	Crosslink Positions B	Protein Descriptions B	# Matches B	Spectrum File Path	Validator Q-value	Reporter ID
		Used for Identification	TNEKVELQELNDR-LLQDSVDFSLADAINTEFKNTR	K4(DSSO)	K19(DSSO)	Intra	P20152	P20152	DSSO	4	61.04	89.3	73.36	1061.27	4242.05	0.75	FALSE	CID	52361	77.0753	TNEKVELQELNDR	4	104	1	1	2	821.40839;837.39331	0.33	P20152	104	Vimentin OS=Mus musculus OX=10090 GN=Vim PE=1 SV=3	1586.79	12	LLQDSVDFSLADAINTEFKNTR	19	97	1	1	2	1276.13137;1292.12478	-1.86	P20152	97	Vimentin OS=Mus musculus OX=10090 GN=Vim PE=1 SV=3	20	L_E_220319_07.raw	0	296
TLLIKTVETR | KLLEGEESR	114.67	DSSO	Intra	3	1	TLLI[K]TVETR	1xDSSO [K5]	P20152	445	[K]LLEGEESR	1xDSSO [K1]	P20152	402	Vimentin OS=Mus musculus OX=10090 GN=Vim PE=1 SV=3	Vimentin OS=Mus musculus OX=10090 GN=Vim PE=1 SV=3	FALSE	0
	Sequence	Crosslinker	Crosslink Type	Crosslink Strategy	Identified By	# Proteins	# Identified MS2 Scans	XlinkX Score	Delta XlinkX Score	m/z [Da]	Charge	MH+ [Da]	First Scan	RT [min]	DeltaM [ppm]	Reporter Ion Score	Accessions	Sequence A	Modifications A	Crosslinker Position A	Protein Accession A	Leading Protein Position A	Sequence B	Modifications B	Crosslinker Position B	Protein Accession B	Leading Protein Position B	All Scans	Spectrum File	Validator Q-value
	TLLIKTVETR-KLLEGEESR	DSSO	Intra	MS2	MS2	1	1	114.67	95.19	598.576	4	2391.28	25206	37.8563	-0.50044	61.04	P20152-P20152	TLLIKTVETR	K5(DSSO)	5	P20152	445	KLLEGEESR	K1(DSSO)	1	P20152	402	25206	L_E_220319_07.raw	0
		Identification Usage	Annotated Sequences	Modifications A	Modifications B	Crosslink Type	Leading Protein A	Leading Protein B	Crosslink Reagent	Precursor Charge	Reporter Score	Identification Score	Identification DeltaScore	Precursor m/z [Th]	Precursor MH+ [Da]	DeltaM [ppm]	Is Decoy	Fragmentation Type	First Scan	RT [min]	Sequence A	Peptide Position A	Leading Crosslink Position A	Crosslink localisation probability A	# Missed Cleavages A	Charge State Peptide A	m/z's Peptide A [Da]	DeltaM A [ppm]	Accessions Protein A	Crosslink Positions A	Protein Descriptions A	Unmodified mass Peptide A MH+ [Da]	# Matches A	Sequence B	Peptide Position B	Leading Crosslink Position B	Crosslink localisation probability B	# Missed Cleavages B	Charge State Peptide B	m/z's Peptide B [Da]	DeltaM B [ppm]	Accessions Protein B	Crosslink Positions B	Protein Descriptions B	# Matches B	Spectrum File Path	Validator Q-value	Reporter ID
		Used for Identification	KLLEGEESR-TLLIKTVETR	K1(DSSO)	K5(DSSO)	Intra	P20152	P20152	DSSO	4	61.04	114.67	95.19	598.576	2391.28	-0.5	FALSE	CID	25206	37.8563	KLLEGEESR	1	402	1	1	2	557.7901;573.77722	0.12	P20152	402	Vimentin OS=Mus musculus OX=10090 GN=Vim PE=1 SV=3	1059.56	13	TLLIKTVETR	5	445	1	1	2	614.36768;630.35199	-3.72	P20152	445	Vimentin OS=Mus musculus OX=10090 GN=Vim PE=1 SV=3	15	L_E_220319_07.raw	0	118
	TLLIKTVETR-KLLEGEESR	DSSO	Intra	MS2	MS2	1	1	109.88	97.65	797.764	3	2391.28	25410	38.1487	0.69407	39.46	P20152-P20152	TLLIKTVETR	K5(DSSO)	5	P20152	445	KLLEGEESR	K1(DSSO)	1	P20152	402	25410	L_E_220319_07.raw	0
		Identification Usage	Annotated Sequences	Modifications A	Modifications B	Crosslink Type	Leading Protein A	Leading Protein B	Crosslink Reagent	Precursor Charge	Reporter Score	Identification Score	Identification DeltaScore	Precursor m/z [Th]	Precursor MH+ [Da]	DeltaM [ppm]	Is Decoy	Fragmentation Type	First Scan	RT [min]	Sequence A	Peptide Position A	Leading Crosslink Position A	Crosslink localisation probability A	# Missed Cleavages A	Charge State Peptide A	m/z's Peptide A [Da]	DeltaM A [ppm]	Accessions Protein A	Crosslink Positions A	Protein Descriptions A	Unmodified mass Peptide A MH+ [Da]	# Matches A	Sequence B	Peptide Position B	Leading Crosslink Position B	Crosslink localisation probability B	# Missed Cleavages B	Charge State Peptide B	m/z's Peptide B [Da]	DeltaM B [ppm]	Accessions Protein B	Crosslink Positions B	Protein Descriptions B	# Matches B	Spectrum File Path	Validator Q-value	Reporter ID
		Used for Identification	KLLEGEESR-TLLIKTVETR	K1(DSSO)	K5(DSSO)	Intra	P20152	P20152	DSSO	3	39.46	109.88	97.65	797.764	2391.28	0.69	FALSE	CID	25410	38.1487	KLLEGEESR	1	402	1	1	2	557.7901;573.77716	0.07	P20152	402	Vimentin OS=Mus musculus OX=10090 GN=Vim PE=1 SV=3	1059.56	13	TLLIKTVETR	5	445	1	1	1	1227.7279;1259.70019	-2.3	P20152	445	Vimentin OS=Mus musculus OX=10090 GN=Vim PE=1 SV=3	13	L_E_220319_07.raw	0	120
	TLLIKTVETR-KLLEGEESR	DSSO	Intra	MS2	MS2	1	1	106.84	92.84	598.576	4	2391.28	25408	38.1473	-0.19402	61.04	P20152-P20152	TLLIKTVETR	K5(DSSO)	5	P20152	445	KLLEGEESR	K1(DSSO)	1	P20152	402	25408	L_E_220319_07.raw	0
		Identification Usage	Annotated Sequences	Modifications A	Modifications B	Crosslink Type	Leading Protein A	Leading Protein B	Crosslink Reagent	Precursor Charge	Reporter Score	Identification Score	Identification DeltaScore	Precursor m/z [Th]	Precursor MH+ [Da]	DeltaM [ppm]	Is Decoy	Fragmentation Type	First Scan	RT [min]	Sequence A	Peptide Position A	Leading Crosslink Position A	Crosslink localisation probability A	# Missed Cleavages A	Charge State Peptide A	m/z's Peptide A [Da]	DeltaM A [ppm]	Accessions Protein A	Crosslink Positions A	Protein Descriptions A	Unmodified mass Peptide A MH+ [Da]	# Matches A	Sequence B	Peptide Position B	Leading Crosslink Position B	Crosslink localisation probability B	# Missed Cleavages B	Charge State Peptide B	m/z's Peptide B [Da]	DeltaM B [ppm]	Accessions Protein B	Crosslink Positions B	Protein Descriptions B	# Matches B	Spectrum File Path	Validator Q-value	Reporter ID
		Used for Identification	KLLEGEESR-TLLIKTVETR	K1(DSSO)	K5(DSSO)	Intra	P20152	P20152	DSSO	4	61.04	106.84	92.84	598.576	2391.28	-0.19	FALSE	CID	25408	38.1473	KLLEGEESR	1	402	1	1	2	557.78998;573.77692	-0.28	P20152	402	Vimentin OS=Mus musculus OX=10090 GN=Vim PE=1 SV=3	1059.56	13	TLLIKTVETR	5	445	1	1	2	614.36768;630.35156	-4.08	P20152	445	Vimentin OS=Mus musculus OX=10090 GN=Vim PE=1 SV=3	16	L_E_220319_07.raw	0	119
QDVSWFDDPKNTTGALTTR | LANDAAQVKGAIGSR	111.65	DSSO	Intra	1	1	QDVSWFDDP[K]NTTGALTTR	1xDSSO [K10]	P08183	808	LANDAAQV[K]GAIGSR	1xDSSO [K9]	P08183	826	ATP-dependent translocase ABCB1 OS=Homo sapiens OX=9606 GN=ABCB1 PE=1 SV=3	ATP-dependent translocase ABCB1 OS=Homo sapiens OX=9606 GN=ABCB1 PE=1 SV=3	FALSE	0
	Sequence	Crosslinker	Crosslink Type	Crosslink Strategy	Identified By	# Proteins	# Identified MS2 Scans	XlinkX Score	Delta XlinkX Score	m/z [Da]	Charge	MH+ [Da]	First Scan	RT [min]	DeltaM [ppm]	Reporter Ion Score	Accessions	Sequence A	Modifications A	Crosslinker Position A	Protein Accession A	Leading Protein Position A	Sequence B	Modifications B	Crosslinker Position B	Protein Accession B	Leading Protein Position B	All Scans	Spectrum File	Validator Q-value
	QDVSWFDDPKNTTGALTTR-LANDAAQVKGAIGSR	DSSO	Intra	MS2	MS2	1	1	111.65	98.67	945.711	4	3779.82	34996	51.6939	1.44723	61.04	P08183-P08183	QDVSWFDDPKNTTGALTTR	K10(DSSO)	10	P08183	808	LANDAAQVKGAIGSR	K9(DSSO)	9	P08183	826	34996	L_E_220319_07.raw	0
		Identification Usage	Annotated Sequences	Modifications A	Modifications B	Crosslink Type	Leading Protein A	Leading Protein B	Crosslink Reagent	Precursor Charge	Reporter Score	Identification Score	Identification DeltaScore	Precursor m/z [Th]	Precursor MH+ [Da]	DeltaM [ppm]	Is Decoy	Fragmentation Type	First Scan	RT [min]	Sequence A	Peptide Position A	Leading Crosslink Position A	Crosslink localisation probability A	# Missed Cleavages A	Charge State Peptide A	m/z's Peptide A [Da]	DeltaM A [ppm]	Accessions Protein A	Crosslink Positions A	Protein Descriptions A	Unmodified mass Peptide A MH+ [Da]	# Matches A	Sequence B	Peptide Position B	Leading Crosslink Position B	Crosslink localisation probability B	# Missed Cleavages B	Charge State Peptide B	m/z's Peptide B [Da]	DeltaM B [ppm]	Accessions Protein B	Crosslink Positions B	Protein Descriptions B	# Matches B	Spectrum File Path	Validator Q-value	Reporter ID
		Used for Identification	LANDAAQVKGAIGSR-QDVSWFDDPKNTTGALTTR	K9(DSSO)	K10(DSSO)	Intra	P08183	P08183	DSSO	4	61.04	111.65	98.67	945.711	3779.82	1.45	FALSE	CID	34996	51.6939	LANDAAQVKGAIGSR	9	826	1	1	2	762.90926;778.89563	-0.89	P08183	826	ATP-dependent translocase ABCB1 OS=Homo sapiens OX=9606 GN=ABCB1 PE=1 SV=3	1469.79	17	QDVSWFDDPKNTTGALTTR	10	808	1	1	2	1103.52285;1119.50613	-2.53	P08183	808	ATP-dependent translocase ABCB1 OS=Homo sapiens OX=9606 GN=ABCB1 PE=1 SV=3	16	L_E_220319_07.raw	0	202
AAKEANIHAFIESLPNK | VVQEALDKAR	110.87	DSSO	Intra	3	1	AA[K]EANIHAFIESLPNK	1xDSSO [K3]	P08183	1150	VVQEALD[K]AR	1xDSSO [K8]	P08183	1220	ATP-dependent translocase ABCB1 OS=Homo sapiens OX=9606 GN=ABCB1 PE=1 SV=3	ATP-dependent translocase ABCB1 OS=Homo sapiens OX=9606 GN=ABCB1 PE=1 SV=3	FALSE	0
	Sequence	Crosslinker	Crosslink Type	Crosslink Strategy	Identified By	# Proteins	# Identified MS2 Scans	XlinkX Score	Delta XlinkX Score	m/z [Da]	Charge	MH+ [Da]	First Scan	RT [min]	DeltaM [ppm]	Reporter Ion Score	Accessions	Sequence A	Modifications A	Crosslinker Position A	Protein Accession A	Leading Protein Position A	Sequence B	Modifications B	Crosslinker Position B	Protein Accession B	Leading Protein Position B	All Scans	Spectrum File	Validator Q-value
	AAKEANIHAFIESLPNK-VVQEALDKAR	DSSO	Intra	MS2	MS2	1	1	110.87	93.14	785.412	4	3138.63	33338	49.298	-0.21203	76.14	P08183-P08183	AAKEANIHAFIESLPNK	K3(DSSO)	3	P08183	1150	VVQEALDKAR	K8(DSSO)	8	P08183	1220	33338	L_E_220319_07.raw	0
		Identification Usage	Annotated Sequences	Modifications A	Modifications B	Crosslink Type	Leading Protein A	Leading Protein B	Crosslink Reagent	Precursor Charge	Reporter Score	Identification Score	Identification DeltaScore	Precursor m/z [Th]	Precursor MH+ [Da]	DeltaM [ppm]	Is Decoy	Fragmentation Type	First Scan	RT [min]	Sequence A	Peptide Position A	Leading Crosslink Position A	Crosslink localisation probability A	# Missed Cleavages A	Charge State Peptide A	m/z's Peptide A [Da]	DeltaM A [ppm]	Accessions Protein A	Crosslink Positions A	Protein Descriptions A	Unmodified mass Peptide A MH+ [Da]	# Matches A	Sequence B	Peptide Position B	Leading Crosslink Position B	Crosslink localisation probability B	# Missed Cleavages B	Charge State Peptide B	m/z's Peptide B [Da]	DeltaM B [ppm]	Accessions Protein B	Crosslink Positions B	Protein Descriptions B	# Matches B	Spectrum File Path	Validator Q-value	Reporter ID
		Used for Identification	VVQEALDKAR-AAKEANIHAFIESLPNK	K8(DSSO)	K3(DSSO)	Intra	P08183	P08183	DSSO	4	76.14	110.87	93.14	785.412	3138.63	-0.21	FALSE	CID	33338	49.298	VVQEALDKAR	8	1220	1	1	1	1182.64429;1214.62048	-1.21	P08183	1220	ATP-dependent translocase ABCB1 OS=Homo sapiens OX=9606 GN=ABCB1 PE=1 SV=3	1127.63	14	AAKEANIHAFIESLPNK	3	1150	1	1	3	636.33911;646.9978	1.42	P08183	1150	ATP-dependent translocase ABCB1 OS=Homo sapiens OX=9606 GN=ABCB1 PE=1 SV=3	16	L_E_220319_07.raw	0	187
	AAKEANIHAFIESLPNK-VVQEALDKAR	DSSO	Intra	MS2	MS2	1	1	102.98	85.25	785.409	4	3138.61	33131	49.0048	3.44508	49.07	P08183-P08183	AAKEANIHAFIESLPNK	K3(DSSO)	3	P08183	1150	VVQEALDKAR	K8(DSSO)	8	P08183	1220	33131	L_E_220319_07.raw	0
		Identification Usage	Annotated Sequences	Modifications A	Modifications B	Crosslink Type	Leading Protein A	Leading Protein B	Crosslink Reagent	Precursor Charge	Reporter Score	Identification Score	Identification DeltaScore	Precursor m/z [Th]	Precursor MH+ [Da]	DeltaM [ppm]	Is Decoy	Fragmentation Type	First Scan	RT [min]	Sequence A	Peptide Position A	Leading Crosslink Position A	Crosslink localisation probability A	# Missed Cleavages A	Charge State Peptide A	m/z's Peptide A [Da]	DeltaM A [ppm]	Accessions Protein A	Crosslink Positions A	Protein Descriptions A	Unmodified mass Peptide A MH+ [Da]	# Matches A	Sequence B	Peptide Position B	Leading Crosslink Position B	Crosslink localisation probability B	# Missed Cleavages B	Charge State Peptide B	m/z's Peptide B [Da]	DeltaM B [ppm]	Accessions Protein B	Crosslink Positions B	Protein Descriptions B	# Matches B	Spectrum File Path	Validator Q-value	Reporter ID
		Used for Identification	VVQEALDKAR-AAKEANIHAFIESLPNK	K8(DSSO)	K3(DSSO)	Intra	P08183	P08183	DSSO	4	49.07	102.98	85.25	785.409	3138.61	3.45	FALSE	CID	33131	49.0048	VVQEALDKAR	8	1220	1	1	1	1182.64587;1214.62036	-0.56	P08183	1220	ATP-dependent translocase ABCB1 OS=Homo sapiens OX=9606 GN=ABCB1 PE=1 SV=3	1127.63	14	AAKEANIHAFIESLPNK	3	1150	1	1	3	636.3396;646.99798	1.97	P08183	1150	ATP-dependent translocase ABCB1 OS=Homo sapiens OX=9606 GN=ABCB1 PE=1 SV=3	25	L_E_220319_07.raw	0	179
	AAKEANIHAFIESLPNK-VVQEALDKAR	DSSO	Intra	MS2	MS2	1	1	74.38	53.08	628.531	5	3138.63	33190	49.0913	-0.90804	61.04	P08183-P08183	AAKEANIHAFIESLPNK	K3(DSSO)	3	P08183	1150	VVQEALDKAR	K8(DSSO)	8	P08183	1220	33190	L_E_220319_07.raw	0
		Identification Usage	Annotated Sequences	Modifications A	Modifications B	Crosslink Type	Leading Protein A	Leading Protein B	Crosslink Reagent	Precursor Charge	Reporter Score	Identification Score	Identification DeltaScore	Precursor m/z [Th]	Precursor MH+ [Da]	DeltaM [ppm]	Is Decoy	Fragmentation Type	First Scan	RT [min]	Sequence A	Peptide Position A	Leading Crosslink Position A	Crosslink localisation probability A	# Missed Cleavages A	Charge State Peptide A	m/z's Peptide A [Da]	DeltaM A [ppm]	Accessions Protein A	Crosslink Positions A	Protein Descriptions A	Unmodified mass Peptide A MH+ [Da]	# Matches A	Sequence B	Peptide Position B	Leading Crosslink Position B	Crosslink localisation probability B	# Missed Cleavages B	Charge State Peptide B	m/z's Peptide B [Da]	DeltaM B [ppm]	Accessions Protein B	Crosslink Positions B	Protein Descriptions B	# Matches B	Spectrum File Path	Validator Q-value	Reporter ID
		Used for Identification	VVQEALDKAR-AAKEANIHAFIESLPNK	K8(DSSO)	K3(DSSO)	Intra	P08183	P08183	DSSO	5	61.04	74.38	53.08	628.531	3138.63	-0.91	FALSE	CID	33190	49.0913	VVQEALDKAR	8	1220	1	1	2	591.82849;607.8128	0.24	P08183	1220	ATP-dependent translocase ABCB1 OS=Homo sapiens OX=9606 GN=ABCB1 PE=1 SV=3	1127.63	16	AAKEANIHAFIESLPNK	3	1150	1	1	3	636.33825;646.99762	0.58	P08183	1150	ATP-dependent translocase ABCB1 OS=Homo sapiens OX=9606 GN=ABCB1 PE=1 SV=3	15	L_E_220319_07.raw	0	183
LLQDSVDFSLADAINTEFKNTR | SKFADLSEAANR	105.39	DSSO	Intra	2	1	LLQDSVDFSLADAINTEF[K]NTR	1xDSSO [K19]	P20152	97	S[K]FADLSEAANR	1xDSSO [K2]	P20152	294	Vimentin OS=Mus musculus OX=10090 GN=Vim PE=1 SV=3	Vimentin OS=Mus musculus OX=10090 GN=Vim PE=1 SV=3	FALSE	0
	Sequence	Crosslinker	Crosslink Type	Crosslink Strategy	Identified By	# Proteins	# Identified MS2 Scans	XlinkX Score	Delta XlinkX Score	m/z [Da]	Charge	MH+ [Da]	First Scan	RT [min]	DeltaM [ppm]	Reporter Ion Score	Accessions	Sequence A	Modifications A	Crosslinker Position A	Protein Accession A	Leading Protein Position A	Sequence B	Modifications B	Crosslinker Position B	Protein Accession B	Leading Protein Position B	All Scans	Spectrum File	Validator Q-value
	LLQDSVDFSLADAINTEFKNTR-SKFADLSEAANR	DSSO	Intra	MS2	MS2	1	1	105.39	93.6	991.489	4	3962.93	53505	78.7839	-6.46061	54.03	P20152-P20152	LLQDSVDFSLADAINTEFKNTR	K19(DSSO)	19	P20152	97	SKFADLSEAANR	K2(DSSO)	2	P20152	294	53505	L_E_220319_07.raw	0
		Identification Usage	Annotated Sequences	Modifications A	Modifications B	Crosslink Type	Leading Protein A	Leading Protein B	Crosslink Reagent	Precursor Charge	Reporter Score	Identification Score	Identification DeltaScore	Precursor m/z [Th]	Precursor MH+ [Da]	DeltaM [ppm]	Is Decoy	Fragmentation Type	First Scan	RT [min]	Sequence A	Peptide Position A	Leading Crosslink Position A	Crosslink localisation probability A	# Missed Cleavages A	Charge State Peptide A	m/z's Peptide A [Da]	DeltaM A [ppm]	Accessions Protein A	Crosslink Positions A	Protein Descriptions A	Unmodified mass Peptide A MH+ [Da]	# Matches A	Sequence B	Peptide Position B	Leading Crosslink Position B	Crosslink localisation probability B	# Missed Cleavages B	Charge State Peptide B	m/z's Peptide B [Da]	DeltaM B [ppm]	Accessions Protein B	Crosslink Positions B	Protein Descriptions B	# Matches B	Spectrum File Path	Validator Q-value	Reporter ID
		Used for Identification	SKFADLSEAANR-LLQDSVDFSLADAINTEFKNTR	K2(DSSO)	K19(DSSO)	Intra	P20152	P20152	DSSO	4	54.03	105.39	93.6	991.489	3962.93	-6.46	FALSE	CID	53505	78.7839	SKFADLSEAANR	2	294	1	1	2	681.8385;697.8252	4.26	P20152	294	Vimentin OS=Mus musculus OX=10090 GN=Vim PE=1 SV=3	1307.65	12	LLQDSVDFSLADAINTEFKNTR	19	97	1	1	2	1276.14162;1292.1299	4.3	P20152	97	Vimentin OS=Mus musculus OX=10090 GN=Vim PE=1 SV=3	20	L_E_220319_07.raw	0	299
	LLQDSVDFSLADAINTEFKNTR-SKFADLSEAANR	DSSO	Intra	MS2	MS2	1	1	101.95	90.16	991.483	4	3962.91	53723	79.1063	-0.72975	54.03	P20152-P20152	LLQDSVDFSLADAINTEFKNTR	K19(DSSO)	19	P20152	97	SKFADLSEAANR	K2(DSSO)	2	P20152	294	53723	L_E_220319_07.raw	0
		Identification Usage	Annotated Sequences	Modifications A	Modifications B	Crosslink Type	Leading Protein A	Leading Protein B	Crosslink Reagent	Precursor Charge	Reporter Score	Identification Score	Identification DeltaScore	Precursor m/z [Th]	Precursor MH+ [Da]	DeltaM [ppm]	Is Decoy	Fragmentation Type	First Scan	RT [min]	Sequence A	Peptide Position A	Leading Crosslink Position A	Crosslink localisation probability A	# Missed Cleavages A	Charge State Peptide A	m/z's Peptide A [Da]	DeltaM A [ppm]	Accessions Protein A	Crosslink Positions A	Protein Descriptions A	Unmodified mass Peptide A MH+ [Da]	# Matches A	Sequence B	Peptide Position B	Leading Crosslink Position B	Crosslink localisation probability B	# Missed Cleavages B	Charge State Peptide B	m/z's Peptide B [Da]	DeltaM B [ppm]	Accessions Protein B	Crosslink Positions B	Protein Descriptions B	# Matches B	Spectrum File Path	Validator Q-value	Reporter ID
		Used for Identification	SKFADLSEAANR-LLQDSVDFSLADAINTEFKNTR	K2(DSSO)	K19(DSSO)	Intra	P20152	P20152	DSSO	4	54.03	101.95	90.16	991.483	3962.91	-0.73	FALSE	CID	53723	79.1062	SKFADLSEAANR	2	294	1	1	2	681.83612;697.82342	1.08	P20152	294	Vimentin OS=Mus musculus OX=10090 GN=Vim PE=1 SV=3	1307.65	11	LLQDSVDFSLADAINTEFKNTR	19	97	1	1	2	1276.13539;1292.12722	0.73	P20152	97	Vimentin OS=Mus musculus OX=10090 GN=Vim PE=1 SV=3	25	L_E_220319_07.raw	0	300
LQAEEKAHAFVVQQR | QLQLAQEAAQKR	105.14	DSSO	Intra	1	1	LQAEE[K]AHAFVVQQR	1xDSSO [K6]	Q9QXS1	2197	QLQLAQEAAQ[K]R	1xGln->pyro-Glu [Q1]; 1xDSSO [K11]	Q9QXS1	2190	Plectin OS=Mus musculus OX=10090 GN=Plec PE=1 SV=3	Plectin OS=Mus musculus OX=10090 GN=Plec PE=1 SV=3	FALSE	0
	Sequence	Crosslinker	Crosslink Type	Crosslink Strategy	Identified By	# Proteins	# Identified MS2 Scans	XlinkX Score	Delta XlinkX Score	m/z [Da]	Charge	MH+ [Da]	First Scan	RT [min]	DeltaM [ppm]	Reporter Ion Score	Accessions	Sequence A	Modifications A	Crosslinker Position A	Protein Accession A	Leading Protein Position A	Sequence B	Modifications B	Crosslinker Position B	Protein Accession B	Leading Protein Position B	All Scans	Spectrum File	Validator Q-value
	LQAEEKAHAFVVQQR-QLQLAQEAAQKR	DSSO	Intra	MS2	MS2	1	1	105.14	80.79	820.175	4	3277.68	33151	49.0356	-0.69609	39.46	Q9QXS1-Q9QXS1	LQAEEKAHAFVVQQR	K6(DSSO)	6	Q9QXS1	2197	QLQLAQEAAQKR	K11(DSSO);N-Term(Gln->pyro-Glu_anynterm)	11	Q9QXS1	2190	33151	L_E_220319_07.raw	0
		Identification Usage	Annotated Sequences	Modifications A	Modifications B	Crosslink Type	Leading Protein A	Leading Protein B	Crosslink Reagent	Precursor Charge	Reporter Score	Identification Score	Identification DeltaScore	Precursor m/z [Th]	Precursor MH+ [Da]	DeltaM [ppm]	Is Decoy	Fragmentation Type	First Scan	RT [min]	Sequence A	Peptide Position A	Leading Crosslink Position A	Crosslink localisation probability A	# Missed Cleavages A	Charge State Peptide A	m/z's Peptide A [Da]	DeltaM A [ppm]	Accessions Protein A	Crosslink Positions A	Protein Descriptions A	Unmodified mass Peptide A MH+ [Da]	# Matches A	Sequence B	Peptide Position B	Leading Crosslink Position B	Crosslink localisation probability B	# Missed Cleavages B	Charge State Peptide B	m/z's Peptide B [Da]	DeltaM B [ppm]	Accessions Protein B	Crosslink Positions B	Protein Descriptions B	# Matches B	Spectrum File Path	Validator Q-value	Reporter ID
		Used for Identification	QLQLAQEAAQKR-LQAEEKAHAFVVQQR	NTERM(Gln->pyro-Glu_anynterm);K11(DSSO)	K6(DSSO)	Intra	Q9QXS1	Q9QXS1	DSSO	4	39.46	105.14	80.79	820.175	3277.68	-0.7	FALSE	CID	33151	49.0356	QLQLAQEAAQKR	11	2190	1	1	1	1420.75391;1452.72827	0.55	Q9QXS1	2190	Plectin OS=Mus musculus OX=10090 GN=Plec PE=1 SV=3	1365.74	19	LQAEEKAHAFVVQQR	6	2197	1	1	3	603.32019;613.97821	1.17	Q9QXS1	2197	Plectin OS=Mus musculus OX=10090 GN=Plec PE=1 SV=3	18	L_E_220319_07.raw	0	181
TNEKVELQELNDR | FANYIDKVR	99.51	DSSO	Intra	1	1	TNE[K]VELQELNDR	1xDSSO [K4]	P20152	104	FANYID[K]VR	1xDSSO [K7]	P20152	120	Vimentin OS=Mus musculus OX=10090 GN=Vim PE=1 SV=3	Vimentin OS=Mus musculus OX=10090 GN=Vim PE=1 SV=3	FALSE	0
	Sequence	Crosslinker	Crosslink Type	Crosslink Strategy	Identified By	# Proteins	# Identified MS2 Scans	XlinkX Score	Delta XlinkX Score	m/z [Da]	Charge	MH+ [Da]	First Scan	RT [min]	DeltaM [ppm]	Reporter Ion Score	Accessions	Sequence A	Modifications A	Crosslinker Position A	Protein Accession A	Leading Protein Position A	Sequence B	Modifications B	Crosslinker Position B	Protein Accession B	Leading Protein Position B	All Scans	Spectrum File	Validator Q-value
	TNEKVELQELNDR-FANYIDKVR	DSSO	Intra	MS2	MS2	1	1	99.51	92.29	718.355	4	2870.4	29991	44.5317	0.70645	61.04	P20152-P20152	TNEKVELQELNDR	K4(DSSO)	4	P20152	104	FANYIDKVR	K7(DSSO)	7	P20152	120	29991	L_E_220319_07.raw	0
		Identification Usage	Annotated Sequences	Modifications A	Modifications B	Crosslink Type	Leading Protein A	Leading Protein B	Crosslink Reagent	Precursor Charge	Reporter Score	Identification Score	Identification DeltaScore	Precursor m/z [Th]	Precursor MH+ [Da]	DeltaM [ppm]	Is Decoy	Fragmentation Type	First Scan	RT [min]	Sequence A	Peptide Position A	Leading Crosslink Position A	Crosslink localisation probability A	# Missed Cleavages A	Charge State Peptide A	m/z's Peptide A [Da]	DeltaM A [ppm]	Accessions Protein A	Crosslink Positions A	Protein Descriptions A	Unmodified mass Peptide A MH+ [Da]	# Matches A	Sequence B	Peptide Position B	Leading Crosslink Position B	Crosslink localisation probability B	# Missed Cleavages B	Charge State Peptide B	m/z's Peptide B [Da]	DeltaM B [ppm]	Accessions Protein B	Crosslink Positions B	Protein Descriptions B	# Matches B	Spectrum File Path	Validator Q-value	Reporter ID
		Used for Identification	FANYIDKVR-TNEKVELQELNDR	K7(DSSO)	K4(DSSO)	Intra	P20152	P20152	DSSO	4	61.04	99.51	92.29	718.355	2870.4	0.71	FALSE	CID	29991	44.5317	FANYIDKVR	7	120	1	1	2	590.31018;606.29816	-0.59	P20152	120	Vimentin OS=Mus musculus OX=10090 GN=Vim PE=1 SV=3	1124.6	11	TNEKVELQELNDR	4	104	1	1	2	821.40894;837.39349	0.8	P20152	104	Vimentin OS=Mus musculus OX=10090 GN=Vim PE=1 SV=3	16	L_E_220319_07.raw	0	164
LLQDSVDFSLADAINTEFKNTR | FANYIDKVR	91.09	DSSO	Intra	2	1	LLQDSVDFSLADAINTEF[K]NTR	1xDSSO [K19]	P20152	97	FANYID[K]VR	1xDSSO [K7]	P20152	120	Vimentin OS=Mus musculus OX=10090 GN=Vim PE=1 SV=3	Vimentin OS=Mus musculus OX=10090 GN=Vim PE=1 SV=3	FALSE	0
	Sequence	Crosslinker	Crosslink Type	Crosslink Strategy	Identified By	# Proteins	# Identified MS2 Scans	XlinkX Score	Delta XlinkX Score	m/z [Da]	Charge	MH+ [Da]	First Scan	RT [min]	DeltaM [ppm]	Reporter Ion Score	Accessions	Sequence A	Modifications A	Crosslinker Position A	Protein Accession A	Leading Protein Position A	Sequence B	Modifications B	Crosslinker Position B	Protein Accession B	Leading Protein Position B	All Scans	Spectrum File	Validator Q-value
	LLQDSVDFSLADAINTEFKNTR-FANYIDKVR	DSSO	Intra	MS2	MS2	1	1	91.09	60.27	945.72	4	3779.86	54126	79.7108	0.05818	61.04	P20152-P20152	LLQDSVDFSLADAINTEFKNTR	K19(DSSO)	19	P20152	97	FANYIDKVR	K7(DSSO)	7	P20152	120	54126	L_E_220319_07.raw	0
		Identification Usage	Annotated Sequences	Modifications A	Modifications B	Crosslink Type	Leading Protein A	Leading Protein B	Crosslink Reagent	Precursor Charge	Reporter Score	Identification Score	Identification DeltaScore	Precursor m/z [Th]	Precursor MH+ [Da]	DeltaM [ppm]	Is Decoy	Fragmentation Type	First Scan	RT [min]	Sequence A	Peptide Position A	Leading Crosslink Position A	Crosslink localisation probability A	# Missed Cleavages A	Charge State Peptide A	m/z's Peptide A [Da]	DeltaM A [ppm]	Accessions Protein A	Crosslink Positions A	Protein Descriptions A	Unmodified mass Peptide A MH+ [Da]	# Matches A	Sequence B	Peptide Position B	Leading Crosslink Position B	Crosslink localisation probability B	# Missed Cleavages B	Charge State Peptide B	m/z's Peptide B [Da]	DeltaM B [ppm]	Accessions Protein B	Crosslink Positions B	Protein Descriptions B	# Matches B	Spectrum File Path	Validator Q-value	Reporter ID
		Used for Identification	FANYIDKVR-LLQDSVDFSLADAINTEFKNTR	K7(DSSO)	K19(DSSO)	Intra	P20152	P20152	DSSO	4	61.04	91.09	60.27	945.72	3779.86	0.06	FALSE	CID	54126	79.7108	FANYIDKVR	7	120	1	1	2	590.31244;606.29919	2.34	P20152	120	Vimentin OS=Mus musculus OX=10090 GN=Vim PE=1 SV=3	1124.6	11	LLQDSVDFSLADAINTEFKNTR	19	97	1	1	2	1276.13515;1292.12722	0.63	P20152	97	Vimentin OS=Mus musculus OX=10090 GN=Vim PE=1 SV=3	29	L_E_220319_07.raw	0	302
	LLQDSVDFSLADAINTEFKNTR-FANYIDKVR	DSSO	Intra	MS2	MS2	1	1	50.04	29.38	945.719	4	3779.86	53925	79.4145	0.70425	61.04	P20152-P20152	LLQDSVDFSLADAINTEFKNTR	K19(DSSO)	19	P20152	97	FANYIDKVR	K7(DSSO)	7	P20152	120	53925	L_E_220319_07.raw	0
		Identification Usage	Annotated Sequences	Modifications A	Modifications B	Crosslink Type	Leading Protein A	Leading Protein B	Crosslink Reagent	Precursor Charge	Reporter Score	Identification Score	Identification DeltaScore	Precursor m/z [Th]	Precursor MH+ [Da]	DeltaM [ppm]	Is Decoy	Fragmentation Type	First Scan	RT [min]	Sequence A	Peptide Position A	Leading Crosslink Position A	Crosslink localisation probability A	# Missed Cleavages A	Charge State Peptide A	m/z's Peptide A [Da]	DeltaM A [ppm]	Accessions Protein A	Crosslink Positions A	Protein Descriptions A	Unmodified mass Peptide A MH+ [Da]	# Matches A	Sequence B	Peptide Position B	Leading Crosslink Position B	Crosslink localisation probability B	# Missed Cleavages B	Charge State Peptide B	m/z's Peptide B [Da]	DeltaM B [ppm]	Accessions Protein B	Crosslink Positions B	Protein Descriptions B	# Matches B	Spectrum File Path	Validator Q-value	Reporter ID
		Used for Identification	FANYIDKVR-LLQDSVDFSLADAINTEFKNTR	K7(DSSO)	K19(DSSO)	Intra	P20152	P20152	DSSO	4	61.04	50.04	29.38	945.719	3779.86	0.7	FALSE	CID	53925	79.4145	FANYIDKVR	7	120	1	1	2	590.3125;606.29907	2.29	P20152	120	Vimentin OS=Mus musculus OX=10090 GN=Vim PE=1 SV=3	1124.6	8	LLQDSVDFSLADAINTEFKNTR	19	97	1	1	2	1276.13527;1292.12673	0.49	P20152	97	Vimentin OS=Mus musculus OX=10090 GN=Vim PE=1 SV=3	30	L_E_220319_07.raw	0	301
LREKLQEEMLQR | EKLQEEMLQR	86.11	DSSO	Intra	1	1	LRE[K]LQEEMLQR	1xDSSO [K4]	P20152	188	E[K]LQEEMLQR	1xDSSO [K2]	P20152	188	Vimentin OS=Mus musculus OX=10090 GN=Vim PE=1 SV=3	Vimentin OS=Mus musculus OX=10090 GN=Vim PE=1 SV=3	FALSE	0
	Sequence	Crosslinker	Crosslink Type	Crosslink Strategy	Identified By	# Proteins	# Identified MS2 Scans	XlinkX Score	Delta XlinkX Score	m/z [Da]	Charge	MH+ [Da]	First Scan	RT [min]	DeltaM [ppm]	Reporter Ion Score	Accessions	Sequence A	Modifications A	Crosslinker Position A	Protein Accession A	Leading Protein Position A	Sequence B	Modifications B	Crosslinker Position B	Protein Accession B	Leading Protein Position B	All Scans	Spectrum File	Validator Q-value
	LREKLQEEMLQR-EKLQEEMLQR	DSSO	Intra	MS2	MS2	1	1	86.11	77.58	759.135	4	3033.52	24229	36.5146	-0.29326	54.03	P20152-P20152	LREKLQEEMLQR	K4(DSSO)	4	P20152	188	EKLQEEMLQR	K2(DSSO)	2	P20152	188	24229	L_E_220319_07.raw	0
		Identification Usage	Annotated Sequences	Modifications A	Modifications B	Crosslink Type	Leading Protein A	Leading Protein B	Crosslink Reagent	Precursor Charge	Reporter Score	Identification Score	Identification DeltaScore	Precursor m/z [Th]	Precursor MH+ [Da]	DeltaM [ppm]	Is Decoy	Fragmentation Type	First Scan	RT [min]	Sequence A	Peptide Position A	Leading Crosslink Position A	Crosslink localisation probability A	# Missed Cleavages A	Charge State Peptide A	m/z's Peptide A [Da]	DeltaM A [ppm]	Accessions Protein A	Crosslink Positions A	Protein Descriptions A	Unmodified mass Peptide A MH+ [Da]	# Matches A	Sequence B	Peptide Position B	Leading Crosslink Position B	Crosslink localisation probability B	# Missed Cleavages B	Charge State Peptide B	m/z's Peptide B [Da]	DeltaM B [ppm]	Accessions Protein B	Crosslink Positions B	Protein Descriptions B	# Matches B	Spectrum File Path	Validator Q-value	Reporter ID
		Used for Identification	EKLQEEMLQR-LREKLQEEMLQR	K2(DSSO)	K4(DSSO)	Intra	P20152	P20152	DSSO	4	54.03	86.11	77.58	759.135	3033.52	-0.29	FALSE	CID	24229	36.5146	EKLQEEMLQR	2	188	1	1	2	679.34387;695.3316	3.18	P20152	188	Vimentin OS=Mus musculus OX=10090 GN=Vim PE=1 SV=3	1302.66	9	LREKLQEEMLQR	4	188	1	2	2	813.93671;829.9234	2.29	P20152	188	Vimentin OS=Mus musculus OX=10090 GN=Vim PE=1 SV=3	10	L_E_220319_07.raw	0	109
QDVSWFDDPKNTTGALTTR | GAQLSGGQKQR	83.61	DSSO	Intra	1	1	QDVSWFDDP[K]NTTGALTTR	1xGln->pyro-Glu [Q1]; 1xDSSO [K10]	P08183	808	GAQLSGGQ[K]QR	1xDSSO [K9]	P08183	536	ATP-dependent translocase ABCB1 OS=Homo sapiens OX=9606 GN=ABCB1 PE=1 SV=3	ATP-dependent translocase ABCB1 OS=Homo sapiens OX=9606 GN=ABCB1 PE=1 SV=3	FALSE	0
	Sequence	Crosslinker	Crosslink Type	Crosslink Strategy	Identified By	# Proteins	# Identified MS2 Scans	XlinkX Score	Delta XlinkX Score	m/z [Da]	Charge	MH+ [Da]	First Scan	RT [min]	DeltaM [ppm]	Reporter Ion Score	Accessions	Sequence A	Modifications A	Crosslinker Position A	Protein Accession A	Leading Protein Position A	Sequence B	Modifications B	Crosslinker Position B	Protein Accession B	Leading Protein Position B	All Scans	Spectrum File	Validator Q-value
	QDVSWFDDPKNTTGALTTR-GAQLSGGQKQR	DSSO	Intra	MS2	MS2	1	1	83.61	68.84	1141.21	3	3421.61	35167	51.932	-1.68875	49.07	P08183-P08183	QDVSWFDDPKNTTGALTTR	K10(DSSO);N-Term(Gln->pyro-Glu_anynterm)	10	P08183	808	GAQLSGGQKQR	K9(DSSO)	9	P08183	536	35167	L_E_220319_07.raw	0
		Identification Usage	Annotated Sequences	Modifications A	Modifications B	Crosslink Type	Leading Protein A	Leading Protein B	Crosslink Reagent	Precursor Charge	Reporter Score	Identification Score	Identification DeltaScore	Precursor m/z [Th]	Precursor MH+ [Da]	DeltaM [ppm]	Is Decoy	Fragmentation Type	First Scan	RT [min]	Sequence A	Peptide Position A	Leading Crosslink Position A	Crosslink localisation probability A	# Missed Cleavages A	Charge State Peptide A	m/z's Peptide A [Da]	DeltaM A [ppm]	Accessions Protein A	Crosslink Positions A	Protein Descriptions A	Unmodified mass Peptide A MH+ [Da]	# Matches A	Sequence B	Peptide Position B	Leading Crosslink Position B	Crosslink localisation probability B	# Missed Cleavages B	Charge State Peptide B	m/z's Peptide B [Da]	DeltaM B [ppm]	Accessions Protein B	Crosslink Positions B	Protein Descriptions B	# Matches B	Spectrum File Path	Validator Q-value	Reporter ID
		Used for Identification	GAQLSGGQKQR-QDVSWFDDPKNTTGALTTR	K9(DSSO)	NTERM(Gln->pyro-Glu_anynterm);K10(DSSO)	Intra	P08183	P08183	DSSO	3	49.07	83.61	68.84	1141.21	3421.61	-1.69	FALSE	CID	35167	51.932	GAQLSGGQKQR	9	536	1	1	1	1183.62048;1215.5946	3.28	P08183	536	ATP-dependent translocase ABCB1 OS=Homo sapiens OX=9606 GN=ABCB1 PE=1 SV=3	1128.6	11	QDVSWFDDPKNTTGALTTR	10	808	1	1	2	1095.01453;1111.00002	3.13	P08183	808	ATP-dependent translocase ABCB1 OS=Homo sapiens OX=9606 GN=ABCB1 PE=1 SV=3	25	L_E_220319_07.raw	0	204
FLEQQNKILLAELEQLKGQGK | FANYIDKVR	74.74	DSSO	Intra	3	1	FLEQQN[K]ILLAELEQLKGQGK	1xDSSO [K7]	P20152	129	FANYID[K]VR	1xDSSO [K7]	P20152	120	Vimentin OS=Mus musculus OX=10090 GN=Vim PE=1 SV=3	Vimentin OS=Mus musculus OX=10090 GN=Vim PE=1 SV=3	FALSE	0
	Sequence	Crosslinker	Crosslink Type	Crosslink Strategy	Identified By	# Proteins	# Identified MS2 Scans	XlinkX Score	Delta XlinkX Score	m/z [Da]	Charge	MH+ [Da]	First Scan	RT [min]	DeltaM [ppm]	Reporter Ion Score	Accessions	Sequence A	Modifications A	Crosslinker Position A	Protein Accession A	Leading Protein Position A	Sequence B	Modifications B	Crosslinker Position B	Protein Accession B	Leading Protein Position B	All Scans	Spectrum File	Validator Q-value
	FLEQQNKILLAELEQLKGQGK-FANYIDKVR	DSSO	Intra	MS2	MS2	1	1	74.74	74.74	742.798	5	3709.96	46191	67.9226	0.63306	73.05	P20152-P20152	FLEQQNKILLAELEQLKGQGK	K7(DSSO)	7	P20152	129	FANYIDKVR	K7(DSSO)	7	P20152	120	46191	L_E_220319_07.raw	0
		Identification Usage	Annotated Sequences	Modifications A	Modifications B	Crosslink Type	Leading Protein A	Leading Protein B	Crosslink Reagent	Precursor Charge	Reporter Score	Identification Score	Identification DeltaScore	Precursor m/z [Th]	Precursor MH+ [Da]	DeltaM [ppm]	Is Decoy	Fragmentation Type	First Scan	RT [min]	Sequence A	Peptide Position A	Leading Crosslink Position A	Crosslink localisation probability A	# Missed Cleavages A	Charge State Peptide A	m/z's Peptide A [Da]	DeltaM A [ppm]	Accessions Protein A	Crosslink Positions A	Protein Descriptions A	Unmodified mass Peptide A MH+ [Da]	# Matches A	Sequence B	Peptide Position B	Leading Crosslink Position B	Crosslink localisation probability B	# Missed Cleavages B	Charge State Peptide B	m/z's Peptide B [Da]	DeltaM B [ppm]	Accessions Protein B	Crosslink Positions B	Protein Descriptions B	# Matches B	Spectrum File Path	Validator Q-value	Reporter ID
		Used for Identification	FANYIDKVR-FLEQQNKILLAELEQLKGQGK	K7(DSSO)	K7(DSSO)	Intra	P20152	P20152	DSSO	5	73.05	74.74	74.74	742.798	3709.96	0.63	FALSE	CID	46191	67.9226	FANYIDKVR	7	120	1	1	2	590.31012;606.29797	-0.8	P20152	120	Vimentin OS=Mus musculus OX=10090 GN=Vim PE=1 SV=3	1124.6	11	FLEQQNKILLAELEQLKGQGK	7	129	0.6	2	3	827.7954;838.44988	-1.57	P20152	129	Vimentin OS=Mus musculus OX=10090 GN=Vim PE=1 SV=3	23	L_E_220319_07.raw	0	253
	FLEQQNKILLAELEQLKGQGK-FANYIDKVR	DSSO	Intra	MS2	MS2	1	1	57.84	57.84	742.799	5	3709.97	46401	68.2318	-1.09483	73.05	P20152-P20152	FLEQQNKILLAELEQLKGQGK	K7(DSSO)	7	P20152	129	FANYIDKVR	K7(DSSO)	7	P20152	120	46401	L_E_220319_07.raw	0
		Identification Usage	Annotated Sequences	Modifications A	Modifications B	Crosslink Type	Leading Protein A	Leading Protein B	Crosslink Reagent	Precursor Charge	Reporter Score	Identification Score	Identification DeltaScore	Precursor m/z [Th]	Precursor MH+ [Da]	DeltaM [ppm]	Is Decoy	Fragmentation Type	First Scan	RT [min]	Sequence A	Peptide Position A	Leading Crosslink Position A	Crosslink localisation probability A	# Missed Cleavages A	Charge State Peptide A	m/z's Peptide A [Da]	DeltaM A [ppm]	Accessions Protein A	Crosslink Positions A	Protein Descriptions A	Unmodified mass Peptide A MH+ [Da]	# Matches A	Sequence B	Peptide Position B	Leading Crosslink Position B	Crosslink localisation probability B	# Missed Cleavages B	Charge State Peptide B	m/z's Peptide B [Da]	DeltaM B [ppm]	Accessions Protein B	Crosslink Positions B	Protein Descriptions B	# Matches B	Spectrum File Path	Validator Q-value	Reporter ID
		Used for Identification	FANYIDKVR-FLEQQNKILLAELEQLKGQGK	K7(DSSO)	K7(DSSO)	Intra	P20152	P20152	DSSO	5	73.05	57.84	57.84	742.799	3709.97	-1.09	FALSE	CID	46401	68.2318	FANYIDKVR	7	120	1	1	2	590.31067;606.29834	0.01	P20152	120	Vimentin OS=Mus musculus OX=10090 GN=Vim PE=1 SV=3	1124.6	9	FLEQQNKILLAELEQLKGQGK	7	129	0.74	2	3	827.79608;838.45104	-0.44	P20152	129	Vimentin OS=Mus musculus OX=10090 GN=Vim PE=1 SV=3	15	L_E_220319_07.raw	0	258
	FLEQQNKILLAELEQLKGQGK-FANYIDKVR	DSSO	Intra	MS2	MS2	1	1	50.04	50.04	928.246	4	3709.96	46240	67.9885	0.10284	54.03	P20152-P20152	FLEQQNKILLAELEQLKGQGK	K7(DSSO)	7	P20152	129	FANYIDKVR	K7(DSSO)	7	P20152	120	46240	L_E_220319_07.raw	0
		Identification Usage	Annotated Sequences	Modifications A	Modifications B	Crosslink Type	Leading Protein A	Leading Protein B	Crosslink Reagent	Precursor Charge	Reporter Score	Identification Score	Identification DeltaScore	Precursor m/z [Th]	Precursor MH+ [Da]	DeltaM [ppm]	Is Decoy	Fragmentation Type	First Scan	RT [min]	Sequence A	Peptide Position A	Leading Crosslink Position A	Crosslink localisation probability A	# Missed Cleavages A	Charge State Peptide A	m/z's Peptide A [Da]	DeltaM A [ppm]	Accessions Protein A	Crosslink Positions A	Protein Descriptions A	Unmodified mass Peptide A MH+ [Da]	# Matches A	Sequence B	Peptide Position B	Leading Crosslink Position B	Crosslink localisation probability B	# Missed Cleavages B	Charge State Peptide B	m/z's Peptide B [Da]	DeltaM B [ppm]	Accessions Protein B	Crosslink Positions B	Protein Descriptions B	# Matches B	Spectrum File Path	Validator Q-value	Reporter ID
		Used for Identification	FANYIDKVR-FLEQQNKILLAELEQLKGQGK	K7(DSSO)	K7(DSSO)	Intra	P20152	P20152	DSSO	4	54.03	50.04	50.04	928.246	3709.96	0.1	FALSE	CID	46240	67.9885	FANYIDKVR	7	120	1	1	2	590.31128;606.29877	0.93	P20152	120	Vimentin OS=Mus musculus OX=10090 GN=Vim PE=1 SV=3	1124.6	6	FLEQQNKILLAELEQLKGQGK	7	129	0.5	2	2	1241.18774;1257.17654	-0.07	P20152	129	Vimentin OS=Mus musculus OX=10090 GN=Vim PE=1 SV=3	11	L_E_220319_07.raw	0	256
NLQEAEEWYKSK | SKFADLSEAANR	73.62	DSSO	Intra	1	1	NLQEAEEWY[K]SK	1xDSSO [K10]	P20152	292	S[K]FADLSEAANR	1xDSSO [K2]	P20152	294	Vimentin OS=Mus musculus OX=10090 GN=Vim PE=1 SV=3	Vimentin OS=Mus musculus OX=10090 GN=Vim PE=1 SV=3	FALSE	0
	Sequence	Crosslinker	Crosslink Type	Crosslink Strategy	Identified By	# Proteins	# Identified MS2 Scans	XlinkX Score	Delta XlinkX Score	m/z [Da]	Charge	MH+ [Da]	First Scan	RT [min]	DeltaM [ppm]	Reporter Ion Score	Accessions	Sequence A	Modifications A	Crosslinker Position A	Protein Accession A	Leading Protein Position A	Sequence B	Modifications B	Crosslinker Position B	Protein Accession B	Leading Protein Position B	All Scans	Spectrum File	Validator Q-value
	NLQEAEEWYKSK-SKFADLSEAANR	DSSO	Intra	MS2	MS2	1	1	73.62	61.39	997.466	3	2990.38	32848	48.5919	0.30698	54.03	P20152-P20152	NLQEAEEWYKSK	K10(DSSO)	10	P20152	292	SKFADLSEAANR	K2(DSSO)	2	P20152	294	32848	L_E_220319_07.raw	0
		Identification Usage	Annotated Sequences	Modifications A	Modifications B	Crosslink Type	Leading Protein A	Leading Protein B	Crosslink Reagent	Precursor Charge	Reporter Score	Identification Score	Identification DeltaScore	Precursor m/z [Th]	Precursor MH+ [Da]	DeltaM [ppm]	Is Decoy	Fragmentation Type	First Scan	RT [min]	Sequence A	Peptide Position A	Leading Crosslink Position A	Crosslink localisation probability A	# Missed Cleavages A	Charge State Peptide A	m/z's Peptide A [Da]	DeltaM A [ppm]	Accessions Protein A	Crosslink Positions A	Protein Descriptions A	Unmodified mass Peptide A MH+ [Da]	# Matches A	Sequence B	Peptide Position B	Leading Crosslink Position B	Crosslink localisation probability B	# Missed Cleavages B	Charge State Peptide B	m/z's Peptide B [Da]	DeltaM B [ppm]	Accessions Protein B	Crosslink Positions B	Protein Descriptions B	# Matches B	Spectrum File Path	Validator Q-value	Reporter ID
		Used for Identification	SKFADLSEAANR-NLQEAEEWYKSK	K2(DSSO)	K10(DSSO)	Intra	P20152	P20152	DSSO	3	54.03	73.62	61.39	997.466	2990.38	0.31	FALSE	CID	32848	48.5919	SKFADLSEAANR	2	294	1	1	2	681.83551;697.82257	-0.04	P20152	294	Vimentin OS=Mus musculus OX=10090 GN=Vim PE=1 SV=3	1307.65	17	NLQEAEEWYKSK	10	292	1	1	1	1578.74426;1610.7124	-0.77	P20152	292	Vimentin OS=Mus musculus OX=10090 GN=Vim PE=1 SV=3	13	L_E_220319_07.raw	0	177
ETNLESLPLVDTHSKR | KLLEGEESR	68.02	DSSO	Intra	3	1	ETNLESLPLVDTHS[K]R	1xDSSO [K15]	P20152	439	[K]LLEGEESR	1xDSSO [K1]	P20152	402	Vimentin OS=Mus musculus OX=10090 GN=Vim PE=1 SV=3	Vimentin OS=Mus musculus OX=10090 GN=Vim PE=1 SV=3	FALSE	0
	Sequence	Crosslinker	Crosslink Type	Crosslink Strategy	Identified By	# Proteins	# Identified MS2 Scans	XlinkX Score	Delta XlinkX Score	m/z [Da]	Charge	MH+ [Da]	First Scan	RT [min]	DeltaM [ppm]	Reporter Ion Score	Accessions	Sequence A	Modifications A	Crosslinker Position A	Protein Accession A	Leading Protein Position A	Sequence B	Modifications B	Crosslinker Position B	Protein Accession B	Leading Protein Position B	All Scans	Spectrum File	Validator Q-value
	ETNLESLPLVDTHSKR-KLLEGEESR	DSSO	Intra	MS2	MS2	1	1	68.02	59.73	612.11	5	3056.52	25620	38.4348	-0.31436	61.04	P20152-P20152	ETNLESLPLVDTHSKR	K15(DSSO)	15	P20152	439	KLLEGEESR	K1(DSSO)	1	P20152	402	25620	L_E_220319_07.raw	0
		Identification Usage	Annotated Sequences	Modifications A	Modifications B	Crosslink Type	Leading Protein A	Leading Protein B	Crosslink Reagent	Precursor Charge	Reporter Score	Identification Score	Identification DeltaScore	Precursor m/z [Th]	Precursor MH+ [Da]	DeltaM [ppm]	Is Decoy	Fragmentation Type	First Scan	RT [min]	Sequence A	Peptide Position A	Leading Crosslink Position A	Crosslink localisation probability A	# Missed Cleavages A	Charge State Peptide A	m/z's Peptide A [Da]	DeltaM A [ppm]	Accessions Protein A	Crosslink Positions A	Protein Descriptions A	Unmodified mass Peptide A MH+ [Da]	# Matches A	Sequence B	Peptide Position B	Leading Crosslink Position B	Crosslink localisation probability B	# Missed Cleavages B	Charge State Peptide B	m/z's Peptide B [Da]	DeltaM B [ppm]	Accessions Protein B	Crosslink Positions B	Protein Descriptions B	# Matches B	Spectrum File Path	Validator Q-value	Reporter ID
		Used for Identification	KLLEGEESR-ETNLESLPLVDTHSKR	K1(DSSO)	K15(DSSO)	Intra	P20152	P20152	DSSO	5	61.04	68.02	59.73	612.11	3056.52	-0.31	FALSE	CID	25620	38.4348	KLLEGEESR	1	402	1	1	2	557.79022;573.77759	0.58	P20152	402	Vimentin OS=Mus musculus OX=10090 GN=Vim PE=1 SV=3	1059.56	16	ETNLESLPLVDTHSKR	15	439	1	1	3	631.66613;642.32061	4.51	P20152	439	Vimentin OS=Mus musculus OX=10090 GN=Vim PE=1 SV=3	12	L_E_220319_07.raw	0	125
	ETNLESLPLVDTHSKR-KLLEGEESR	DSSO	Intra	MS2	MS2	1	1	48.17	32.68	764.885	4	3056.52	25420	38.1579	0.26053	37.17	P20152-P20152	ETNLESLPLVDTHSKR	K15(DSSO)	15	P20152	439	KLLEGEESR	K1(DSSO)	1	P20152	402	25420	L_E_220319_07.raw	0
		Identification Usage	Annotated Sequences	Modifications A	Modifications B	Crosslink Type	Leading Protein A	Leading Protein B	Crosslink Reagent	Precursor Charge	Reporter Score	Identification Score	Identification DeltaScore	Precursor m/z [Th]	Precursor MH+ [Da]	DeltaM [ppm]	Is Decoy	Fragmentation Type	First Scan	RT [min]	Sequence A	Peptide Position A	Leading Crosslink Position A	Crosslink localisation probability A	# Missed Cleavages A	Charge State Peptide A	m/z's Peptide A [Da]	DeltaM A [ppm]	Accessions Protein A	Crosslink Positions A	Protein Descriptions A	Unmodified mass Peptide A MH+ [Da]	# Matches A	Sequence B	Peptide Position B	Leading Crosslink Position B	Crosslink localisation probability B	# Missed Cleavages B	Charge State Peptide B	m/z's Peptide B [Da]	DeltaM B [ppm]	Accessions Protein B	Crosslink Positions B	Protein Descriptions B	# Matches B	Spectrum File Path	Validator Q-value	Reporter ID
		Used for Identification	KLLEGEESR-ETNLESLPLVDTHSKR	K1(DSSO)	K15(DSSO)	Intra	P20152	P20152	DSSO	4	37.17	48.17	32.68	764.885	3056.52	0.26	FALSE	CID	25420	38.158	KLLEGEESR	1	402	1	1	1	1114.57507;1146.54309	-0.79	P20152	402	Vimentin OS=Mus musculus OX=10090 GN=Vim PE=1 SV=3	1059.56	8	ETNLESLPLVDTHSKR	15	439	1	1	3	631.66302;642.31988	1.37	P20152	439	Vimentin OS=Mus musculus OX=10090 GN=Vim PE=1 SV=3	13	L_E_220319_07.raw	0	122
	ETNLESLPLVDTHSKR-KLLEGEESR	DSSO	Intra	MS2	MS2	1	1	47.94	29.32	764.884	4	3056.51	25644	38.4652	2.57768	37.17	P20152-P20152	ETNLESLPLVDTHSKR	K15(DSSO)	15	P20152	439	KLLEGEESR	K1(DSSO)	1	P20152	402	25644	L_E_220319_07.raw	0
		Identification Usage	Annotated Sequences	Modifications A	Modifications B	Crosslink Type	Leading Protein A	Leading Protein B	Crosslink Reagent	Precursor Charge	Reporter Score	Identification Score	Identification DeltaScore	Precursor m/z [Th]	Precursor MH+ [Da]	DeltaM [ppm]	Is Decoy	Fragmentation Type	First Scan	RT [min]	Sequence A	Peptide Position A	Leading Crosslink Position A	Crosslink localisation probability A	# Missed Cleavages A	Charge State Peptide A	m/z's Peptide A [Da]	DeltaM A [ppm]	Accessions Protein A	Crosslink Positions A	Protein Descriptions A	Unmodified mass Peptide A MH+ [Da]	# Matches A	Sequence B	Peptide Position B	Leading Crosslink Position B	Crosslink localisation probability B	# Missed Cleavages B	Charge State Peptide B	m/z's Peptide B [Da]	DeltaM B [ppm]	Accessions Protein B	Crosslink Positions B	Protein Descriptions B	# Matches B	Spectrum File Path	Validator Q-value	Reporter ID
		Used for Identification	KLLEGEESR-ETNLESLPLVDTHSKR	K1(DSSO)	K15(DSSO)	Intra	P20152	P20152	DSSO	4	37.17	47.94	29.32	764.884	3056.51	2.58	FALSE	CID	25644	38.4652	KLLEGEESR	1	402	1	1	2	557.79034;573.77741	0.53	P20152	402	Vimentin OS=Mus musculus OX=10090 GN=Vim PE=1 SV=3	1059.56	9	ETNLESLPLVDTHSKR	15	439	1	1	2	946.98737;962.97298	-2.28	P20152	439	Vimentin OS=Mus musculus OX=10090 GN=Vim PE=1 SV=3	12	L_E_220319_07.raw	0	126
QQYESVAAKNLQEAEEWYK | SKFADLSEAANR	65.04	DSSO	Intra	3	1	QQYESVAA[K]NLQEAEEWYK	1xGln->pyro-Glu [Q1]; 1xDSSO [K9]	P20152	282	S[K]FADLSEAANR	1xDSSO [K2]	P20152	294	Vimentin OS=Mus musculus OX=10090 GN=Vim PE=1 SV=3	Vimentin OS=Mus musculus OX=10090 GN=Vim PE=1 SV=3	FALSE	0
	Sequence	Crosslinker	Crosslink Type	Crosslink Strategy	Identified By	# Proteins	# Identified MS2 Scans	XlinkX Score	Delta XlinkX Score	m/z [Da]	Charge	MH+ [Da]	First Scan	RT [min]	DeltaM [ppm]	Reporter Ion Score	Accessions	Sequence A	Modifications A	Crosslinker Position A	Protein Accession A	Leading Protein Position A	Sequence B	Modifications B	Crosslinker Position B	Protein Accession B	Leading Protein Position B	All Scans	Spectrum File	Validator Q-value
	QQYESVAAKNLQEAEEWYK-SKFADLSEAANR	DSSO	Intra	MS2	MS2	1	1	65.04	41.92	941.442	4	3762.75	46696	68.6693	-5.90277	61.04	P20152-P20152	QQYESVAAKNLQEAEEWYK	K9(DSSO);N-Term(Gln->pyro-Glu_anynterm)	9	P20152	282	SKFADLSEAANR	K2(DSSO)	2	P20152	294	46696	L_E_220319_07.raw	0
		Identification Usage	Annotated Sequences	Modifications A	Modifications B	Crosslink Type	Leading Protein A	Leading Protein B	Crosslink Reagent	Precursor Charge	Reporter Score	Identification Score	Identification DeltaScore	Precursor m/z [Th]	Precursor MH+ [Da]	DeltaM [ppm]	Is Decoy	Fragmentation Type	First Scan	RT [min]	Sequence A	Peptide Position A	Leading Crosslink Position A	Crosslink localisation probability A	# Missed Cleavages A	Charge State Peptide A	m/z's Peptide A [Da]	DeltaM A [ppm]	Accessions Protein A	Crosslink Positions A	Protein Descriptions A	Unmodified mass Peptide A MH+ [Da]	# Matches A	Sequence B	Peptide Position B	Leading Crosslink Position B	Crosslink localisation probability B	# Missed Cleavages B	Charge State Peptide B	m/z's Peptide B [Da]	DeltaM B [ppm]	Accessions Protein B	Crosslink Positions B	Protein Descriptions B	# Matches B	Spectrum File Path	Validator Q-value	Reporter ID
		Used for Identification	SKFADLSEAANR-QQYESVAAKNLQEAEEWYK	K2(DSSO)	NTERM(Gln->pyro-Glu_anynterm);K9(DSSO)	Intra	P20152	P20152	DSSO	4	61.04	65.04	41.92	941.442	3762.75	-5.9	FALSE	CID	46696	68.6693	SKFADLSEAANR	2	294	1	1	2	681.83832;697.82507	4.02	P20152	294	Vimentin OS=Mus musculus OX=10090 GN=Vim PE=1 SV=3	1307.65	11	QQYESVAAKNLQEAEEWYK	9	282	1	1	2	1176.04702;1192.03639	3.25	P20152	282	Vimentin OS=Mus musculus OX=10090 GN=Vim PE=1 SV=3	30	L_E_220319_07.raw	0	261
	QQYESVAAKNLQEAEEWYK-SKFADLSEAANR	DSSO	Intra	MS2	MS2	1	1	60.97	55.66	1254.91	3	3762.72	46806	68.8364	1.05434	49.07	P20152-P20152	QQYESVAAKNLQEAEEWYK	K9(DSSO);N-Term(Gln->pyro-Glu_anynterm)	9	P20152	282	SKFADLSEAANR	K2(DSSO)	2	P20152	294	46806	L_E_220319_07.raw	0
		Identification Usage	Annotated Sequences	Modifications A	Modifications B	Crosslink Type	Leading Protein A	Leading Protein B	Crosslink Reagent	Precursor Charge	Reporter Score	Identification Score	Identification DeltaScore	Precursor m/z [Th]	Precursor MH+ [Da]	DeltaM [ppm]	Is Decoy	Fragmentation Type	First Scan	RT [min]	Sequence A	Peptide Position A	Leading Crosslink Position A	Crosslink localisation probability A	# Missed Cleavages A	Charge State Peptide A	m/z's Peptide A [Da]	DeltaM A [ppm]	Accessions Protein A	Crosslink Positions A	Protein Descriptions A	Unmodified mass Peptide A MH+ [Da]	# Matches A	Sequence B	Peptide Position B	Leading Crosslink Position B	Crosslink localisation probability B	# Missed Cleavages B	Charge State Peptide B	m/z's Peptide B [Da]	DeltaM B [ppm]	Accessions Protein B	Crosslink Positions B	Protein Descriptions B	# Matches B	Spectrum File Path	Validator Q-value	Reporter ID
		Used for Identification	SKFADLSEAANR-QQYESVAAKNLQEAEEWYK	K2(DSSO)	NTERM(Gln->pyro-Glu_anynterm);K9(DSSO)	Intra	P20152	P20152	DSSO	3	49.07	60.97	55.66	1254.91	3762.72	1.05	FALSE	CID	46806	68.8364	SKFADLSEAANR	2	294	1	1	1	1362.66687;1394.63574	0.35	P20152	294	Vimentin OS=Mus musculus OX=10090 GN=Vim PE=1 SV=3	1307.65	11	QQYESVAAKNLQEAEEWYK	9	282	1	1	2	1176.04409;1192.02736	-1.96	P20152	282	Vimentin OS=Mus musculus OX=10090 GN=Vim PE=1 SV=3	21	L_E_220319_07.raw	0	262
	QQYESVAAKNLQEAEEWYK-SKFADLSEAANR	DSSO	Intra	MS2	MS2	1	1	53.17	47.85	1254.91	3	3762.72	46609	68.5454	-0.5033	54.03	P20152-P20152	QQYESVAAKNLQEAEEWYK	K9(DSSO);N-Term(Gln->pyro-Glu_anynterm)	9	P20152	282	SKFADLSEAANR	K2(DSSO)	2	P20152	294	46609	L_E_220319_07.raw	0
		Identification Usage	Annotated Sequences	Modifications A	Modifications B	Crosslink Type	Leading Protein A	Leading Protein B	Crosslink Reagent	Precursor Charge	Reporter Score	Identification Score	Identification DeltaScore	Precursor m/z [Th]	Precursor MH+ [Da]	DeltaM [ppm]	Is Decoy	Fragmentation Type	First Scan	RT [min]	Sequence A	Peptide Position A	Leading Crosslink Position A	Crosslink localisation probability A	# Missed Cleavages A	Charge State Peptide A	m/z's Peptide A [Da]	DeltaM A [ppm]	Accessions Protein A	Crosslink Positions A	Protein Descriptions A	Unmodified mass Peptide A MH+ [Da]	# Matches A	Sequence B	Peptide Position B	Leading Crosslink Position B	Crosslink localisation probability B	# Missed Cleavages B	Charge State Peptide B	m/z's Peptide B [Da]	DeltaM B [ppm]	Accessions Protein B	Crosslink Positions B	Protein Descriptions B	# Matches B	Spectrum File Path	Validator Q-value	Reporter ID
		Used for Identification	SKFADLSEAANR-QQYESVAAKNLQEAEEWYK	K2(DSSO)	NTERM(Gln->pyro-Glu_anynterm);K9(DSSO)	Intra	P20152	P20152	DSSO	3	54.03	53.17	47.85	1254.91	3762.72	-0.5	FALSE	CID	46609	68.5454	SKFADLSEAANR	2	294	1	1	1	1362.66711;1394.6377	1.19	P20152	294	Vimentin OS=Mus musculus OX=10090 GN=Vim PE=1 SV=3	1307.65	9	QQYESVAAKNLQEAEEWYK	9	282	1	1	2	1176.04409;1192.02883	-1.32	P20152	282	Vimentin OS=Mus musculus OX=10090 GN=Vim PE=1 SV=3	23	L_E_220319_07.raw	0	260
ALEEAMEQKAELER | LNKQFR	62.09	DSSO	Intra	1	1	ALEEAMEQ[K]AELER	1xOxidation [M6]; 1xDSSO [K9]	Q8VDD5	1492	LN[K]QFR	1xDSSO [K3]	Q8VDD5	1500	Myosin-9 OS=Mus musculus OX=10090 GN=Myh9 PE=1 SV=4	Myosin-9 OS=Mus musculus OX=10090 GN=Myh9 PE=1 SV=4	FALSE	0
	Sequence	Crosslinker	Crosslink Type	Crosslink Strategy	Identified By	# Proteins	# Identified MS2 Scans	XlinkX Score	Delta XlinkX Score	m/z [Da]	Charge	MH+ [Da]	First Scan	RT [min]	DeltaM [ppm]	Reporter Ion Score	Accessions	Sequence A	Modifications A	Crosslinker Position A	Protein Accession A	Leading Protein Position A	Sequence B	Modifications B	Crosslinker Position B	Protein Accession B	Leading Protein Position B	All Scans	Spectrum File	Validator Q-value
	ALEEAMEQKAELER-LNKQFR	DSSO	Intra	MS2	MS2	1	1	62.09	50.52	657.072	4	2625.27	16935	26.52	-0.4019	61.04	Q8VDD5-Q8VDD5	ALEEAMEQKAELER	K9(DSSO);M6(Oxidation)	9	Q8VDD5	1492	LNKQFR	K3(DSSO)	3	Q8VDD5	1500	16935	L_E_220319_07.raw	0
		Identification Usage	Annotated Sequences	Modifications A	Modifications B	Crosslink Type	Leading Protein A	Leading Protein B	Crosslink Reagent	Precursor Charge	Reporter Score	Identification Score	Identification DeltaScore	Precursor m/z [Th]	Precursor MH+ [Da]	DeltaM [ppm]	Is Decoy	Fragmentation Type	First Scan	RT [min]	Sequence A	Peptide Position A	Leading Crosslink Position A	Crosslink localisation probability A	# Missed Cleavages A	Charge State Peptide A	m/z's Peptide A [Da]	DeltaM A [ppm]	Accessions Protein A	Crosslink Positions A	Protein Descriptions A	Unmodified mass Peptide A MH+ [Da]	# Matches A	Sequence B	Peptide Position B	Leading Crosslink Position B	Crosslink localisation probability B	# Missed Cleavages B	Charge State Peptide B	m/z's Peptide B [Da]	DeltaM B [ppm]	Accessions Protein B	Crosslink Positions B	Protein Descriptions B	# Matches B	Spectrum File Path	Validator Q-value	Reporter ID
		Used for Identification	LNKQFR-ALEEAMEQKAELER	K3(DSSO)	K9(DSSO);M6(Oxidation)	Intra	Q8VDD5	Q8VDD5	DSSO	4	61.04	62.09	50.52	657.072	2625.27	-0.4	FALSE	CID	16935	26.52	LNKQFR	3	1500	1	1	2	430.24206;446.22952	-0.23	Q8VDD5	1500	Myosin-9 OS=Mus musculus OX=10090 GN=Myh9 PE=1 SV=4	804.46	8	ALEEAMEQKAELER	9	1492	1	1	2	858.90908;874.89656	0.87	Q8VDD5	1492	Myosin-9 OS=Mus musculus OX=10090 GN=Myh9 PE=1 SV=4	22	L_E_220319_07.raw	0	52
ALGQNPTNAEVLKVLGNPK | NKDQGTYEDYVEGLR	61.35	DSSO	Intra	1	1	ALGQNPTNAEVL[K]VLGNPK	1xDSSO [K13]	Q60605	50	N[K]DQGTYEDYVEGLR	1xDSSO [K2]	Q60605	81	Myosin light polypeptide 6 OS=Mus musculus OX=10090 GN=Myl6 PE=1 SV=3	Myosin light polypeptide 6 OS=Mus musculus OX=10090 GN=Myl6 PE=1 SV=3	FALSE	0
	Sequence	Crosslinker	Crosslink Type	Crosslink Strategy	Identified By	# Proteins	# Identified MS2 Scans	XlinkX Score	Delta XlinkX Score	m/z [Da]	Charge	MH+ [Da]	First Scan	RT [min]	DeltaM [ppm]	Reporter Ion Score	Accessions	Sequence A	Modifications A	Crosslinker Position A	Protein Accession A	Leading Protein Position A	Sequence B	Modifications B	Crosslinker Position B	Protein Accession B	Leading Protein Position B	All Scans	Spectrum File	Validator Q-value
	ALGQNPTNAEVLKVLGNPK-NKDQGTYEDYVEGLR	DSSO	Intra	MS2	MS2	1	1	61.35	61.35	977.488	4	3906.93	40606	59.7858	-2.82418	61.04	Q60605-Q60605	ALGQNPTNAEVLKVLGNPK	K13(DSSO)	13	Q60605	50	NKDQGTYEDYVEGLR	K2(DSSO)	2	Q60605	81	40606	L_E_220319_07.raw	0
		Identification Usage	Annotated Sequences	Modifications A	Modifications B	Crosslink Type	Leading Protein A	Leading Protein B	Crosslink Reagent	Precursor Charge	Reporter Score	Identification Score	Identification DeltaScore	Precursor m/z [Th]	Precursor MH+ [Da]	DeltaM [ppm]	Is Decoy	Fragmentation Type	First Scan	RT [min]	Sequence A	Peptide Position A	Leading Crosslink Position A	Crosslink localisation probability A	# Missed Cleavages A	Charge State Peptide A	m/z's Peptide A [Da]	DeltaM A [ppm]	Accessions Protein A	Crosslink Positions A	Protein Descriptions A	Unmodified mass Peptide A MH+ [Da]	# Matches A	Sequence B	Peptide Position B	Leading Crosslink Position B	Crosslink localisation probability B	# Missed Cleavages B	Charge State Peptide B	m/z's Peptide B [Da]	DeltaM B [ppm]	Accessions Protein B	Crosslink Positions B	Protein Descriptions B	# Matches B	Spectrum File Path	Validator Q-value	Reporter ID
		Used for Identification	NKDQGTYEDYVEGLR-ALGQNPTNAEVLKVLGNPK	K2(DSSO)	K13(DSSO)	Intra	Q60605	Q60605	DSSO	4	61.04	61.35	61.35	977.488	3906.93	-2.82	FALSE	CID	40606	59.7858	NKDQGTYEDYVEGLR	2	81	1	1	2	920.92141;936.91031	2.02	Q60605	81	Myosin light polypeptide 6 OS=Mus musculus OX=10090 GN=Myl6 PE=1 SV=3	1785.82	11	ALGQNPTNAEVLKVLGNPK	13	50	1	1	2	1009.05995;1025.04641	2.74	Q60605	50	Myosin light polypeptide 6 OS=Mus musculus OX=10090 GN=Myl6 PE=1 SV=3	10	L_E_220319_07.raw	0	224
KVESLQEEIAFLKK | KVESLQEEIAFLK	60.44	DSSO	Intra	1	1	[K]VESLQEEIAFLKK	1xDSSO [K1]	P20152	223	[K]VESLQEEIAFLK	1xDSSO [K1]	P20152	223	Vimentin OS=Mus musculus OX=10090 GN=Vim PE=1 SV=3	Vimentin OS=Mus musculus OX=10090 GN=Vim PE=1 SV=3	FALSE	0
	Sequence	Crosslinker	Crosslink Type	Crosslink Strategy	Identified By	# Proteins	# Identified MS2 Scans	XlinkX Score	Delta XlinkX Score	m/z [Da]	Charge	MH+ [Da]	First Scan	RT [min]	DeltaM [ppm]	Reporter Ion Score	Accessions	Sequence A	Modifications A	Crosslinker Position A	Protein Accession A	Leading Protein Position A	Sequence B	Modifications B	Crosslinker Position B	Protein Accession B	Leading Protein Position B	All Scans	Spectrum File	Validator Q-value
	KVESLQEEIAFLKK-KVESLQEEIAFLK	DSSO	Intra	MS2	MS2	1	1	60.44	60.44	838.955	4	3352.8	47848	70.4157	-1.02511	61.04	P20152-P20152	KVESLQEEIAFLKK	K1(DSSO)	1	P20152	223	KVESLQEEIAFLK	K1(DSSO)	1	P20152	223	47848	L_E_220319_07.raw	0
		Identification Usage	Annotated Sequences	Modifications A	Modifications B	Crosslink Type	Leading Protein A	Leading Protein B	Crosslink Reagent	Precursor Charge	Reporter Score	Identification Score	Identification DeltaScore	Precursor m/z [Th]	Precursor MH+ [Da]	DeltaM [ppm]	Is Decoy	Fragmentation Type	First Scan	RT [min]	Sequence A	Peptide Position A	Leading Crosslink Position A	Crosslink localisation probability A	# Missed Cleavages A	Charge State Peptide A	m/z's Peptide A [Da]	DeltaM A [ppm]	Accessions Protein A	Crosslink Positions A	Protein Descriptions A	Unmodified mass Peptide A MH+ [Da]	# Matches A	Sequence B	Peptide Position B	Leading Crosslink Position B	Crosslink localisation probability B	# Missed Cleavages B	Charge State Peptide B	m/z's Peptide B [Da]	DeltaM B [ppm]	Accessions Protein B	Crosslink Positions B	Protein Descriptions B	# Matches B	Spectrum File Path	Validator Q-value	Reporter ID
		Used for Identification	KVESLQEEIAFLK-KVESLQEEIAFLKK	K1(DSSO)	K1(DSSO)	Intra	P20152	P20152	DSSO	4	61.04	60.44	60.44	838.955	3352.8	-1.03	FALSE	CID	47848	70.4157	KVESLQEEIAFLK	1	223	1	1	2	794.43701;810.42294	2.47	P20152	223	Vimentin OS=Mus musculus OX=10090 GN=Vim PE=1 SV=3	1532.85	25	KVESLQEEIAFLKK	1	223	1	2	2	858.48336;874.46759	-0.1	P20152	223	Vimentin OS=Mus musculus OX=10090 GN=Vim PE=1 SV=3	12	L_E_220319_07.raw	0	267
LQLEKVTTEAK | VTTEAKLK	53.47	DSSO	Intra	1	1	LQLE[K]VTTEAK	1xDSSO [K5]	Q8VDD5	966	VTTEA[K]LK	1xDSSO [K6]	Q8VDD5	972	Myosin-9 OS=Mus musculus OX=10090 GN=Myh9 PE=1 SV=4	Myosin-9 OS=Mus musculus OX=10090 GN=Myh9 PE=1 SV=4	FALSE	0
	Sequence	Crosslinker	Crosslink Type	Crosslink Strategy	Identified By	# Proteins	# Identified MS2 Scans	XlinkX Score	Delta XlinkX Score	m/z [Da]	Charge	MH+ [Da]	First Scan	RT [min]	DeltaM [ppm]	Reporter Ion Score	Accessions	Sequence A	Modifications A	Crosslinker Position A	Protein Accession A	Leading Protein Position A	Sequence B	Modifications B	Crosslinker Position B	Protein Accession B	Leading Protein Position B	All Scans	Spectrum File	Validator Q-value
	LQLEKVTTEAK-VTTEAKLK	DSSO	Intra	MS2	MS2	1	1	53.47	32.17	577.318	4	2306.25	15298	24.318	0.63573	49.07	Q8VDD5-Q8VDD5	LQLEKVTTEAK	K5(DSSO)	5	Q8VDD5	966	VTTEAKLK	K6(DSSO)	6	Q8VDD5	972	15298	L_E_220319_07.raw	0
		Identification Usage	Annotated Sequences	Modifications A	Modifications B	Crosslink Type	Leading Protein A	Leading Protein B	Crosslink Reagent	Precursor Charge	Reporter Score	Identification Score	Identification DeltaScore	Precursor m/z [Th]	Precursor MH+ [Da]	DeltaM [ppm]	Is Decoy	Fragmentation Type	First Scan	RT [min]	Sequence A	Peptide Position A	Leading Crosslink Position A	Crosslink localisation probability A	# Missed Cleavages A	Charge State Peptide A	m/z's Peptide A [Da]	DeltaM A [ppm]	Accessions Protein A	Crosslink Positions A	Protein Descriptions A	Unmodified mass Peptide A MH+ [Da]	# Matches A	Sequence B	Peptide Position B	Leading Crosslink Position B	Crosslink localisation probability B	# Missed Cleavages B	Charge State Peptide B	m/z's Peptide B [Da]	DeltaM B [ppm]	Accessions Protein B	Crosslink Positions B	Protein Descriptions B	# Matches B	Spectrum File Path	Validator Q-value	Reporter ID
		Used for Identification	VTTEAKLK-LQLEKVTTEAK	K6(DSSO)	K5(DSSO)	Intra	Q8VDD5	Q8VDD5	DSSO	4	49.07	53.47	32.17	577.318	2306.25	0.64	FALSE	CID	15298	24.3179	VTTEAKLK	6	972	1	1	2	472.2774;488.26382	2.3	Q8VDD5	972	Myosin-9 OS=Mus musculus OX=10090 GN=Myh9 PE=1 SV=4	888.53	7	LQLEKVTTEAK	5	966	1	1	2	657.37012;673.35413	-0.14	Q8VDD5	966	Myosin-9 OS=Mus musculus OX=10090 GN=Myh9 PE=1 SV=4	9	L_E_220319_07.raw	0	37
TNEKVELQELNDR | SKFADLSEAANR	53.17	DSSO	Intra	1	1	TNE[K]VELQELNDR	1xDSSO [K4]	P20152	104	S[K]FADLSEAANR	1xDSSO [K2]	P20152	294	Vimentin OS=Mus musculus OX=10090 GN=Vim PE=1 SV=3	Vimentin OS=Mus musculus OX=10090 GN=Vim PE=1 SV=3	FALSE	0
	Sequence	Crosslinker	Crosslink Type	Crosslink Strategy	Identified By	# Proteins	# Identified MS2 Scans	XlinkX Score	Delta XlinkX Score	m/z [Da]	Charge	MH+ [Da]	First Scan	RT [min]	DeltaM [ppm]	Reporter Ion Score	Accessions	Sequence A	Modifications A	Crosslinker Position A	Protein Accession A	Leading Protein Position A	Sequence B	Modifications B	Crosslinker Position B	Protein Accession B	Leading Protein Position B	All Scans	Spectrum File	Validator Q-value
	TNEKVELQELNDR-SKFADLSEAANR	DSSO	Intra	MS2	MS2	1	1	53.17	53.17	1018.49	3	3053.45	29077	43.2392	-1.51926	54.03	P20152-P20152	TNEKVELQELNDR	K4(DSSO)	4	P20152	104	SKFADLSEAANR	K2(DSSO)	2	P20152	294	29077	L_E_220319_07.raw	0
		Identification Usage	Annotated Sequences	Modifications A	Modifications B	Crosslink Type	Leading Protein A	Leading Protein B	Crosslink Reagent	Precursor Charge	Reporter Score	Identification Score	Identification DeltaScore	Precursor m/z [Th]	Precursor MH+ [Da]	DeltaM [ppm]	Is Decoy	Fragmentation Type	First Scan	RT [min]	Sequence A	Peptide Position A	Leading Crosslink Position A	Crosslink localisation probability A	# Missed Cleavages A	Charge State Peptide A	m/z's Peptide A [Da]	DeltaM A [ppm]	Accessions Protein A	Crosslink Positions A	Protein Descriptions A	Unmodified mass Peptide A MH+ [Da]	# Matches A	Sequence B	Peptide Position B	Leading Crosslink Position B	Crosslink localisation probability B	# Missed Cleavages B	Charge State Peptide B	m/z's Peptide B [Da]	DeltaM B [ppm]	Accessions Protein B	Crosslink Positions B	Protein Descriptions B	# Matches B	Spectrum File Path	Validator Q-value	Reporter ID
		Used for Identification	SKFADLSEAANR-TNEKVELQELNDR	K2(DSSO)	K4(DSSO)	Intra	P20152	P20152	DSSO	3	54.03	53.17	53.17	1018.49	3053.45	-1.52	FALSE	CID	29077	43.2392	SKFADLSEAANR	2	294	1	1	1	1362.66785;1394.63867	1.84	P20152	294	Vimentin OS=Mus musculus OX=10090 GN=Vim PE=1 SV=3	1307.65	7	TNEKVELQELNDR	4	104	1	1	2	821.4104;837.39471	2.49	P20152	104	Vimentin OS=Mus musculus OX=10090 GN=Vim PE=1 SV=3	13	L_E_220319_07.raw	0	157
MQKEITALAPSTMK | IKIIAPPER	50.04	DSSO	Intra	3	1	MQ[K]EITALAPSTMK	2xOxidation [M1; M13]; 1xDSSO [K3]	P63260	315	I[K]IIAPPER	1xDSSO [K2]	P63260	328	Actin, cytoplasmic 2 OS=Mus musculus OX=10090 GN=Actg1 PE=1 SV=1	Actin, cytoplasmic 2 OS=Mus musculus OX=10090 GN=Actg1 PE=1 SV=1	FALSE	0
	Sequence	Crosslinker	Crosslink Type	Crosslink Strategy	Identified By	# Proteins	# Identified MS2 Scans	XlinkX Score	Delta XlinkX Score	m/z [Da]	Charge	MH+ [Da]	First Scan	RT [min]	DeltaM [ppm]	Reporter Ion Score	Accessions	Sequence A	Modifications A	Crosslinker Position A	Protein Accession A	Leading Protein Position A	Sequence B	Modifications B	Crosslinker Position B	Protein Accession B	Leading Protein Position B	All Scans	Spectrum File	Validator Q-value
	MQKEITALAPSTMK-IKIIAPPER	DSSO	Intra	MS2	MS2	1	1	50.04	50.04	694.367	4	2774.44	24872	37.3974	1.92835	61.04	P63260-P63260	MQKEITALAPSTMK	K3(DSSO);M1(Oxidation);M13(Oxidation)	3	P63260	315	IKIIAPPER	K2(DSSO)	2	P63260	328	24872	L_E_220319_07.raw	0
		Identification Usage	Annotated Sequences	Modifications A	Modifications B	Crosslink Type	Leading Protein A	Leading Protein B	Crosslink Reagent	Precursor Charge	Reporter Score	Identification Score	Identification DeltaScore	Precursor m/z [Th]	Precursor MH+ [Da]	DeltaM [ppm]	Is Decoy	Fragmentation Type	First Scan	RT [min]	Sequence A	Peptide Position A	Leading Crosslink Position A	Crosslink localisation probability A	# Missed Cleavages A	Charge State Peptide A	m/z's Peptide A [Da]	DeltaM A [ppm]	Accessions Protein A	Crosslink Positions A	Protein Descriptions A	Unmodified mass Peptide A MH+ [Da]	# Matches A	Sequence B	Peptide Position B	Leading Crosslink Position B	Crosslink localisation probability B	# Missed Cleavages B	Charge State Peptide B	m/z's Peptide B [Da]	DeltaM B [ppm]	Accessions Protein B	Crosslink Positions B	Protein Descriptions B	# Matches B	Spectrum File Path	Validator Q-value	Reporter ID
		Used for Identification	IKIIAPPER-MQKEITALAPSTMK	K2(DSSO)	K3(DSSO);M1(Oxidation);M13(Oxidation)	Intra	P63260	P63260	DSSO	4	61.04	50.04	50.04	694.367	2774.44	1.93	FALSE	CID	24872	37.3974	IKIIAPPER	2	328	1	1	2	545.83484;561.82111	0.7	P63260	328	Actin, cytoplasmic 2 OS=Mus musculus OX=10090 GN=Actg1 PE=1 SV=1	1035.64	8	MQKEITALAPSTMK	3	315	1	1	2	817.91174;833.89575	0.87	P63260	315	Actin, cytoplasmic 2 OS=Mus musculus OX=10090 GN=Actg1 PE=1 SV=1	12	L_E_220319_07.raw	0	112
	MQKEITALAPSTMK-IKIIAPPER	DSSO	Intra	MS2	MS2	1	1	50.04	49.51	690.369	4	2758.45	27151	40.5953	0.95053	61.04	P63260-P63260	MQKEITALAPSTMK	K3(DSSO);M13(Oxidation)	3	P63260	315	IKIIAPPER	K2(DSSO)	2	P63260	328	27151	L_E_220319_07.raw	0
		Identification Usage	Annotated Sequences	Modifications A	Modifications B	Crosslink Type	Leading Protein A	Leading Protein B	Crosslink Reagent	Precursor Charge	Reporter Score	Identification Score	Identification DeltaScore	Precursor m/z [Th]	Precursor MH+ [Da]	DeltaM [ppm]	Is Decoy	Fragmentation Type	First Scan	RT [min]	Sequence A	Peptide Position A	Leading Crosslink Position A	Crosslink localisation probability A	# Missed Cleavages A	Charge State Peptide A	m/z's Peptide A [Da]	DeltaM A [ppm]	Accessions Protein A	Crosslink Positions A	Protein Descriptions A	Unmodified mass Peptide A MH+ [Da]	# Matches A	Sequence B	Peptide Position B	Leading Crosslink Position B	Crosslink localisation probability B	# Missed Cleavages B	Charge State Peptide B	m/z's Peptide B [Da]	DeltaM B [ppm]	Accessions Protein B	Crosslink Positions B	Protein Descriptions B	# Matches B	Spectrum File Path	Validator Q-value	Reporter ID
		Used for Identification	IKIIAPPER-MQKEITALAPSTMK	K2(DSSO)	K3(DSSO);M13(Oxidation)	Intra	P63260	P63260	DSSO	4	61.04	50.04	49.51	690.369	2758.45	0.95	FALSE	CID	27151	40.5952	IKIIAPPER	2	328	1	1	2	545.83472;561.82123	0.7	P63260	328	Actin, cytoplasmic 2 OS=Mus musculus OX=10090 GN=Actg1 PE=1 SV=1	1035.64	7	MQKEITALAPSTMK	3	315	1	1	2	809.91296;825.89754	-0.44	P63260	315	Actin, cytoplasmic 2 OS=Mus musculus OX=10090 GN=Actg1 PE=1 SV=1	14	L_E_220319_07.raw	0	128
	MQKEITALAPSTMK-IKIIAPPER	DSSO	Intra	MS2	MS2	1	1	48.76	32.54	686.372	4	2742.47	30544	45.3156	-1.8198	61.04	P63260-P63260	MQKEITALAPSTMK	K3(DSSO)	3	P63260	315	IKIIAPPER	K2(DSSO)	2	P63260	328	30544	L_E_220319_07.raw	0
		Identification Usage	Annotated Sequences	Modifications A	Modifications B	Crosslink Type	Leading Protein A	Leading Protein B	Crosslink Reagent	Precursor Charge	Reporter Score	Identification Score	Identification DeltaScore	Precursor m/z [Th]	Precursor MH+ [Da]	DeltaM [ppm]	Is Decoy	Fragmentation Type	First Scan	RT [min]	Sequence A	Peptide Position A	Leading Crosslink Position A	Crosslink localisation probability A	# Missed Cleavages A	Charge State Peptide A	m/z's Peptide A [Da]	DeltaM A [ppm]	Accessions Protein A	Crosslink Positions A	Protein Descriptions A	Unmodified mass Peptide A MH+ [Da]	# Matches A	Sequence B	Peptide Position B	Leading Crosslink Position B	Crosslink localisation probability B	# Missed Cleavages B	Charge State Peptide B	m/z's Peptide B [Da]	DeltaM B [ppm]	Accessions Protein B	Crosslink Positions B	Protein Descriptions B	# Matches B	Spectrum File Path	Validator Q-value	Reporter ID
		Used for Identification	IKIIAPPER-MQKEITALAPSTMK	K2(DSSO)	K3(DSSO)	Intra	P63260	P63260	DSSO	4	61.04	48.76	32.54	686.372	2742.47	-1.82	FALSE	CID	30544	45.3156	IKIIAPPER	2	328	1	1	2	545.83417;561.82007	-0.95	P63260	328	Actin, cytoplasmic 2 OS=Mus musculus OX=10090 GN=Actg1 PE=1 SV=1	1035.64	8	MQKEITALAPSTMK	3	315	1	1	2	801.91321;817.89905	-2.61	P63260	315	Actin, cytoplasmic 2 OS=Mus musculus OX=10090 GN=Actg1 PE=1 SV=1	13	L_E_220319_07.raw	0	169
QFFKNWRDPDQTDGPGLGYLSSHIANVER | LKATQVSK	49.35	DSSO	Intra	1	1	QFF[K]NWRDPDQTDGPGLGYLSSHIANVER	1xGln->pyro-Glu [Q1]; 1xDSSO [K4]	P13020	392	L[K]ATQVSK	1xDSSO [K2]	P13020	237	Gelsolin OS=Mus musculus OX=10090 GN=Gsn PE=1 SV=3	Gelsolin OS=Mus musculus OX=10090 GN=Gsn PE=1 SV=3	FALSE	0
	Sequence	Crosslinker	Crosslink Type	Crosslink Strategy	Identified By	# Proteins	# Identified MS2 Scans	XlinkX Score	Delta XlinkX Score	m/z [Da]	Charge	MH+ [Da]	First Scan	RT [min]	DeltaM [ppm]	Reporter Ion Score	Accessions	Sequence A	Modifications A	Crosslinker Position A	Protein Accession A	Leading Protein Position A	Sequence B	Modifications B	Crosslinker Position B	Protein Accession B	Leading Protein Position B	All Scans	Spectrum File	Validator Q-value
	QFFKNWRDPDQTDGPGLGYLSSHIANVER-LKATQVSK	DSSO	Intra	MS2	MS2	1	1	49.35	13.15	873.229	5	4362.11	42554	62.6776	2.31672	45.23	P13020-P13020	QFFKNWRDPDQTDGPGLGYLSSHIANVER	K4(DSSO);N-Term(Gln->pyro-Glu_anynterm)	4	P13020	392	LKATQVSK	K2(DSSO)	2	P13020	237	42554	L_E_220319_07.raw	0
		Identification Usage	Annotated Sequences	Modifications A	Modifications B	Crosslink Type	Leading Protein A	Leading Protein B	Crosslink Reagent	Precursor Charge	Reporter Score	Identification Score	Identification DeltaScore	Precursor m/z [Th]	Precursor MH+ [Da]	DeltaM [ppm]	Is Decoy	Fragmentation Type	First Scan	RT [min]	Sequence A	Peptide Position A	Leading Crosslink Position A	Crosslink localisation probability A	# Missed Cleavages A	Charge State Peptide A	m/z's Peptide A [Da]	DeltaM A [ppm]	Accessions Protein A	Crosslink Positions A	Protein Descriptions A	Unmodified mass Peptide A MH+ [Da]	# Matches A	Sequence B	Peptide Position B	Leading Crosslink Position B	Crosslink localisation probability B	# Missed Cleavages B	Charge State Peptide B	m/z's Peptide B [Da]	DeltaM B [ppm]	Accessions Protein B	Crosslink Positions B	Protein Descriptions B	# Matches B	Spectrum File Path	Validator Q-value	Reporter ID
		Used for Identification	LKATQVSK-QFFKNWRDPDQTDGPGLGYLSSHIANVER	K2(DSSO)	NTERM(Gln->pyro-Glu_anynterm);K4(DSSO)	Intra	P13020	P13020	DSSO	5	45.23	49.35	13.15	873.229	4362.11	2.32	FALSE	CID	42554	62.6776	LKATQVSK	2	237	1	1	1	928.54529;960.51764	-0.89	P13020	237	Gelsolin OS=Mus musculus OX=10090 GN=Gsn PE=1 SV=3	873.528	6	QFFKNWRDPDQTDGPGLGYLSSHIANVER	4	392	1	2	3	1128.87228;1139.52328	-3.15	P13020	392	Gelsolin OS=Mus musculus OX=10090 GN=Gsn PE=1 SV=3	10	L_E_220319_07.raw	0	226
ETNLESLPLVDTHSKR | TLLIKTVETR	47.94	DSSO	Intra	2	1	ETNLESLPLVDTHS[K]R	1xDSSO [K15]	P20152	439	TLLI[K]TVETR	1xDSSO [K5]	P20152	445	Vimentin OS=Mus musculus OX=10090 GN=Vim PE=1 SV=3	Vimentin OS=Mus musculus OX=10090 GN=Vim PE=1 SV=3	FALSE	0
	Sequence	Crosslinker	Crosslink Type	Crosslink Strategy	Identified By	# Proteins	# Identified MS2 Scans	XlinkX Score	Delta XlinkX Score	m/z [Da]	Charge	MH+ [Da]	First Scan	RT [min]	DeltaM [ppm]	Reporter Ion Score	Accessions	Sequence A	Modifications A	Crosslinker Position A	Protein Accession A	Leading Protein Position A	Sequence B	Modifications B	Crosslinker Position B	Protein Accession B	Leading Protein Position B	All Scans	Spectrum File	Validator Q-value
	ETNLESLPLVDTHSKR-TLLIKTVETR	DSSO	Intra	MS2	MS2	1	1	47.94	31.31	793.174	4	3169.67	34123	50.446	1.51452	45.23	P20152-P20152	ETNLESLPLVDTHSKR	K15(DSSO)	15	P20152	439	TLLIKTVETR	K5(DSSO)	5	P20152	445	34123	L_E_220319_07.raw	0
		Identification Usage	Annotated Sequences	Modifications A	Modifications B	Crosslink Type	Leading Protein A	Leading Protein B	Crosslink Reagent	Precursor Charge	Reporter Score	Identification Score	Identification DeltaScore	Precursor m/z [Th]	Precursor MH+ [Da]	DeltaM [ppm]	Is Decoy	Fragmentation Type	First Scan	RT [min]	Sequence A	Peptide Position A	Leading Crosslink Position A	Crosslink localisation probability A	# Missed Cleavages A	Charge State Peptide A	m/z's Peptide A [Da]	DeltaM A [ppm]	Accessions Protein A	Crosslink Positions A	Protein Descriptions A	Unmodified mass Peptide A MH+ [Da]	# Matches A	Sequence B	Peptide Position B	Leading Crosslink Position B	Crosslink localisation probability B	# Missed Cleavages B	Charge State Peptide B	m/z's Peptide B [Da]	DeltaM B [ppm]	Accessions Protein B	Crosslink Positions B	Protein Descriptions B	# Matches B	Spectrum File Path	Validator Q-value	Reporter ID
		Used for Identification	TLLIKTVETR-ETNLESLPLVDTHSKR	K5(DSSO)	K15(DSSO)	Intra	P20152	P20152	DSSO	4	45.23	47.94	31.31	793.174	3169.67	1.51	FALSE	CID	34123	50.446	TLLIKTVETR	5	445	1	1	2	614.36798;630.35522	-0.7	P20152	445	Vimentin OS=Mus musculus OX=10090 GN=Vim PE=1 SV=3	1172.71	12	ETNLESLPLVDTHSKR	15	439	1	1	2	946.98749;962.97353	-1.92	P20152	439	Vimentin OS=Mus musculus OX=10090 GN=Vim PE=1 SV=3	10	L_E_220319_07.raw	0	198
	ETNLESLPLVDTHSKR-TLLIKTVETR	DSSO	Intra	MS2	MS2	1	1	47.94	47.94	793.174	4	3169.68	34316	50.7277	0.43584	49.07	P20152-P20152	ETNLESLPLVDTHSKR	K15(DSSO)	15	P20152	439	TLLIKTVETR	K5(DSSO)	5	P20152	445	34316	L_E_220319_07.raw	0
		Identification Usage	Annotated Sequences	Modifications A	Modifications B	Crosslink Type	Leading Protein A	Leading Protein B	Crosslink Reagent	Precursor Charge	Reporter Score	Identification Score	Identification DeltaScore	Precursor m/z [Th]	Precursor MH+ [Da]	DeltaM [ppm]	Is Decoy	Fragmentation Type	First Scan	RT [min]	Sequence A	Peptide Position A	Leading Crosslink Position A	Crosslink localisation probability A	# Missed Cleavages A	Charge State Peptide A	m/z's Peptide A [Da]	DeltaM A [ppm]	Accessions Protein A	Crosslink Positions A	Protein Descriptions A	Unmodified mass Peptide A MH+ [Da]	# Matches A	Sequence B	Peptide Position B	Leading Crosslink Position B	Crosslink localisation probability B	# Missed Cleavages B	Charge State Peptide B	m/z's Peptide B [Da]	DeltaM B [ppm]	Accessions Protein B	Crosslink Positions B	Protein Descriptions B	# Matches B	Spectrum File Path	Validator Q-value	Reporter ID
		Used for Identification	TLLIKTVETR-ETNLESLPLVDTHSKR	K5(DSSO)	K15(DSSO)	Intra	P20152	P20152	DSSO	4	49.07	47.94	47.94	793.174	3169.68	0.44	FALSE	CID	34316	50.7277	TLLIKTVETR	5	445	1	1	2	614.3678;630.35535	-0.75	P20152	445	Vimentin OS=Mus musculus OX=10090 GN=Vim PE=1 SV=3	1172.71	11	ETNLESLPLVDTHSKR	15	439	1	1	2	946.9881;962.97693	0.26	P20152	439	Vimentin OS=Mus musculus OX=10090 GN=Vim PE=1 SV=3	8	L_E_220319_07.raw	0	200

## Sheet: PD XL MS2_MS2_MS3
Crosslink Sequence	Max. XlinkX Score	Crosslinker	Crosslink Type	# CSMs	# Proteins	Sequence A	Modifications A	Accession A	Position A	Sequence B	Modifications B	Accession B	Position B	Protein Descriptions A	Protein Descriptions B	Is Decoy	Q-value
ETNLESLPLVDTHSKR | KLLEGEESR	252.68	DSSO	Intra	1	1	ETNLESLPLVDTHS[K]R	1xDSSO [K15]	P20152	439	[K]LLEGEESR	1xDSSO [K1]	P20152	402	Vimentin OS=Mus musculus OX=10090 GN=Vim PE=1 SV=3	Vimentin OS=Mus musculus OX=10090 GN=Vim PE=1 SV=3	FALSE	0
	Sequence	Crosslinker	Crosslink Type	Crosslink Strategy	Identified By	# Proteins	# Identified MS2 Scans	# Identified MS3 Scans	XlinkX Score	Delta XlinkX Score	m/z [Da]	Charge	MH+ [Da]	First Scan	RT [min]	DeltaM [ppm]	Reporter Ion Score	Accessions	Sequence A	Modifications A	Crosslinker Position A	Protein Accession A	Leading Protein Position A	Sequence B	Modifications B	Crosslinker Position B	Protein Accession B	Leading Protein Position B	All Scans	Spectrum File	Validator Q-value
	ETNLESLPLVDTHSKR-KLLEGEESR	DSSO	Intra	MS2_MS2_MS3	MS3	1	0	4	252.68	205.81	1019.51	3	3056.52	25428	38.172	-3.85124	54.03	P20152-P20152	ETNLESLPLVDTHSKR	K15(DSSO)	15	P20152	439	KLLEGEESR	K1(DSSO)	1	P20152	402	25428;25429;25433;25434;25435;25436	L_E_220319_07.raw	0
		Identification Usage	Sequence	Modifications	Leading Protein	Crosslink Type	Crosslink Reagent	Precursor Charge	Reporter Score	Identification Score	Identification DeltaScore	Precursor m/z [Th]	Precursor MH+ [Da]	DeltaM [ppm]	Is Decoy	Fragmentation Type	Master Scan	First Scan	RT [min]	Peptide Position	Leading Protein Crosslink Position	Missed Cleavages	Accessions	Protein Crosslink Positions	Protein Descriptions	# Matches	Spectrum File Path	Validator Q-value	Reporter ID
		Not used for Identification	ETNLESLPLVDTHSKR	K15(alkene)	P20152	Intra	DSSO	2	54.03	193.56	134.15	946.991	1892.97	-1.55	FALSE	HCD	25428	25433	38.1798	15	439	1	P20152	439	Vimentin OS=Mus musculus OX=10090 GN=Vim PE=1 SV=3	53	L_E_220319_07.raw	0	14
		Used for Identification	ETNLESLPLVDTHSKR	K15(thiol)	P20152	Intra	DSSO	2	54.03	252.68	205.81	962.98	1924.95	-4.88	FALSE	HCD	25428	25434	38.181	15	439	1	P20152	439	Vimentin OS=Mus musculus OX=10090 GN=Vim PE=1 SV=3	57	L_E_220319_07.raw	0	14
		Used for Identification	KLLEGEESR	K1(alkene)	P20152	Intra	DSSO	1	54.03	152.34	107.18	1114.58	1114.58	-2.83	FALSE	HCD	25428	25435	38.1821	1	402	1	P20152	402	Vimentin OS=Mus musculus OX=10090 GN=Vim PE=1 SV=3	25	L_E_220319_07.raw	0	14
		Not used for Identification	KLLEGEESR	K1(thiol)	P20152	Intra	DSSO	1	54.03	126.07	91.84	1146.55	1146.55	-0.17	FALSE	HCD	25428	25436	38.1831	1	402	1	P20152	402	Vimentin OS=Mus musculus OX=10090 GN=Vim PE=1 SV=3	19	L_E_220319_07.raw	0	14
FLEQQNKILLAELEQLKGQGK | FANYIDKVR	142.42	DSSO	Intra	1	1	FLEQQNKILLAELEQL[K]GQGK	1xDSSO [K17]	P20152	139	FANYID[K]VR	1xDSSO [K7]	P20152	120	Vimentin OS=Mus musculus OX=10090 GN=Vim PE=1 SV=3	Vimentin OS=Mus musculus OX=10090 GN=Vim PE=1 SV=3	FALSE	0
	Sequence	Crosslinker	Crosslink Type	Crosslink Strategy	Identified By	# Proteins	# Identified MS2 Scans	# Identified MS3 Scans	XlinkX Score	Delta XlinkX Score	m/z [Da]	Charge	MH+ [Da]	First Scan	RT [min]	DeltaM [ppm]	Reporter Ion Score	Accessions	Sequence A	Modifications A	Crosslinker Position A	Protein Accession A	Leading Protein Position A	Sequence B	Modifications B	Crosslinker Position B	Protein Accession B	Leading Protein Position B	All Scans	Spectrum File	Validator Q-value
	FLEQQNKILLAELEQLKGQGK-FANYIDKVR	DSSO	Intra	MS2_MS2_MS3	MS2	1	1	2	142.42	142.42	928.246	4	3709.96	46240	67.9885	0.10284	54.03	P20152-P20152	FLEQQNKILLAELEQLKGQGK	K17(DSSO)	17	P20152	139	FANYIDKVR	K7(DSSO)	7	P20152	120	46240;46242;46244;46245;46246;46247	L_E_220319_07.raw	0
		Identification Usage	Sequence	Modifications	Leading Protein	Crosslink Type	Crosslink Reagent	Precursor Charge	Reporter Score	Identification Score	Identification DeltaScore	Precursor m/z [Th]	Precursor MH+ [Da]	DeltaM [ppm]	Is Decoy	Fragmentation Type	Master Scan	First Scan	RT [min]	Peptide Position	Leading Protein Crosslink Position	Missed Cleavages	Accessions	Protein Crosslink Positions	Protein Descriptions	# Matches	Spectrum File Path	Validator Q-value	Reporter ID
		Not used for Identification	FLEQQNKILLAELEQLKGQGK	K7(alkene)	P20152	Intra	DSSO	3	54.03	143.92	143.92	827.797	2481.38	-2.28	FALSE	HCD	46240	46244	67.9978	7	129	2	P20152	129	Vimentin OS=Mus musculus OX=10090 GN=Vim PE=1 SV=3	51	L_E_220319_07.raw	0	26
		Not used for Identification	FLEQQNKILLAELEQLKGQGK	K7(thiol)	P20152	Intra	DSSO	3	54.03	110.38	110.38	838.455	2513.35	-3.04	FALSE	HCD	46240	46245	67.9992	7	129	2	P20152	129	Vimentin OS=Mus musculus OX=10090 GN=Vim PE=1 SV=3	46	L_E_220319_07.raw	0	26
LANDAAQVKGAIGSR | AGEILTKR	118.71	DSSO	Intra	1	1	LANDAAQV[K]GAIGSR	1xDSSO [K9]	P08183	826	AGEILT[K]R	1xDSSO [K7]	P08183	786	ATP-dependent translocase ABCB1 OS=Homo sapiens OX=9606 GN=ABCB1 PE=1 SV=3	ATP-dependent translocase ABCB1 OS=Homo sapiens OX=9606 GN=ABCB1 PE=1 SV=3	FALSE	0
	Sequence	Crosslinker	Crosslink Type	Crosslink Strategy	Identified By	# Proteins	# Identified MS2 Scans	# Identified MS3 Scans	XlinkX Score	Delta XlinkX Score	m/z [Da]	Charge	MH+ [Da]	First Scan	RT [min]	DeltaM [ppm]	Reporter Ion Score	Accessions	Sequence A	Modifications A	Crosslinker Position A	Protein Accession A	Leading Protein Position A	Sequence B	Modifications B	Crosslinker Position B	Protein Accession B	Leading Protein Position B	All Scans	Spectrum File	Validator Q-value
	LANDAAQVKGAIGSR-AGEILTKR	DSSO	Intra	MS2_MS2_MS3	MS3	1	0	3	118.71	79.84	839.115	3	2515.33	20097	30.8215	1.75459	54.03	P08183-P08183	LANDAAQVKGAIGSR	K9(DSSO)	9	P08183	826	AGEILTKR	K7(DSSO)	7	P08183	786	20097;20098;20099;20100;20101;20102	L_E_220319_07.raw	0
		Identification Usage	Sequence	Modifications	Leading Protein	Crosslink Type	Crosslink Reagent	Precursor Charge	Reporter Score	Identification Score	Identification DeltaScore	Precursor m/z [Th]	Precursor MH+ [Da]	DeltaM [ppm]	Is Decoy	Fragmentation Type	Master Scan	First Scan	RT [min]	Peptide Position	Leading Protein Crosslink Position	Missed Cleavages	Accessions	Protein Crosslink Positions	Protein Descriptions	# Matches	Spectrum File Path	Validator Q-value	Reporter ID
		Not used for Identification	LANDAAQVKGAIGSR	K9(alkene)	P08183	Intra	DSSO	2	54.03	95.26	55.03	762.91	1524.81	-0.18	FALSE	HCD	20097	20099	30.823	9	826	1	P08183	826	ATP-dependent translocase ABCB1 OS=Homo sapiens OX=9606 GN=ABCB1 PE=1 SV=3	35	L_E_220319_07.raw	0	7
		Used for Identification	LANDAAQVKGAIGSR	K9(thiol)	P08183	Intra	DSSO	2	54.03	118.71	79.84	778.895	1556.78	1.09	FALSE	HCD	20097	20100	30.8244	9	826	1	P08183	826	ATP-dependent translocase ABCB1 OS=Homo sapiens OX=9606 GN=ABCB1 PE=1 SV=3	42	L_E_220319_07.raw	0	7
		Used for Identification	AGEILTKR	K7(alkene)	P08183	Intra	DSSO	1	54.03	74.46	48.42	941.539	941.539	2.42	FALSE	HCD	20097	20101	30.8255	7	786	1	P08183	786	ATP-dependent translocase ABCB1 OS=Homo sapiens OX=9606 GN=ABCB1 PE=1 SV=3	13	L_E_220319_07.raw	0	7
KQFFHAIMR | QIHKIR	113.93	DSSO	Intra	1	1	[K]QFFHAIMR	1xDSSO [K1]	P08183	149	QIH[K]IR	1xGln->pyro-Glu [Q1]; 1xDSSO [K4]	P08183	146	ATP-dependent translocase ABCB1 OS=Homo sapiens OX=9606 GN=ABCB1 PE=1 SV=3	ATP-dependent translocase ABCB1 OS=Homo sapiens OX=9606 GN=ABCB1 PE=1 SV=3	FALSE	0
	Sequence	Crosslinker	Crosslink Type	Crosslink Strategy	Identified By	# Proteins	# Identified MS2 Scans	# Identified MS3 Scans	XlinkX Score	Delta XlinkX Score	m/z [Da]	Charge	MH+ [Da]	First Scan	RT [min]	DeltaM [ppm]	Reporter Ion Score	Accessions	Sequence A	Modifications A	Crosslinker Position A	Protein Accession A	Leading Protein Position A	Sequence B	Modifications B	Crosslinker Position B	Protein Accession B	Leading Protein Position B	All Scans	Spectrum File	Validator Q-value
	KQFFHAIMR-QIHKIR	DSSO	Intra	MS2_MS2_MS3	MS3	1	0	3	113.93	54.64	528.78	4	2112.1	21416	32.6202	1.00399	84.95	P08183-P08183	KQFFHAIMR	K1(DSSO)	1	P08183	149	QIHKIR	K4(DSSO);N-Term(Gln->pyro-Glu_anynterm)	4	P08183	146	21416;21419;21421;21422;21423;21424	L_E_220319_07.raw	0
		Identification Usage	Sequence	Modifications	Leading Protein	Crosslink Type	Crosslink Reagent	Precursor Charge	Reporter Score	Identification Score	Identification DeltaScore	Precursor m/z [Th]	Precursor MH+ [Da]	DeltaM [ppm]	Is Decoy	Fragmentation Type	Master Scan	First Scan	RT [min]	Peptide Position	Leading Protein Crosslink Position	Missed Cleavages	Accessions	Protein Crosslink Positions	Protein Descriptions	# Matches	Spectrum File Path	Validator Q-value	Reporter ID
		Used for Identification	QIHKIR	NTERM(Gln->pyro-Glu_anynterm);K4(alkene)	P08183	Intra	DSSO	2	84.95	113.5	56.54	416.245	831.483	0.42	FALSE	HCD	21416	21421	32.6276	4	146	1	P08183	146	ATP-dependent translocase ABCB1 OS=Homo sapiens OX=9606 GN=ABCB1 PE=1 SV=3	20	L_E_220319_07.raw	0	9
		Used for Identification	KQFFHAIMR	K1(thiol)	P08183	Intra	DSSO	2	84.95	113.93	54.64	632.309	1263.61	1.59	FALSE	HCD	21416	21423	32.6296	1	149	1	P08183	149	ATP-dependent translocase ABCB1 OS=Homo sapiens OX=9606 GN=ABCB1 PE=1 SV=3	26	L_E_220319_07.raw	0	9
		Not used for Identification	KQFFHAIMR	K1(alkene)	P08183	Intra	DSSO	2	84.95	110.31	65.23	616.325	1231.64	-1.66	FALSE	HCD	21416	21424	32.6306	1	149	1	P08183	149	ATP-dependent translocase ABCB1 OS=Homo sapiens OX=9606 GN=ABCB1 PE=1 SV=3	24	L_E_220319_07.raw	0	9
TEMEDLMSSKDDVGK | SVHELEKSK	107.18	DSSO	Intra	1	1	TEMEDLMSS[K]DDVGK	1xDSSO [K10]	Q8VDD5	1513	SVHELE[K]SK	1xDSSO [K7]	Q8VDD5	1525	Myosin-9 OS=Mus musculus OX=10090 GN=Myh9 PE=1 SV=4	Myosin-9 OS=Mus musculus OX=10090 GN=Myh9 PE=1 SV=4	FALSE	0
	Sequence	Crosslinker	Crosslink Type	Crosslink Strategy	Identified By	# Proteins	# Identified MS2 Scans	# Identified MS3 Scans	XlinkX Score	Delta XlinkX Score	m/z [Da]	Charge	MH+ [Da]	First Scan	RT [min]	DeltaM [ppm]	Reporter Ion Score	Accessions	Sequence A	Modifications A	Crosslinker Position A	Protein Accession A	Leading Protein Position A	Sequence B	Modifications B	Crosslinker Position B	Protein Accession B	Leading Protein Position B	All Scans	Spectrum File	Validator Q-value
	TEMEDLMSSKDDVGK-SVHELEKSK	DSSO	Intra	MS2_MS2_MS3	MS2	1	1	2	107.18	28.32	725.333	4	2898.31	19748	30.3319	-1.51736	61.04	Q8VDD5-Q8VDD5	TEMEDLMSSKDDVGK	K10(DSSO)	10	Q8VDD5	1513	SVHELEKSK	K7(DSSO)	7	Q8VDD5	1525	19748;19749;19753;19754;19755;19756	L_E_220319_07.raw	0
		Identification Usage	Sequence	Modifications	Leading Protein	Crosslink Type	Crosslink Reagent	Precursor Charge	Reporter Score	Identification Score	Identification DeltaScore	Precursor m/z [Th]	Precursor MH+ [Da]	DeltaM [ppm]	Is Decoy	Fragmentation Type	Master Scan	First Scan	RT [min]	Peptide Position	Leading Protein Crosslink Position	Missed Cleavages	Accessions	Protein Crosslink Positions	Protein Descriptions	# Matches	Spectrum File Path	Validator Q-value	Reporter ID
		Not used for Identification	SVHELEKSK	K7(alkene)	Q8VDD5	Intra	DSSO	2	61.04	128.58	78.45	555.794	1110.58	-1.49	FALSE	HCD	19748	19753	30.3395	7	1525	1	Q8VDD5	1525	Myosin-9 OS=Mus musculus OX=10090 GN=Myh9 PE=1 SV=4	25	L_E_220319_07.raw	0	6
		Not used for Identification	SVHELEKSK	K7(thiol)	Q8VDD5	Intra	DSSO	2	61.04	82.26	61.01	571.78	1142.55	-0.67	FALSE	HCD	19748	19754	30.3405	7	1525	1	Q8VDD5	1525	Myosin-9 OS=Mus musculus OX=10090 GN=Myh9 PE=1 SV=4	16	L_E_220319_07.raw	0	6
ARDAAAVLVSKFITRPDVK | FANYIDKVR	105.11	DSSO	Inter	1	2	ARDAAAVLVS[K]FITRPDVK	1xDSSO [K11]	Q8BYA0	213	FANYID[K]VR	1xDSSO [K7]	P20152	120	Tubulin-specific chaperone D OS=Mus musculus OX=10090 GN=Tbcd PE=1 SV=1	Vimentin OS=Mus musculus OX=10090 GN=Vim PE=1 SV=3	FALSE	0
	Sequence	Crosslinker	Crosslink Type	Crosslink Strategy	Identified By	# Proteins	# Identified MS2 Scans	# Identified MS3 Scans	XlinkX Score	Delta XlinkX Score	m/z [Da]	Charge	MH+ [Da]	First Scan	RT [min]	DeltaM [ppm]	Reporter Ion Score	Accessions	Sequence A	Modifications A	Crosslinker Position A	Protein Accession A	Leading Protein Position A	Sequence B	Modifications B	Crosslinker Position B	Protein Accession B	Leading Protein Position B	All Scans	Spectrum File	Validator Q-value
	ARDAAAVLVSKFITRPDVK-FANYIDKVR	DSSO	Inter	MS2_MS2_MS3	MS2	2	1	2	105.11	37.67	835.698	4	3339.77	52171	76.8092	5.47348	54.03	P20152-Q8BYA0	ARDAAAVLVSKFITRPDVK	K11(DSSO)	11	Q8BYA0	213	FANYIDKVR	K7(DSSO)	7	P20152	120	52171;52172;52175;52176;52177;52178	L_E_220319_07.raw	0
		Identification Usage	Sequence	Modifications	Leading Protein	Crosslink Type	Crosslink Reagent	Precursor Charge	Reporter Score	Identification Score	Identification DeltaScore	Precursor m/z [Th]	Precursor MH+ [Da]	DeltaM [ppm]	Is Decoy	Fragmentation Type	Master Scan	First Scan	RT [min]	Peptide Position	Leading Protein Crosslink Position	Missed Cleavages	Accessions	Protein Crosslink Positions	Protein Descriptions	# Matches	Spectrum File Path	Validator Q-value	Reporter ID
		Not used for Identification	FANYIDKVR	K7(alkene)	P20152	Intra	DSSO	2	54.03	119.21	86.11	590.311	1179.61	0.76	FALSE	HCD	52171	52177	76.8171	7	120	1	P20152	120	Vimentin OS=Mus musculus OX=10090 GN=Vim PE=1 SV=3	25	L_E_220319_07.raw	0	30
		Not used for Identification	FANYIDKVR	K7(thiol)	P20152	Intra	DSSO	2	54.03	77.38	47.84	606.299	1211.59	-1.66	FALSE	HCD	52171	52178	76.8181	7	120	1	P20152	120	Vimentin OS=Mus musculus OX=10090 GN=Vim PE=1 SV=3	16	L_E_220319_07.raw	0	30
LQLEKVTTEAK | VTTEAKLK	89.44	DSSO	Intra	1	1	LQLE[K]VTTEAK	1xDSSO [K5]	Q8VDD5	966	VTTEA[K]LK	1xDSSO [K6]	Q8VDD5	972	Myosin-9 OS=Mus musculus OX=10090 GN=Myh9 PE=1 SV=4	Myosin-9 OS=Mus musculus OX=10090 GN=Myh9 PE=1 SV=4	FALSE	0
	Sequence	Crosslinker	Crosslink Type	Crosslink Strategy	Identified By	# Proteins	# Identified MS2 Scans	# Identified MS3 Scans	XlinkX Score	Delta XlinkX Score	m/z [Da]	Charge	MH+ [Da]	First Scan	RT [min]	DeltaM [ppm]	Reporter Ion Score	Accessions	Sequence A	Modifications A	Crosslinker Position A	Protein Accession A	Leading Protein Position A	Sequence B	Modifications B	Crosslinker Position B	Protein Accession B	Leading Protein Position B	All Scans	Spectrum File	Validator Q-value
	LQLEKVTTEAK-VTTEAKLK	DSSO	Intra	MS2_MS2_MS3	MS3	1	0	3	89.44	47.96	577.318	4	2306.25	15298	24.318	-0.06091	49.07	Q8VDD5-Q8VDD5	LQLEKVTTEAK	K5(DSSO)	5	Q8VDD5	966	VTTEAKLK	K6(DSSO)	6	Q8VDD5	972	15298;15300;15302;15303;15304;15305	L_E_220319_07.raw	0
		Identification Usage	Sequence	Modifications	Leading Protein	Crosslink Type	Crosslink Reagent	Precursor Charge	Reporter Score	Identification Score	Identification DeltaScore	Precursor m/z [Th]	Precursor MH+ [Da]	DeltaM [ppm]	Is Decoy	Fragmentation Type	Master Scan	First Scan	RT [min]	Peptide Position	Leading Protein Crosslink Position	Missed Cleavages	Accessions	Protein Crosslink Positions	Protein Descriptions	# Matches	Spectrum File Path	Validator Q-value	Reporter ID
		Used for Identification	LQLEKVTTEAK	K5(thiol)	Q8VDD5	Intra	DSSO	2	49.07	89.44	47.96	673.354	1345.7	1.64	FALSE	HCD	15298	15302	24.3247	5	966	1	Q8VDD5	966	Myosin-9 OS=Mus musculus OX=10090 GN=Myh9 PE=1 SV=4	29	L_E_220319_07.raw	0	2
		Not used for Identification	LQLEKVTTEAK	K5(alkene)	Q8VDD5	Intra	DSSO	2	49.07	83.2	50	657.37	1313.73	-1.41	FALSE	HCD	15298	15303	24.3257	5	966	1	Q8VDD5	966	Myosin-9 OS=Mus musculus OX=10090 GN=Myh9 PE=1 SV=4	18	L_E_220319_07.raw	0	2
		Used for Identification	VTTEAKLK	K6(alkene)	Q8VDD5	Intra	DSSO	2	49.07	76.22	40.68	472.277	943.548	-1.76	FALSE	HCD	15298	15304	24.3267	6	972	1	Q8VDD5	972	Myosin-9 OS=Mus musculus OX=10090 GN=Myh9 PE=1 SV=4	15	L_E_220319_07.raw	0	2
GKGLGYAQYLPK | SLMPQIIPGKK	83.7	DSSO	Inter	1	2	G[K]GLGYAQYLPK	1xGln->pyro-Glu [G1]; 1xDSSO [K2]	Q8JZQ2	600	SLMPQIIPG[K]K	1xOxidation [M3]; 1xDSSO [K10]	Q8BRH0	522	AFG3-like protein 2 OS=Mus musculus OX=10090 GN=Afg3l2 PE=1 SV=1	Protein O-mannosyl-transferase TMTC3 OS=Mus musculus OX=10090 GN=Tmtc3 PE=1 SV=2	FALSE	0
	Sequence	Crosslinker	Crosslink Type	Crosslink Strategy	Identified By	# Proteins	# Identified MS2 Scans	# Identified MS3 Scans	XlinkX Score	Delta XlinkX Score	m/z [Da]	Charge	MH+ [Da]	First Scan	RT [min]	DeltaM [ppm]	Reporter Ion Score	Accessions	Sequence A	Modifications A	Crosslinker Position A	Protein Accession A	Leading Protein Position A	Sequence B	Modifications B	Crosslinker Position B	Protein Accession B	Leading Protein Position B	All Scans	Spectrum File	Validator Q-value
	GKGLGYAQYLPK-SLMPQIIPGKK	DSSO	Inter	MS2_MS2_MS3	MS2	2	1	0	83.7	4.54	888.136	3	2662.39	21655	32.9457	1.49252	69.9	Q8BRH0-Q8JZQ2	GKGLGYAQYLPK	K2(DSSO);N-Term(Gln->pyro-Glu_anynterm)	2	Q8JZQ2	600	SLMPQIIPGKK	K10(DSSO);M3(Oxidation)	10	Q8BRH0	522	21655;21657;21659;21660;21661;21662	L_E_220319_07.raw	0
ETLEQAKVEVPVGSFKGR | AQFDQLKDGK	73.45	DSSO	Intra	1	1	ETLEQAKVEVPVGSF[K]GR	1xDSSO [K16]	Q9QXS1	3391	AQFDQL[K]DGK	1xDSSO [K7]	Q9QXS1	3476	Plectin OS=Mus musculus OX=10090 GN=Plec PE=1 SV=3	Plectin OS=Mus musculus OX=10090 GN=Plec PE=1 SV=3	FALSE	0
	Sequence	Crosslinker	Crosslink Type	Crosslink Strategy	Identified By	# Proteins	# Identified MS2 Scans	# Identified MS3 Scans	XlinkX Score	Delta XlinkX Score	m/z [Da]	Charge	MH+ [Da]	First Scan	RT [min]	DeltaM [ppm]	Reporter Ion Score	Accessions	Sequence A	Modifications A	Crosslinker Position A	Protein Accession A	Leading Protein Position A	Sequence B	Modifications B	Crosslinker Position B	Protein Accession B	Leading Protein Position B	All Scans	Spectrum File	Validator Q-value
	ETLEQAKVEVPVGSFKGR-AQFDQLKDGK	DSSO	Intra	MS2_MS2_MS3	MS3	1	0	3	73.45	73.45	820.922	4	3280.67	27944	41.6724	1.99583	54.03	Q9QXS1-Q9QXS1	ETLEQAKVEVPVGSFKGR	K16(DSSO)	16	Q9QXS1	3391	AQFDQLKDGK	K7(DSSO)	7	Q9QXS1	3476	27944;27945;27947;27948;27949;27950	L_E_220319_07.raw	0
		Identification Usage	Sequence	Modifications	Leading Protein	Crosslink Type	Crosslink Reagent	Precursor Charge	Reporter Score	Identification Score	Identification DeltaScore	Precursor m/z [Th]	Precursor MH+ [Da]	DeltaM [ppm]	Is Decoy	Fragmentation Type	Master Scan	First Scan	RT [min]	Peptide Position	Leading Protein Crosslink Position	Missed Cleavages	Accessions	Protein Crosslink Positions	Protein Descriptions	# Matches	Spectrum File Path	Validator Q-value	Reporter ID
		Used for Identification	AQFDQLKDGK	K7(alkene)	Q9QXS1	Intra	DSSO	2	54.03	72.09	39.36	602.303	1203.6	1.05	FALSE	HCD	27944	27947	41.6742	7	3476	1	Q9QXS1	3476	Plectin OS=Mus musculus OX=10090 GN=Plec PE=1 SV=3	14	L_E_220319_07.raw	0	17
		Used for Identification	ETLEQAKVEVPVGSFKGR	K16(thiol)	Q9QXS1	Intra	DSSO	2	54.03	73.45	73.45	1030.52	2060.04	2.94	FALSE	HCD	27944	27949	41.6765	16	3391	2	Q9QXS1	3391	Plectin OS=Mus musculus OX=10090 GN=Plec PE=1 SV=3	27	L_E_220319_07.raw	0	17
		Not used for Identification	ETLEQAKVEVPVGSFKGR	K16(alkene)	Q9QXS1	Intra	DSSO	2	54.03	67.25	38.85	1014.54	2028.08	0.27	FALSE	HCD	27944	27950	41.6777	16	3391	2	Q9QXS1	3391	Plectin OS=Mus musculus OX=10090 GN=Plec PE=1 SV=3	18	L_E_220319_07.raw	0	17
